# Supplementary material for: Effectiveness of Genomic Prediction of Maize Hybrid Performance in Different Breeding Populations and Environments
Source: G3 (Bethesda). 2012 Nov 1;2(11):1427–36. doi: 10.1534/g3.112.003699 (PMC3484673; doi:10.1534/g3.112.003699)
Supplement: Supporting Information [file supp_2.11.1427_FileS1.zip]

Archive with 72 entries (63 files):
- FileS1/
- FileS1/dataFiles/
- FileS1/dataFiles/.R_Cache/
- FileS1/dataFiles/.R_Cache/@Exp1_gs@.RData
- __MACOSX/
- __MACOSX/FileS1/
- __MACOSX/FileS1/dataFiles/
- __MACOSX/FileS1/dataFiles/.R_Cache/
- __MACOSX/FileS1/dataFiles/.R_Cache/._@Exp1_gs@.RData
- FileS1/dataFiles/.R_Cache/@Exp2_gs@.RData
- __MACOSX/FileS1/dataFiles/.R_Cache/._@Exp2_gs@.RData
- __MACOSX/FileS1/dataFiles/._.R_Cache
- FileS1/dataFiles/Exp1-Exp2.txt
- __MACOSX/FileS1/dataFiles/._Exp1-Exp2.txt
- FileS1/dataFiles/Exp1_AdjV-in2vs4environments.AD.txt
- __MACOSX/FileS1/dataFiles/._Exp1_AdjV-in2vs4environments.AD.txt
- FileS1/dataFiles/Exp1_AdjV-in2vs4environments.ASI.txt
- __MACOSX/FileS1/dataFiles/._Exp1_AdjV-in2vs4environments.ASI.txt
- FileS1/dataFiles/Exp1_AdjV-in2vs4environments.GY.txt
- __MACOSX/FileS1/dataFiles/._Exp1_AdjV-in2vs4environments.GY.txt
- FileS1/dataFiles/Exp1_AdjV-in2vs6environments.AD.txt
- __MACOSX/FileS1/dataFiles/._Exp1_AdjV-in2vs6environments.AD.txt
- FileS1/dataFiles/Exp1_AdjV-in2vs6environments.ASI.txt
- __MACOSX/FileS1/dataFiles/._Exp1_AdjV-in2vs6environments.ASI.txt
- FileS1/dataFiles/Exp1_AdjV-in2vs6environments.GY.txt
- __MACOSX/FileS1/dataFiles/._Exp1_AdjV-in2vs6environments.GY.txt
- FileS1/dataFiles/Exp1_CML312_BLUE-restricted.txt
- __MACOSX/FileS1/dataFiles/._Exp1_CML312_BLUE-restricted.txt
- FileS1/dataFiles/Exp1_CML312_BLUE.txt
- __MACOSX/FileS1/dataFiles/._Exp1_CML312_BLUE.txt
- FileS1/dataFiles/Exp1_genotyped phenotypes.txt
- __MACOSX/FileS1/dataFiles/._Exp1_genotyped phenotypes.txt
- FileS1/dataFiles/Exp1_phenotypes+h.10-11.txt
- __MACOSX/FileS1/dataFiles/._Exp1_phenotypes+h.10-11.txt
- FileS1/dataFiles/Exp2_AdjV.WW.txt
- __MACOSX/FileS1/dataFiles/._Exp2_AdjV.WW.txt
- FileS1/dataFiles/Exp2gen.txt
- __MACOSX/FileS1/dataFiles/._Exp2gen.txt
- __MACOSX/FileS1/._dataFiles
- FileS1/Rcode/
- FileS1/Rcode/.Rhistory
- __MACOSX/FileS1/Rcode/
- __MACOSX/FileS1/Rcode/._.Rhistory
- FileS1/Rcode/SupplementaryTable1.R
- __MACOSX/FileS1/Rcode/._SupplementaryTable1.R
- FileS1/Rcode/Table1_varcomp.Experiment1.Experiment1
- __MACOSX/FileS1/Rcode/._Table1_varcomp.Experiment1.Experiment1
- FileS1/Rcode/Table1_varcomp.Experiment2.Experiment2
- __MACOSX/FileS1/Rcode/._Table1_varcomp.Experiment2.Experiment2
- FileS1/Rcode/Table2_V1-row1.R
- __MACOSX/FileS1/Rcode/._Table2_V1-row1.R
- FileS1/Rcode/Table2_V1-row2.R
- __MACOSX/FileS1/Rcode/._Table2_V1-row2.R
- FileS1/Rcode/Table2_V1-row4.R
- __MACOSX/FileS1/Rcode/._Table2_V1-row4.R
- FileS1/Rcode/Table2_V1-row5.R
- __MACOSX/FileS1/Rcode/._Table2_V1-row5.R
- FileS1/Rcode/Table2_V2.R
- __MACOSX/FileS1/Rcode/._Table2_V2.R
- FileS1/Rcode/Table3.R
- __MACOSX/FileS1/Rcode/._Table3.R
- FileS1/Rcode/Table4_V4+V5.V4+V5
- __MACOSX/FileS1/Rcode/._Table4_V4+V5.V4+V5
- FileS1/Rcode/Table4_V6.V6
- __MACOSX/FileS1/Rcode/._Table4_V6.V6
- FileS1/Rcode/Table5_geneticVariance.R
- __MACOSX/FileS1/Rcode/._Table5_geneticVariance.R
- FileS1/Rcode/Table5_molecularVariance.R
- __MACOSX/FileS1/Rcode/._Table5_molecularVariance.R
- __MACOSX/FileS1/._Rcode
- FileS1/readMe.txt
- __MACOSX/FileS1/._readMe.txt
