# Supplementary material for: Effectiveness of Genomic Prediction of Maize Hybrid Performance in Different Breeding Populations and Environments
Source: G3 (Bethesda). 2012 Nov 1;2(11):1427–36. doi: 10.1534/g3.112.003699 (PMC3484673; doi:10.1534/g3.112.003699)
Supplement: Supporting Information [file supp_2.11.1427_FileS1.zip › FileS1/dataFiles/Exp1-Exp2.txt]

	Population	Pop	ID.Hoh	Pedigree	GY	ASI	AD	ID	pred_GY	pred_AD	pred_ASI
1	NA	NA	CML539	MAS[MSR/312]-117-2-2-1-B*4-2-3-B-B//(CML395/CML444)	7.674326882	0.881280752	62.7189734	gd_3622_1696	5.986349191	70.48917881	2.825183271
2	NA	NA	CZL00009	INTA-F2-192-2-1-1-1-B*7-3-B-B//(CML395/CML444)	7.376327783	1.171734541	60.4240969	gd_3623_1695	6.586975157	71.72291532	2.009419572
3	4	CZL00009/CML539	CZL00009/CML539:@.1.	(INTA-F2-192-2-1-1-1-B*7-3-B/MAS[MSR/312]-117-2-2-1-B*4-2-1-B)F2-1//(CML395/CML444)	8.938047285	-0.103575571	61.17108785	gd_3631_1662	6.25018367	71.39860336	2.428449113
4	4	CZL00009/CML539	CZL00009/CML539:@.10.	(INTA-F2-192-2-1-1-1-B*7-3-B/MAS[MSR/312]-117-2-2-1-B*4-2-1-B)F2-10//(CML395/CML444)	8.169232366	1.108127867	60.85565937	gd_3632_1672	6.416155006	71.23519469	2.30447767
13	4	CZL00009/CML539	CZL00009/CML539:@.111.	(INTA-F2-192-2-1-1-1-B*7-3-B/MAS[MSR/312]-117-2-2-1-B*4-2-1-B)F2-111//(CML395/CML444)	7.873262984	0.210169016	60.82132601	gd_3633_1678	NA	NA	NA
15	4	CZL00009/CML539	CZL00009/CML539:@.114.	(INTA-F2-192-2-1-1-1-B*7-3-B/MAS[MSR/312]-117-2-2-1-B*4-2-1-B)F2-114//(CML395/CML444)	8.981434948	0.397575361	62.73208968	gd_3634_1665	NA	NA	NA
17	4	CZL00009/CML539	CZL00009/CML539:@.116.	(INTA-F2-192-2-1-1-1-B*7-3-B/MAS[MSR/312]-117-2-2-1-B*4-2-1-B)F2-116//(CML395/CML444)	7.027592762	0.64163621	61.36774298	gd_3636_1689	6.274398558	71.36742302	2.352926118
24	4	CZL00009/CML539	CZL00009/CML539:@.124.	(INTA-F2-192-2-1-1-1-B*7-3-B/MAS[MSR/312]-117-2-2-1-B*4-2-1-B)F2-124//(CML395/CML444)	7.713684009	0.324398406	60.66985264	gd_3637_1679	6.351468357	71.11259116	2.363713558
29	4	CZL00009/CML539	CZL00009/CML539:@.129.	(INTA-F2-192-2-1-1-1-B*7-3-B/MAS[MSR/312]-117-2-2-1-B*4-2-1-B)F2-129//(CML395/CML444)	8.394250095	1.024516284	62.62548819	gd_3638_1666	NA	NA	NA
57	4	CZL00009/CML539	CZL00009/CML539:@.164.	(INTA-F2-192-2-1-1-1-B*7-3-B/MAS[MSR/312]-117-2-2-1-B*4-2-1-B)F2-164//(CML395/CML444)	7.90314511	0.382844713	61.88972391	gd_3640_1667	6.230831267	71.35878684	2.345183628
59	4	CZL00009/CML539	CZL00009/CML539:@.167.	(INTA-F2-192-2-1-1-1-B*7-3-B/MAS[MSR/312]-117-2-2-1-B*4-2-1-B)F2-167//(CML395/CML444)	8.025866835	0.824291709	61.04161893	gd_3641_1690	6.430790772	71.07663548	2.308938493
65	4	CZL00009/CML539	CZL00009/CML539:@.174.	(INTA-F2-192-2-1-1-1-B*7-3-B/MAS[MSR/312]-117-2-2-1-B*4-2-1-B)F2-174//(CML395/CML444)	7.755885878	0.579723057	60.85437139	gd_3642_1668	NA	NA	NA
66	4	CZL00009/CML539	CZL00009/CML539:@.175.	(INTA-F2-192-2-1-1-1-B*7-3-B/MAS[MSR/312]-117-2-2-1-B*4-2-1-B)F2-175//(CML395/CML444)	7.2662391	0.909016445	61.20883634	gd_3643_1681	6.225255388	71.10477565	2.405396226
73	4	CZL00009/CML539	CZL00009/CML539:@.181.	(INTA-F2-192-2-1-1-1-B*7-3-B/MAS[MSR/312]-117-2-2-1-B*4-2-1-B)F2-181//(CML395/CML444)	7.606451625	0.80564119	61.59990397	gd_3644_1669	6.25644545	70.94412365	2.396966219
75	4	CZL00009/CML539	CZL00009/CML539:@.183.	(INTA-F2-192-2-1-1-1-B*7-3-B/MAS[MSR/312]-117-2-2-1-B*4-2-1-B)F2-183//(CML395/CML444)	8.942057052	0.62267908	60.84719412	gd_3645_1670	6.293237836	71.40493435	2.331220365
89	4	CZL00009/CML539	CZL00009/CML539:@.197.	(INTA-F2-192-2-1-1-1-B*7-3-B/MAS[MSR/312]-117-2-2-1-B*4-2-1-B)F2-197//(CML395/CML444)	7.47451298	0.31244717	61.51738593	gd_3646_1671	6.347384096	71.03539386	2.362564848
91	4	CZL00009/CML539	CZL00009/CML539:@.2.	(INTA-F2-192-2-1-1-1-B*7-3-B/MAS[MSR/312]-117-2-2-1-B*4-2-1-B)F2-2//(CML395/CML444)	6.899693944	0.678253176	60.2002363	gd_3647_1682	6.264520965	71.08160968	2.3907516
96	4	CZL00009/CML539	CZL00009/CML539:@.203.	(INTA-F2-192-2-1-1-1-B*7-3-B/MAS[MSR/312]-117-2-2-1-B*4-2-1-B)F2-203//(CML395/CML444)	8.374675964	0.331874064	61.27957358	gd_3648_1691	NA	NA	NA
107	4	CZL00009/CML539	CZL00009/CML539:@.22.	(INTA-F2-192-2-1-1-1-B*7-3-B/MAS[MSR/312]-117-2-2-1-B*4-2-1-B)F2-22//(CML395/CML444)	6.872497688	0.636663569	60.93387361	gd_3649_1683	6.297203104	71.1667372	2.380597399
125	4	CZL00009/CML539	CZL00009/CML539:@.33.	(INTA-F2-192-2-1-1-1-B*7-3-B/MAS[MSR/312]-117-2-2-1-B*4-2-1-B)F2-33//(CML395/CML444)	8.245581726	0.546205914	60.40279429	gd_3650_1673	6.353340453	71.19379868	2.36843576
132	4	CZL00009/CML539	CZL00009/CML539:@.4.	(INTA-F2-192-2-1-1-1-B*7-3-B/MAS[MSR/312]-117-2-2-1-B*4-2-1-B)F2-4//(CML395/CML444)	9.49601738	0.882634699	61.45309358	gd_3651_1663	6.337958092	71.18024955	2.401645339
135	4	CZL00009/CML539	CZL00009/CML539:@.42.	(INTA-F2-192-2-1-1-1-B*7-3-B/MAS[MSR/312]-117-2-2-1-B*4-2-1-B)F2-42//(CML395/CML444)	7.334213233	0.064398681	62.52355699	gd_3653_1674	6.169098519	70.99220693	2.600758716
138	4	CZL00009/CML539	CZL00009/CML539:@.45.	(INTA-F2-192-2-1-1-1-B*7-3-B/MAS[MSR/312]-117-2-2-1-B*4-2-1-B)F2-45//(CML395/CML444)	7.057514512	0.770274265	61.23196694	gd_3654_1685	6.276505292	71.48361164	2.349461445
141	4	CZL00009/CML539	CZL00009/CML539:@.48.	(INTA-F2-192-2-1-1-1-B*7-3-B/MAS[MSR/312]-117-2-2-1-B*4-2-1-B)F2-48//(CML395/CML444)	8.476117436	0.756475997	60.5101498	gd_3655_1675	6.315119483	71.24216578	2.33280173
155	4	CZL00009/CML539	CZL00009/CML539:@.60.	(INTA-F2-192-2-1-1-1-B*7-3-B/MAS[MSR/312]-117-2-2-1-B*4-2-1-B)F2-60//(CML395/CML444)	8.407687412	0.718079086	62.32882428	gd_3656_1664	NA	NA	NA
169	4	CZL00009/CML539	CZL00009/CML539:@.76.	(INTA-F2-192-2-1-1-1-B*7-3-B/MAS[MSR/312]-117-2-2-1-B*4-2-1-B)F2-76//(CML395/CML444)	7.043952074	0.706072818	59.91125517	gd_3657_1686	6.233204812	71.1564069	2.461609986
171	4	CZL00009/CML539	CZL00009/CML539:@.78.	(INTA-F2-192-2-1-1-1-B*7-3-B/MAS[MSR/312]-117-2-2-1-B*4-2-1-B)F2-78//(CML395/CML444)	7.951464176	0.045297268	62.08057096	gd_3658_1676	6.422467751	71.25851614	2.308650869
177	4	CZL00009/CML539	CZL00009/CML539:@.84.	(INTA-F2-192-2-1-1-1-B*7-3-B/MAS[MSR/312]-117-2-2-1-B*4-2-1-B)F2-84//(CML395/CML444)	6.549854496	0.228653195	60.58115453	gd_3659_1687	6.324758918	71.11440568	2.415979232
193	NA	NA	CZL0618	[CML390/CML206]-BB-2-4-BBB-B//(CML395/CML444)	7.166229856	0.357733991	65.93111386	gd_3624_1816	NA	NA	NA
203	9	CZL0618/VL062655	CZL0618/VL062655:@.107.	([CML390/CML206]-BB-2-4-BBB/LaPostaSeqC7-F71-1-2-1-1-BBB)F2-B-107//(CML395/CML444)	7.684763437	-0.500297455	63.57160657	gd_3662_1768	7.298000768	71.50873735	1.78621991
210	9	CZL0618/VL062655	CZL0618/VL062655:@.113.	([CML390/CML206]-BB-2-4-BBB/LaPostaSeqC7-F71-1-2-1-1-BBB)F2-B-113//(CML395/CML444)	7.673536848	0.881044463	63.14776598	gd_3663_1769	7.146745761	71.22498626	1.857459238
211	9	CZL0618/VL062655	CZL0618/VL062655:@.114.	([CML390/CML206]-BB-2-4-BBB/LaPostaSeqC7-F71-1-2-1-1-BBB)F2-B-114//(CML395/CML444)	8.810412413	-0.210638088	63.38386379	gd_3664_1758	7.296991716	71.37422086	1.915105309
213	9	CZL0618/VL062655	CZL0618/VL062655:@.116.	([CML390/CML206]-BB-2-4-BBB/LaPostaSeqC7-F71-1-2-1-1-BBB)F2-B-116//(CML395/CML444)	7.767781496	1.274936356	63.55004689	gd_3665_1770	7.298019233	71.07002744	1.926702271
218	9	CZL0618/VL062655	CZL0618/VL062655:@.120.	([CML390/CML206]-BB-2-4-BBB/LaPostaSeqC7-F71-1-2-1-1-BBB)F2-B-120//(CML395/CML444)	7.665916462	0.243518748	62.96993503	gd_3666_1771	7.200807563	71.19451895	1.879489231
238	9	CZL0618/VL062655	CZL0618/VL062655:@.139.	([CML390/CML206]-BB-2-4-BBB/LaPostaSeqC7-F71-1-2-1-1-BBB)F2-B-139//(CML395/CML444)	8.651252719	-0.012799744	62.27714819	gd_3667_1759	NA	NA	NA
244	9	CZL0618/VL062655	CZL0618/VL062655:@.144.	([CML390/CML206]-BB-2-4-BBB/LaPostaSeqC7-F71-1-2-1-1-BBB)F2-B-144//(CML395/CML444)	8.769622426	0.087675381	63.85355146	gd_3668_1760	7.075727348	71.19720944	2.008484096
261	9	CZL0618/VL062655	CZL0618/VL062655:@.16.	([CML390/CML206]-BB-2-4-BBB/LaPostaSeqC7-F71-1-2-1-1-BBB)F2-B-16//(CML395/CML444)	6.884409323	0.747549123	63.42035841	gd_3669_1775	7.282761466	71.30904356	1.865228329
275	9	CZL0618/VL062655	CZL0618/VL062655:@.172.	([CML390/CML206]-BB-2-4-BBB/LaPostaSeqC7-F71-1-2-1-1-BBB)F2-B-172//(CML395/CML444)	8.938984387	-0.507532405	63.45691835	gd_3670_1761	7.289654652	71.05556859	2.061306248
278	9	CZL0618/VL062655	CZL0618/VL062655:@.175.	([CML390/CML206]-BB-2-4-BBB/LaPostaSeqC7-F71-1-2-1-1-BBB)F2-B-175//(CML395/CML444)	7.550537535	0.100941153	63.46623924	gd_3671_1772	NA	NA	NA
289	9	CZL0618/VL062655	CZL0618/VL062655:@.189.	([CML390/CML206]-BB-2-4-BBB/LaPostaSeqC7-F71-1-2-1-1-BBB)F2-B-189//(CML395/CML444)	7.088679627	0.73451801	63.42057974	gd_3672_1781	NA	NA	NA
292	9	CZL0618/VL062655	CZL0618/VL062655:@.193.	([CML390/CML206]-BB-2-4-BBB/LaPostaSeqC7-F71-1-2-1-1-BBB)F2-B-193//(CML395/CML444)	6.754305197	0.464493671	64.53021626	gd_3673_1782	7.104358756	71.08635363	2.064051296
299	9	CZL0618/VL062655	CZL0618/VL062655:@.23.	([CML390/CML206]-BB-2-4-BBB/LaPostaSeqC7-F71-1-2-1-1-BBB)F2-B-23//(CML395/CML444)	7.730946682	0.226673623	64.36181629	gd_3674_1763	7.10324039	71.14765743	2.020950738
302	9	CZL0618/VL062655	CZL0618/VL062655:@.26.	([CML390/CML206]-BB-2-4-BBB/LaPostaSeqC7-F71-1-2-1-1-BBB)F2-B-26//(CML395/CML444)	6.183939755	0.368466996	63.6790509	gd_3675_1776	7.238130611	71.01974585	2.016733711
305	9	CZL0618/VL062655	CZL0618/VL062655:@.29.	([CML390/CML206]-BB-2-4-BBB/LaPostaSeqC7-F71-1-2-1-1-BBB)F2-B-29//(CML395/CML444)	7.909487078	0.294085956	62.99892372	gd_3676_1764	7.123633568	71.15711684	2.025627801
313	9	CZL0618/VL062655	CZL0618/VL062655:@.36.	([CML390/CML206]-BB-2-4-BBB/LaPostaSeqC7-F71-1-2-1-1-BBB)F2-B-36//(CML395/CML444)	6.513970695	0.835337388	63.20409036	gd_3677_1777	7.085640501	70.62077778	2.123240434
317	9	CZL0618/VL062655	CZL0618/VL062655:@.40.	([CML390/CML206]-BB-2-4-BBB/LaPostaSeqC7-F71-1-2-1-1-BBB)F2-B-40//(CML395/CML444)	8.960434414	0.867818919	63.52642031	gd_3679_1822	7.034774901	71.13157427	2.004478263
324	9	CZL0618/VL062655	CZL0618/VL062655:@.47.	([CML390/CML206]-BB-2-4-BBB/LaPostaSeqC7-F71-1-2-1-1-BBB)F2-B-47//(CML395/CML444)	6.933850035	0.957911203	63.27990772	gd_3680_1778	NA	NA	NA
326	9	CZL0618/VL062655	CZL0618/VL062655:@.49.	([CML390/CML206]-BB-2-4-BBB/LaPostaSeqC7-F71-1-2-1-1-BBB)F2-B-49//(CML395/CML444)	6.641407704	1.61958927	63.83540746	gd_3681_1779	7.176800884	71.23263192	1.930062696
328	9	CZL0618/VL062655	CZL0618/VL062655:@.50.	([CML390/CML206]-BB-2-4-BBB/LaPostaSeqC7-F71-1-2-1-1-BBB)F2-B-50//(CML395/CML444)	7.512412835	-0.587641562	63.71057926	gd_3682_1765	7.034192486	70.97768096	1.988018261
329	9	CZL0618/VL062655	CZL0618/VL062655:@.51.	([CML390/CML206]-BB-2-4-BBB/LaPostaSeqC7-F71-1-2-1-1-BBB)F2-B-51//(CML395/CML444)	9.018198989	0.452513127	63.90449827	gd_3683_1823	7.110244343	71.19990554	1.986830098
343	9	CZL0618/VL062655	CZL0618/VL062655:@.64.	([CML390/CML206]-BB-2-4-BBB/LaPostaSeqC7-F71-1-2-1-1-BBB)F2-B-64//(CML395/CML444)	6.717931158	1.067453039	63.45257399	gd_3685_1780	7.19539058	71.09173891	1.925600719
350	9	CZL0618/VL062655	CZL0618/VL062655:@.70.	([CML390/CML206]-BB-2-4-BBB/LaPostaSeqC7-F71-1-2-1-1-BBB)F2-B-70//(CML395/CML444)	8.764246313	0.806519984	62.72209547	gd_3686_1762	6.856832705	70.64428324	2.13241405
353	9	CZL0618/VL062655	CZL0618/VL062655:@.73.	([CML390/CML206]-BB-2-4-BBB/LaPostaSeqC7-F71-1-2-1-1-BBB)F2-B-73//(CML395/CML444)	8.922139963	1.243072332	64.47910269	gd_3687_1824	NA	NA	NA
355	9	CZL0618/VL062655	CZL0618/VL062655:@.75.	([CML390/CML206]-BB-2-4-BBB/LaPostaSeqC7-F71-1-2-1-1-BBB)F2-B-75//(CML395/CML444)	7.903923034	0.746454501	65.00940521	gd_3688_1766	7.075728544	71.31300852	1.919977002
379	9	CZL0618/VL062655	CZL0618/VL062655:@.99.	([CML390/CML206]-BB-2-4-BBB/LaPostaSeqC7-F71-1-2-1-1-BBB)F2-B-99//(CML395/CML444)	7.672469836	-0.238919683	64.43961355	gd_3690_1767	7.12170173	71.45355508	2.01222918
380	NA	NA	CZL0719	ZEWAc1F2-80-1-1-B-1-B*5//(CML395/CML444)	7.108444279	0.789140082	60.56698545	gd_3625_1698	6.780963997	70.70045131	2.037316724
381	NA	NA	CZL0723	ZEWAc1F2-219-4-3-B-1-B*4-1-6-B-B//(CML395/CML444)	6.007334881	0.753596406	60.11140067	gd_3626_1697	6.580521884	70.9527544	2.088504913
382	8	CZL0723/CZL0719	CZL0723/CZL0719:@.10.	(ZEWAc1F2-219-4-3-B-1-B*5/ZEWAc1F2-300-2-2-B-1-B*5)F2-10//(CML395/CML444)	5.693030915	-0.138395834	60.15296481	gd_3691_1732	6.696846945	70.79161924	2.028192598
384	8	CZL0723/CZL0719	CZL0723/CZL0719:@.103.	(ZEWAc1F2-219-4-3-B-1-B*5/ZEWAc1F2-300-2-2-B-1-B*5)F2-103//(CML395/CML444)	6.56269031	0.48023692	61.39845784	gd_3692_1727	NA	NA	NA
393	8	CZL0723/CZL0719	CZL0723/CZL0719:@.112.	(ZEWAc1F2-219-4-3-B-1-B*5/ZEWAc1F2-300-2-2-B-1-B*5)F2-112//(CML395/CML444)	4.147890425	2.305024959	59.68763221	gd_3693_1747	6.692567685	70.87231207	2.01025904
394	8	CZL0723/CZL0719	CZL0723/CZL0719:@.113.	(ZEWAc1F2-219-4-3-B-1-B*5/ZEWAc1F2-300-2-2-B-1-B*5)F2-113//(CML395/CML444)	5.210588619	0.32042947	60.30382651	gd_3694_1748	6.740140358	70.71600824	2.053926337
395	8	CZL0723/CZL0719	CZL0723/CZL0719:@.114.	(ZEWAc1F2-219-4-3-B-1-B*5/ZEWAc1F2-300-2-2-B-1-B*5)F2-114//(CML395/CML444)	6.093516267	0.461885956	60.18371247	gd_3695_1736	6.702894109	70.79830437	2.0441858
402	8	CZL0723/CZL0719	CZL0723/CZL0719:@.120.	(ZEWAc1F2-219-4-3-B-1-B*5/ZEWAc1F2-300-2-2-B-1-B*5)F2-120//(CML395/CML444)	6.662149631	0.096165331	60.53866239	gd_3696_1728	6.668267535	70.88606049	2.052616377
410	8	CZL0723/CZL0719	CZL0723/CZL0719:@.128.	(ZEWAc1F2-219-4-3-B-1-B*5/ZEWAc1F2-300-2-2-B-1-B*5)F2-128//(CML395/CML444)	6.932933985	0.497534414	61.226037	gd_3697_1729	6.730971441	70.88563262	2.036340845
426	8	CZL0723/CZL0719	CZL0723/CZL0719:@.15.	(ZEWAc1F2-219-4-3-B-1-B*5/ZEWAc1F2-300-2-2-B-1-B*5)F2-15//(CML395/CML444)	4.990608054	0.150549589	60.25497201	gd_3698_1742	6.645062112	70.93150672	2.068055297
433	8	CZL0723/CZL0719	CZL0723/CZL0719:@.157.	(ZEWAc1F2-219-4-3-B-1-B*5/ZEWAc1F2-300-2-2-B-1-B*5)F2-157//(CML395/CML444)	4.143527242	-0.984796495	60.05084801	gd_3699_1749	NA	NA	NA
435	8	CZL0723/CZL0719	CZL0723/CZL0719:@.159.	(ZEWAc1F2-219-4-3-B-1-B*5/ZEWAc1F2-300-2-2-B-1-B*5)F2-159//(CML395/CML444)	6.10879667	0.133932956	61.30892736	gd_3700_1737	6.726094411	70.74304081	2.031046334
450	8	CZL0723/CZL0719	CZL0723/CZL0719:@.173.	(ZEWAc1F2-219-4-3-B-1-B*5/ZEWAc1F2-300-2-2-B-1-B*5)F2-173//(CML395/CML444)	5.175543478	0.820391684	59.55960294	gd_3701_1750	NA	NA	NA
451	8	CZL0723/CZL0719	CZL0723/CZL0719:@.175.	(ZEWAc1F2-219-4-3-B-1-B*5/ZEWAc1F2-300-2-2-B-1-B*5)F2-175//(CML395/CML444)	5.783933378	1.488031217	61.79858959	gd_3702_1738	6.634103022	70.92387122	2.091185562
472	8	CZL0723/CZL0719	CZL0723/CZL0719:@.196.	(ZEWAc1F2-219-4-3-B-1-B*5/ZEWAc1F2-300-2-2-B-1-B*5)F2-196//(CML395/CML444)	4.84415245	0.968548683	62.15388775	gd_3703_1739	6.758669697	70.88865715	2.058183684
476	8	CZL0723/CZL0719	CZL0723/CZL0719:@.200.	(ZEWAc1F2-219-4-3-B-1-B*5/ZEWAc1F2-300-2-2-B-1-B*5)F2-200//(CML395/CML444)	6.334988471	0.421235927	61.97514739	gd_3704_1730	6.620562801	70.9399672	2.048493349
477	8	CZL0723/CZL0719	CZL0723/CZL0719:@.202.	(ZEWAc1F2-219-4-3-B-1-B*5/ZEWAc1F2-300-2-2-B-1-B*5)F2-202//(CML395/CML444)	6.126973933	0.492033004	61.64827396	gd_3705_1731	6.663081709	70.87108177	2.045573549
478	8	CZL0723/CZL0719	CZL0723/CZL0719:@.203.	(ZEWAc1F2-219-4-3-B-1-B*5/ZEWAc1F2-300-2-2-B-1-B*5)F2-203//(CML395/CML444)	5.974172769	0.609429165	59.95198162	gd_3706_1740	NA	NA	NA
481	8	CZL0723/CZL0719	CZL0723/CZL0719:@.207.	(ZEWAc1F2-219-4-3-B-1-B*5/ZEWAc1F2-300-2-2-B-1-B*5)F2-207//(CML395/CML444)	4.37518874	1.434681768	60.44716163	gd_3707_1751	6.665202341	70.91808932	2.071294999
490	8	CZL0723/CZL0719	CZL0723/CZL0719:@.22.	(ZEWAc1F2-219-4-3-B-1-B*5/ZEWAc1F2-300-2-2-B-1-B*5)F2-22//(CML395/CML444)	5.780978885	0.315625008	61.24647264	gd_3708_1733	6.655099827	70.86556043	2.003792394
491	8	CZL0723/CZL0719	CZL0723/CZL0719:@.222.	(ZEWAc1F2-219-4-3-B-1-B*5/ZEWAc1F2-300-2-2-B-1-B*5)F2-222//(CML395/CML444)	5.762704117	0.043007102	60.0640723	gd_3709_1741	6.681890477	70.78634116	1.998672324
522	8	CZL0723/CZL0719	CZL0723/CZL0719:@.45.	(ZEWAc1F2-219-4-3-B-1-B*5/ZEWAc1F2-300-2-2-B-1-B*5)F2-45//(CML395/CML444)	6.869460135	0.812351489	61.85465537	gd_3710_1722	6.664501555	70.89278987	2.094766337
525	8	CZL0723/CZL0719	CZL0723/CZL0719:@.48.	(ZEWAc1F2-219-4-3-B-1-B*5/ZEWAc1F2-300-2-2-B-1-B*5)F2-48//(CML395/CML444)	6.125977186	0.461921341	62.23836963	gd_3711_1821	6.623168569	70.76261141	2.108131475
526	8	CZL0723/CZL0719	CZL0723/CZL0719:@.49.	(ZEWAc1F2-219-4-3-B-1-B*5/ZEWAc1F2-300-2-2-B-1-B*5)F2-49//(CML395/CML444)	6.209798616	2.096820384	60.01636523	gd_3712_1734	6.674980821	70.82418829	2.04526626
532	8	CZL0723/CZL0719	CZL0723/CZL0719:@.54.	(ZEWAc1F2-219-4-3-B-1-B*5/ZEWAc1F2-300-2-2-B-1-B*5)F2-54//(CML395/CML444)	4.856804599	0.276886261	59.55422931	gd_3714_1743	6.677479397	70.82343261	2.045881271
542	8	CZL0723/CZL0719	CZL0723/CZL0719:@.64.	(ZEWAc1F2-219-4-3-B-1-B*5/ZEWAc1F2-300-2-2-B-1-B*5)F2-64//(CML395/CML444)	4.483730912	0.532829462	59.22245604	gd_3715_1744	6.655511606	70.70081261	2.08549073
559	8	CZL0723/CZL0719	CZL0723/CZL0719:@.87.	(ZEWAc1F2-219-4-3-B-1-B*5/ZEWAc1F2-300-2-2-B-1-B*5)F2-87//(CML395/CML444)	4.974742001	0.833655585	59.54594212	gd_3717_1745	6.732649866	70.63764298	2.102133062
564	8	CZL0723/CZL0719	CZL0723/CZL0719:@.91.	(ZEWAc1F2-219-4-3-B-1-B*5/ZEWAc1F2-300-2-2-B-1-B*5)F2-91//(CML395/CML444)	6.370626673	0.65216326	62.40293908	gd_3718_1726	6.644278521	70.87051137	2.01815598
569	8	CZL0723/CZL0719	CZL0723/CZL0719:@.97.	(ZEWAc1F2-219-4-3-B-1-B*5/ZEWAc1F2-300-2-2-B-1-B*5)F2-97//(CML395/CML444)	5.079910013	0.309397833	60.10347884	gd_3719_1746	6.675921619	70.75842904	2.062025179
571	8	CZL0723/CZL0719	CZL0723/CZL0719:@.99.	(ZEWAc1F2-219-4-3-B-1-B*5/ZEWAc1F2-300-2-2-B-1-B*5)F2-99//(CML395/CML444)	6.049495554	0.779627211	61.27175566	gd_3720_1735	6.610854298	70.84259059	2.109748087
573	7	CZL0723/CZL0724	CZL0723/CZL0724:@.102.	(ZEWAc1F2-219-4-3-B-1-B*4-3-B/ZEWAc1F2-80-1-1-B-1-B*4-1-B)F2-102//(CML395/CML444)	6.690008976	1.222227376	60.20703823	gd_3721_1711	6.578234388	71.29528706	2.132116515
574	7	CZL0723/CZL0724	CZL0723/CZL0724:@.103.	(ZEWAc1F2-219-4-3-B-1-B*4-3-B/ZEWAc1F2-80-1-1-B-1-B*4-1-B)F2-103//(CML395/CML444)	5.458320992	0.646653549	60.8092978	gd_3722_1716	6.581451459	71.09256269	2.068572465
575	7	CZL0723/CZL0724	CZL0723/CZL0724:@.104.	(ZEWAc1F2-219-4-3-B-1-B*4-3-B/ZEWAc1F2-80-1-1-B-1-B*4-1-B)F2-104//(CML395/CML444)	7.288800349	0.69824287	61.20955463	gd_3723_1754	6.568166135	71.3660908	2.165193962
581	7	CZL0723/CZL0724	CZL0723/CZL0724:@.111.	(ZEWAc1F2-219-4-3-B-1-B*4-3-B/ZEWAc1F2-80-1-1-B-1-B*4-1-B)F2-111//(CML395/CML444)	7.434157079	0.687736362	61.42979826	gd_3724_1755	6.506359913	71.38312227	2.136185572
587	7	CZL0723/CZL0724	CZL0723/CZL0724:@.117.	(ZEWAc1F2-219-4-3-B-1-B*4-3-B/ZEWAc1F2-80-1-1-B-1-B*4-1-B)F2-117//(CML395/CML444)	6.232077303	0.41827377	61.35709437	gd_3725_1707	6.527650766	71.26851983	2.118958162
589	7	CZL0723/CZL0724	CZL0723/CZL0724:@.119.	(ZEWAc1F2-219-4-3-B-1-B*4-3-B/ZEWAc1F2-80-1-1-B-1-B*4-1-B)F2-119//(CML395/CML444)	5.831107097	1.07229687	60.50429377	gd_3726_1820	6.596294844	71.08144588	2.081951159
593	7	CZL0723/CZL0724	CZL0723/CZL0724:@.123.	(ZEWAc1F2-219-4-3-B-1-B*4-3-B/ZEWAc1F2-80-1-1-B-1-B*4-1-B)F2-123//(CML395/CML444)	5.561852391	0.725314083	60.77733612	gd_3727_1718	6.654703497	71.17137596	2.094342322
595	7	CZL0723/CZL0724	CZL0723/CZL0724:@.125.	(ZEWAc1F2-219-4-3-B-1-B*4-3-B/ZEWAc1F2-80-1-1-B-1-B*4-1-B)F2-125//(CML395/CML444)	7.50901634	1.041219272	60.89362255	gd_3728_1756	6.562262784	71.04094099	2.073798138
627	7	CZL0723/CZL0724	CZL0723/CZL0724:@.156.	(ZEWAc1F2-219-4-3-B-1-B*4-3-B/ZEWAc1F2-80-1-1-B-1-B*4-1-B)F2-156//(CML395/CML444)	7.394762657	0.870528671	60.3806542	gd_3729_1757	6.589905017	71.2841843	2.075650205
630	7	CZL0723/CZL0724	CZL0723/CZL0724:@.16.	(ZEWAc1F2-219-4-3-B-1-B*4-3-B/ZEWAc1F2-80-1-1-B-1-B*4-1-B)F2-16//(CML395/CML444)	6.76377853	0.254835063	60.41465702	gd_3730_1702	NA	NA	NA
631	7	CZL0723/CZL0724	CZL0723/CZL0724:@.160.	(ZEWAc1F2-219-4-3-B-1-B*4-3-B/ZEWAc1F2-80-1-1-B-1-B*4-1-B)F2-160//(CML395/CML444)	5.74252077	0.595238318	60.28128546	gd_3731_1719	6.528875405	71.10891724	2.087637193
633	7	CZL0723/CZL0724	CZL0723/CZL0724:@.162.	(ZEWAc1F2-219-4-3-B-1-B*4-3-B/ZEWAc1F2-80-1-1-B-1-B*4-1-B)F2-162//(CML395/CML444)	7.384469486	-1.018809643	61.37339383	gd_3732_1814	NA	NA	NA
651	7	CZL0723/CZL0724	CZL0723/CZL0724:@.184.	(ZEWAc1F2-219-4-3-B-1-B*4-3-B/ZEWAc1F2-80-1-1-B-1-B*4-1-B)F2-184//(CML395/CML444)	6.514948605	0.371845903	61.72563742	gd_3733_1708	6.588386694	71.14199662	2.060219329
662	7	CZL0723/CZL0724	CZL0723/CZL0724:@.198.	(ZEWAc1F2-219-4-3-B-1-B*4-3-B/ZEWAc1F2-80-1-1-B-1-B*4-1-B)F2-198//(CML395/CML444)	6.415737144	0.079984518	60.57575761	gd_3734_1709	6.578039192	71.27117661	2.082706887
664	7	CZL0723/CZL0724	CZL0723/CZL0724:@.20.	(ZEWAc1F2-219-4-3-B-1-B*4-3-B/ZEWAc1F2-80-1-1-B-1-B*4-1-B)F2-20//(CML395/CML444)	6.541922357	0.431794718	61.02716297	gd_3735_1703	NA	NA	NA
669	7	CZL0723/CZL0724	CZL0723/CZL0724:@.205.	(ZEWAc1F2-219-4-3-B-1-B*4-3-B/ZEWAc1F2-80-1-1-B-1-B*4-1-B)F2-205//(CML395/CML444)	6.99537664	0.533764124	59.55943743	gd_3736_1710	6.632032141	71.36422805	2.024943113
670	7	CZL0723/CZL0724	CZL0723/CZL0724:@.206.	(ZEWAc1F2-219-4-3-B-1-B*4-3-B/ZEWAc1F2-80-1-1-B-1-B*4-1-B)F2-206//(CML395/CML444)	5.824229249	0.967446235	60.34636934	gd_3737_1720	NA	NA	NA
685	7	CZL0723/CZL0724	CZL0723/CZL0724:@.223.	(ZEWAc1F2-219-4-3-B-1-B*4-3-B/ZEWAc1F2-80-1-1-B-1-B*4-1-B)F2-223//(CML395/CML444)	7.851332108	0.809765081	61.09183795	gd_3738_1700	6.608143942	71.33115901	2.142645811
686	7	CZL0723/CZL0724	CZL0723/CZL0724:@.224.	(ZEWAc1F2-219-4-3-B-1-B*4-3-B/ZEWAc1F2-80-1-1-B-1-B*4-1-B)F2-224//(CML395/CML444)	5.798143063	0.475491616	59.52875805	gd_3739_1721	6.610768665	71.08277243	2.086811185
690	7	CZL0723/CZL0724	CZL0723/CZL0724:@.228.	(ZEWAc1F2-219-4-3-B-1-B*4-3-B/ZEWAc1F2-80-1-1-B-1-B*4-1-B)F2-228//(CML395/CML444)	7.994697519	0.083540441	61.43295099	gd_3740_1701	6.574005964	71.02435588	2.096459222
707	7	CZL0723/CZL0724	CZL0723/CZL0724:@.28.	(ZEWAc1F2-219-4-3-B-1-B*4-3-B/ZEWAc1F2-80-1-1-B-1-B*4-1-B)F2-28//(CML395/CML444)	5.982843608	1.374817143	59.85866114	gd_3741_1712	6.582655892	71.37273959	2.062340385
711	7	CZL0723/CZL0724	CZL0723/CZL0724:@.31.	(ZEWAc1F2-219-4-3-B-1-B*4-3-B/ZEWAc1F2-80-1-1-B-1-B*4-1-B)F2-31//(CML395/CML444)	7.54987894	0.207781266	61.73853592	gd_3742_1692	6.507529344	71.25226115	2.177846439
720	7	CZL0723/CZL0724	CZL0723/CZL0724:@.41.	(ZEWAc1F2-219-4-3-B-1-B*4-3-B/ZEWAc1F2-80-1-1-B-1-B*4-1-B)F2-41//(CML395/CML444)	6.652889361	0.537304652	60.44974772	gd_3743_1704	6.552796558	71.24614407	2.111139169
721	7	CZL0723/CZL0724	CZL0723/CZL0724:@.42.	(ZEWAc1F2-219-4-3-B-1-B*4-3-B/ZEWAc1F2-80-1-1-B-1-B*4-1-B)F2-42//(CML395/CML444)	5.649193566	0.899457278	60.22149654	gd_3744_1713	6.569345991	71.20769394	2.110438103
732	7	CZL0723/CZL0724	CZL0723/CZL0724:@.60.	(ZEWAc1F2-219-4-3-B-1-B*4-3-B/ZEWAc1F2-80-1-1-B-1-B*4-1-B)F2-60//(CML395/CML444)	7.729284022	0.758839252	61.6116545	gd_3745_1693	6.521425918	71.24833903	2.121114146
733	7	CZL0723/CZL0724	CZL0723/CZL0724:@.61.	(ZEWAc1F2-219-4-3-B-1-B*4-3-B/ZEWAc1F2-80-1-1-B-1-B*4-1-B)F2-61//(CML395/CML444)	7.028883095	0.977323747	60.18409899	gd_3746_1705	6.61080633	71.18909935	2.11436749
734	7	CZL0723/CZL0724	CZL0723/CZL0724:@.62.	(ZEWAc1F2-219-4-3-B-1-B*4-3-B/ZEWAc1F2-80-1-1-B-1-B*4-1-B)F2-62//(CML395/CML444)	5.258042919	1.119661578	61.18462174	gd_3747_1714	6.563887169	71.25373227	2.093807736
736	7	CZL0723/CZL0724	CZL0723/CZL0724:@.65.	(ZEWAc1F2-219-4-3-B-1-B*4-3-B/ZEWAc1F2-80-1-1-B-1-B*4-1-B)F2-65//(CML395/CML444)	7.420302033	0.649142325	60.92953572	gd_3748_1753	6.575476905	71.18540258	2.156290809
757	7	CZL0723/CZL0724	CZL0723/CZL0724:@.91.	(ZEWAc1F2-219-4-3-B-1-B*4-3-B/ZEWAc1F2-80-1-1-B-1-B*4-1-B)F2-91//(CML395/CML444)	6.799887771	0.431277095	60.67279346	gd_3749_1706	6.488860898	71.21478035	2.117391521
761	7	CZL0723/CZL0724	CZL0723/CZL0724:@.95.	(ZEWAc1F2-219-4-3-B-1-B*4-3-B/ZEWAc1F2-80-1-1-B-1-B*4-1-B)F2-95//(CML395/CML444)	5.640478385	0.916936803	60.62939062	gd_3750_1715	6.60265978	70.90761689	2.102812422
762	NA	NA	CZL0724	ZEWAc1F2-300-2-2-B-1-B*4-2-2-B-B//(CML395/CML444)	8.098578212	0.292173322	66.40162494	gd_3627_1699	6.572699138	71.4203341	2.153571783
763	NA	NA	CZL074	[CML202/CML442//[DTP2WC4H255-1-2-2-BB/[[NAW5867/P30-SR]-111-2/[NAW5867/P30-SR]-25-1]-8-1-1-B-1]-1-2-2-B]-1-1-1-1-BBB-1-B/LaPostaSeqC7-F103-1-2-1-1-BBB//(CML395/CML444)	7.360108744	-0.132702801	64.73092692	gd_3628_1815	6.547477279	72.59907288	2.223739855
764	NA	NA	CZL074	[CML202/CML442//[DTP2WC4H255-1-2-2-BB/[[NAW5867/P30-SR]-111-2/[NAW5867/P30-SR]-25-1]-8-1-1-B-1]-1-2-2-B]-1-1-1-1-BBB-1-B-B-B//(CML395/CML444)	6.244609668	1.446538654	67.59937296	gd_3751_1803	7.114702966	72.68343053	1.728358172
777	10	CZL074/VL062645	CZL074/VL062645:@.110.	([CML202/CML442//[DTP2WC4H255-1-2-2-BB/[[NAW5867/P30-SR]-111-2/[NAW5867/P30-SR]-25-1]-8-1-1-B-1]-1-2-2-B]-1-1-1-1-BBB-1-B/LaPostaSeqC7-F103-1-2-1-1-BBB)F2-B-110//(CML395/CML444)	6.359818374	0.597183549	63.94702406	gd_3752_1807	7.242740241	72.08250789	1.626704856
779	10	CZL074/VL062645	CZL074/VL062645:@.112.	([CML202/CML442//[DTP2WC4H255-1-2-2-BB/[[NAW5867/P30-SR]-111-2/[NAW5867/P30-SR]-25-1]-8-1-1-B-1]-1-2-2-B]-1-1-1-1-BBB-1-B/LaPostaSeqC7-F103-1-2-1-1-BBB)F2-B-112//(CML395/CML444)	8.148979291	-0.05282013	64.03967874	gd_3754_1788	7.407619068	72.37769757	1.553716315
782	10	CZL074/VL062645	CZL074/VL062645:@.115.	([CML202/CML442//[DTP2WC4H255-1-2-2-BB/[[NAW5867/P30-SR]-111-2/[NAW5867/P30-SR]-25-1]-8-1-1-B-1]-1-2-2-B]-1-1-1-1-BBB-1-B/LaPostaSeqC7-F103-1-2-1-1-BBB)F2-B-115//(CML395/CML444)	8.491036488	0.337385987	65.5037369	gd_3755_1789	7.143752858	72.43045153	1.757664577
784	10	CZL074/VL062645	CZL074/VL062645:@.117.	([CML202/CML442//[DTP2WC4H255-1-2-2-BB/[[NAW5867/P30-SR]-111-2/[NAW5867/P30-SR]-25-1]-8-1-1-B-1]-1-2-2-B]-1-1-1-1-BBB-1-B/LaPostaSeqC7-F103-1-2-1-1-BBB)F2-B-117//(CML395/CML444)	7.258344581	0.479852361	63.96423507	gd_3756_1802	7.259114124	72.09615853	1.656150871
789	10	CZL074/VL062645	CZL074/VL062645:@.121.	([CML202/CML442//[DTP2WC4H255-1-2-2-BB/[[NAW5867/P30-SR]-111-2/[NAW5867/P30-SR]-25-1]-8-1-1-B-1]-1-2-2-B]-1-1-1-1-BBB-1-B/LaPostaSeqC7-F103-1-2-1-1-BBB)F2-B-121//(CML395/CML444)	7.846164169	-0.508796956	65.8882413	gd_3757_1827	7.301722807	72.09013208	1.599223238
807	10	CZL074/VL062645	CZL074/VL062645:@.138.	([CML202/CML442//[DTP2WC4H255-1-2-2-BB/[[NAW5867/P30-SR]-111-2/[NAW5867/P30-SR]-25-1]-8-1-1-B-1]-1-2-2-B]-1-1-1-1-BBB-1-B/LaPostaSeqC7-F103-1-2-1-1-BBB)F2-B-138//(CML395/CML444)	6.461190561	-0.216801737	64.0366725	gd_3758_1808	NA	NA	NA
815	10	CZL074/VL062645	CZL074/VL062645:@.145.	([CML202/CML442//[DTP2WC4H255-1-2-2-BB/[[NAW5867/P30-SR]-111-2/[NAW5867/P30-SR]-25-1]-8-1-1-B-1]-1-2-2-B]-1-1-1-1-BBB-1-B/LaPostaSeqC7-F103-1-2-1-1-BBB)F2-B-145//(CML395/CML444)	6.190285318	0.101613437	63.48833396	gd_3759_1809	7.225290673	72.16519298	1.684424884
821	10	CZL074/VL062645	CZL074/VL062645:@.150.	([CML202/CML442//[DTP2WC4H255-1-2-2-BB/[[NAW5867/P30-SR]-111-2/[NAW5867/P30-SR]-25-1]-8-1-1-B-1]-1-2-2-B]-1-1-1-1-BBB-1-B/LaPostaSeqC7-F103-1-2-1-1-BBB)F2-B-150//(CML395/CML444)	8.104551012	0.225199665	64.46989403	gd_3760_1791	6.945126897	72.28314045	1.847954737
831	10	CZL074/VL062645	CZL074/VL062645:@.16.	([CML202/CML442//[DTP2WC4H255-1-2-2-BB/[[NAW5867/P30-SR]-111-2/[NAW5867/P30-SR]-25-1]-8-1-1-B-1]-1-2-2-B]-1-1-1-1-BBB-1-B/LaPostaSeqC7-F103-1-2-1-1-BBB)F2-B-16//(CML395/CML444)	8.072366702	-0.629006778	65.51484069	gd_3762_1783	7.136660642	72.20233119	1.738754589
832	10	CZL074/VL062645	CZL074/VL062645:@.160.	([CML202/CML442//[DTP2WC4H255-1-2-2-BB/[[NAW5867/P30-SR]-111-2/[NAW5867/P30-SR]-25-1]-8-1-1-B-1]-1-2-2-B]-1-1-1-1-BBB-1-B/LaPostaSeqC7-F103-1-2-1-1-BBB)F2-B-160//(CML395/CML444)	5.159038415	0.574384755	64.56190819	gd_3763_1811	7.182154439	72.50435717	1.689183769
837	10	CZL074/VL062645	CZL074/VL062645:@.165.	([CML202/CML442//[DTP2WC4H255-1-2-2-BB/[[NAW5867/P30-SR]-111-2/[NAW5867/P30-SR]-25-1]-8-1-1-B-1]-1-2-2-B]-1-1-1-1-BBB-1-B/LaPostaSeqC7-F103-1-2-1-1-BBB)F2-B-165//(CML395/CML444)	8.141876273	-0.220646165	64.68305826	gd_3764_1792	7.314235323	72.29699615	1.566403144
845	10	CZL074/VL062645	CZL074/VL062645:@.173.	([CML202/CML442//[DTP2WC4H255-1-2-2-BB/[[NAW5867/P30-SR]-111-2/[NAW5867/P30-SR]-25-1]-8-1-1-B-1]-1-2-2-B]-1-1-1-1-BBB-1-B/LaPostaSeqC7-F103-1-2-1-1-BBB)F2-B-173//(CML395/CML444)	5.99858002	0.211219902	63.8691961	gd_3765_1812	7.492708986	72.16640249	1.516699661
860	10	CZL074/VL062645	CZL074/VL062645:@.27.	([CML202/CML442//[DTP2WC4H255-1-2-2-BB/[[NAW5867/P30-SR]-111-2/[NAW5867/P30-SR]-25-1]-8-1-1-B-1]-1-2-2-B]-1-1-1-1-BBB-1-B/LaPostaSeqC7-F103-1-2-1-1-BBB)F2-B-27//(CML395/CML444)	8.183097237	-0.154655331	64.95734586	gd_3766_1828	NA	NA	NA
875	10	CZL074/VL062645	CZL074/VL062645:@.41.	([CML202/CML442//[DTP2WC4H255-1-2-2-BB/[[NAW5867/P30-SR]-111-2/[NAW5867/P30-SR]-25-1]-8-1-1-B-1]-1-2-2-B]-1-1-1-1-BBB-1-B/LaPostaSeqC7-F103-1-2-1-1-BBB)F2-B-41//(CML395/CML444)	5.965727719	-0.122933471	64.94096014	gd_3767_1804	7.132313849	72.29561759	1.823570274
876	10	CZL074/VL062645	CZL074/VL062645:@.42.	([CML202/CML442//[DTP2WC4H255-1-2-2-BB/[[NAW5867/P30-SR]-111-2/[NAW5867/P30-SR]-25-1]-8-1-1-B-1]-1-2-2-B]-1-1-1-1-BBB-1-B/LaPostaSeqC7-F103-1-2-1-1-BBB)F2-B-42//(CML395/CML444)	7.670166338	0.379693889	63.98693429	gd_3768_1793	7.251750542	72.31070186	1.649163127
887	10	CZL074/VL062645	CZL074/VL062645:@.52.	([CML202/CML442//[DTP2WC4H255-1-2-2-BB/[[NAW5867/P30-SR]-111-2/[NAW5867/P30-SR]-25-1]-8-1-1-B-1]-1-2-2-B]-1-1-1-1-BBB-1-B/LaPostaSeqC7-F103-1-2-1-1-BBB)F2-B-52//(CML395/CML444)	7.765553074	-0.792605132	65.80869502	gd_3769_1785	7.111736424	72.14370848	1.76814288
889	10	CZL074/VL062645	CZL074/VL062645:@.54.	([CML202/CML442//[DTP2WC4H255-1-2-2-BB/[[NAW5867/P30-SR]-111-2/[NAW5867/P30-SR]-25-1]-8-1-1-B-1]-1-2-2-B]-1-1-1-1-BBB-1-B/LaPostaSeqC7-F103-1-2-1-1-BBB)F2-B-54//(CML395/CML444)	7.310883799	-0.39568436	65.51285065	gd_3770_1794	7.073469736	72.45341328	1.803418858
890	10	CZL074/VL062645	CZL074/VL062645:@.55.	([CML202/CML442//[DTP2WC4H255-1-2-2-BB/[[NAW5867/P30-SR]-111-2/[NAW5867/P30-SR]-25-1]-8-1-1-B-1]-1-2-2-B]-1-1-1-1-BBB-1-B/LaPostaSeqC7-F103-1-2-1-1-BBB)F2-B-55//(CML395/CML444)	7.394087157	0.304613153	64.48109722	gd_3771_1795	7.320484417	72.15431253	1.642493893
898	10	CZL074/VL062645	CZL074/VL062645:@.62.	([CML202/CML442//[DTP2WC4H255-1-2-2-BB/[[NAW5867/P30-SR]-111-2/[NAW5867/P30-SR]-25-1]-8-1-1-B-1]-1-2-2-B]-1-1-1-1-BBB-1-B/LaPostaSeqC7-F103-1-2-1-1-BBB)F2-B-62//(CML395/CML444)	7.862192357	-1.15149409	65.24433598	gd_3772_1786	7.324989913	72.39382731	1.528896162
911	10	CZL074/VL062645	CZL074/VL062645:@.74.	([CML202/CML442//[DTP2WC4H255-1-2-2-BB/[[NAW5867/P30-SR]-111-2/[NAW5867/P30-SR]-25-1]-8-1-1-B-1]-1-2-2-B]-1-1-1-1-BBB-1-B/LaPostaSeqC7-F103-1-2-1-1-BBB)F2-B-74//(CML395/CML444)	5.791574371	-0.5375808	66.20206863	gd_3773_1805	6.986737632	72.28757145	1.814241441
913	10	CZL074/VL062645	CZL074/VL062645:@.76.	([CML202/CML442//[DTP2WC4H255-1-2-2-BB/[[NAW5867/P30-SR]-111-2/[NAW5867/P30-SR]-25-1]-8-1-1-B-1]-1-2-2-B]-1-1-1-1-BBB-1-B/LaPostaSeqC7-F103-1-2-1-1-BBB)F2-B-76//(CML395/CML444)	6.483658152	-0.272435501	63.98424655	gd_3774_1806	7.17270001	72.22214463	1.633253364
920	10	CZL074/VL062645	CZL074/VL062645:@.82.	([CML202/CML442//[DTP2WC4H255-1-2-2-BB/[[NAW5867/P30-SR]-111-2/[NAW5867/P30-SR]-25-1]-8-1-1-B-1]-1-2-2-B]-1-1-1-1-BBB-1-B/LaPostaSeqC7-F103-1-2-1-1-BBB)F2-B-82//(CML395/CML444)	7.079098188	-0.237832462	64.77529342	gd_3775_1796	NA	NA	NA
926	10	CZL074/VL062645	CZL074/VL062645:@.88.	([CML202/CML442//[DTP2WC4H255-1-2-2-BB/[[NAW5867/P30-SR]-111-2/[NAW5867/P30-SR]-25-1]-8-1-1-B-1]-1-2-2-B]-1-1-1-1-BBB-1-B/LaPostaSeqC7-F103-1-2-1-1-BBB)F2-B-88//(CML395/CML444)	7.993220856	0.053574869	65.52678132	gd_3776_1787	7.171694517	72.14322275	1.771660847
927	10	CZL074/VL062645	CZL074/VL062645:@.89.	([CML202/CML442//[DTP2WC4H255-1-2-2-BB/[[NAW5867/P30-SR]-111-2/[NAW5867/P30-SR]-25-1]-8-1-1-B-1]-1-2-2-B]-1-1-1-1-BBB-1-B/LaPostaSeqC7-F103-1-2-1-1-BBB)F2-B-89//(CML395/CML444)	7.324508926	0.121579249	64.53837459	gd_3777_1797	7.564683279	72.21594454	1.483437214
930	10	CZL074/VL062645	CZL074/VL062645:@.92.	([CML202/CML442//[DTP2WC4H255-1-2-2-BB/[[NAW5867/P30-SR]-111-2/[NAW5867/P30-SR]-25-1]-8-1-1-B-1]-1-2-2-B]-1-1-1-1-BBB-1-B/LaPostaSeqC7-F103-1-2-1-1-BBB)F2-B-92//(CML395/CML444)	7.399560939	0.501978379	64.5315046	gd_3778_1798	7.043101211	72.39651012	1.923821582
931	10	CZL074/VL062645	CZL074/VL062645:@.93.	([CML202/CML442//[DTP2WC4H255-1-2-2-BB/[[NAW5867/P30-SR]-111-2/[NAW5867/P30-SR]-25-1]-8-1-1-B-1]-1-2-2-B]-1-1-1-1-BBB-1-B/LaPostaSeqC7-F103-1-2-1-1-BBB)F2-B-93//(CML395/CML444)	6.774928443	0.009352611	66.61010876	gd_3779_1799	6.978141806	72.41067678	1.811909635
934	10	CZL074/VL062645	CZL074/VL062645:@.96.	([CML202/CML442//[DTP2WC4H255-1-2-2-BB/[[NAW5867/P30-SR]-111-2/[NAW5867/P30-SR]-25-1]-8-1-1-B-1]-1-2-2-B]-1-1-1-1-BBB-1-B/LaPostaSeqC7-F103-1-2-1-1-BBB)F2-B-96//(CML395/CML444)	7.293334378	-0.173418595	65.23144028	gd_3780_1800	7.130837193	72.36561732	1.692690822
943	NA	NA	VL0645	LaPostaSeqC7-F103-1-2-1-1-B-B-B-B//(CML395/CML444)	6.662248998	-0.64384379	64.96761384	gd_3629_1817	NA	NA	NA
944	NA	NA	VL0655	LaPostaSeqC7-F71-1-2-1-2-B-B-B//(CML395/CML444)	8.329864997	0.499791565	64.43585055	gd_3630_1818	7.771318439	71.88527993	1.683838872
