# Supplementary material for: Effectiveness of Genomic Prediction of Maize Hybrid Performance in Different Breeding Populations and Environments
Source: G3 (Bethesda). 2012 Nov 1;2(11):1427–36. doi: 10.1534/g3.112.003699 (PMC3484673; doi:10.1534/g3.112.003699)
Supplement: Supporting Information [file supp_2.11.1427_FileS1.zip › FileS1/dataFiles/Exp1_AdjV-in2vs4environments.AD.txt]

ID	Subset	2010_WW_Mexico-2010_WW+heat_Mexico	2010_WW_Mexico-2011_WW_Mexico	2010_WW_Mexico-2011_WW+heat_Mexico	2010_WW_Mexico-2010_WW_Thailand	2010_WW_Mexico-2011_WW_Thailand	2010_WW+heat_Mexico-2011_WW_Mexico	2010_WW+heat_Mexico-2011_WW+heat_Mexico	2010_WW+heat_Mexico-2010_WW_Thailand	2010_WW+heat_Mexico-2011_WW_Thailand	2011_WW_Mexico-2011_WW+heat_Mexico	2011_WW_Mexico-2010_WW_Thailand	2011_WW_Mexico-2011_WW_Thailand	2011_WW+heat_Mexico-2010_WW_Thailand	2011_WW+heat_Mexico-2011_WW_Thailand	2010_WW_Thailand-2011_WW_Thailand	Pedigree	HeteroticGroup_I.V	HeteroticGroup_X.Y	Cluster_5	Cluster_10	Cluster_15	Group1
DTMA-1	12	79.43256019	85.73277206	76.84344608	69.93221087	70.78490983	82.72003993	74.07846173	67.36286218	67.9790821	80.33253488	73.62602189	74.33276324	64.71537667	65.84403619	58.80695715	[CML444/CML395//DTPWC8F31-4-2-1-6]-2-1-1-1-B*4/CML-312SR	V	Y	1	1	1	ZimbabweProgram
DTMA-10	12	81.45102928	84.92968203	76.34856317	69.74696941	71.65175996	85.06135817	76.32983508	69.53043297	71.63682417	79.75541123	72.91007875	74.92648418	64.60119567	66.36156551	59.73932597	CIMCALI8843/S9243-BB-.-B-5-1-BB-2-3-4-B-B/CML-312SR	V	Y	1	1	1	ZimbabweProgram
DTMA-100	12	77.25679461	83.88273559	75.1067736	68.98846774	69.36313584	81.51988772	72.73306871	66.86229244	67.0037455	79.39708952	73.56983499	73.76116246	64.74914857	65.09295984	59.06476206	P590C7BlancosF156-1-2-1-B-B-BB-B-B-B/CML-312SR	III	Y	5	7	7	EntomologyProgram
DTMA-101	12	75.88283685	83.3368853	75.21508172	67.87438544	70.1192542	79.66851141	71.60027124	64.57439913	66.57338643	78.81552563	71.99875445	74.1209231	63.8946875	65.87910121	58.94002352	P590C7BlancosF27-1-1-2-B-B-BB-B-B-B/CML-312SR	III	Y	5	7	7	EntomologyProgram
DTMA-102	12	74.91651219	80.50830409	72.04429866	68.56078156	66.94264026	77.10046969	68.77457578	65.51863445	63.70594464	74.43858114	71.08730683	69.4022582	62.66983919	61.13250074	57.7176845	P502c2-185-3-4-1-3-B-1-BxCML311/CML321xMBRC1BcF114-1-1-1-B-B-B-B-1-1-B-B-B-B-B-B/CML-312SR	III	Y	3	5	8	EntomologyProgram
DTMA-103	12	81.00027757	87.03293771	77.65514193	70.64323675	72.58391302	85.07307514	75.67013379	68.41761636	70.64429858	81.55663739	74.33203398	76.44456637	65.02386166	66.90017426	59.82643006	POB.502c3F210-3-2-1-BBBBBB-B-B-B/CML-312SR	III	Y	3	5	8	MexicoSubtropical
DTMA-104	12	78.34978141	84.55286954	75.98179881	69.33533451	71.13102238	81.98371349	73.05701846	66.41491285	68.273864	79.3046077	72.49641311	74.37834783	63.92190536	65.59816009	58.93570994	CML-322RecyW89[L/LMBR]17-B-5-3-1-4-B*4xMBR-ET(W)C1F139-2-1-B-2-B*7-1-B-B-B-B/CML-312SR	III	Y	3	5	5	EntomologyProgram
DTMA-105	12	75.96688858	81.47227103	73.60566917	69.32687167	68.07878411	77.36686796	69.62148809	65.45023512	63.99035279	75.26630813	70.99068438	69.70855068	63.04458458	61.94977168	57.65229027	[G16SeqC1F47-2-1-2-1-BBBB-B-xP84c1F27-4-1-6-B-5-B]F23-1-3-1-1x[KILIMAST94A]-30/MSV-03-2-10-B-1-B-B-xP84c1F27-4-1-6-B-5-B]-2-1-B/CML395]-1-1-B-B/CML-312SR	III	Y	4	4	4	EntomologyProgram
DTMA-106	12	78.56269163	82.18609346	75.36120783	68.63985706	70.00070148	80.96332142	73.96527279	67.04006715	68.59699813	77.68278223	70.66714648	72.20482638	63.89751332	65.22076296	58.39684238	[G16SeqC1F47-2-1-2-1-BBBB-B-xP84c1F27-4-1-6-B-5-B]F23-2-1-2-3xP43C9-1-1-1-1-1-BBBB-1-xP84c1F26-2-2-6-B-3-B]-2-1-B/CML395]-1-1-B-B/CML-312SR	IV	Y	4	4	4	EntomologyProgram
DTMA-107	12	74.02741145	78.51096911	70.60428402	65.61668731	65.53682463	77.19864357	69.3029436	64.55529516	64.16759579	73.84221729	69.23908191	68.8220874	61.1299187	60.95065356	56.13050475	[MBRC6BcF395-1-B-.-2-2-B-B-B-B-B/CML312SR]-1-1-B-B/CML-312SR	III	Y	5	7	7	EntomologyProgram
DTMA-108	12	75.66118308	81.7299192	72.86161525	67.18108301	68.40131899	80.08223006	71.11396727	65.23727997	66.66110568	77.08569806	71.14964201	72.51790077	62.453299	63.55336318	57.87724218	[M37W/ZM607.bF37sr-2-3sr-6-2-X]-8-2-X-1-BB-B-xP84c1F27-4-3-3-B-1-B]F29-1-2-1-6x[KILIMAST94A]-30/MSV-03-2-10-B-1-B-B-xP84c1F27-4-1-6-B-5-B]3-1-2-B/CML442]-1-1-B-B/CML-312SR	III	Y	4	4	4	EntomologyProgram
DTMA-109	12	77.81829609	83.1656656	73.68798769	68.39916108	69.40628366	80.7562976	71.36069499	66.34933784	67.15314724	76.8860405	71.71887771	72.66880958	62.173349	63.36465032	57.97353819	[M37W/ZM607.bF37sr-2-3sr-6-2-X]-8-2-X-1-BB-B-xP84c1F27-4-3-3-B-1-B]F29-1-1-1-7x[KILIMAST94A]-30/MSV-03-2-10-B-1-B-B-xP84c1F27-4-1-6-B-5-B]-1-3-B/CML312SR]-1-1-B-B/CML-312SR	III	Y	3	3	3	EntomologyProgram
DTMA-11	12	79.40736208	84.03041982	76.26672677	69.73507173	71.06857807	81.75035103	74.23661461	67.68159097	68.87378587	79.02215673	72.41462728	73.73992213	64.69760754	66.18253235	59.45942974	CIMCALI8843/S9243-BB-.-B-5-1-BB-4-1-3/CML-312SR	V	Y	1	1	1	ZimbabweProgram
DTMA-110	12	78.97455361	84.38570981	75.86551002	69.1267167	70.89861812	82.40805691	73.56771381	66.71747036	68.70233785	79.17078506	72.13820934	74.06176595	63.48444105	65.26042472	58.5318565	[MBRC5BcF14-2-2-3-B-B-BxG16SeqC1F47-2-1-2-1-BBBBB-B-1-2-B-B-B/CML395]-1-1-B-B/CML-312SR	III	Y	4	4	4	EntomologyProgram
DTMA-111	12	75.51049527	81.5493024	72.15469734	66.7729495	68.26357629	79.34910341	70.02881235	64.89354555	66.24900357	76.17198104	70.99673175	72.38267007	61.47065039	63.05553328	57.63976647	[[KILIMAST94A]-30/MSV-03-1-10-B-1-B-B-1xP84c1F27-4-1-6-B-5-B]F8-3-2-2-1xG16SeqC1F47-2-1-2-1-BBBB-B-xP84c1F26-2-2-6-B-3-B]-3-1-B/CML395]-1-1-B-B/CML-312SR	III	Y	4	4	4	EntomologyProgram
DTMA-112	12	74.3275868	80.45640037	71.95988266	68.11043952	66.47908033	78.7879764	70.45109856	66.73216524	64.9284441	76.54910094	72.99218809	71.19431521	64.39077425	62.7254406	58.85375271	[Pob.SEW-HG.B.c0F39-1-1-1-1xMBRC5BcF22-2-1-4-B-B-B-B-2-2-B-B-B/CML442]-1-1-B-B/CML-312SR	III	Y	4	4	4	EntomologyProgram
DTMA-113	12	76.89693904	82.61411341	73.46556113	69.31386972	68.97109937	79.56897519	70.77746778	66.78122244	66.24826549	76.37900798	72.30650958	71.87702677	63.37096522	63.1662999	58.99085462	[MBREt/MBRBcC1F4-1-1-3-B-B-B-Bx1760BB1BcoxComp.-B-1-1-1-1-B-B-B/CML395]-1-1-B-B/CML-312SR	IV	Y	4	4	4	EntomologyProgram
DTMA-114	12	75.21521416	81.54560494	72.44736508	68.54766411	68.02652832	77.50734819	68.5880372	64.67387699	64.03710172	74.79457744	71.15476652	70.51999403	62.18454413	61.77818948	57.73470812	[P591c4F31-1-1-2-B-B-B/CML312SR]-1-1-B-B/CML-312SR	II	Y	4	4	4	EntomologyProgram
DTMA-115	12	75.3886526	81.32241728	73.99054266	67.47611849	67.23757581	79.53171239	72.47473208	66.04964543	65.61964741	78.45278411	72.06311486	71.70084872	64.63374518	64.54188084	58.11702591	[Cuba/GuadC3F34-2-1-1-B-B-BxCML264Q]-1-1-B-B/CML-312SR	III	Y	4	4	4	EntomologyProgram
DTMA-116	12	74.08793298	81.1009551	72.4457821	67.05514098	68.12254235	78.10728414	69.51250068	64.32346385	65.2717504	76.59550071	71.38811414	72.39008065	62.69758548	63.87741505	58.48683209	[MBR-ET(W)C1F139-2-1-B-2-B-B-B-B-B-BxMBRC5BcF13-3-1-2-B-B-B-B-1-2-B-B-BxCML264Q]-1-1-B-B/CML-312SR	III	Y	3	5	5	EntomologyProgram
DTMA-117	12	73.23372947	77.82325378	70.65409433	66.34780652	65.5246905	75.75326722	68.60812344	64.50749148	63.53493473	73.13830981	69.17929662	68.31305872	61.97750321	61.09922089	57.05196622	[P591c41y2GENF23-1-1-1-B-B-BxCML486]-1-1-B-B/CML-312SR	III	Y	4	4	9	EntomologyProgram
DTMA-118	12	74.78730888	81.28347619	71.98097742	67.85648473	66.60808245	78.26024785	69.09451496	65.23538528	63.84563572	75.65002535	71.7485167	70.33090187	62.31953294	61.1802902	57.09526973	[Cuba/GuadC3F44-1-3-2-B-B-BxCML486]-1-1-B-B/CML-312SR	III	Y	5	9	11	EntomologyProgram
DTMA-119	12	74.79873961	79.00878126	70.19188301	66.47279724	66.13384157	78.32075766	69.63363135	66.00956966	65.53886497	73.89839058	70.30438399	69.99035586	61.54304608	61.25359781	57.51591998	[200-7xMAIZSANANDRES-F1-B-xP84c1F26-2-2-4-B-2-B]F93-3-2-1-3xP43C9-1-1-1-1-1-BBBB-1-xP84c1F26-2-2-6-B-3-B]-1-1-BxCML486]-1-1-B-B/CML-312SR	III	Y	4	4	9	MexicoSubtropical
DTMA-12	12	81.0552736	86.10731411	77.96758236	71.71429787	72.89309667	83.71837997	75.6847636	69.64427277	70.57680625	80.7123563	74.8197331	75.69652876	66.60431736	67.69967696	61.62376941	CIMCALI8843/S9243-BB-.-B-5-1-BB-4-3-3/CML-312SR	V	Y	1	1	1	ZimbabweProgram
DTMA-120	12	73.42257024	79.45516615	71.51716217	66.81549372	66.45777923	76.62608368	68.8111594	64.48462607	63.80849463	74.73303819	70.347121	69.86066146	62.26619311	61.9791151	57.35780137	[CML329/MBRC3AmF103-1-1-2-B-BxCML486]-1-1-B-B/CML-312SR	III	Y	5	7	7	MexicoSubtropical
DTMA-121	12	74.79480162	82.43028094	73.58687353	67.42221768	67.81504779	79.11060699	70.44939197	64.55069552	64.79807944	78.00863028	72.16512981	72.41758997	63.43393074	63.76451869	57.80813363	[(87036/87923)-X-800-3-1-X-1-B-B-1-1-1-B-B-xP84c1F26-2-2-4-B-2-B]F47-3-1-1-3xM37W/ZM607.bF37sr-2-3sr-6-2-X]-8-2-X-1-BB-B-xP84c1F27-4-3-3-B-1-B]-3-2-BxP33c3F64-1-1-4-BB]-1-1-B-B/CML-312SR	III	Y	4	4	9	EntomologyProgram
DTMA-122	12	78.10195417	82.81754769	74.26264602	68.62220412	68.0045101	81.72115081	73.34043693	67.84665026	67.01029215	78.00590941	72.61984793	71.79986589	64.11452172	63.42147106	57.82944154	[[KILIMAST94A]-30/MSV-03-2-10-B-1-B-B-xP84c1F26-2-2-6-B-3-B]F17-1-2-1-1xP43C9-1-1-1-1-1-BBBB-1-xP84c1F26-2-2-6-B-3-B]-2-2-BxCML486]-1-1-B-B/CML-312SR	III	Y	4	4	9	EntomologyProgram
DTMA-123	12	77.06861639	83.11724778	73.4198297	68.01820615	68.87870164	80.16060838	70.61238284	65.26945231	66.04069052	76.62457994	71.39120159	72.13921129	61.6131674	62.60345459	57.32187232	[M37W/ZM607.bF37sr-2-3sr-6-2-X]-8-2-X-1-BB-B-xP84c1F27-4-3-3-B-1-B]F29-1-2-2x[KILIMAST94A]-30/MSV-03-101-08-B-B-1xP84c1F27-4-1-4-B-3-B]F2-1-2-1-1-1-BxCML486]-1-1-B-B/CML-312SR	III	Y	4	4	9	EntomologyProgram
DTMA-124	12	75.14465267	80.63257286	72.67188906	67.81527653	66.90530089	78.87255555	71.02721875	66.38614175	65.22841951	76.38916465	71.82037719	70.72364295	63.77725935	62.94597367	58.12904587	[(87036/87923)-X-800-3-1-X-1-B-B-1-1-1-B-B-xP84c1F26-2-2-4-B-2-B]F47-3-1-1-3xM37W/ZM607.bF37sr-2-3sr-6-2-X]-8-2-X-1-BB-B-xP84c1F27-4-3-3-B-1-B]-3-1-BxCML486]-1-1-B-B/CML-312SR	III	Y	5	9	11	EntomologyProgram
DTMA-125	12	73.3009576	80.60104307	71.38514713	66.03197248	66.6941167	77.53773766	68.3645461	63.30502397	63.78806248	75.68842962	70.61696848	71.23129376	61.40222694	62.0891279	56.85577155	[M37W/ZM607.bF37sr-2-3sr-6-2-X]-8-2-X-1-BB-B-xP84c1F27-4-3-3-B-1-B]F29-1-2-1-4x(87036/87923)-X-800-3-1-X-1-B-B-1-1-1-B-B-xP84c1F26-2-2-4-B-2-B]-1-1-BxCML486]-1-1-B-B/CML-312SR	III	Y	4	4	9	EntomologyProgram
DTMA-126	12	74.30583369	81.04701196	71.83130321	67.80029309	68.02894872	77.82126791	68.79419376	65.07542738	65.05894083	75.54281788	71.77836733	71.80458479	62.47949176	62.81832394	58.83745264	[G16SeqC1F47-2-1-2-1-B*5xP84c1F26-2-2-6-B-3-B]F25-2-3-1x[KILIMAST94A]-30/MSV-03-101-08-B-B-1xP84c1F27-4-1-4-B-3-B]F2-1-2-2-4-2-BxCML161]-1-1-B-B/CML-312SR	III	Y	4	4	9	EntomologyProgram
DTMA-128	12	79.1970347	85.83799078	75.46919856	68.82643581	70.7734791	84.07262121	73.49877964	66.71368597	68.73185137	80.10978008	73.20841621	75.22770595	62.97457357	64.67911351	58.04921547	CL-02836/Pop.28C9HC113-3-1-4-B*8-B-BBBB-B-B/CML-312SR	III	Y	4	4	9	MexicoTropical
DTMA-129	12	79.44211316	86.44631236	76.92127147	69.7479006	72.01608875	83.79975543	74.17127697	66.87986667	69.15887266	81.12597888	73.70415491	76.07597903	64.24436347	66.50357604	59.16426662	CA00344/PAC777F2-6-1-1-BB-B-B-BB-B-B/CML-312SR	III	Y	4	4	9	NA
DTMA-13	12	81.11773208	86.11860464	78.2580553	71.40348074	73.4846431	84.52641806	76.68232496	69.53695148	71.93688772	81.56297461	74.47293894	76.66572134	66.60560783	68.69036444	61.77664944	CIMCALI8843/S9243-BB-.-B-5-1-BB-4-3-4-B-B/CML-312SR	V	Y	1	1	1	ZimbabweProgram
DTMA-131	12	77.94201554	83.33086947	76.48702451	69.03296547	69.18488605	80.94025971	74.15164214	66.99690473	66.97356104	79.57994325	72.25877011	72.36396303	65.36661353	65.68464611	58.41250877	CA00360/Pio3011F2-3-5-6-1-B-BBB-B-B-B-B-B-B/CML-312SR	III	Y	4	4	9	NA
DTMA-132	12	77.96285101	83.59786824	75.20083762	70.35026369	68.56515466	81.71559175	73.54529733	68.8795107	66.83502691	79.0674976	74.4821293	72.51419796	66.09090086	64.2885361	59.50944588	P502C3F2-22-7-5-1-BB-B-B/CML-312SR	II	Y	3	5	5	MexicoSubtropical
DTMA-133	12	75.5660494	81.77160786	72.94110761	67.48980264	68.11357326	79.46693306	70.80665164	65.54416711	65.93790162	77.00908387	71.70246713	72.26920933	62.97211762	63.51453369	58.17289977	POB.501c3F213-8-2-1-BBBB-B-B/CML-312SR	III	Y	4	4	4	MexicoSubtropical
DTMA-134	12	74.88443507	81.86215307	73.21890004	67.15994434	68.52661971	79.69588033	71.11254076	65.34373279	66.37041617	78.18293219	72.4738605	73.5620952	63.70320879	64.92467941	59.02407229	MBRC5BcF4-1-2-1-BB-B-B/CML-312SR	III	Y	5	7	7	MexicoSubtropical
DTMA-135	12	78.04016655	84.6401581	74.41767584	69.18405948	69.21358713	81.79146733	71.66689345	66.63085519	66.51816856	78.16586277	73.36124014	73.29514172	63.07991106	63.18842429	57.95312902	95S43SRHG.A.-94-1-1-1-B-B-B-B-B-B-B/CML-312SR	II	Y	2	2	2	MexicoSubtropical
DTMA-136	12	80.96058048	85.69727437	76.94443651	70.08518446	72.2866138	83.75431021	74.78636566	67.916257	70.25757267	79.54935137	72.55081006	74.85564239	63.87300404	65.93056757	59.20247595	POB.502c3F29-14-1-2-B-B-B-B-B-B/CML-312SR	III	Y	3	5	8	MexicoSubtropical
DTMA-137	12	81.97037897	88.10700487	78.17379554	71.2702116	72.9327554	85.02421111	75.0659827	67.83743414	69.80741922	81.29978588	73.89778697	75.84391049	64.211543	65.78561728	58.78848579	POB.502c3F226-12-1-2-B-B-B-B-B-B/CML-312SR	III	Y	3	5	5	MexicoSubtropical
DTMA-138	12	80.29331955	85.97540662	76.57332346	69.33294826	71.74364386	84.82957265	75.23997881	67.83207551	70.49411348	80.89519687	73.43550265	75.99714269	64.11916593	66.5679761	59.29131012	P501c1.-500-2-1-2-2-2-1-2-BB-2-BBB-B-B/CML-312SR	II	Y	4	4	4	MexicoSubtropical
DTMA-139	12	78.37116798	84.7772665	76.69948124	69.42568227	70.8418404	81.8943577	73.66166578	66.22902958	67.78126003	80.08428671	72.52003583	74.08203431	64.57388289	66.07085944	58.56267715	P44C10MH8-30-4-B-4-1-B-B-B-B--B-B/CML-312SR	III	Y	4	4	4	MexicoSubtropical
DTMA-14	12	80.70787922	85.26664686	76.88998823	70.05980589	72.32425999	84.19785422	75.61318194	68.43878836	71.03891108	80.08149203	73.00508402	75.44563237	64.66668586	66.88251242	60.03059073	[[CML198/ZSR923S4BULK-2-2-X-X-X-X-1-BB]-3-3-1-1-B/CML395//DTPWC8F31-1-1-2-2-BBBB]-4-2-5-1-1-B-2-2-1/CML-312SR	V	Y	1	1	1	ZimbabweProgram
DTMA-140	12	78.80627432	84.86971232	76.0312759	69.26324092	71.02973683	82.67538408	73.67596086	66.7843211	68.668222	79.78512166	72.66705164	74.67463161	63.86401759	65.74194521	58.7415591	[P44c8FS158-3-2--4-1-B-BXCML-321]F2-38-1-BB-B-B/CML-312SR	III	Y	4	4	4	MexicoSubtropical
DTMA-141	12	76.17090322	82.45094327	74.37162514	68.52143213	68.88483969	79.77885931	71.7614845	66.07288009	66.14781521	78.04834179	72.43783378	72.67749955	64.06905025	64.50548606	58.7232699	P502c1.-771-2-2-3-B-1-1xCML-176]F2-1-1-2-3-B-B-B-B-B-B/CML-312SR	III	Y	5	8	10	MexicoSubtropical
DTMA-142	12	77.40863249	84.09919636	75.33577518	69.25397941	69.09473372	81.4287062	72.93256015	66.91127814	66.60918644	79.61577136	73.65478684	73.46426614	64.77469317	64.87469438	58.68192254	P502c1.-771-2-2-3-B-1-1xCML-176]F2-61-4-2-2-B-B-B-B-B-B/CML-312SR	III	Y	5	8	10	MexicoSubtropical
DTMA-143	12	76.15988574	82.77244007	72.80588767	69.12975686	68.876266	79.08992858	69.30208082	65.84282392	65.32447458	75.73682159	72.46631753	71.99509172	62.48048376	62.25017079	58.64424859	[CML-384XCML-176](F3)100-2-7-B-B-B-B/CML-312SR	III	Y	3	5	8	MexicoSubtropical
DTMA-144	12	77.26331735	83.24434254	74.08160553	67.66332606	69.43273149	81.64438214	72.32748545	65.6442315	67.68521632	78.27731288	71.62738496	73.55171115	62.46085865	64.22485346	57.6957831	[S99SIWQ]-124-2-B-B-B-B-B-B/CML-312SR	NA	NA	NA	NA	NA	NA
DTMA-145	12	78.98481976	85.15559312	75.74747783	69.65624717	70.76874965	82.64168161	73.06888323	66.70013829	68.0708791	79.30227489	72.85037707	74.1858894	63.46010159	64.6600094	58.41714307	[CML-384XCML-176]F3-135-2-2-1-B-B-B-B-B/CML-312SR	NA	NA	NA	NA	NA	NA
DTMA-146	12	80.45375479	86.54481378	76.53307141	69.78661413	71.82820139	84.5523262	74.32703263	67.47481459	69.64748769	80.44270544	73.61051092	75.71455018	63.53418021	65.46485503	58.75886563	[CML-384XCML-176]F3-107-3-1-1-B-B-B-B-B/CML-312SR	III	Y	5	7	7	MexicoSubtropical
DTMA-147	12	79.78755527	86.37291547	76.92541872	70.46796564	72.33515736	83.88469685	74.42968967	67.76598836	69.76801256	80.9505904	74.14362969	76.20263148	64.7615454	66.68004128	59.91912928	CML-311-B-B/CML-312SR	III	Y	5	8	10	MexicoSubtropical
DTMA-148	12	78.59381842	84.96736951	76.15733555	68.88198473	71.39421964	82.28940099	73.30941188	65.92253132	68.55742593	79.5889831	72.22902844	74.78800928	63.44531649	65.88338146	58.48551291	CML-322-B-B/CML-312SR	III	Y	5	7	7	MexicoSubtropical
DTMA-149	12	74.84962539	83.73697085	73.36630226	66.63572286	68.76816272	80.54363921	70.19443654	63.81490288	65.62674054	79.0366951	72.69887381	74.58972519	62.32929546	64.40375691	57.7691984	CML-370-B-B/CML-312SR	III	Y	5	9	11	MexicoSubtropical
DTMA-150	12	77.33006382	83.60171852	75.13177215	68.39847373	69.28675251	80.74458429	72.02707098	65.32333677	66.28315934	78.36945047	71.46927846	72.41525316	63.04545278	63.70699404	57.12169293	CML-371-B-B/CML-312SR	NA	NA	NA	NA	NA	NA
DTMA-151	12	79.58087864	86.00735762	76.74775518	68.9438702	71.39260854	83.68466736	74.18732666	66.5743136	68.95242813	80.59354089	72.78237591	75.19655098	63.44049473	65.71775786	58.06515399	CML-374-B-B/CML-312SR	NA	NA	NA	NA	NA	NA
DTMA-152	12	78.89791588	84.92790793	75.44958419	70.54493067	72.1366032	82.15478681	72.52801235	67.44258081	69.21401555	78.72875099	73.54783446	75.25010528	64.17847962	65.60245802	60.69812638	CML-376-B-B/CML-312SR	III	Y	3	5	8	MexicoSubtropical
DTMA-153	12	75.3862195	82.14228246	73.44222619	67.79032133	68.08253553	80.18902142	71.57810051	66.12188858	66.14221538	78.16464475	72.97558942	73.04794297	64.19350678	64.5787169	58.98891936	CML-330/CML-312SR	III	Y	3	5	8	MexicoSubtropical
DTMA-154	12	78.21250617	81.68465942	73.44180917	68.47132711	68.18650314	80.01034014	71.95158028	67.09844809	66.51665851	75.454369	70.6990115	70.2062649	62.34167453	61.9576157	57.01469767	CML-332-B-B/CML-312SR	III	Y	3	5	8	MexicoSubtropical
DTMA-155	12	73.72592954	82.02026201	72.07934596	66.1624511	67.12964338	79.59578904	69.75015988	64.11705637	64.78477775	77.92378771	72.46366718	73.17136071	62.50384233	63.28318384	57.58681063	CML-483-B-B/CML-312SR	III	Y	3	5	8	MexicoSubtropical
DTMA-156	12	76.9270741	80.55431042	74.44326035	68.07322959	68.6522075	78.65603423	72.53436134	66.32661541	66.86095544	76.24878586	70.19492882	70.65407522	64.04245269	64.61240289	58.28718128	CML-484-B-B/CML-312SR	III	Y	3	5	8	MexicoSubtropical
DTMA-157	12	78.18561197	85.06526555	76.50175583	68.38310577	70.91405969	81.89265503	73.24495246	64.91533193	67.66322577	80.14079245	71.75564979	74.4303662	63.2689791	65.63549949	57.50185431	(CML-20XCML-329)-17-3-3-1-B-B/CML-312SR	NA	NA	NA	NA	NA	NA
DTMA-158	12	72.91700147	78.70219999	69.82807996	65.26619799	65.55835682	77.04926686	68.33051371	63.97531966	63.99797085	74.19994486	69.91224853	69.95924693	60.86387172	61.00436162	56.71687793	CML-329/MBRc2amF14-2-BBBB-B-B/CML-312SR	III	Y	3	5	8	EntomologyProgram
DTMA-159	12	74.45863781	81.03848951	72.08681883	67.05355617	66.6598585	78.25989027	69.55210637	64.74408537	64.20917256	75.99004661	71.122826	70.73793847	62.18174408	61.99071663	57.01172806	90[SPMATC4/P500(SELY)].-B-4-2-B-B-B-B/CML-312SR	III	Y	3	3	3	MexicoSubtropical
DTMA-160	12	77.5073569	82.85219467	74.00131068	67.44619259	69.71553485	81.74248204	72.86725438	66.0529282	68.48484223	78.10871904	71.28885056	73.66655514	62.53127973	64.69882716	58.16443722	90[SPMATC4/P500(SELY)].-B-48-4-B-B-B/CML-312SR	III	Y	3	5	5	MexicoSubtropical
DTMA-161	12	75.30369504	82.58874229	72.27609035	67.39723385	67.71590441	81.31255006	71.11098326	66.40070742	66.59242146	78.32061994	73.81572738	73.94578338	63.26297595	63.65655959	59.01963619	POB.45c8-32-1-1-1-B-B-B/CML-312SR	III	Y	5	8	10	MexicoSubtropical
DTMA-162	12	73.13798929	77.79395106	70.29284391	67.42652107	65.02423946	75.24959456	67.92216101	65.21908216	62.61338408	72.65303837	70.03377127	67.4685961	62.46696051	59.93681751	57.25988226	POB.33c3-92-2-4-2-B-B-B-B/CML-312SR	NA	NA	NA	NA	NA	NA
DTMA-163	12	73.50345691	81.45720687	71.53656078	67.31980274	66.75152939	78.84208726	69.0012303	65.01211074	64.16798603	76.93528259	72.99038868	72.24882804	62.85800382	62.28777652	58.13031498	S87P69Q(SIYF)131-2-2-1-B-B-B/CML-312SR	NA	NA	NA	NA	NA	NA
DTMA-164	12	77.93619457	84.96835943	75.51005128	69.59253216	71.00426697	81.18669193	71.79677802	65.56657092	67.22332592	78.56621273	72.42593596	73.97994005	63.01436881	64.28623105	58.40264882	[89[G25Qc1(STE)18S5/Mo176o2/o22-BB]-B-4-4-1-1-4-B*7-B-B/CML-312SR	III	Y	4	4	4	MexicoSubtropical
DTMA-165	12	74.26862082	80.81334323	71.49790311	67.75581794	66.13062669	78.55610292	69.27489868	65.74058771	64.06874917	75.87349478	72.28388134	70.68620375	62.74426047	61.45132818	57.66086528	S87P69Q(SIYF)109-1-1-4-B/CML-312SR	III	Y	4	4	4	MexicoSubtropical
DTMA-166	12	80.0994705	85.84985665	77.13242206	69.68610887	72.13544672	83.7835884	74.80077153	67.37269504	69.86546296	80.49102173	72.99695809	75.48312092	64.17222593	66.51372781	59.2170174	(CML-329XCML-287)-F2-11-1-BBB-B-B/CML-312SR	III	Y	5	8	10	MexicoSubtropical
DTMA-167	12	72.82447312	78.64040516	70.43122766	66.68198397	64.62422337	76.22778816	68.18910361	64.62379125	62.33853248	74.04327049	70.62767398	68.31675957	62.21105009	60.20835601	56.52384093	P147-.136-5-1-B-1-BBB/CML-312SR	II	Y	2	2	2	MexicoSubtropical
DTMA-168	12	74.39128898	80.41283266	71.89557024	66.72164806	67.17270811	77.57601653	69.02518156	64.15939544	64.3060287	75.19951366	70.28433438	70.66873697	61.52029557	62.02270589	57.05966762	CML-323-B-B/CML-312SR	III	Y	4	4	9	MexicoSubtropical
DTMA-169	12	73.19363778	80.52544169	71.0024477	67.57798364	66.05613899	77.35128925	67.90836415	64.7698103	63.05008359	75.10728065	72.12029366	70.47660435	62.486145	61.07690636	57.68193686	CML-325-B-B/CML-312SR	II	Y	4	4	4	MexicoSubtropical
DTMA-17	12	75.47640486	80.97144031	71.85051146	67.44418471	66.99495541	78.93488664	70.12279713	65.82103997	65.19392573	75.69713077	71.28738628	70.78344107	62.2718529	62.05234807	57.50962333	[CML312/CML445//[TUXPSEQ]C1F2/P49-SR]F2-45-3-2-1-BBB]-1-2-1-1-1-BBB-B-B-B/CML-312SR	III	Y	3	3	3	ZimbabweProgram
DTMA-170	12	75.82113893	82.06384168	73.51654542	68.94759447	69.34257834	78.39585815	70.12004628	65.63442946	65.7682039	76.34181659	71.93086787	72.15327855	63.36143587	63.90428469	59.18798863	CML-326-B-B/CML-312SR	II	Y	4	4	4	MexicoSubtropical
DTMA-171	12	73.64263089	77.64958148	69.34667964	66.14587222	65.52730988	76.07111268	67.810957	64.94080642	64.06876316	71.76840479	68.97994277	68.14018291	60.44777371	59.85793578	56.95910145	CML-328-B-B/CML-312SR	II	Y	2	2	2	MexicoSubtropical
DTMA-172	12	75.0371106	81.6288013	71.33696943	67.52792629	67.61464822	80.22471095	70.16307479	66.50701895	66.38843198	76.71167384	73.07932545	73.01845662	62.87278498	62.89943308	59.19130596	CML-486-B-B/CML-312SR	I	X	2	2	2	MexicoSubtropical
DTMA-173	12	78.885375	84.96221747	76.34418218	69.56562193	70.52295549	81.68722187	73.11746912	66.76212944	67.42631652	79.32012357	72.88202891	73.62462688	64.1574014	65.00954338	58.3723152	CLQ-RCWQ83=(CML146xCML150)-B-32-1-2-B-1-B-B-B-B/CML-312SR	NA	NA	NA	NA	NA	NA
DTMA-174	12	78.9683031	84.95425056	75.59291227	68.94198009	71.2617771	83.44374567	73.82764832	67.02242963	69.50835998	79.79607023	73.01738768	75.48897854	63.65534176	65.6973731	59.27844939	CLQ-RCWQ39=(CML159*CML144)-B-27-1-2-B*3-B-B/CML-312SR	III	Y	5	8	10	MexicoTropical
DTMA-175	12	78.17059444	83.87504993	74.12600047	67.89955514	70.40094185	81.77350456	71.9836737	65.58558751	68.23321045	77.61284623	71.1136277	73.71451967	61.5509748	63.91736077	57.64471139	CLQ-6211=P62QC6HC13-1-3-BBB-6-B-7-6-BBBB-7-9-B-B-B-B-B-B/CML-312SR	III	Y	4	4	4	MexicoTropical
DTMA-176	12	76.57980264	83.2698128	73.55357574	68.12695679	69.20068088	79.93581505	70.31812822	65.14290838	66.0340743	77.08821821	71.71126328	72.77852805	61.99871491	63.16846013	57.73251136	CLQ-RCWQ103=(CML150xCML254)-B-16-2-2-2-B-B-B-B-B/CML-312SR	II	Y	4	4	4	MexicoTropical
DTMA-177	12	83.09078029	88.49279329	79.28834347	71.63840215	74.1966747	85.89257045	76.5152218	68.71058571	71.44959939	81.86922165	73.97611626	76.69738739	64.74493285	67.31230495	59.58500521	CLQ-RCWQ105=(CML247x(CLQ-6203xCL-04321)-B-7-1-2)-B-6-1-3-B-B-B-B-B/CML-312SR	III	Y	5	7	7	MexicoTropical
DTMA-178	12	81.6962041	87.88155569	78.39383788	71.23256739	73.00449825	84.93706031	75.60220454	68.05974965	70.11673613	81.69230293	74.11032982	76.13232618	64.97932406	66.87443969	59.41482469	CLQ-RCWQ106=(CML247x(CLQ-6203xCL-04321)-B-7-1-2)-B-22-1-1-2-B-B-B-B-B/CML-312SR	III	Y	5	7	7	MexicoTropical
DTMA-179	12	81.69100086	87.59526558	77.77533642	71.20502128	72.78215361	85.27764733	75.35745616	68.62798741	70.3386092	81.40491806	74.55543063	76.30623907	64.72478041	66.26231121	59.64165341	CL-07306=P73TLC3.-74-2-6-1-5-..-B-B-B/CML-312SR	III	Y	4	4	9	MexicoTropical
DTMA-18	12	76.25289061	82.36283856	74.20739837	68.88870261	69.04052181	78.36161819	70.31438826	65.14319454	65.14538436	76.45920989	71.40937048	71.42052787	63.02359123	63.18069639	58.13019085	MAS[MSR/312]-117-2-2-1-B*4-B-B-B-B/CML-312SR	III	Y	3	3	3	ZimbabweProgram
DTMA-180	12	80.48504687	86.5518627	77.1483296	69.99488692	72.31016939	84.61379231	75.00374978	67.74152424	70.22579769	81.06686344	73.74869202	76.18648701	64.38699339	66.67624817	59.43379208	CML499=(CL-04345*CL-274)-B-15-1-2-B*6-B-B-B/CML-312SR	III	Y	4	4	9	MexicoTropical
DTMA-181	12	77.87741419	84.27607773	74.88275229	70.13917762	70.06512874	80.95345472	71.62764247	67.08050771	66.80512319	77.99341751	73.59323258	73.40164556	64.08695923	63.97408564	59.37017208	CML269=P25STEC1F13-6-1-1-.-BBB-f-..-B*6-B-B-B/CML-312SR	III	Y	5	9	NA	MexicoTropical
DTMA-182	12	81.52621975	87.42120421	77.98725043	71.16147314	73.04486478	85.58635712	75.96936573	68.90985685	70.98265707	81.84843079	74.73013931	76.79240632	65.46086359	67.30095556	60.32236156	CML498=(CML265/CL-00303)-S7/CML264)-B-8-1-3-B*9-B-B/CML-312SR	III	Y	5	9	11	MexicoTropical
DTMA-183	12	75.32170927	80.03195286	72.74628574	66.8335214	67.02874011	79.89489106	72.823589	67.06720345	67.03637142	77.62090068	71.80181795	71.82843141	64.49963252	64.7837796	58.74468855	CL-02143P21C6S1MH247-5-B-1-1-2-BBB-1-..-B*10-B-B/CML-312SR	III	Y	5	9	NA	MexicoTropical
DTMA-184	12	79.98813635	84.90028487	75.46249566	68.49769225	71.25267387	84.10442657	74.52927503	67.24710998	70.32744907	79.52363692	72.14998494	75.10365814	62.86324744	65.6670955	58.54268919	CL-04374=P43Cameroon-4-1-1-1-1-3-3-B*7-B-B-B/CML-312SR	III	Y	5	9	11	MexicoTropical
DTMA-185	12	83.3824621	89.36197586	79.17041312	72.8338726	74.76884975	86.81597986	76.68277897	70.01878491	72.19657195	82.37013565	75.88445821	77.86715611	65.82591872	67.56748466	61.24559186	CML477=P43POSTASEQC3-S2-1-2-B-BBBBB-10-B-B-B-B/CML-312SR	III	Y	5	9	11	LaPostaSeqC7
DTMA-187	12	79.59093429	86.20242936	76.96043074	70.16332878	72.32210053	84.30747891	74.84295904	67.83614206	70.19562389	81.38425014	74.31373983	76.66891073	65.17991094	67.24944271	60.38828578	CL-RCW81=(CL-RCW01xCML-401)-B-6-B-1-BBB-B-B-B/CML-312SR	III	Y	4	4	4	MexicoTropical
DTMA-188	12	81.76683641	86.77326567	77.98467562	70.83234342	73.10772755	84.89428328	75.99753607	68.55755391	71.06834789	81.02216602	73.56310519	76.00720315	64.8606387	67.09055347	59.83591486	CL-RCW87=(CL-04321xCML-401)-B-19-2-1-BB-B-B-B/CML-312SR	II	Y	4	4	4	MexicoTropical
DTMA-189	12	81.13313794	85.31655673	78.13246605	69.50569261	72.8469406	84.11784267	76.55186417	67.92769031	71.35571083	80.91148299	72.28537622	75.58333829	65.00038024	68.14673722	59.64187143	CL-02520=P25C6H37-1-1-1-B-2-1-2-BBB-B-B-B/CML-312SR	III	Y	4	4	9	MexicoTropical
DTMA-19	12	75.74144348	79.92272666	73.5680306	68.92872106	68.15201065	76.99675942	70.76002118	66.33507372	65.29563576	74.8039959	70.51562504	69.60948599	64.10935526	63.34823963	58.74348244	[CML312/CML445//[TUXPSEQ]C1F2/P49-SR]F2-45-3-2-1-BBB]-1-2-1-1-2-BBB-B/CML-312SR	III	Y	3	3	3	ZimbabweProgram
DTMA-190	12	78.10202423	84.91371403	75.72040216	68.8505011	71.56368828	81.93474509	72.6754916	65.51252214	68.52588155	79.51634312	72.30462269	75.18460649	63.2784808	65.98884781	58.95290121	CLQ-RCYQ40=(CML165xCLQ-6203)-B-9-1-1-B*8-B-B/CML-312SR	III	Y	4	4	4	MexicoTropical
DTMA-191	12	74.63669684	81.84698337	73.19462245	67.27218177	67.93260737	78.83323262	70.28329769	64.47339919	64.8908852	77.54857998	71.82045533	72.27501761	63.12226854	63.87089645	57.8104898	CLQ-RCYQ28=(CLQ6502*CLQ6601)-B-34-2-2-B*6-B-B-B/CML-312SR	III	Y	5	7	7	MexicoTropical
DTMA-192	12	76.24508008	84.0045339	73.9245461	69.60438946	69.97443761	80.56810342	70.52646151	66.51455809	66.58605754	78.31716733	74.35780845	74.428821	64.04287601	64.51961754	60.2536008	CLQ-RCYQ54=(CML176xCL-G2501)-B-3-1-B-B-B-B-B/CML-312SR	III	Y	3	5	8	MexicoTropical
DTMA-193	12	80.44551788	85.26265683	76.81615893	69.19872109	71.62308219	84.27072387	75.77491592	67.98483385	70.56051494	80.63071962	72.79151674	75.31578344	64.35832133	66.76833854	59.03434375	CL-RCY015=(CML-285*CL-00356)-B-1-1-B*9-B-B/CML-312SR	III	Y	4	4	9	MexicoTropical
DTMA-194	12	79.15540215	84.99895256	76.22541898	69.12192304	71.04019715	82.8865958	74.09253893	66.70431264	68.85378714	79.93755653	72.61852766	74.66490474	63.88798614	65.62510366	58.60257245	CL-RCY016=(CL-00331*CML-287)-B-6-2-3-B*8-B-B-B/CML-312SR	III	Y	4	4	9	MexicoTropical
DTMA-195	12	78.3866535	85.37193071	75.49222587	68.3001915	71.1915824	82.82262088	72.90327626	65.54843657	68.55914828	79.89226714	72.41035329	75.46280068	62.76834754	65.46078716	58.27373234	CL-RCY018=(CL-03618*CML-287)-B-13-1-1-B*5-B-B-B/CML-312SR	NA	NA	NA	NA	NA	NA
DTMA-197	12	77.26686769	83.86277351	75.31481993	69.14987489	69.63791906	80.75494016	72.27167263	66.1865497	66.44713142	79.04896999	73.01838065	73.32062109	64.41778407	64.93836224	58.75941505	CL-RCY007=PIO3011F2-3-5-6-1-B*5-B-B-B/CML-312SR	III	Y	4	4	9	MexicoTropical
DTMA-198	12	80.87756426	86.29295082	76.66301306	69.95419783	71.94322953	85.36843109	75.72913753	68.63603213	70.94024617	80.8566269	73.9974658	76.12335908	64.46174687	66.30315688	59.62300252	CML454=CaptMiranda8627-20-1-2-B*17-B-B-B/CML-312SR	III	Y	4	4	9	MexicoTropical
DTMA-199	12	80.40460552	87.4355343	77.53894954	70.04496851	71.91616009	84.42031423	74.42536999	66.8467771	68.79658397	81.57156836	73.78425015	75.82824891	63.8548518	65.69008195	58.10104228	CML497=[CL-00331*v]-3-B-3-2-1-B*6-B-B/CML-312SR	III	Y	4	4	9	MexicoTropical
DTMA-2	12	78.29861869	84.58254902	74.85404057	69.68988339	70.48408238	81.64346955	71.90565823	66.48779558	67.5333908	77.99903033	72.62350034	73.54033551	62.89752584	63.52583521	58.47025706	[SYN-USAB2/SYN-ELIB2]-12-1-1-2-BBB-B-B/CML-312SR	IV	Y	2	2	2	ZimbabweProgram
DTMA-20	12	75.45542255	81.32563584	72.28447436	67.67078351	68.60599901	78.57412151	69.59778593	65.19743347	65.99362191	75.18323802	71.15154527	71.89455765	61.83612861	62.90669906	58.4405262	[CML312/CML444//[DTP2WC4H255-1-2-2-BB/LATA-F2-138-1-3-1-B]-1-3-2-3-B]-2-1-2-BB-B-B-B/CML-312SR	II	Y	3	3	3	ZimbabweProgram
DTMA-200	12	80.45863624	86.0514974	77.8767953	70.18613219	72.37064836	84.49266621	76.10329598	68.30097341	70.69681496	81.66278321	73.81508661	76.05630217	65.54186921	67.67519848	60.07264425	CL-02725=P27(FRRS)C1-248-B-1-B*4-B-B/CML-312SR	III	Y	4	4	9	MexicoTropical
DTMA-201	12	74.72600557	81.90485256	73.64409581	67.37023173	67.7517593	79.21936401	71.05201154	65.10928107	65.17057576	78.36423421	72.33566753	72.46263411	64.03545406	64.37804718	58.2436596	CML452=Ac8328BNC6-166-1-1-1-B*9-B-B-B/CML-312SR	III	Y	4	4	9	MexicoTropical
DTMA-202	12	81.67083368	87.36030586	77.22100971	71.13165287	73.41323076	85.39196392	75.12571326	68.82277516	71.33800395	81.03698419	74.70583741	77.07194463	64.48501572	66.72133556	60.62089038	CL-RCY031=(CL-02410*CML-287)-B-9-1-1-2-B*7-B-B/CML-312SR	NA	NA	NA	NA	NA	NA
DTMA-203	12	79.23503651	85.45359881	76.62255491	69.00218718	71.03928943	83.48012875	74.63791506	66.78726265	68.99356409	80.73039583	72.86874192	75.00282068	64.08456429	66.06439462	58.35841705	CML479=(P24STE-5*24STE-17)-BBBB-...-B-3-B-1-B*7-B-B-B/CML-312SR	III	Y	4	4	9	MexicoTropical
DTMA-204	12	78.73509864	84.14028277	74.72864657	69.59771062	71.15497111	79.19408802	69.89420868	64.96209869	66.34215197	75.28293941	70.44732543	71.89804549	60.97508577	62.56332648	57.44267876	CL-04935=(PR8549xP23C2)-5-1-3-B*14-B-B-B-B-B-B/CML-312SR	II	Y	4	4	4	MexicoTropical
DTMA-205	12	77.79982687	84.02254239	74.68563441	68.22022893	69.97332751	80.62688291	71.27879883	64.61784992	66.53038561	77.6098597	70.78522311	72.692256	61.56494609	63.32426163	56.72781476	CL-04934=(P49C2MH12-5-4xP23C2-11-1)-2-2-2-BBBBBBB-B-B/CML-312SR	III	Y	4	4	4	MexicoTropical
DTMA-206	12	74.44733038	78.94237731	70.50040462	66.28517713	65.17142253	78.04959529	69.66372036	65.70545826	64.42791541	74.19320918	70.20032515	69.01781371	61.5816723	60.57196725	56.38379682	CL-G1624=G16C23H173-1-2-B-3-2-B*7-B-B/CML-312SR	III	Y	4	4	9	MexicoTropical
DTMA-207	12	74.92525735	80.50714502	71.8619773	66.66997261	66.28407133	78.71071431	70.08157339	65.31915201	64.59092756	75.82119948	70.98408288	70.43795934	62.13943791	61.77557735	56.74604803	CL-G1628=G16BNSeqC0F118-1-1-4-2-B*4-B/CML-312SR	III	Y	4	4	9	MexicoTropical
DTMA-208	12	74.74558311	80.37378293	70.82194277	65.08035939	66.89121982	79.93875297	70.31462817	64.3866007	66.34006305	75.98016213	69.94129101	71.81078358	60.38983292	62.23349109	56.33239875	CL-G1632=G16C20H144.-3-3-1-B*7-B-B-B/CML-312SR	III	Y	4	4	9	MexicoTropical
DTMA-209	12	72.37417483	76.0128315	69.79472365	66.91017311	64.84373942	74.51945021	68.34859411	65.63963573	63.35465977	72.22369709	69.36826936	67.19604302	63.12934772	61.20856898	58.10541463	CL-P10201=P102C6S2(B)-34-2-BB-B-B/CML-312SR	II	Y	5	7	7	MexicoTropical
DTMA-21	12	80.46043097	84.9142354	75.23809493	69.85271798	71.56567418	84.07389777	74.32154558	68.72784083	70.56097004	78.88495033	73.11857639	74.99024333	63.54031043	65.24743598	59.7289745	[CML312/[TUXPSEQ]C1F2/P49-SR]F2-45-3-2-1-BB//INTA-F2-192-2-1-1-1-BBBB]-1-5-1-1-2-BB-B-B-B/CML-312SR	III	Y	3	3	3	ZimbabweProgram
DTMA-210	12	74.17074878	80.50512658	72.10794975	67.24793495	66.18845008	78.05233581	70.10534278	65.91057053	63.3295429	75.78787811	71.36290824	70.06587425	62.89609376	61.79823483	57.19894876	CL-G1829=G18C23-61-3-1-1-B*7-B-B/CML-312SR	III	Y	4	4	9	MexicoTropical
DTMA-211	12	75.69798535	80.27669983	71.92107299	66.28951675	67.6657512	79.47495118	71.01362994	65.06586274	66.7474111	75.48496777	69.62207678	71.22446416	61.30565674	62.72785856	56.99682636	CL-G1837=G18SeqC2-F141-2-2-1-1-1-2-..-2-B*4-B-B/CML-312SR	III	Y	4	4	9	MexicoTropical
DTMA-212	12	75.2521568	78.99636041	70.97933496	67.25718949	66.91460725	78.24711065	70.5193875	67.00313401	66.34681999	74.12943039	70.67878474	70.06864465	62.66131904	62.2674586	58.72966054	CL-G1839=G18SeqC3-17-1-1-2-2-B*5-B-B/CML-312SR	III	Y	4	4	9	MexicoTropical
DTMA-213	12	72.38175126	76.86248448	69.71690651	65.76092911	63.81758912	75.28133678	68.21931327	64.45980224	62.35818384	72.6212476	69.06354935	66.93587816	61.80760937	59.98395503	56.04182564	CL-G1844=G18SeqC3F245-2-2-2-1-1-B*4-B-B/CML-312SR	III	Y	4	4	9	MexicoTropical
DTMA-214	12	71.47815754	76.80367876	68.99052625	65.61071167	63.24901389	75.19891355	67.51493593	64.27501336	61.65329418	72.90897742	69.69656761	67.17467234	61.95075105	59.57794633	56.32330028	CML-423=G18C19MH100.-4-1-1-B*14/CML-312SR	NA	NA	NA	NA	NA	NA
DTMA-215	12	76.98877937	80.65392373	71.85360582	65.09032163	66.0906055	81.85600411	72.87647239	65.78335077	67.09231381	76.56512501	69.42898148	70.69281949	60.57243867	61.66370786	54.7438768	CML421=P31DMR.1-55-2-3-2-1-B*18-B-B-B/CML-312SR	III	Y	5	8	10	MexicoTropical
DTMA-216	12	79.30112801	86.16075361	76.83224716	69.71447188	71.69953449	83.24123831	73.79882359	66.48764379	68.76046863	80.71960474	73.35876196	75.46530875	63.97864204	65.93114018	58.92764387	CML342=LPSEQC3-H1-2-2-3-2-1-.-.-B-B-B-B/CML-312SR	I	X	2	2	2	LaPostaSeqC7
DTMA-217	12	74.44027339	80.68754462	71.24953774	67.67389169	67.69523763	77.90654584	68.40192016	65.05289304	64.89905849	74.74158666	71.49494579	71.43164635	61.8699331	61.92115558	58.3386559	DTPWC9-F24-4-3-1-B-B-B-B-B/CML-312SR	III	Y	2	10	12	DTPWC9
DTMA-218	12	75.22549685	80.39080223	72.87100479	68.51340838	68.32649415	77.85125719	70.55088921	66.38276029	65.9164513	75.68487391	71.47513143	71.16475583	64.00872515	63.69047892	59.30706697	DTPWC9-F115-1-4-1-1-B-B-B-B-B/CML-312SR	III	Y	1	1	14	DTPWC9
DTMA-219	12	74.70582634	81.04789794	72.39249312	67.24225259	66.8408352	78.49723297	70.01569362	65.03139795	64.4532821	76.21615254	71.36670914	70.77771307	62.76851476	62.45597875	57.23642446	DTPWC9-F73-2-1-1-1-B-B-B-B-B/CML-312SR	IV	Y	2	10	12	DTPWC9
DTMA-22	12	79.20062065	85.54711041	75.8111608	70.41187258	70.90745594	83.67282403	74.12033422	68.96102365	69.23921114	80.30165716	75.2447603	75.54122035	65.51929353	65.97465696	60.69582435	P501SRc0-F2-47-3-2-1-B-B/CML-312SR	III	Y	4	4	4	ZimbabweProgram
DTMA-220	12	75.09391621	83.13506399	73.76701654	68.06996204	68.27639864	79.15124555	69.89039412	64.32511777	64.38197408	77.80976218	72.39462412	72.55402158	63.04798594	63.24577378	57.61363662	DTPWC9-F2-3-1-1-1-B-B-B-B-B/CML-312SR	NA	NA	NA	NA	NA	NA
DTMA-221	12	76.13370879	81.38218706	72.31909594	66.86790142	68.52705516	80.68633791	71.43341227	65.82517413	67.700936	76.68474714	70.96737168	72.81083486	62.0430064	63.55207129	58.16173078	DTPWC9-F109-2-6-1-1-B-B-B-B-B/CML-312SR	III	Y	2	10	12	DTPWC9
DTMA-222	12	81.2331981	85.64433531	76.07155856	70.14658638	71.90856073	84.64254976	74.9567066	68.88272892	70.85634471	79.47378476	73.18119917	75.22170451	63.69695741	65.40147946	59.46801905	DTPWC9-F31-1-3-1-1-B-B-B-B-B/CML-312SR	IV	Y	1	1	14	DTPWC9
DTMA-223	12	76.55929441	81.71231582	74.59419976	68.86432943	69.14009722	78.51747297	71.79474054	66.24582788	66.25601848	76.83432299	71.28584858	71.27949298	64.32057276	64.37926936	58.88305034	DTPWC9-F2-3-2-1-1-B-B-B-B-B/CML-312SR	III	Y	1	1	14	DTPWC9
DTMA-224	12	73.57811368	79.41034516	69.89461191	66.35825866	65.45767243	77.88206189	68.3020825	64.86077728	63.84189339	74.28846408	70.94996275	70.01099085	61.2871214	60.51456509	56.88699344	DTPWC9-F67-1-2-1-2-B-B-B-B-B/CML-312SR	IV	Y	1	1	14	DTPWC9
DTMA-225	12	74.32947404	78.94753646	70.56769589	66.97177118	65.7942223	74.57082017	66.69977939	65.00955203	62.40248135	72.52382906	69.27169568	67.97127876	60.7855935	59.76936597	56.24381418	DTPWC9-F24-2-3-1-1-B-B-B-B-B/CML-312SR	III	Y	2	10	12	DTPWC9
DTMA-226	12	76.69798722	82.96548882	74.14576157	67.44267732	69.15396165	80.46389883	71.64940307	64.74237358	66.54039227	77.96756156	71.03555897	72.85537724	62.30017259	63.90919179	57.19845006	DTPWC9-F66-2-1-1-2-B-B-B-B-B/CML-312SR	III	Y	1	1	14	DTPWC9
DTMA-227	12	89.81721848	84.54442895	75.91900747	69.50189249	71.05816945	93.57400252	84.80504743	78.23569788	79.9021713	79.47336594	72.90155663	74.50151731	64.27541038	65.70388844	59.27605516	DTPWC9-F104-5-4-1-1-B-B-B-B-B/CML-312SR	III	Y	2	10	12	DTPWC9
DTMA-228	12	73.71578337	80.95895626	71.50241399	67.4765597	66.18750317	78.73315892	69.27860888	65.60041952	64.07905186	76.58209638	72.93515142	71.44106483	63.27710778	62.1856522	58.20010791	DTPWC9-F103-2-1-1-1-B-B-B-B-B/CML-312SR	III	Y	2	10	12	DTPWC9
DTMA-229	12	76.18421966	80.21378144	73.16830145	66.22966046	67.92114432	79.60800403	72.14433329	65.07220227	66.89443084	76.36599893	69.20066369	71.03682664	61.99935046	63.59434658	56.6364604	DTPWC9-F128-1-1-1-1-B-B-B-B-B/CML-312SR	III	Y	1	1	14	DTPWC9
DTMA-230	12	74.76076051	81.82235305	73.17531419	67.6307161	67.93674612	78.77154723	70.10687502	64.87499343	65.00460391	77.2729606	71.97644687	72.14997685	63.22848246	63.58092277	58.34958071	DTPWC9-F17-1-3-1-1-B-B-B-B/CML-312SR	V	Y	1	1	14	DTPWC9
DTMA-231	12	73.03489853	80.31112391	70.12462738	67.39434968	66.29977649	77.57526879	67.58328444	65.05607724	63.73614661	74.97182246	72.28644624	71.15076216	62.07733472	61.12076457	58.34253999	DTPYC9-F143-5-4-1-2-B-B-B-B-B/CML-312SR	III	Y	2	10	15	DTPYC9
DTMA-232	12	76.6878545	82.34085339	73.30336785	69.91165089	69.57063768	79.09947653	70.2439242	66.96014488	66.38255604	75.85234651	72.56163534	72.17783299	63.45157512	63.21525327	59.75799763	DTPYC9-F11-2-3-1-2-B-B-B-B-B/CML-312SR	III	Y	2	10	15	DTPYC9
DTMA-233	12	75.57935273	81.32895276	73.64628674	69.11730715	68.64052582	78.01303201	70.43223501	66.15359547	65.46122486	76.1109899	71.94782024	71.2632814	64.16746822	63.63897123	59.27334197	DTPYC9-F46-3-4-1-1-B-B-B-B-B/CML-312SR	III	Y	2	10	12	DTPYC9
DTMA-234	12	76.77068933	83.39853388	74.44824601	67.50526235	69.23564135	81.15779594	72.12039495	64.91999174	66.86758857	78.79297866	71.57970395	73.47003973	62.60834309	64.3904018	57.35608187	DTPYC9-F74-1-1-1-1-B-B-B-B-B/CML-312SR	III	Y	2	10	12	DTPYC9
DTMA-235	12	77.804695	82.46194541	73.67270357	68.57314761	68.78230172	80.79897261	71.91276826	66.99599459	67.03436888	76.79706249	71.97068804	71.97773102	62.91486871	63.1926909	58.06770666	DTPYC9-F102-4-5-1-1-B-B-B-B-B/CML-312SR	III	Y	2	10	15	DTPYC9
DTMA-236	12	77.27949223	81.65785175	73.59722405	67.36067899	69.01879775	80.49088574	72.34112828	65.80579806	67.73715255	76.72321729	70.17124215	71.99792872	62.32225828	64.08679242	57.55281851	DTPYC9-F46-3-9-1-1-B-B-B-B-B/CML-312SR	III	Y	2	10	12	DTPYC9
DTMA-237	12	75.12414535	80.51597568	72.9447128	66.07213963	67.59020902	79.09857368	71.2886562	64.28879706	65.93145259	76.73955147	69.65355188	71.36125705	61.92830182	63.35533979	56.5528274	DTPYC9-F46-1-2-1-1-B-B-B-B/CML-312SR	III	Y	2	10	12	DTPYC9
DTMA-238	12	73.37137935	78.86678686	70.39230909	66.03883328	65.92153479	76.13192105	67.79137192	63.49386056	63.22874834	73.25026676	68.97721901	68.88045208	60.50316098	60.67080222	56.1638192	DTPYC9-F46-1-2-1-2-B-B-B-B/CML-312SR	III	Y	2	10	12	DTPYC9
DTMA-239	12	74.27497937	80.77489473	71.81998065	67.5119173	67.52068211	77.92537644	69.07529257	64.97666773	64.81060556	75.68223955	71.50625927	71.46074957	62.53527746	62.7314139	58.34852109	DTPYC9-F143-1-6-1-B-B-B-B/CML-312SR	III	Y	2	10	15	DTPYC9
DTMA-24	12	78.64087157	85.07673951	76.17644081	69.03918326	71.67155274	82.8487008	73.8158725	66.42699475	69.3373553	80.26610588	72.73389513	75.64443298	64.07438826	66.7934477	59.42029201	[CML444/CML395//DTPWC8F31-1-1-2-2-BB]-4-2-2-2-2-BB-B/CML-312SR	V	Y	1	1	1	ZimbabweProgram
DTMA-240	12	75.57207557	80.79480431	73.61046211	68.18558112	67.57879538	77.62433858	70.46114028	65.30694073	64.50324138	75.72082178	70.56484871	69.89520251	63.27374877	62.79689129	57.26833332	DTPYC9-F114-2-4-1-2-B-B-B-B/CML-312SR	III	Y	2	10	12	DTPYC9
DTMA-241	12	76.8345769	81.84664399	72.90015458	68.41276578	69.05144559	78.87533298	69.88502051	67.63709957	67.14806244	75.71243363	70.97896814	71.73311598	62.14345297	62.75963075	58.2158496	DTPYC9-F13-2-1-1-2-B-B-B-B/CML-312SR	III	Y	2	10	12	DTPYC9
DTMA-242	12	77.01618893	84.33076869	75.97550201	68.8462126	70.25317398	80.8718067	72.7626836	65.91511182	67.10810393	80.01850505	73.0690956	74.46441369	64.69404206	66.31978696	59.21674013	LaPostaSeqC7-F102-1-3-1-1-B-B-B-B-B/CML-312SR	I	X	2	2	2	LaPostaSeqC7
DTMA-243	12	77.8688278	84.35472918	74.44510652	68.4673777	69.73405283	81.42621595	71.53122089	65.41450591	66.81988681	78.03390761	71.78734982	73.19363878	61.95314128	63.17216199	57.12102908	LaPostaSeqC7-F31-2-4-1-1-B-B-B-B-B/CML-312SR	I	X	2	2	2	LaPostaSeqC7
DTMA-244	12	77.65928692	83.84023995	75.42522661	67.85390022	69.76914777	80.17216631	71.67810971	63.88277199	66.03192964	77.80939797	69.99071396	72.09389441	61.83829681	63.57032138	56.03023789	LaPostaSeqC7-F125-2-1-1-2-B-B-B-B-B/CML-312SR	I	X	2	2	2	LaPostaSeqC7
DTMA-245	12	77.56452994	83.80533345	74.8017478	68.26805744	69.58696918	81.67106645	72.68728067	66.03860404	67.49766284	78.84115055	72.12632233	73.52205085	63.28916967	64.58621982	57.91428663	LaPostaSeqC7-F64-2-4-1-1-B-B-B-B-B/CML-312SR	I	X	2	2	2	LaPostaSeqC7
DTMA-246	12	77.39367609	83.83486021	74.37876644	69.89372612	69.66575543	80.7180705	71.46480428	67.21181748	66.68065634	77.8088299	73.61153072	73.21619507	64.18295018	63.77710924	59.48583805	LaPostaSeqC7-F64-1-1-1-1-B-B-B-B-B/CML-312SR	I	X	2	2	2	LaPostaSeqC7
DTMA-247	12	77.45417003	83.32453465	74.71673794	69.24066825	69.44725841	80.28060969	71.63404072	66.28505864	66.40746132	77.66230384	72.38582709	72.47643509	63.46596384	63.91977619	58.46797917	LaPostaSeqC7-F96-1-2-1-1-B-B-B-B-B/CML-312SR	I	X	2	2	2	LaPostaSeqC7
DTMA-248	12	76.93202451	83.4250488	73.80891377	69.41704363	69.47754196	80.63968595	71.12218913	67.01642791	66.80595233	77.76498256	73.65906827	73.5911454	63.86661287	64.00114543	59.63797992	LaPostaSeqC7-F123-3-1-1-2-B-B-B-B-B/CML-312SR	I	X	2	2	2	LaPostaSeqC7
DTMA-249	12	81.00953059	86.64006622	76.36389807	69.82968774	71.49528143	85.75718014	75.39075509	68.6183612	70.53333374	81.05126438	74.19541089	76.02712098	64.09243845	65.72120197	59.15815169	LaPostaSeqC7-F180-1-2-2-1-B-B-B-B-B/CML-312SR	I	X	2	2	2	LaPostaSeqC7
DTMA-25	12	78.75042695	84.11331152	75.10306715	68.51957825	71.10308876	81.86181969	72.59858008	66.08228231	68.6488313	77.97339821	71.25248142	73.87329628	62.25360196	64.75670771	58.14295982	[CML444/CML395//DTPWC8F31-1-1-2-2-BB]-4-2-2-2-1-BB-B/CML-312SR	V	Y	1	1	1	ZimbabweProgram
DTMA-250	12	78.23223887	84.46780973	75.18686117	68.41497585	70.23633	82.3007392	72.95667871	66.47818127	68.12500793	79.18753879	72.9019878	74.51205399	63.29071937	65.35124822	58.63477356	LaPostaSeqC7-F71-1-2-1-1-B-B-B-B-B/CML-312SR	I	X	2	2	2	LaPostaSeqC7
DTMA-251	12	77.30621033	85.00971777	75.36542685	68.76019428	70.99618949	81.13893289	71.29853006	64.37280225	66.92320321	79.06761098	72.1931715	74.62939789	62.52887647	64.73902254	58.08992502	LaPostaSeqC7-F18-3-2-1-1-B-B-B-B-B/CML-312SR	I	X	2	2	2	LaPostaSeqC7
DTMA-252	12	76.93685019	84.24608323	75.24385772	67.59071922	69.20171328	82.02935844	72.97403083	65.60911691	67.02111014	80.23475497	73.06125897	74.42642799	63.91193357	65.38072027	57.90939825	LaPostaSeqC7-F71-1-2-1-2-B-B-B-B-B/CML-312SR	I	X	2	2	2	LaPostaSeqC7
DTMA-253	12	79.88788494	86.74261107	76.55593255	70.06917614	72.15654623	83.90286785	73.75383859	66.86184373	69.27678649	80.69680554	73.82399386	76.11752613	63.74776246	65.83692235	59.25947355	LaPostaSeqC7-F31-2-3-1-1-B-B-B-B-B/CML-312SR	I	X	2	2	2	LaPostaSeqC7
DTMA-254	12	79.04449786	85.38591226	75.27257805	69.67233461	70.99290985	82.65551718	72.32211867	66.52556544	68.10419649	78.82249105	72.90381408	74.39649014	62.78985736	64.34897769	58.49803108	LaPostaSeqC7-F64-1-1-1-2-B-B-B-B-B/CML-312SR	I	X	2	2	2	LaPostaSeqC7
DTMA-255	12	78.81561874	85.87751289	75.61844106	68.58724637	71.20937536	83.1547072	72.65044051	65.46638089	68.30773081	79.76111911	72.46929139	75.27047762	62.28673023	64.88665026	57.72057491	LaPostaSeqC7-F103-2-1-1-1-B-B-B-B-B/CML-312SR	I	X	2	2	2	LaPostaSeqC7
DTMA-256	12	79.42019448	85.59824644	76.12297625	69.42292545	71.23867461	84.55293275	75.01591895	68.31570191	70.2040511	81.06260829	74.17385114	76.13934588	64.83958	66.54554829	59.90331926	LaPostaSeqC7-F103-2-2-2-1-B-B-B-B-B/CML-312SR	I	X	2	2	2	LaPostaSeqC7
DTMA-257	12	76.79268005	83.5047871	74.37618044	68.49359839	68.61676777	81.3512085	72.36388307	66.7949632	66.71949744	79.11246757	73.43514777	73.39336555	64.23673291	64.5240045	58.6122557	LaPostaSeqC7-F86-3-1-1-1-B-B-B-B-B/CML-312SR	I	X	2	2	2	LaPostaSeqC7
DTMA-258	12	76.10328243	83.91250376	73.9143596	68.99678287	69.59981167	79.66110946	69.83274094	65.18846483	65.63287583	77.77340879	73.02327069	73.59075433	63.0002175	63.63161208	58.7747932	LaPostaSeqC7-F96-1-6-2-1-B-B-B-B-B/CML-312SR	I	X	2	2	2	LaPostaSeqC7
DTMA-259	12	80.26509909	86.98103889	77.27223384	70.50300832	72.14428313	84.89128404	74.99143589	68.05976181	69.88514967	81.8560099	74.74631281	76.54628291	65.11892086	66.6799997	59.85906849	LaPostaSeqC7-F32-1-3-1-1-B-B-B-B-B/CML-312SR	I	X	2	2	2	LaPostaSeqC7
DTMA-26	12	78.87254327	84.2266938	75.09033064	69.34556711	70.52156243	81.62315682	72.28702256	66.4949866	67.81068153	77.63171249	71.73493986	72.96887851	62.65142463	63.69660495	57.94990665	P502SRC0-F2-54-2-3-1-B-B-B/CML-312SR	II	Y	3	5	5	ZimbabweProgram
DTMA-260	12	81.02093187	87.88436856	78.67015701	70.70610949	72.99832779	84.48669892	75.02799945	66.94177814	69.38447379	81.87730497	73.74338872	76.06035806	64.57124394	66.68950934	58.78731247	LaPostaSeqC7-F12-2-1-1-1-B-B-B-B-B/CML-312SR	I	X	2	2	2	LaPostaSeqC7
DTMA-261	12	79.87374765	85.69472674	76.78656578	69.6072347	71.8673149	84.07543406	74.94109905	67.69622936	70.09424825	80.8204792	73.48724898	75.8704803	64.42029034	66.58477104	59.52834578	LaPostaSeqC7-F180-3-1-1-1-B-B-B-B-B/CML-312SR	I	X	2	2	2	LaPostaSeqC7
DTMA-262	12	81.57026537	86.89337193	76.88887649	69.68080571	71.66030129	85.49391687	75.30916183	67.86391611	70.0673191	80.74067916	73.27142954	75.38635852	63.343398	65.37698732	57.94073511	LaPostaSeqC7-F86-1-1-1-1-B-B-B-B-B/CML-312SR	I	X	2	2	2	LaPostaSeqC7
DTMA-263	12	79.647469	85.8934298	76.24460264	69.50715509	71.79106183	84.00914892	74.06389847	67.36266168	69.70753441	80.52509916	73.65589419	75.94653828	63.85970761	66.05446724	59.39590385	LaPostaSeqC7-F96-1-1-1-B-B-B-B/CML-312SR	I	X	2	2	2	LaPostaSeqC7
DTMA-264	12	76.18331655	83.17248671	74.26720602	69.2084218	69.15758639	79.074196	70.23477549	65.27830908	65.0693322	77.25298008	72.49311519	72.27907216	63.52689461	63.33630977	58.46475409	LaPostaSeqC7-F96-1-2-1-2-B-B-B-B/CML-312SR	I	X	2	2	2	LaPostaSeqC7
DTMA-265	12	75.68080766	82.47099349	73.48465818	68.58710569	68.10154491	79.82843809	70.98414027	66.32092378	65.56206839	77.72254935	73.12516292	72.44344866	64.05090374	63.64913572	58.78890878	LaPostaSeqC7-F96-1-2-1-3-B-B-B-B/CML-312SR	I	X	2	2	2	LaPostaSeqC7
DTMA-266	12	79.4398253	86.34878336	77.00312866	70.03734044	71.41932842	84.20185683	74.7454892	67.69006402	69.15580242	81.72888683	74.38912521	75.9203317	65.15284434	66.44070221	59.36998183	LaPostaSeqC7-F180-1-1-2-1-B-B-B-B/CML-312SR	I	X	2	2	2	LaPostaSeqC7
DTMA-267	12	79.60262239	84.72012458	76.07420577	69.21091266	70.75830731	82.75769464	74.19719347	66.98176626	68.82682312	79.13939659	72.06419398	73.74160309	63.44110815	65.03339302	58.13537211	LaPostaSeqC7-F152-1-1-2-1-B-B-B-B/CML-312SR	I	X	2	2	2	LaPostaSeqC7
DTMA-268	12	80.32333127	86.69729123	77.73261628	69.99377002	72.43830587	84.65567771	75.5727387	67.60010967	70.27242105	81.98719922	74.02648217	76.58067998	64.96904108	67.37542632	59.64570421	LaPostaSequiaC7-F33-1-2-1-B-B-B-B/CML-312SR	I	X	2	2	2	LaPostaSeqC7
DTMA-269	12	78.46637372	83.6386405	74.27295206	67.88997103	69.95938087	82.32774144	72.68210632	66.29683144	68.4257015	77.88021873	71.32312199	73.49298752	61.87547685	63.7940714	57.50874056	DTPWC9-F2-3-2-1-B-B-B-B-B/CML-312SR	III	Y	1	1	14	DTPWC9
DTMA-27	12	77.103803	83.03897109	73.84354692	67.20242717	70.01791818	81.1581877	71.62400345	64.87027387	67.91966236	77.64302585	70.88288529	73.80310869	61.54995247	64.30297547	57.76786662	P502-SRc0-F2-54-2-2-1-B-B-B-B/CML-312SR	III	Y	3	5	5	ZimbabweProgram
DTMA-270	12	79.22082905	84.82099991	76.01227174	69.25910414	70.48433008	82.42570723	73.56930854	66.61395807	68.02026878	79.15180408	72.11755206	73.51099692	63.50239987	64.64524691	57.83527463	DTPWC9-F32-1-5-1-B-B-B-B-B/CML-312SR	IV	Y	1	1	14	DTPWC9
DTMA-271	12	77.70362361	83.51646249	74.89429738	69.67321907	69.7785418	80.50897507	72.15868521	67.05322981	66.99936956	77.8634113	72.88473581	72.86057759	64.16443059	64.43389429	59.17620451	DTPWC9-F67-2-2-1-B-B-B-B-B/CML-312SR	III	Y	1	1	14	DTPWC9
DTMA-275	12	80.52908167	85.92125648	76.87502749	70.31284799	71.71192675	84.31981212	75.15525721	68.29005393	69.96399473	80.53788128	73.6263007	75.2429892	64.62490568	66.00319424	59.30112789	DTPWC9-F55-1-1-1-3-B-B-B-B/CML-312SR	IV	Y	2	10	12	DTPWC9
DTMA-28	12	82.08948074	86.98861657	77.63070826	70.99803112	73.19146477	85.48921953	75.85757117	69.12755598	71.58335645	80.90988103	74.01092124	76.43894915	64.71485557	66.85954412	60.21056858	CML489/CML444//ZM521B-66-4-1-1-1-BB]-7-3-1-B-B-B/CML-312SR	II	Y	4	4	4	ZimbabweProgram
DTMA-280	12	76.86565625	81.84633166	72.26953898	66.61009937	68.09874173	81.34877895	71.57118714	65.81779778	67.38100707	76.71987133	70.71533887	72.34030922	61.21320002	62.64150481	56.9033121	DTPYC9-F38-4-3-1-2-B-B-B-B-B/CML-312SR	III	Y	2	10	15	DTPYC9
DTMA-281	12	77.52769605	82.68597365	73.89237551	67.39646155	68.98094166	81.09156389	71.99167123	65.36017858	67.13135999	77.26481128	70.4889571	72.19461291	61.65035082	63.26454542	56.67206993	DTPYC9-F86-1-1-1-1-B-B-B-B-B/CML-312SR	III	Y	2	10	12	DTPYC9
DTMA-282	12	76.4280099	83.64216939	75.15746666	68.14918337	70.06500299	80.46445365	71.80396217	64.47911312	66.6460456	79.12829907	71.75407011	73.85416429	63.58597988	65.38408293	58.23304754	DTPYC9-F69-3-5-1-1-B-B-B-B/CML-312SR	III	Y	2	10	12	DTPYC9
DTMA-283	12	79.13188322	85.71216111	76.55206357	68.93822044	70.65581051	82.96551982	73.93151038	66.54955041	67.96752042	80.36714378	73.11269161	74.61811974	64.0220268	65.64099156	58.15545893	DTPYC9-F72-1-2-1-1-B-B-B-B/CML-312SR	III	Y	2	10	12	DTPYC9
DTMA-284	12	78.33469754	85.75472023	75.35844844	68.74722825	71.39511971	83.0006136	72.42785607	65.62878002	68.46185343	79.89486368	73.02391735	75.7675833	62.74891921	65.28018858	58.62003136	LaPostaSeqC7-F153-1-2-1-1-B-B-B-B-B/CML-312SR	I	X	2	2	2	LaPostaSeqC7
DTMA-285	12	78.14343311	84.33017429	74.87080291	70.07061429	69.7321379	81.19142761	71.8818788	67.26285918	66.83217401	78.08851219	73.44096185	73.04428393	63.9781705	63.88045954	59.00430891	LaPostaSeqC7-F153-1-2-1-2-B-B-B-B-B/CML-312SR	I	X	2	2	2	LaPostaSeqC7
DTMA-286	12	82.22245701	88.0395073	79.50998447	71.34286913	73.47627135	85.47993328	76.67592855	68.4105184	70.69906038	82.71419509	74.26935337	76.56136199	65.80638609	67.84129404	59.63366949	LaPostaSeqC7-F12-2-3-1-1-B-B-B-B-B/CML-312SR	I	X	2	2	2	LaPostaSeqC7
DTMA-287	12	75.18588571	81.78420357	73.94538661	67.66991792	67.99445694	78.87368883	71.24244017	65.33168367	65.23434575	77.7876277	71.82399186	71.86677492	64.00410416	64.35102725	58.16572088	LaPostaSeqC7-F102-1-3-1-2-B-B/CML-312SR	I	X	2	2	2	LaPostaSeqC7
DTMA-289	12	78.17707916	86.10850843	75.42298679	68.9307566	70.93110279	83.16949175	72.38822716	65.69816063	67.83940324	80.20367635	73.47379097	75.62830629	62.91015488	64.76752093	58.27931015	LaPostaSeqC7-F103-1-2-1-1-B-B-B-B-B/CML-312SR	I	X	2	2	2	LaPostaSeqC7
DTMA-29	12	78.92105833	83.42308272	74.45856267	68.1549489	69.78457574	82.09263508	73.17103638	67.06164399	68.4488283	77.58486633	71.58884589	73.00546383	62.44581544	64.1660797	57.92035647	02SADVL2B-.-17-1-1-B-B-B/CML-312SR	IV	Y	4	4	4	ZimbabweProgram
DTMA-291	12	80.41897942	86.30478336	77.49881873	69.93196024	72.09658231	84.19491477	75.37949689	67.57180869	69.94761851	81.12491119	73.33279372	75.58548603	64.69504388	66.71280855	59.09831452	LaPostaSeqC7-F97-3-1-1-2-B-B-B-B-B/CML-312SR	I	X	2	2	2	LaPostaSeqC7
DTMA-292	12	79.20831763	85.76433951	76.25136871	68.84566364	71.15702628	83.68325253	73.84568422	66.38919211	68.84310903	80.53566975	73.04690426	75.42726653	63.52827678	65.76376528	58.36103359	LaPostaSeqC7-F153-1-1-1-1-B-B-B-B-B/CML-312SR	I	X	2	2	2	LaPostaSeqC7
DTMA-293	12	77.47825416	84.4928398	74.80064435	68.20281606	70.92621432	81.89022837	72.01967993	65.33291674	68.1916827	79.04508474	72.2746874	75.10719861	62.52567024	65.13634139	58.67153513	LaPostaSeqC7-F153-1-1-1-2-B-B-B-B-B/CML-312SR	I	X	2	2	2	LaPostaSeqC7
DTMA-294	12	78.58344118	84.61433258	75.5791978	68.95071374	70.83838967	82.15094559	72.88356168	66.07619288	68.12170375	79.01208348	72.21324885	74.18614867	63.28257506	64.97412991	58.40687004	LaPostaSeqC7-F10-3-3-1-1-B-B-B-B-B/CML-312SR	I	X	2	2	2	LaPostaSeqC7
DTMA-296	12	79.39366693	85.40161063	75.90299684	69.70523323	71.60159856	82.77550077	73.27688869	66.79467461	68.92327505	79.21480417	72.70716223	74.76238992	63.50750068	65.3142997	59.01516066	LaPostaSeqC7-F31-2-1-1-2-B-B-B-B-B/CML-312SR	I	X	2	2	2	LaPostaSeqC7
DTMA-297	12	82.56943289	87.46880877	78.89806883	71.82572664	73.20002831	85.19332781	76.64813523	69.25509413	70.94505017	81.37462258	74.03286236	75.61481064	65.58640781	66.97996234	59.81304779	LaPostaSeqC7-F33-1-4-1-1-B-B-B-B-B/CML-312SR	NA	NA	NA	NA	NA	NA
DTMA-298	12	76.83389759	83.43061152	75.33013484	69.05064855	68.79072949	80.90148997	73.01085465	66.90402368	66.53079312	79.50107408	73.43610611	73.07763486	65.32474481	65.1564773	58.93878409	LaPostaSeqC7-F78-2-1-1-1-B-B-B-B/CML-312SR	NA	NA	NA	NA	NA	NA
DTMA-299	12	84.16094661	91.12781601	80.94801336	73.07882967	75.61161747	87.45578517	77.17093481	69.24121502	71.89317821	84.03264686	76.0803135	78.6383699	65.94576211	68.39398414	60.59437221	LaPostaSeqC7-F32-2-1-1-1-B-B-B-B/CML-312SR	NA	NA	NA	NA	NA	NA
DTMA-3	12	78.46552476	83.7768468	76.00067472	70.72576311	70.89058525	80.70243977	73.08257558	67.9077561	67.90911536	78.4270352	73.28986588	73.38713076	65.46728615	65.94045315	60.45249012	[(CML395/CML444)-B-4-1-3-1-B/CML395//DTPWC8F31-1-1-2-2]-5-1-2-2-BB/CML-312SR	V	Y	1	1	1	ZimbabweProgram
DTMA-300	12	82.24055066	88.64747188	78.94642049	71.09561596	73.69176573	85.91255704	75.99340268	67.85521943	70.74261034	82.45412562	74.24226735	77.04564523	64.71046317	67.1789916	59.28790451	LaPostaSeqC7-F32-2-1-1-2-B-B-B-B/CML-312SR	NA	NA	NA	NA	NA	NA
DTMA-31	12	72.36348231	77.69489964	70.57714437	66.99893729	65.12872591	74.80324517	67.80580125	64.34373286	62.28687381	73.23563995	69.83245559	67.87214945	62.59554001	60.96193445	57.28880255	[CML440/[[[K64R/G16SR]-39-1/[K64R/G16SR]-20-2]-5-1-2-B*4/CML390]-B-38-1-B-7-.-B//ZM303c1-243-3-B-1-1-B]-2-1-B-B/CML-312SR	III	Y	3	NA	NA	ZimbabweProgram
DTMA-32	12	72.73092569	77.43981376	69.10605144	65.79786515	65.23529808	75.49019775	67.12125545	64.02192256	63.27069061	71.96813395	68.93585712	68.2724347	60.33184025	59.89753321	56.57521809	[CML440/[[[NAW5867/P30SR]-111-2/[NAW5867/P30SR]-25-1]-9-2-3-B-2-B/CML388]-B-35-2-B-1-.-1//ZM303c1-243-3-B-1-1-B]-2-1-B-B/CML-312SR	III	Y	3	NA	NA	ZimbabweProgram
DTMA-33	12	77.57472709	85.62322826	76.27162332	69.62643282	71.08416299	81.92582861	72.48191085	65.61429772	67.27808698	80.56639886	73.60903217	75.27250037	64.27141479	65.75220357	58.97850724	[CML144/[CML144/CML395]F2-5sx]-1-3-1-3-B*4-B-B/CML-312SR	IV	Y	4	4	4	ZimbabweProgram
DTMA-34	12	81.43141738	87.4730822	77.0568855	69.92810744	71.84094311	86.37410208	75.89362161	68.50364969	70.6240655	81.92392649	74.47031621	76.54695217	64.33225035	66.07546368	58.94785988	[CML198/ZSR923S4BULK-2-2-X-X-X-X-1-BB]-3-3-1-1-2-B*7-B-B/CML-312SR	IV	Y	4	4	4	ZimbabweProgram
DTMA-35	12	76.38024642	81.80374511	72.83908035	66.13711454	68.13639814	81.08979543	72.08427657	65.09911656	67.31601508	77.39353462	70.5667874	72.67233643	61.57261939	63.66463508	56.76345483	P402c2F2-695-2-BB-2-B*4-B-B/CML-312SR	III	Y	5	7	7	ZimbabweProgram
DTMA-36	12	76.13228928	81.82211364	72.02329448	68.23254921	67.12291942	80.52319279	70.88916767	67.38346574	65.99031818	76.5001298	72.97746306	71.66814385	63.12061994	62.17962509	58.48303486	ZEWAc1F2-254-2-1-B-1-BBB-B-B/CML-312SR	III	Y	5	7	7	ZimbabweProgram
DTMA-37	12	78.81603178	86.33424528	75.44110474	70.12418208	71.4026529	82.97991018	71.94927427	66.45562834	67.93370793	79.38574887	73.89768657	75.25885017	63.12474812	64.32774856	58.9569449	CML373-BB-B-B/CML-312SR	II	Y	2	2	2	MexicoSubtropical
DTMA-38	12	77.33407735	84.14276984	75.77366939	69.5462355	70.92830011	81.27328097	72.86125145	66.42638577	68.01109311	79.67605195	73.1274843	74.6836818	64.97013445	66.15993358	59.93471134	[CML389/CML176]-B-29-2-2-6-1-B-B-B/CML-312SR	III	Y	3	5	8	ZimbabweProgram
DTMA-39	12	81.96841257	88.83718433	78.50126358	71.4102532	73.62321805	85.49790388	74.90911708	67.62557765	70.0606626	81.85804802	74.53193847	76.91200663	64.18092059	66.33572085	59.18610299	[CML144/[CML144/CML395]F2-8sx]-1-1-1-B*5-B-B/CML-312SR	IV	Y	4	4	4	ZimbabweProgram
DTMA-40	12	78.98616424	86.28654299	76.80638081	69.64350241	71.08096739	83.64095474	74.04526555	66.51070551	68.33839152	81.39060008	73.81552478	75.45980719	64.58285807	65.99825358	58.66259915	[CML144/[CML144/CML395]F2-8sx]-1-2-3-2-B*5-B-B/CML-312SR	IV	Y	4	4	4	ZimbabweProgram
DTMA-41	12	82.03891226	87.11180709	77.60459585	70.18131202	72.4930896	85.72618905	76.34081769	68.53419144	71.1405278	81.31122431	73.57750564	76.01270583	64.21878279	66.47370902	58.98097449	[GQL5/[GQL5/[MSRXPOOL9]C1F2-205-1(OSU23i)-5-3-X-X-1-BB]F2-4sx]-11-3-1-1-B*5-B-B/CML-312SR	III	Y	4	4	4	ZimbabweProgram
DTMA-42	12	80.18573958	84.70664077	75.75105307	68.6359278	71.38402584	83.41549247	74.37573253	67.04518775	70.06879031	78.99797006	71.5817295	74.52892053	62.78141151	65.55402516	58.26869048	[CML150/CML373]-B-2-2-B*5-B-B/CML-312SR	II	Y	2	2	2	ZimbabweProgram
DTMA-43	12	79.19435804	84.57355155	74.77683332	69.23587804	70.81635912	82.11268698	71.58083746	66.86697225	68.56318414	78.00531519	72.25932331	73.9816499	62.52198495	64.02728927	58.57370721	S99TLWQ-B-8-1-B*5-B-B/CML-312SR	II	Y	4	4	4	MexicoTropical
DTMA-44	12	82.56192506	88.31254308	78.42630315	71.68992192	73.93598939	86.44588196	76.41633088	69.48716701	71.92808778	82.22156769	75.27982249	77.61866053	65.3449878	67.58271575	60.82148718	CML444-B/CML-312SR	II	Y	2	2	2	ZimbabweProgram
DTMA-45	12	80.50991339	84.84494769	77.26709351	70.16246897	71.23906742	83.63283558	76.00912919	68.67953626	69.91932401	80.18458721	72.89281028	74.08144913	65.3476168	66.41675311	59.24936317	1368-B-B/CML-312SR	III	Y	4	4	4	NA
DTMA-47	12	76.74702181	82.90512651	75.32496306	67.89374991	69.21655432	80.37344495	73.06882447	65.81097334	66.91606975	79.26315899	72.06396515	73.21443579	64.49054837	65.82893573	58.41732558	(KU1403x1368)-7-2-1-B-B-B-B-B-B/CML-312SR	III	Y	4	4	4	NA
DTMA-48	12	79.85275362	86.39216964	77.77317322	70.62729434	72.14036302	83.26078614	74.38888544	67.17230243	68.79540367	80.91354186	73.69034667	75.21369892	64.97394747	66.42498574	59.34519598	4001-B-B/CML-312SR	III	Y	4	4	4	NA
DTMA-49	12	80.05781819	85.24594906	76.29181692	69.3104233	71.47196739	83.74976983	74.82756187	67.45267778	69.92514423	79.91390707	72.59427889	74.93903781	63.84876402	66.05103885	58.83965035	KU1409-SR-B-B/CML-312SR	III	Y	4	4	9	NA
DTMA-5	12	77.45449725	84.7438999	76.7109781	69.77384363	70.05513486	80.66728425	72.76143821	65.99043259	66.02091475	80.03226852	73.35735311	73.41886351	65.21621108	65.68982051	58.69089919	[DTPWC8F31-4-2-1-6-B2/CML395//[CML445/ZM621B]-2-1-2-3-1-BB]-3-2-1-1-1-2-1-B-B/CML-312SR	V	Y	1	1	1	ZimbabweProgram
DTMA-52	12	76.34043399	82.41879028	73.08704693	68.12895632	68.14326818	79.72346148	70.51340176	65.67100229	65.53483681	76.44532389	71.89145972	71.75772103	62.48825626	62.47971053	57.65028227	CLA135-B-B/CML-312SR	III	Y	4	4	4	ColombiaAcidTolerant
DTMA-53	12	78.78097023	84.55818123	75.55848391	68.72948763	70.040196	83.56500168	74.51249699	67.45760596	69.05328651	80.23662873	73.17043663	74.58925916	64.21423918	65.39169739	58.64963247	CLA183-B-B/CML-312SR	II	Y	4	4	4	ColombiaAcidTolerant
DTMA-54	12	81.11923561	85.79379478	76.17222432	69.66506615	71.50367024	84.56002571	74.79242187	68.04664376	70.0927244	79.55562233	72.63981974	74.73189883	63.07034363	64.97967884	58.27891373	CLA195-B-B/CML-312SR	III	Y	4	4	4	ColombiaAcidTolerant
DTMA-55	12	73.90771108	80.1461223	72.03939599	67.39403277	67.09283331	77.71538272	69.72346322	65.48235619	64.89669964	75.60214404	71.68944433	71.07367283	63.40241092	63.09052111	58.87049296	CLA222-B-B/CML-312SR	II	Y	4	4	4	ColombiaAcidTolerant
DTMA-56	12	74.00320651	80.46532917	72.32124384	67.33836247	66.98076206	77.7238156	69.63968913	64.94233803	64.30811833	76.03403184	71.32452492	70.87532279	63.15791394	62.88070521	57.85745362	CLA12-B-B/CML-312SR	III	Y	5	8	10	ColombiaAcidTolerant
DTMA-57	12	75.8982037	82.51378985	72.96274545	66.5977618	68.32119316	79.72276382	70.48709829	64.22424594	65.86377165	76.98583457	70.75911152	72.42280482	61.33018867	63.29855241	56.83240778	CLA18-B-B/CML-312SR	III	Y	4	4	9	ColombiaAcidTolerant
DTMA-58	12	74.6449438	82.3499658	71.63089918	66.85562731	66.28200432	80.69420548	70.18131022	65.50179197	64.80403687	77.67672153	73.24410847	72.57877949	62.52708175	61.91614537	57.29703808	CLA20-B-B/CML-312SR	NA	NA	NA	NA	NA	NA
DTMA-59	12	77.72997422	85.71661998	76.07613453	69.36605942	71.81996705	82.34708105	72.45036786	65.45447059	68.19802582	80.47975896	73.44623491	76.09921524	63.72319467	66.23343038	59.44875885	CLA35-B-B/CML-312SR	III	Y	NA	NA	NA	NA
DTMA-6	12	80.20235936	85.11660705	76.96988142	69.24360749	72.7966678	83.5606396	75.33204378	67.3570524	71.11211387	80.25393049	72.19640208	75.92211061	64.20974422	67.71018502	59.81957522	00SADVEA-.-28-1-2-1-1-1-2-3/CML-312SR	V	Y	1	1	1	ZimbabweProgram
DTMA-60	12	74.48903907	80.49060357	72.67728255	67.69212076	66.47141853	78.71444303	71.09442373	66.22304044	64.85699317	77.1051633	72.38525523	71.01138242	64.33048659	63.18791576	58.32665255	CLA37-B-B/CML-312SR	III	Y	5	8	10	ColombiaAcidTolerant
DTMA-61	12	79.1169021	85.82121775	76.55848335	70.56438362	71.76161076	83.00764244	73.62854616	67.41256675	68.82166278	80.34354522	74.12299139	75.43517488	64.86081267	65.9544592	60.00619954	CLA41/CML-312SR	III	Y	4	4	9	ColombiaAcidTolerant
DTMA-62	12	72.19828295	79.60828165	70.25257294	66.41015921	65.86211146	76.91537734	67.82273866	63.94933714	63.32808727	75.34116393	71.40221862	70.88611755	62.17403033	61.72444855	57.91186803	CLA44-B-B/CML-312SR	III	Y	5	8	10	ColombiaAcidTolerant
DTMA-63	12	72.04582857	79.48758534	69.42015376	67.09535829	66.24585534	76.35560093	66.39939258	64.26646843	63.26228298	73.90840424	71.85189726	70.71512922	61.57494796	60.8962217	58.60146901	CLA46-B-B/CML-312SR	III	Y	5	8	10	ColombiaAcidTolerant
DTMA-64	12	74.33202166	81.0512971	71.78276455	67.02492894	67.01352128	78.36114528	69.16933229	64.77828994	64.40550349	75.82621203	71.51652452	71.24037092	62.15733718	62.00941198	57.46185144	CLA56-B-B/CML-312SR	III	Y	5	8	10	ColombiaAcidTolerant
DTMA-65	12	78.8568469	84.01296569	75.1702436	68.0426836	70.4896494	82.7148183	73.83560374	66.34544839	69.12163303	79.02903978	71.47789654	74.1557051	63.04348359	65.39174981	58.1044761	CLA91-B-B/CML-312SR	III	Y	4	4	9	ColombiaAcidTolerant
DTMA-66	12	74.44074078	80.70900443	72.14851151	68.35186813	66.891643	78.34476847	69.77480077	66.33971797	64.64873168	76.18871333	72.6772391	70.97432276	63.94828467	62.53957004	58.89862593	CLA99-B-B/CML-312SR	III	Y	5	8	10	ColombiaAcidTolerant
DTMA-67	12	77.34216486	84.0670572	75.14752951	67.21152825	69.76556296	81.55357392	72.53988834	64.41103839	67.24326657	79.35399325	71.17180258	73.8796666	62.37576951	64.78707135	56.92034231	CLA105-B-B/CML-312SR	III	Y	4	4	9	ColombiaAcidTolerant
DTMA-68	12	77.41893682	83.57766537	74.40233709	67.81721281	70.26661	80.71353104	71.39964665	64.72879126	67.32635794	77.66310365	70.89392745	73.45528103	61.79007346	64.14698924	57.59157508	CLA106-B-B/CML-312SR	III	Y	4	4	9	ColombiaAcidTolerant
DTMA-69	12	77.1067138	84.59857712	74.30047625	68.54210741	70.01632204	81.64740227	71.2563759	65.30936285	66.92733748	78.60724344	72.64639696	74.24373371	62.42250602	63.7558901	58.04245504	CLA113-B-B/CML-312SR	III	Y	4	4	9	ColombiaAcidTolerant
DTMA-7	12	78.49267506	84.38546412	76.23299295	69.73010379	71.29658648	81.72788395	73.49312704	66.79137026	68.62022616	79.35779949	72.56202556	74.30159813	64.5643839	66.16941752	59.5352793	CIMCALI8843/S9243-BB-.-B-5-1-BB-2-3-1-B-B/CML-312SR	V	Y	1	1	1	ZimbabweProgram
DTMA-70	12	73.98656556	81.09685825	71.56483754	67.48419846	67.01107255	78.56925204	69.28418783	65.26034108	64.76002343	76.42729611	72.4638359	72.01846007	62.92449668	62.66097186	58.58921695	CLA149-B-B/CML-312SR	III	Y	5	8	10	ColombiaAcidTolerant
DTMA-71	12	73.01503142	79.66304831	71.82220723	66.53848973	66.25308904	77.38110364	69.61503437	64.62231081	64.10960944	76.20823702	71.29795391	70.82879949	63.31860912	63.04932845	57.81596676	CLA154-B-B/CML-312SR	III	Y	5	8	10	ColombiaAcidTolerant
DTMA-72	12	75.13858775	82.33365183	73.21236978	66.66167901	68.14376166	79.64392018	70.64321846	64.23639621	65.50868316	77.85003566	71.47109832	72.79208762	62.37875298	63.81145794	57.26911108	CLA155-B-B/CML-312SR	III	Y	5	8	10	ColombiaAcidTolerant
DTMA-73	12	72.70636169	80.15915223	71.75087694	66.40426347	66.77704453	77.03496195	68.68732986	63.44437461	63.67668523	76.27063669	71.12146948	71.30964708	62.55080156	62.99381851	57.56577324	CLA156-B-B/CML-312SR	III	Y	5	8	10	ColombiaAcidTolerant
DTMA-74	12	74.9457224	80.97052134	72.93723598	67.53141102	67.0985863	78.61638323	70.74909546	65.60981814	65.02150107	76.69989922	71.51676333	70.99568853	63.56871016	63.1914036	57.76855973	CLA157-B-B/CML-312SR	III	Y	5	8	10	ColombiaAcidTolerant
DTMA-75	12	74.23596052	80.53903711	71.70853642	66.79946525	66.43447881	77.92655608	69.26563731	64.66759009	64.11519704	75.51488664	70.87577741	70.392023	61.93146548	61.54486929	56.85530138	CLA158-B-B/CML-312SR	III	Y	5	8	10	ColombiaAcidTolerant
DTMA-77	12	77.416344	84.62035003	75.60506874	68.78994122	70.48214153	81.08734871	72.14468534	65.56055507	67.08997362	79.30756575	72.76291786	74.2752661	63.64453186	65.47151615	58.69072416	CLA307-B-B/CML-312SR	III	Y	5	8	10	ColombiaAcidTolerant
DTMA-78	12	77.10032518	84.56997352	74.35040862	67.96417702	70.08234415	82.73709819	72.61091128	65.90293743	68.36693776	80.01088965	73.35654574	75.62322784	63.25221079	65.18092014	58.90928814	CLA309-B-B/CML-312SR	III	Y	5	8	10	ColombiaAcidTolerant
DTMA-79	12	79.88378589	85.56201071	77.61962545	70.80985775	71.80801006	82.28449036	74.21716377	67.26276601	68.39109773	79.86585203	72.86977227	73.95424178	64.94446801	65.82066246	59.01862132	(A.T.Z.T.R.L.BA905-3-3P-1P-4P-2P-1-1-1-BxG9BC0R.L.23-1P-2P-3-2P-3-2P-1P-B-B-B)-B-16TL-3-1-4-B-B-B/CML-312SR	III	Y	5	8	10	NA
DTMA-8	12	79.81535514	84.36538816	76.2266332	70.54639388	72.22006057	83.1774138	74.86875325	68.79882617	70.74045111	79.35021033	73.330863	75.18525722	65.27915419	67.00107621	61.06586174	CIMCALI8843/S9243-BB-.-B-5-1-BB-2-3-2-B-B/CML-312SR	NA	NA	NA	NA	NA	NA
DTMA-80	12	79.85094208	85.8831388	78.44053824	68.81181124	71.64516192	84.3400149	76.77523767	66.89871183	69.99446924	82.79840658	72.87613448	75.85635078	65.76940326	68.49732468	58.72585504	(A.T.Z.T.R.L.BA905-3-3P-1P-4P-2P-1-1-1-BxG9BC0R.L.23-1P-2P-3-2P-3-2P-1P-B-B-B)-B-76TL-1-2-4-B-B-B/CML-312SR	III	Y	5	8	10	NA
DTMA-81	12	75.952291	81.72222483	73.88531349	68.92623804	68.11637273	77.88449687	70.40548985	65.51227363	64.47096465	76.08902991	71.33847722	70.39897022	63.55777092	62.75394974	57.88422885	[(G31*G32-2xG31*G32-1)PR92A72-3P-2-1-1-1xCML-349]-1-2-2-1-B-B-B-B-B/CML-312SR	III	Y	5	8	10	NA
DTMA-82	12	73.09242197	76.8714921	69.72490719	63.99648097	65.66906672	76.2524976	68.887879	62.89225547	64.8513567	72.63727415	66.6415215	68.53924546	59.44266064	61.05240287	55.26193614	(A.I.Z.T.V.C.20-3-1-1-2-B-BxA.I.Z.T.V.C.PR93A-17-1-3-1-1-B-B)-B-14TL-1-3-B-B/CML-312SR	NA	NA	NA	NA	NA	NA
DTMA-83	12	72.73544833	77.66950399	69.99764169	65.61625301	65.59889673	76.46668474	68.7708192	64.52819479	64.27074609	73.81042444	69.76237978	69.51066057	61.78778898	61.87202674	57.50028651	[(P86S.F*P.S.P.A.AxP.S.P.A.A.TL91A44-3-1-18-2P-2-1-1-3-1)xA.I.R.L.TL91A2(3)-1-4-2-2TL-1-1-B]-3-2-3-1-B-B-B-B-B/CML-312SR	NA	NA	NA	NA	NA	NA
DTMA-84	12	79.53563696	85.00392738	75.52900802	69.54247453	71.26150912	82.53901244	72.80914518	66.79502038	68.60572833	78.17699575	72.11250072	73.92621999	62.56541673	64.16374801	58.29211879	(200-3xGUAT189)(16xP84c1F27-4-1-4-B-1-B59)F1-B-xP84c1F26-2-2-4-B-2-B]F97-1-2-1-3xCML312-B-xP84c1F27-4-1-6-B-5-B]-2-1-B-B-B-B-B/CML-312SR	III	Y	4	4	9	EntomologyProgram
DTMA-85	12	79.55848051	85.25268973	76.56575538	71.8073477	71.23569799	78.95218043	70.47406114	65.9244985	65.21651651	76.26186047	71.69166929	70.95798813	62.77476155	62.41561289	57.84458499	(200-6xGUAT189)(51-2-1)F1-B-xP84c1F26-2-2-4-B-2-B]F102-1-2-2-3x[KILIMAST94A]-30/MSV-03-2-10-B-1-B-B-xP84c1F27-4-1-6-B-5-B]-2-2-B-B-B-B-B/CML-312SR	III	Y	4	4	9	EntomologyProgram
DTMA-86	12	77.05190102	83.24016449	74.09662053	70.58918884	69.15001407	80.67610372	71.53713713	68.01322979	66.46024391	77.78252678	74.53151756	72.96378749	65.30482317	63.85421886	60.36384099	CML311xCML311/CML311xMBRC1BcF94-3-1-1-B-B-B-B-1-1-B-B-B-B-B-B-B/CML-312SR	III	Y	3	5	8	EntomologyProgram
DTMA-87	12	78.28570227	85.76936881	76.84377911	70.5663751	71.00243408	80.86677347	72.02975528	65.9008803	66.13964675	79.35292758	73.52113831	73.75402737	64.4474525	64.79466441	58.58536796	CML384xMBR/MDRC3BcF58-2-1-3-B-B-B-B-3-1-B-B-BB-B-B-B/CML-312SR	III	Y	5	8	10	EntomologyProgram
DTMA-88	12	77.51032006	82.74035021	73.52232701	68.45369055	70.02850638	80.61475604	71.15219537	65.90851215	67.68500411	76.38160784	71.14823667	72.80099213	61.91447212	63.38560057	58.26801262	CML311/MBRC2BcF41-2-BBBBB-B-B-B-B/CML-312SR	III	Y	3	5	5	EntomologyProgram
DTMA-89	12	74.48020871	80.85808859	71.68392291	67.69017866	67.27927798	78.56665047	69.35735827	65.76567996	65.13574996	75.82940469	72.11880464	71.60988828	62.8821624	62.52690246	58.68857882	CML311/MBRC2BcF4-1-B-B-BB-B-B/CML-312SR	III	Y	3	5	5	EntomologyProgram
DTMA-9	12	80.8111808	84.50045648	76.77684176	70.51974135	71.87136664	84.01504848	76.27498257	69.7478535	71.36362944	79.85772501	73.26842493	74.75245138	65.79605113	67.05949848	60.68376736	CIMCALI8843/S9243-BB-.-B-5-1-BB-2-3-3-B-B/CML-312SR	V	Y	1	1	1	ZimbabweProgram
DTMA-90	12	77.92839175	84.62374257	74.53228667	69.31009132	70.41550478	81.23005135	70.99612679	65.52733644	66.88423186	77.80972032	72.21968158	73.50697999	62.33047413	63.38779545	58.07734883	CML311/MBRC3BcF112-1-1-1-B-B-B-B-B-B-B/CML-312SR	III	Y	3	5	5	EntomologyProgram
DTMA-91	12	76.90214256	84.14470126	75.59981096	68.99138975	69.6134488	80.44381762	72.0316445	65.61306383	66.11607734	79.4832661	73.03314494	73.56547757	64.34659772	65.30063791	58.60821236	CML311/MBRC3BcF12-2-2-2-B-B-BB-B-B/CML-312SR	III	Y	3	5	5	EntomologyProgram
DTMA-92	12	73.5600711	79.64554159	70.61032144	66.06627032	66.93603109	77.37226751	68.43737078	63.94772899	64.82599235	74.53066185	70.25756739	71.04751449	61.10003598	62.0913358	57.58908762	CML311/MBRC3BcF23-1-2-1-B-B-B-B-B-B-B/CML-312SR	III	Y	3	5	5	EntomologyProgram
DTMA-93	12	74.36967412	80.6083252	71.46749696	69.11416747	67.95405819	75.76486975	66.78128516	64.49311628	63.18465412	73.20006208	70.91833544	69.61221839	61.81231238	60.75336735	58.16786535	CML311/MBRC3BcF3-1-1-1-B-B-B-B-B-B-B/CML-312SR	III	Y	3	5	5	EntomologyProgram
DTMA-94	12	78.13689382	84.42334188	74.73172372	68.49791389	70.26561136	81.95889543	72.42219537	66.28439247	67.90175042	78.78049259	72.89245927	74.38228744	62.98993079	64.87157272	58.69572022	CML311/MBRC3BcF95-2-2-1-B-B-B-B-B-B-B/CML-312SR	III	Y	3	5	5	EntomologyProgram
DTMA-95	12	76.28986769	82.91115778	74.63543634	69.11304354	68.95547567	77.96871759	69.94663099	64.57310846	64.17108526	76.5426406	71.24038766	70.90054864	62.94259124	62.78346959	57.24022577	Cuba/GuadC3F85-3-3-1-B-B-B-B-B-B/CML-312SR	III	Y	4	4	9	EntomologyProgram
DTMA-96	12	77.74946554	83.19650786	73.87841367	69.800359	69.06511531	81.65059552	72.39286598	68.61130329	67.61896781	77.7999295	73.986352	73.11478486	64.65517853	63.91373585	59.92181825	MBRC6BcF280-2-B-.-1-1-B-B-B-B-B-B-B-B/CML-312SR	III	Y	5	7	7	EntomologyProgram
DTMA-98	12	74.76920521	81.23784701	71.93249901	67.89807887	67.62413583	78.95419775	69.73990799	65.93472211	65.5351016	76.32391864	72.52308987	72.13526625	62.98330646	62.88798219	58.85131266	MBR/MDRC4BcF34-1-B-.-1-1-B-B-B-B-B-B-B-B-B/CML-312SR	III	Y	3	5	5	EntomologyProgram
DTMA-99	12	78.86652357	84.49508992	75.284428	68.95770945	70.65368267	82.07072132	73.02853253	66.41178609	68.29099011	78.67317805	71.96018984	73.84098778	62.99341041	64.55777669	58.12632338	MBR-ET(W)C1F139-2-1-B-2-B-B-B-B-B-BxMBRC5BcF13-3-2-1-B-B-B-B-1-2-B-B-B-B-B-B/CML-312SR	III	Y	5	7	7	EntomologyProgram
h2.12	12	0.761007794	0.888979601	0.827690151	0.495819992	0.82859599	0.761007794	0.735760129	0.731092359	0.462246553	0.717032572	0.888979601	0.735760154	0.84081792	0.456945517	0.862769073	NA	NA	NA	NA	NA	NA	NA
DTMA-1	36	68.70775331	65.60357199	69.99414662	73.80651773	72.88799181	67.33625506	71.74177954	75.55012098	74.63440377	68.62604359	72.44955657	71.52452892	76.84770293	75.93443057	79.75149108	[CML444/CML395//DTPWC8F31-4-2-1-6]-2-1-1-1-B*4/CML-312SR	V	Y	1	1	1	ZimbabweProgram
DTMA-10	36	70.12227684	68.44600272	72.80816697	75.70748967	75.34252107	68.03634103	72.37818401	75.2795074	74.92456195	70.70240348	73.6063431	73.24140121	77.96078784	77.6021848	80.51852225	CIMCALI8843/S9243-BB-.-B-5-1-BB-2-3-4-B-B/CML-312SR	V	Y	1	1	1	ZimbabweProgram
DTMA-100	36	68.79740047	65.38691115	69.78708112	73.16248374	72.48533163	66.91796691	71.31217676	74.68117225	74.01072398	67.91027904	71.27830881	70.60085921	75.68110457	75.00572965	78.37056617	P590C7BlancosF156-1-2-1-B-B-BB-B-B-B/CML-312SR	III	Y	5	7	7	EntomologyProgram
DTMA-101	36	68.75197807	64.99185181	68.96406867	72.91252264	71.27482118	67.09794561	71.06456629	75.02165062	73.37161018	67.29683405	71.26210313	69.62292401	75.24138806	73.58563384	77.54828153	P590C7BlancosF27-1-1-2-B-B-BB-B-B-B/CML-312SR	III	Y	5	7	7	EntomologyProgram
DTMA-102	36	65.50230658	62.71415724	66.94778244	68.97893707	69.20116335	64.68390345	68.91867937	70.93403804	71.16124441	66.13378219	68.14217506	68.37255369	72.38502862	72.6171979	74.64025535	P502c2-185-3-4-1-3-B-1-BxCML311/CML321xMBRC1BcF114-1-1-1-B-B-B-B-1-1-B-B-B-B-B-B/CML-312SR	III	Y	3	5	8	EntomologyProgram
DTMA-103	36	71.2269191	68.30843332	73.00962252	76.04203181	75.65005181	68.91672361	73.62501217	76.66360888	76.27266599	70.69541538	73.73880776	73.35012574	78.43362634	78.05180101	81.08125152	POB.502c3F210-3-2-1-BBBBBB-B-B-B/CML-312SR	III	Y	3	5	8	MexicoSubtropical
DTMA-104	36	69.49344924	66.41591258	70.94821339	73.725925	73.56628314	67.26262235	71.78210688	74.5578055	74.39596162	68.72447362	71.48989925	71.32772087	76.03961121	75.84334572	78.61406276	CML-322RecyW89[L/LMBR]17-B-5-3-1-4-B*4xMBR-ET(W)C1F139-2-1-B-2-B*7-1-B-B-B-B/CML-312SR	III	Y	3	5	5	EntomologyProgram
DTMA-105	36	65.89595556	63.09768123	66.87703476	69.50948252	69.60566056	65.53001854	69.30567029	71.92225023	72.02429934	66.52007221	69.12902265	69.23445281	72.8980753	73.0009987	75.62194799	[G16SeqC1F47-2-1-2-1-BBBB-B-xP84c1F27-4-1-6-B-5-B]F23-1-3-1-1x[KILIMAST94A]-30/MSV-03-2-10-B-1-B-B-xP84c1F27-4-1-6-B-5-B]-2-1-B/CML395]-1-1-B-B/CML-312SR	III	Y	4	4	4	EntomologyProgram
DTMA-106	36	68.63921337	66.78654026	70.20744226	73.26477107	73.09021441	67.09406938	70.5223158	73.58472108	73.38956614	68.67246289	71.72281945	71.54783679	75.1504723	74.97489005	78.02533445	[G16SeqC1F47-2-1-2-1-BBBB-B-xP84c1F27-4-1-6-B-5-B]F23-2-1-2-3xP43C9-1-1-1-1-1-BBBB-1-xP84c1F26-2-2-6-B-3-B]-2-1-B/CML395]-1-1-B-B/CML-312SR	IV	Y	4	4	4	EntomologyProgram
DTMA-107	36	64.70749159	62.28622921	66.21355106	69.14835028	68.69741723	63.29980346	67.22248167	70.16152894	69.68653181	64.82148815	67.7628757	67.30244539	71.68146313	71.21530537	74.16312482	[MBRC6BcF395-1-B-.-2-2-B-B-B-B-B/CML312SR]-1-1-B-B/CML-312SR	III	Y	5	7	7	EntomologyProgram
DTMA-108	36	67.78540536	64.80070622	69.4390384	71.65790092	71.65186581	65.28355085	69.90787297	72.14412654	72.11025459	66.9296537	69.14179797	69.12301794	73.79232718	73.77433048	75.98868733	[M37W/ZM607.bF37sr-2-3sr-6-2-X]-8-2-X-1-BB-B-xP84c1F27-4-3-3-B-1-B]F29-1-2-1-6x[KILIMAST94A]-30/MSV-03-2-10-B-1-B-B-xP84c1F27-4-1-6-B-5-B]3-1-2-B/CML442]-1-1-B-B/CML-312SR	III	Y	4	4	4	EntomologyProgram
DTMA-109	36	66.97883967	64.23241406	68.92752213	71.96889709	70.97171097	65.77783246	70.48890647	73.53955046	72.53655023	67.74618137	70.7746876	69.77732818	75.48984965	74.48829149	77.50988489	[M37W/ZM607.bF37sr-2-3sr-6-2-X]-8-2-X-1-BB-B-xP84c1F27-4-3-3-B-1-B]F29-1-1-1-7x[KILIMAST94A]-30/MSV-03-2-10-B-1-B-B-xP84c1F27-4-1-6-B-5-B]-1-3-B/CML312SR]-1-1-B-B/CML-312SR	III	Y	3	3	3	EntomologyProgram
DTMA-11	36	68.76753668	66.45409569	70.06795368	73.91452996	72.68090229	68.0011987	71.61246208	75.43513369	74.22550599	69.30121973	73.11401333	71.89149692	76.75983482	75.52310562	79.34451609	CIMCALI8843/S9243-BB-.-B-5-1-BB-4-1-3/CML-312SR	V	Y	1	1	1	ZimbabweProgram
DTMA-110	36	69.31323914	66.6218925	71.17067497	73.96082329	73.57455749	67.31682802	71.86171255	74.65235386	74.26330104	69.19296647	71.96307397	71.57901258	76.50798605	76.12218946	78.92292888	[MBRC5BcF14-2-2-3-B-B-BxG16SeqC1F47-2-1-2-1-BBBBB-B-1-2-B-B-B/CML395]-1-1-B-B/CML-312SR	III	Y	4	4	4	EntomologyProgram
DTMA-111	36	66.5179651	63.41040518	68.12301952	71.15217464	69.7363103	64.92158263	69.63862135	72.66254432	71.25780882	66.5402254	69.57147758	68.15078202	74.25638192	72.85994093	75.88415721	[[KILIMAST94A]-30/MSV-03-1-10-B-1-B-B-1xP84c1F27-4-1-6-B-5-B]F8-3-2-2-1xG16SeqC1F47-2-1-2-1-BBBB-B-xP84c1F26-2-2-6-B-3-B]-3-1-B/CML395]-1-1-B-B/CML-312SR	III	Y	4	4	4	EntomologyProgram
DTMA-112	36	67.29700381	64.11864432	68.42334644	70.73017664	70.97854656	65.22604421	69.55181752	71.83097834	72.11598091	66.35648197	68.66578934	68.91315715	72.96500918	73.21917122	75.50648504	[Pob.SEW-HG.B.c0F39-1-1-1-1xMBRC5BcF22-2-1-4-B-B-B-B-2-2-B-B-B/CML442]-1-1-B-B/CML-312SR	III	Y	4	4	4	EntomologyProgram
DTMA-113	36	67.04403201	64.32265659	68.64784652	71.18511448	70.68302754	66.18734101	70.50582728	73.05438291	72.56165961	67.77025064	70.30312434	69.81130567	74.63307911	74.15288186	76.68864611	[MBREt/MBRBcC1F4-1-1-3-B-B-B-Bx1760BB1BcoxComp.-B-1-1-1-1-B-B-B/CML395]-1-1-B-B/CML-312SR	IV	Y	4	4	4	EntomologyProgram
DTMA-114	36	65.73960619	62.42058313	66.80980085	69.37059055	69.05360293	64.98307518	69.36336184	71.92265029	71.61247811	66.03518871	68.60481325	68.29403609	73.00267408	72.69572916	75.2336589	[P591c4F31-1-1-2-B-B-B/CML312SR]-1-1-B-B/CML-312SR	II	Y	4	4	4	EntomologyProgram
DTMA-115	36	67.85496907	64.90129007	68.33899269	72.01327635	71.71485071	66.07072879	69.51538099	73.18857733	72.88318904	66.56096216	70.23557362	69.92234019	73.68195355	73.38329742	77.05312002	[Cuba/GuadC3F34-2-1-1-B-B-BxCML264Q]-1-1-B-B/CML-312SR	III	Y	4	4	4	EntomologyProgram
DTMA-116	36	66.8971301	63.35942769	67.73493791	70.82150348	69.63860063	65.19360544	69.54774429	72.63266084	71.4698647	66.0258092	69.10293082	67.92995958	73.46377655	72.29314535	75.38162699	[MBR-ET(W)C1F139-2-1-B-2-B-B-B-B-B-BxMBRC5BcF13-3-1-2-B-B-B-B-1-2-B-B-BxCML264Q]-1-1-B-B/CML-312SR	III	Y	3	5	5	EntomologyProgram
DTMA-117	36	64.69078808	62.31706992	65.8575169	68.45884442	68.24428841	63.69358565	67.21405084	69.80454441	69.61913563	64.85608245	67.46011185	67.26632051	70.98608741	70.78288883	73.3939766	[P591c41y2GENF23-1-1-1-B-B-BxCML486]-1-1-B-B/CML-312SR	III	Y	4	4	9	EntomologyProgram
DTMA-118	36	65.89113924	62.54402842	67.19612136	69.63746368	69.71994993	64.25112825	68.90945532	71.34429979	71.44775209	65.57868546	68.0084353	68.09616076	72.65880375	72.74983286	75.1858296	[Cuba/GuadC3F44-1-3-2-B-B-BxCML486]-1-1-B-B/CML-312SR	III	Y	5	9	11	EntomologyProgram
DTMA-119	36	65.39657459	63.16464219	67.37816464	69.88906203	69.46607095	63.90985772	68.11696186	70.6230419	70.19209284	65.87454761	68.36537266	67.95322269	72.60216806	72.16085372	74.65820201	[200-7xMAIZSANANDRES-F1-B-xP84c1F26-2-2-4-B-2-B]F93-3-2-1-3xP43C9-1-1-1-1-1-BBBB-1-xP84c1F26-2-2-6-B-3-B]-1-1-BxCML486]-1-1-B-B/CML-312SR	III	Y	4	4	9	MexicoSubtropical
DTMA-12	36	70.81669917	68.2169354	72.23136326	75.77066679	74.68102947	69.74608338	73.75873936	77.31238471	76.21036908	71.17640991	74.72431966	73.61758339	78.7399517	77.62690853	81.16859513	CIMCALI8843/S9243-BB-.-B-5-1-BB-4-3-3/CML-312SR	V	Y	1	1	1	ZimbabweProgram
DTMA-120	36	65.74063634	62.75857795	66.67592106	69.40882762	68.97344896	64.41849331	68.32131189	71.06598621	70.61724496	65.32046785	68.05636689	67.62624691	71.94735239	71.54538529	74.27692302	[CML329/MBRC3AmF103-1-1-2-B-BxCML486]-1-1-B-B/CML-312SR	III	Y	5	7	7	MexicoSubtropical
DTMA-121	36	67.3251606	63.56508492	67.84223343	71.26769157	70.51868125	65.46381482	69.72851464	73.16746183	72.42826072	65.96255957	69.3957105	68.65665185	73.66549255	72.93162212	76.36290451	[(87036/87923)-X-800-3-1-X-1-B-B-1-1-1-B-B-xP84c1F26-2-2-4-B-2-B]F47-3-1-1-3xM37W/ZM607.bF37sr-2-3sr-6-2-X]-8-2-X-1-BB-B-xP84c1F27-4-3-3-B-1-B]-3-2-BxP33c3F64-1-1-4-BB]-1-1-B-B/CML-312SR	III	Y	4	4	9	EntomologyProgram
DTMA-122	36	67.4156603	64.92544526	69.0400056	72.35966831	72.11539729	65.86013609	69.9790798	73.29253534	73.04970781	67.48019632	70.79786631	70.55105307	74.91925158	74.67475804	77.99307588	[[KILIMAST94A]-30/MSV-03-2-10-B-1-B-B-xP84c1F26-2-2-6-B-3-B]F17-1-2-1-1xP43C9-1-1-1-1-1-BBBB-1-xP84c1F26-2-2-6-B-3-B]-2-2-BxCML486]-1-1-B-B/CML-312SR	III	Y	4	4	9	EntomologyProgram
DTMA-123	36	66.53585473	63.44029002	68.24121966	71.37660827	70.36137113	65.33780685	70.16371649	73.28534222	72.27660692	67.03962017	70.16775611	69.15802351	74.982426	73.9706377	77.10676122	[M37W/ZM607.bF37sr-2-3sr-6-2-X]-8-2-X-1-BB-B-xP84c1F27-4-3-3-B-1-B]F29-1-2-2x[KILIMAST94A]-30/MSV-03-101-08-B-B-1xP84c1F27-4-1-4-B-3-B]F2-1-2-1-1-1-BxCML486]-1-1-B-B/CML-312SR	III	Y	4	4	9	EntomologyProgram
DTMA-124	36	67.02298092	64.2539375	68.04902816	70.96585274	71.07401016	65.48247628	69.26107944	72.19587113	72.29862253	66.48870547	69.407655	69.51608308	73.19120382	73.31693521	76.23058526	[(87036/87923)-X-800-3-1-X-1-B-B-1-1-1-B-B-xP84c1F26-2-2-4-B-2-B]F47-3-1-1-3xM37W/ZM607.bF37sr-2-3sr-6-2-X]-8-2-X-1-BB-B-xP84c1F27-4-3-3-B-1-B]-3-1-BxCML486]-1-1-B-B/CML-312SR	III	Y	5	9	11	EntomologyProgram
DTMA-125	36	65.90755063	62.22161224	66.71056322	69.77786211	68.87721209	64.07801404	68.5432483	71.62369224	70.72392937	64.85427885	67.92688348	67.03319406	72.40829639	71.51925208	74.58616838	[M37W/ZM607.bF37sr-2-3sr-6-2-X]-8-2-X-1-BB-B-xP84c1F27-4-3-3-B-1-B]F29-1-2-1-4x(87036/87923)-X-800-3-1-X-1-B-B-1-1-1-B-B-xP84c1F26-2-2-4-B-2-B]-1-1-BxCML486]-1-1-B-B/CML-312SR	III	Y	4	4	9	EntomologyProgram
DTMA-126	36	66.57261403	63.3146759	67.78035477	70.14798426	69.65743056	65.10338818	69.56182869	71.92702213	71.45237306	66.29384124	68.66719809	68.17196101	73.12071687	72.64690319	75.01696901	[G16SeqC1F47-2-1-2-1-B*5xP84c1F26-2-2-6-B-3-B]F25-2-3-1x[KILIMAST94A]-30/MSV-03-101-08-B-B-1xP84c1F27-4-1-4-B-3-B]F2-1-2-2-4-2-BxCML161]-1-1-B-B/CML-312SR	III	Y	4	4	9	EntomologyProgram
DTMA-128	36	69.91453905	66.6367658	71.76463754	74.92110708	74.40869298	67.24513688	72.34065653	75.50410094	75.0026361	69.09119037	72.22809299	71.72384748	77.35482344	76.8547548	80.00289838	CL-02836/Pop.28C9HC113-3-1-4-B*8-B-BBBB-B-B/CML-312SR	III	Y	4	4	9	MexicoTropical
DTMA-129	36	70.65055497	67.34466536	72.01300911	75.19438858	74.66320913	68.31255171	72.98427601	76.18958956	75.6327766	69.68016638	72.8695791	72.35009805	77.52793792	77.01221131	80.19178107	CA00344/PAC777F2-6-1-1-BB-B-B-BB-B-B/CML-312SR	III	Y	4	4	9	NA
DTMA-13	36	72.20405562	69.77397103	73.65477472	76.73695164	76.28525233	70.20172487	74.09859402	77.17192677	76.72550782	71.65758127	74.73102567	74.27578293	78.60423856	78.16008171	81.23843649	CIMCALI8843/S9243-BB-.-B-5-1-BB-4-3-4-B-B/CML-312SR	V	Y	1	1	1	ZimbabweProgram
DTMA-131	36	68.26049377	65.60967442	68.99103887	73.1000982	72.497517	66.99036593	70.38184573	74.49130876	73.88133231	67.71779343	71.81572145	71.21849251	75.20327768	74.61376214	78.72313598	CA00360/Pio3011F2-3-5-6-1-B-BBB-B-B-B-B-B-B/CML-312SR	III	Y	4	4	9	NA
DTMA-132	36	68.90570002	66.03537192	70.07943544	73.01507764	73.4719443	67.25024952	71.29005099	74.23521176	74.67981593	68.43270285	71.35079223	71.81017626	75.39021088	75.8624718	78.78479163	P502C3F2-22-7-5-1-BB-B-B/CML-312SR	II	Y	3	5	5	MexicoSubtropical
DTMA-133	36	67.06602053	63.97551343	68.30999856	71.35456044	70.6243518	65.32854114	69.66938329	72.72421171	71.98575027	66.57785184	69.61173651	68.88386134	73.97336308	73.22430293	76.27128274	POB.501c3F213-8-2-1-BBBB-B-B/CML-312SR	III	Y	4	4	4	MexicoSubtropical
DTMA-134	36	68.42166753	64.86421118	69.012033	72.53392473	71.31165399	66.30833611	70.45097197	73.97711471	72.74526558	66.9087216	70.43621199	69.21213863	74.58003629	73.34681328	76.87863889	MBRC5BcF4-1-2-1-BB-B-B/CML-312SR	III	Y	5	7	7	MexicoSubtropical
DTMA-135	36	67.71420412	64.32842801	69.36821824	72.55861697	71.97917423	66.00154478	71.05344551	74.2511331	73.67028773	67.65474561	70.85886576	70.27860955	75.89100633	75.3143066	78.50021003	95S43SRHG.A.-94-1-1-1-B-B-B-B-B-B-B/CML-312SR	II	Y	2	2	2	MexicoSubtropical
DTMA-136	36	69.9140661	67.64970308	72.02132247	75.01997339	74.47404987	68.23965328	72.60095469	75.64751379	75.0652054	70.36000841	73.36275347	72.80505828	77.74558865	77.19598388	80.2048171	POB.502c3F29-14-1-2-B-B-B-B-B-B/CML-312SR	III	Y	3	5	8	MexicoSubtropical
DTMA-137	36	70.55540342	67.53975359	72.49305577	75.61175181	75.29246747	68.76440112	73.72076242	76.83871534	76.53180507	70.71061453	73.81804263	73.50489508	78.78437798	78.46094396	81.58732026	POB.502c3F226-12-1-2-B-B-B-B-B-B/CML-312SR	III	Y	3	5	5	MexicoSubtropical
DTMA-138	36	70.36315756	67.59818218	72.55556443	75.60182055	74.86933123	67.82948403	72.79117044	75.84442308	75.12052315	70.02109027	73.06689	72.33265925	78.03950371	77.30625251	80.36345403	P501c1.-500-2-1-2-2-2-1-2-BB-2-BBB-B-B/CML-312SR	II	Y	4	4	4	MexicoSubtropical
DTMA-139	36	69.76122755	66.70067068	70.78271205	74.08485864	73.86579565	67.6756729	71.75326481	75.07910852	74.84193269	68.69862271	72.01682096	71.7797219	76.11038249	75.88081312	79.17239132	P44C10MH8-30-4-B-4-1-B-B-B-B--B-B/CML-312SR	III	Y	4	4	4	MexicoSubtropical
DTMA-14	36	70.51184954	68.32437394	72.50998319	75.57867865	74.95076961	68.56498171	72.76554777	75.81164176	75.20063154	70.55986291	73.63349874	73.01561383	77.81554768	77.18532811	80.2669935	[[CML198/ZSR923S4BULK-2-2-X-X-X-X-1-BB]-3-3-1-1-B/CML395//DTPWC8F31-1-1-2-2-BBBB]-4-2-5-1-1-B-2-2-1/CML-312SR	V	Y	1	1	1	ZimbabweProgram
DTMA-140	36	69.6160608	66.5675483	71.20601891	74.17343093	73.79321142	67.43709492	72.07153085	75.04109778	74.64932993	69.01389114	71.96018411	71.59523684	76.59999533	76.23178881	79.1852349	[P44c8FS158-3-2--4-1-B-BXCML-321]F2-38-1-BB-B-B/CML-312SR	III	Y	4	4	4	MexicoSubtropical
DTMA-141	36	68.16571103	64.84747305	68.85664476	72.24907441	71.54864365	66.58649304	70.58438419	73.9430903	73.25140565	67.26982973	70.65440127	69.95461747	74.64215296	73.94818272	77.33828554	P502c1.-771-2-2-3-B-1-1xCML-176]F2-1-1-2-3-B-B-B-B-B-B/CML-312SR	III	Y	5	8	10	MexicoSubtropical
DTMA-142	36	68.52469423	65.12473892	69.36596942	72.87624444	72.48339149	66.7577779	70.99256482	74.48928406	74.11768416	67.60529325	71.11342796	70.73004151	75.32045571	74.96300208	78.46036191	P502c1.-771-2-2-3-B-1-1xCML-176]F2-61-4-2-2-B-B-B-B-B-B/CML-312SR	III	Y	5	8	10	MexicoSubtropical
DTMA-143	36	66.68969695	63.41391448	68.26388573	70.53566713	70.10446135	65.62833968	70.49471794	72.76129289	72.32733854	67.1981932	69.48684748	69.04672109	74.32357092	73.90669038	76.18017249	[CML-384XCML-176](F3)100-2-7-B-B-B-B/CML-312SR	III	Y	3	5	8	MexicoSubtropical
DTMA-144	36	68.26930393	65.22991488	70.02349811	72.81761903	72.48589339	65.88215926	70.67681512	73.43812741	73.12656401	67.61421341	70.41026741	70.08956598	75.18252155	74.85763555	77.65930471	[S99SIWQ]-124-2-B-B-B-B-B-B/CML-312SR	NA	NA	NA	NA	NA	NA
DTMA-145	36	69.26650288	66.20154759	71.01261238	73.65402486	73.61747568	67.30348559	72.09432648	74.74006357	74.69103466	69.03538331	71.67166775	71.64191852	76.48091821	76.44461942	79.08187149	[CML-384XCML-176]F3-135-2-2-1-B-B-B-B-B/CML-312SR	NA	NA	NA	NA	NA	NA
DTMA-146	36	70.19661785	67.1194862	72.22784314	75.1735321	74.69701572	67.88237583	72.97487594	75.92197733	75.45028205	69.89404628	72.85664071	72.39048459	77.92821349	77.47562867	80.43299246	[CML-384XCML-176]F3-107-3-1-1-B-B-B-B-B/CML-312SR	III	Y	5	7	7	MexicoSubtropical
DTMA-147	36	71.13132925	67.95877745	72.58849416	75.44833489	75.01760963	68.86947428	73.51439797	76.35397495	75.91803068	70.30842865	73.13789485	72.72555108	77.78446903	77.3689068	80.20442336	CML-311-B-B/CML-312SR	III	Y	5	8	10	MexicoSubtropical
DTMA-148	36	69.79927591	66.63227915	71.10815815	74.39094904	73.56658145	67.607679	72.08368533	75.37646914	74.55411187	68.91675136	72.20120234	71.38742885	76.67311878	75.87853828	79.14340353	CML-322-B-B/CML-312SR	III	Y	5	7	7	MexicoSubtropical
DTMA-149	36	68.00342085	63.56336742	68.75289244	72.31827109	70.826775	65.49006856	70.67420444	74.25314816	72.74904473	66.23998135	69.81276466	68.31478136	75.02857881	73.51003289	77.07645182	CML-370-B-B/CML-312SR	III	Y	5	9	11	MexicoSubtropical
DTMA-150	36	68.01226937	64.92854906	69.462694	72.28613991	72.27931137	65.90513561	70.43622456	73.28627874	73.27110032	67.37893624	70.18724465	70.17853873	74.73416653	74.72464615	77.54833534	CML-371-B-B/CML-312SR	NA	NA	NA	NA	NA	NA
DTMA-151	36	69.84351977	66.74933711	71.40583076	74.82638854	74.29697833	67.43499728	72.09778105	75.54066863	74.99395669	69.00097395	72.42964558	71.89189758	77.08350242	76.54075741	79.96531504	CML-374-B-B/CML-312SR	NA	NA	NA	NA	NA	NA
DTMA-152	36	70.27114904	67.17878886	71.97978293	74.08391921	73.80598707	68.26413658	73.06426448	75.16593861	74.87060523	69.97750129	72.08615912	71.79406468	76.89761095	76.59827303	78.70541877	CML-376-B-B/CML-312SR	III	Y	3	5	8	MexicoSubtropical
DTMA-153	36	68.24570797	64.60430456	68.80654848	72.11478437	71.54813993	66.11347532	70.3062845	73.62690729	73.05631897	66.66508834	69.99111822	69.41861952	74.20996645	73.63127287	76.92650815	CML-330/CML-312SR	III	Y	3	5	8	MexicoSubtropical
DTMA-154	36	66.11291634	64.26774855	68.20804619	71.21167443	70.83038091	65.50673734	69.46019815	72.44855509	72.06067659	67.61790045	70.61927739	70.22871333	74.55177576	74.17362713	77.16311257	CML-332-B-B/CML-312SR	III	Y	3	5	8	MexicoSubtropical
DTMA-155	36	67.45509052	63.24186883	68.13613394	71.5209799	70.54236801	64.70049991	69.59796331	72.99802099	72.00610396	65.3852853	68.78307873	67.79062383	73.687981	72.68449875	76.09159276	CML-483-B-B/CML-312SR	III	Y	3	5	8	MexicoSubtropical
DTMA-156	36	66.81393578	64.80761838	67.86641975	71.38504034	70.64344979	66.19647894	69.21560963	72.73279241	72.01522566	67.22780127	70.74424408	70.00452515	73.79887126	73.04859038	76.56870923	CML-484-B-B/CML-312SR	III	Y	3	5	8	MexicoSubtropical
DTMA-157	36	69.34265427	66.0733525	70.29919563	73.98987305	73.17230438	67.23247286	71.45414897	75.16597387	74.34657541	68.18779626	71.88577243	71.07294254	76.11219926	75.30810513	78.98746633	(CML-20XCML-329)-17-3-3-1-B-B/CML-312SR	NA	NA	NA	NA	NA	NA
DTMA-158	36	65.02585048	62.09973871	66.40424248	69.01952877	68.45707388	63.28607548	67.58526426	70.20370522	69.63751064	64.66920272	67.29777603	66.70754838	71.60742272	71.00254902	73.63791249	CML-329/MBRc2amF14-2-BBBB-B-B/CML-312SR	III	Y	3	5	8	EntomologyProgram
DTMA-159	36	65.88069852	62.62768546	67.0263773	69.9791024	69.49451677	64.25768608	68.6854062	71.63885423	71.14420885	65.39100692	68.33183181	67.8665006	72.73834172	72.27945317	75.21809871	90[SPMATC4/P500(SELY)].-B-4-2-B-B-B-B/CML-312SR	III	Y	3	3	3	MexicoSubtropical
DTMA-160	36	68.63147724	65.91155858	70.41772935	73.37478385	72.79310947	66.19287757	70.70057654	73.66979251	73.06860713	67.99672219	70.95498966	70.36539147	75.45750711	74.86976064	77.82641231	90[SPMATC4/P500(SELY)].-B-48-4-B-B-B/CML-312SR	III	Y	3	5	5	MexicoSubtropical
DTMA-161	36	68.40663899	64.71410486	69.67120012	72.66021951	71.93317009	65.73291179	70.67556219	73.66446591	72.94032044	66.98389311	69.98281487	69.24619572	74.91628928	74.19237947	77.18946612	POB.45c8-32-1-1-1-B-B-B/CML-312SR	III	Y	5	8	10	MexicoSubtropical
DTMA-162	36	64.27658199	61.88785821	65.56155517	67.50457806	67.97834003	63.50124795	67.1763997	69.12601618	69.59595205	64.81261023	66.75392211	67.22588311	70.42630513	70.89120667	72.83756362	POB.33c3-92-2-4-2-B-B-B-B/CML-312SR	NA	NA	NA	NA	NA	NA
DTMA-163	36	67.26326054	63.2194174	68.03302415	70.66637773	70.43150682	64.84739424	69.68138967	72.30168823	72.06749212	65.61706689	68.24597717	68.01511712	73.0583279	72.82104397	75.46811437	S87P69Q(SIYF)131-2-2-1-B-B-B/CML-312SR	NA	NA	NA	NA	NA	NA
DTMA-164	36	68.98212153	65.63881349	70.31788913	72.96915188	72.73560338	67.1335775	71.81845272	74.46356941	74.22748683	68.44699099	71.07708133	70.85517407	75.77286141	75.54638472	78.17929195	[89[G25Qc1(STE)18S5/Mo176o2/o22-BB]-B-4-4-1-1-4-B*7-B-B/CML-312SR	III	Y	4	4	4	MexicoSubtropical
DTMA-165	36	66.21997814	62.92480479	67.59217789	69.87616794	69.9713218	64.34411091	69.01508587	71.27720626	71.39269189	65.70565607	67.98688726	68.09400257	72.63319996	72.74375933	75.02194257	S87P69Q(SIYF)109-1-1-4-B/CML-312SR	III	Y	4	4	4	MexicoSubtropical
DTMA-166	36	70.19676579	67.41620494	72.02781315	75.07889822	74.57208101	67.94431314	72.54654855	75.59999059	75.09598199	69.78175796	72.84101042	72.32872894	77.43235896	76.9285978	79.97780086	(CML-329XCML-287)-F2-11-1-BBB-B-B/CML-312SR	III	Y	5	8	10	MexicoSubtropical
DTMA-167	36	64.72074802	61.77412041	65.87829077	68.04717691	68.6633968	63.29290942	67.41211651	69.5706068	70.18535366	64.44986319	66.62563406	67.23366404	70.7137318	71.34160832	73.50238687	P147-.136-5-1-B-1-BBB/CML-312SR	II	Y	2	2	2	MexicoSubtropical
DTMA-168	36	65.53049779	62.27987585	66.81121316	69.61844148	68.78401407	64.13591296	68.64257429	71.45808583	70.62303159	65.41749451	68.21214628	67.39785558	72.71517415	71.88929216	74.71107997	CML-323-B-B/CML-312SR	III	Y	4	4	9	MexicoSubtropical
DTMA-169	36	66.12971398	62.45830641	67.16393822	69.25586245	69.55297991	64.30269295	69.00894171	71.09517985	71.38357936	65.30969746	67.4063389	67.71103632	72.11744055	72.4081993	74.50064647	CML-325-B-B/CML-312SR	II	Y	4	4	4	MexicoSubtropical
DTMA-17	36	65.67683162	62.954158	67.44646542	70.14981375	69.7879752	64.31268336	68.81176537	71.51996221	71.14013862	66.09442356	68.78530459	68.42351706	73.27697989	72.91209289	75.62842384	[CML312/CML445//[TUXPSEQ]C1F2/P49-SR]F2-45-3-2-1-BBB]-1-2-1-1-1-BBB-B-B-B/CML-312SR	III	Y	3	3	3	ZimbabweProgram
DTMA-170	36	67.39222723	64.24412207	68.223252	71.04489179	70.41384063	66.43528894	70.39960537	73.24371312	72.59596552	67.26257203	70.07868546	69.43874989	74.05696615	73.43696696	76.25417953	CML-326-B-B/CML-312SR	II	Y	4	4	4	MexicoSubtropical
DTMA-171	36	63.91665164	61.84179106	65.89228076	68.01383547	67.74790128	62.97895659	67.0149836	69.15186518	68.87332393	64.94051091	67.06919493	66.79760127	71.09499723	70.84068018	72.97385811	CML-328-B-B/CML-312SR	II	Y	2	2	2	MexicoSubtropical
DTMA-172	36	67.5957701	64.20159067	69.1279673	71.58874881	70.9836662	65.2658039	70.20585305	72.66344553	72.05451971	66.80989628	69.25533511	68.63852815	74.20326092	73.57399204	76.04222071	CML-486-B-B/CML-312SR	I	X	2	2	2	MexicoSubtropical
DTMA-173	36	68.55773276	65.44650801	69.67386642	73.38636154	72.35881719	67.35667875	71.58287059	75.31997729	74.2755443	68.48645531	72.22317722	71.17806553	76.4370927	75.3944282	79.12804147	CLQ-RCWQ83=(CML146xCML150)-B-32-1-2-B-1-B-B-B-B/CML-312SR	NA	NA	NA	NA	NA	NA
DTMA-174	36	70.1878844	67.14706662	71.85898631	74.97088429	74.28883952	67.52150615	72.22885191	75.37289401	74.66241006	69.20200449	72.32568344	71.64669309	77.03288889	76.34138088	79.47738373	CLQ-RCWQ39=(CML159*CML144)-B-27-1-2-B*3-B-B/CML-312SR	III	Y	5	8	10	MexicoTropical
DTMA-175	36	68.19775356	65.38153479	70.42831726	72.89365727	72.33309375	66.09365372	71.15550651	73.63223613	73.04844947	68.31698561	70.77992967	70.22210694	75.83593865	75.27905806	77.74112872	CLQ-6211=P62QC6HC13-1-3-BBB-6-B-7-6-BBBB-7-9-B-B-B-B-B-B/CML-312SR	III	Y	4	4	4	MexicoTropical
DTMA-176	36	66.84768206	63.47490016	68.4210933	71.46700525	70.25580363	65.52571814	70.46101268	73.50468742	72.28064405	67.09014994	70.12461676	68.91413261	75.06397366	73.85655849	76.9049493	CLQ-RCWQ103=(CML150xCML254)-B-16-2-2-2-B-B-B-B-B/CML-312SR	II	Y	4	4	4	MexicoTropical
DTMA-177	36	71.26185467	68.51534107	73.38167777	76.67743075	75.90768927	69.56191553	74.43101587	77.73338598	76.95419752	71.68788474	74.98949005	74.21021071	79.84207988	79.08384042	82.36802431	CLQ-RCWQ105=(CML247x(CLQ-6203xCL-04321)-B-7-1-2)-B-6-1-3-B-B-B-B-B/CML-312SR	III	Y	5	7	7	MexicoTropical
DTMA-178	36	71.04928166	68.04070711	72.72372948	76.0227787	75.52426921	69.29752514	73.97802295	77.27549956	76.76762185	70.95707953	74.26067358	73.74626178	78.9530691	78.46187067	81.7486703	CLQ-RCWQ106=(CML247x(CLQ-6203xCL-04321)-B-7-1-2)-B-22-1-1-2-B-B-B-B-B/CML-312SR	III	Y	5	7	7	MexicoTropical
DTMA-179	36	71.10890901	68.21157364	72.99023394	76.02539127	75.78824988	69.01932852	73.83588455	76.88054406	76.62305557	70.94243521	73.98309996	73.73095742	78.77794611	78.5249578	81.56974401	CL-07306=P73TLC3.-74-2-6-1-5-..-B-B-B/CML-312SR	III	Y	4	4	9	MexicoTropical
DTMA-18	36	66.92401901	63.80923954	67.74877281	70.82060815	70.28042423	66.12328415	70.04548429	73.12695467	72.59118073	66.93225441	70.01088154	69.45937333	73.93082653	73.3947735	76.48663327	MAS[MSR/312]-117-2-2-1-B*4-B-B-B-B/CML-312SR	III	Y	3	3	3	ZimbabweProgram
DTMA-180	36	70.74335146	67.70094957	72.68599282	75.62511001	75.05341715	68.41154565	73.41603574	76.35467515	75.76903202	70.35697112	73.29812818	72.7316348	78.27689476	77.71537573	80.65207583	CML499=(CL-04345*CL-274)-B-15-1-2-B*6-B-B-B/CML-312SR	III	Y	4	4	9	MexicoTropical
DTMA-181	36	68.21609579	64.94122115	69.63763567	72.40647545	71.83849314	66.9737301	71.67840109	74.44261116	73.88147224	68.41669624	71.18464574	70.63038536	75.87207499	75.29833102	78.07308111	CML269=P25STEC1F13-6-1-1-.-BBB-f-..-B*6-B-B-B/CML-312SR	III	Y	5	9	NA	MexicoTropical
DTMA-182	36	71.51253947	68.68467716	73.46719188	76.50202829	76.25607789	69.20763818	73.98303901	77.03704893	76.78593646	71.15339264	74.19380073	73.94796716	78.97362602	78.7192115	81.74797952	CML498=(CML265/CL-00303)-S7/CML264)-B-8-1-3-B*9-B-B/CML-312SR	III	Y	5	9	11	MexicoTropical
DTMA-183	36	67.74423213	65.33957176	68.94974797	72.29727087	71.58847087	65.78451611	69.41109546	72.74344297	72.03088699	66.98984912	70.32659366	69.60608191	73.94322471	73.2202291	76.56428791	CL-02143P21C6S1MH247-5-B-1-1-2-BBB-1-..-B*10-B-B/CML-312SR	III	Y	5	9	NA	MexicoTropical
DTMA-184	36	69.30657115	66.92080019	71.73111874	74.78351077	73.89839686	67.03753115	71.85219413	74.90193568	74.01478833	69.46123671	72.51368408	71.61977487	77.33787693	76.43379091	79.49885087	CL-04374=P43Cameroon-4-1-1-1-1-3-3-B*7-B-B-B/CML-312SR	III	Y	5	9	11	MexicoTropical
DTMA-185	36	72.4063823	69.46180834	74.6515583	77.35552327	77.0339399	70.31573874	75.51159346	78.2269038	77.91771107	72.56171533	75.27033309	74.94896952	80.46657068	80.15834476	82.86147402	CML477=P43POSTASEQC3-S2-1-2-B-BBBBB-10-B-B-B-B/CML-312SR	III	Y	5	9	11	LaPostaSeqC7
DTMA-187	36	71.3497911	68.22898655	72.89958708	75.90566149	75.25270902	68.86293494	73.50720504	76.50496905	75.86589885	70.3664883	73.39043936	72.74508135	78.04280914	77.39941076	80.40567918	CL-RCW81=(CL-RCW01xCML-401)-B-6-B-1-BBB-B-B-B/CML-312SR	III	Y	4	4	4	MexicoTropical
DTMA-188	36	70.53395742	68.07145711	72.63140234	75.73748676	75.15756012	68.77769676	73.34164419	76.45101808	75.86164609	70.87728155	74.00886613	73.41225864	78.56171929	77.95486353	81.07980314	CL-RCW87=(CL-04321xCML-401)-B-19-2-1-BB-B-B-B/CML-312SR	II	Y	4	4	4	MexicoTropical
DTMA-189	36	70.74373248	68.60131409	72.44490944	76.19861712	75.15814528	68.82428204	72.64725969	76.4072475	75.37304849	70.53380246	74.28514249	73.2467686	78.13024183	77.0873274	80.84148831	CL-02520=P25C6H37-1-1-1-B-2-1-2-BBB-B-B-B/CML-312SR	III	Y	4	4	9	MexicoTropical
DTMA-19	36	66.24398005	64.17874895	67.23330769	70.08038347	69.84773953	65.96883721	69.03335928	71.8650116	71.64289802	66.94865439	69.79894433	69.58401216	72.86080536	72.63935556	75.47714296	[CML312/CML445//[TUXPSEQ]C1F2/P49-SR]F2-45-3-2-1-BBB]-1-2-1-1-2-BBB-B/CML-312SR	III	Y	3	3	3	ZimbabweProgram
DTMA-190	36	69.80165937	66.41784916	70.98143982	74.16342048	73.0962859	67.62840378	72.19462988	75.36933065	74.3107639	68.8051894	72.00023471	70.93035323	76.55935091	75.50275121	78.67157204	CLQ-RCYQ40=(CML165xCLQ-6203)-B-9-1-1-B*8-B-B/CML-312SR	III	Y	4	4	4	MexicoTropical
DTMA-191	36	67.17604248	63.49521698	67.81898556	71.11314203	70.32109458	65.30555775	69.64029068	72.93074833	72.14384195	65.94971454	69.25315339	68.4548885	73.59887507	72.80580276	76.08464051	CLQ-RCYQ28=(CLQ6502*CLQ6601)-B-34-2-2-B*6-B-B-B/CML-312SR	III	Y	5	7	7	MexicoTropical
DTMA-192	36	68.7649859	64.82295084	70.07571829	72.29261376	71.67011886	66.70479051	71.99378459	74.19473924	73.5549233	68.03734233	70.26519549	69.62411167	75.52429065	74.88492205	77.10718054	CLQ-RCYQ54=(CML176xCL-G2501)-B-3-1-B-B-B-B-B/CML-312SR	III	Y	3	5	8	MexicoTropical
DTMA-193	36	70.49536099	68.03493914	72.36302873	75.69754711	75.00987817	68.26007443	72.57561039	75.91053446	75.23028534	70.14736009	73.47693441	72.79188436	77.79125465	77.1168341	80.44381067	CL-RCY015=(CML-285*CL-00356)-B-1-1-B*9-B-B/CML-312SR	III	Y	4	4	9	MexicoTropical
DTMA-194	36	69.81048499	66.95078611	71.19690992	74.50334965	73.94130596	67.74973453	71.98745294	75.26752843	74.73270547	69.12831015	72.43963239	71.88739687	76.67742311	76.12968395	79.43403128	CL-RCY016=(CL-00331*CML-287)-B-6-2-3-B*8-B-B-B/CML-312SR	III	Y	4	4	9	MexicoTropical
DTMA-195	36	69.6704319	66.24644994	71.11102149	74.35022235	73.33255373	67.20765206	72.07808103	75.31917028	74.29918653	68.6580449	71.90209131	70.88363635	76.77554897	75.75486331	78.98993167	CL-RCY018=(CL-03618*CML-287)-B-13-1-1-B*5-B-B-B/CML-312SR	NA	NA	NA	NA	NA	NA
DTMA-197	36	68.3351264	64.93522833	69.20188292	72.66804207	71.97873086	66.86892008	71.1548521	74.62190496	73.92355896	67.76737082	71.22583986	70.5292857	75.5216752	74.80966995	78.27368443	CL-RCY007=PIO3011F2-3-5-6-1-B*5-B-B-B/CML-312SR	III	Y	4	4	9	MexicoTropical
DTMA-198	36	70.76874382	68.12733749	73.01095319	76.14521078	75.47319645	68.22105161	73.10579013	76.21841899	75.57986703	70.43589	73.59598651	72.92506947	78.45827442	77.80917978	80.94284807	CML454=CaptMiranda8627-20-1-2-B*17-B-B-B/CML-312SR	III	Y	4	4	9	MexicoTropical
DTMA-199	36	70.39684737	66.91935216	71.88902255	75.22980398	74.84382084	68.07458853	73.0730528	76.42210211	76.01688201	69.58163625	72.92148707	72.51903588	77.90657298	77.51146225	80.85228672	CML497=[CL-00331*v]-3-B-3-2-1-B*6-B-B/CML-312SR	III	Y	4	4	9	MexicoTropical
DTMA-2	36	68.8351139	65.66060734	70.52146439	72.89618125	72.91936903	66.81661533	71.68306306	74.05713112	74.1043564	68.49829655	70.87576557	70.90006188	75.73108388	75.77125056	78.14403447	[SYN-USAB2/SYN-ELIB2]-12-1-1-2-BBB-B-B/CML-312SR	IV	Y	2	2	2	ZimbabweProgram
DTMA-20	36	66.65990743	63.56090258	68.03928807	70.82602728	69.67322099	65.3395784	69.81345634	72.59855518	71.46267561	66.69025263	69.49696484	68.35525884	73.96176257	72.81415931	75.60513136	[CML312/CML444//[DTP2WC4H255-1-2-2-BB/LATA-F2-138-1-3-1-B]-1-3-2-3-B]-2-1-2-BB-B-B-B/CML-312SR	II	Y	3	3	3	ZimbabweProgram
DTMA-200	36	71.14926342	68.40544554	72.77253451	75.97529847	75.44619641	68.82545967	73.19412268	76.36826752	75.87038649	70.46463588	73.66406178	73.13611221	78.01479601	77.4993973	80.71006282	CL-02725=P27(FRRS)C1-248-B-1-B*4-B-B/CML-312SR	III	Y	4	4	9	MexicoTropical
DTMA-201	36	67.62395384	64.00283283	68.0718198	71.56940492	70.90024524	65.56511872	69.6431238	73.14737933	72.46029496	66.03122139	69.52074169	68.84026325	73.60115323	72.92865815	76.42410481	CML452=Ac8328BNC6-166-1-1-1-B*9-B-B-B/CML-312SR	III	Y	4	4	9	MexicoTropical
DTMA-202	36	71.13294708	68.23386105	73.39982505	76.08316963	75.43668641	68.92055256	74.08995459	76.76671967	76.12380113	71.20500486	73.90292559	73.24094894	79.04091876	78.39180563	81.09174108	CL-RCY031=(CL-02410*CML-287)-B-9-1-1-2-B*7-B-B/CML-312SR	NA	NA	NA	NA	NA	NA
DTMA-203	36	69.91574498	66.90834843	71.44637629	74.81981899	74.39886471	67.49482364	72.04463996	75.42219694	74.99447505	69.02066432	72.38704608	71.97270745	76.93400128	76.50937702	79.87665694	CML479=(P24STE-5*24STE-17)-BBBB-...-B-3-B-1-B*7-B-B-B/CML-312SR	III	Y	4	4	9	MexicoTropical
DTMA-204	36	66.13084131	63.33184729	67.89884965	70.96503576	69.68472643	66.0557271	70.62119515	73.6915243	72.40655337	67.83203189	70.89786263	69.61669306	75.45502659	74.18146459	77.24670657	CL-04935=(PR8549xP23C2)-5-1-3-B*14-B-B-B-B-B-B/CML-312SR	II	Y	4	4	4	MexicoTropical
DTMA-205	36	67.50719143	64.33970564	69.1917087	71.94082183	71.7376396	65.70451739	70.57556781	73.32246212	73.12983798	67.42547053	70.17019302	69.96311342	75.01712128	74.79635529	77.55452443	CL-04934=(P49C2MH12-5-4xP23C2-11-1)-2-2-2-BBBBBBB-B-B/CML-312SR	III	Y	4	4	4	MexicoTropical
DTMA-206	36	64.9863189	62.67035235	66.88273459	69.2964613	69.25557311	63.40975953	67.63206602	70.0448465	70.01539744	65.32866878	67.72366856	67.70064755	71.93557871	71.90873928	74.30103988	CL-G1624=G16C23H173-1-2-B-3-2-B*7-B-B/CML-312SR	III	Y	4	4	9	MexicoTropical
DTMA-207	36	65.84082578	62.88994451	67.30678663	70.10875857	69.91023824	64.11397717	68.53320732	71.36044834	71.14694921	65.60167342	68.42656194	68.21426411	72.82172101	72.6251893	75.44558233	CL-G1628=G16BNSeqC0F118-1-1-4-2-B*4-B/CML-312SR	III	Y	4	4	9	MexicoTropical
DTMA-208	36	66.43022945	63.57850908	68.53278781	70.93663655	70.67534276	63.52499374	68.46959378	70.88453765	70.61960855	65.64356198	68.0490839	67.77854305	72.97909749	72.71816199	75.12141167	CL-G1632=G16C20H144.-3-3-1-B*7-B-B-B/CML-312SR	III	Y	4	4	9	MexicoTropical
DTMA-209	36	64.55869239	62.67301473	65.77936435	67.63878337	68.17460966	63.74657277	66.83408141	68.70339045	69.22122303	64.96327585	66.80386494	67.33738543	69.91421134	70.45893228	72.28450976	CL-P10201=P102C6S2(B)-34-2-BB-B-B/CML-312SR	II	Y	5	7	7	MexicoTropical
DTMA-21	36	69.63232679	67.42592541	72.35015553	74.59938272	74.38898219	67.59860514	72.51443907	74.75640096	74.55810062	70.32737505	72.56935897	72.3626946	77.47726353	77.2637694	79.52300322	[CML312/[TUXPSEQ]C1F2/P49-SR]F2-45-3-2-1-BB//INTA-F2-192-2-1-1-1-BBBB]-1-5-1-1-2-BB-B-B-B/CML-312SR	III	Y	3	3	3	ZimbabweProgram
DTMA-210	36	66.1774519	63.40401748	67.43558329	70.20627711	70.50876816	64.58548944	68.71873555	71.55560912	71.66008506	65.91875621	68.70635977	69.00074761	72.72748364	73.01735283	75.80460279	CL-G1829=G18C23-61-3-1-1-B*7-B-B/CML-312SR	III	Y	4	4	9	MexicoTropical
DTMA-211	36	66.62134203	64.39117711	68.72434668	71.09903529	70.9048452	64.55515899	68.8926682	71.25765564	71.06526645	66.6314203	69.01610573	68.83625644	73.33799298	73.15276111	75.53913917	CL-G1837=G18SeqC2-F141-2-2-1-1-1-2-..-2-B*4-B-B/CML-312SR	III	Y	4	4	9	MexicoTropical
DTMA-212	36	65.79504432	63.98187159	67.89984964	70.12907332	69.820213	64.52721555	68.4611821	70.70456453	70.37698164	66.63292654	68.86704823	68.552328	72.80085582	72.48735258	74.72308402	CL-G1839=G18SeqC3-17-1-1-2-2-B*5-B-B/CML-312SR	III	Y	4	4	9	MexicoTropical
DTMA-213	36	63.97423511	61.6653542	65.10437282	67.60438828	68.03812033	62.82584341	66.27669677	68.77968698	69.2143281	63.96586899	66.47175372	66.90771237	69.91885532	70.35003928	72.84711384	CL-G1844=G18SeqC3F245-2-2-2-1-1-B*4-B-B/CML-312SR	III	Y	4	4	9	MexicoTropical
DTMA-214	36	64.19477862	61.29800315	65.05120679	67.33780348	67.95109971	62.59602958	66.33306844	68.61935651	69.23271863	63.47726785	65.74160497	66.35832621	69.51664046	70.11673724	72.4014429	CML-423=G18C19MH100.-4-1-1-B*14/CML-312SR	NA	NA	NA	NA	NA	NA
DTMA-215	36	66.18425729	64.39616026	68.8913958	71.86691313	71.98376031	63.58418541	68.05715849	71.02305777	71.15135711	66.27450292	69.23750353	69.36750381	73.71686212	73.83583398	76.80427657	CML421=P31DMR.1-55-2-3-2-1-B*18-B-B-B/CML-312SR	III	Y	5	8	10	MexicoTropical
DTMA-216	36	70.1592779	66.69221719	71.51125884	74.62719764	74.17219363	67.74093599	72.56347687	75.68602599	75.21687982	69.11336496	72.22353202	71.73758827	77.03784909	76.57532249	79.69752067	CML342=LPSEQC3-H1-2-2-3-2-1-.-.-B-B-B-B/CML-312SR	I	X	2	2	2	LaPostaSeqC7
DTMA-217	36	66.49719652	63.10902543	67.69533032	70.0158299	69.44640035	65.0082256	69.57074624	71.8921124	71.33371793	66.21881305	68.54353023	67.98687621	73.12818511	72.54877369	74.86394226	DTPWC9-F24-4-3-1-B-B-B-B-B/CML-312SR	III	Y	2	10	12	DTPWC9
DTMA-218	36	67.1957458	64.60509838	68.27797665	70.903241	70.36321124	66.13708568	69.82454274	72.43706228	71.87994898	67.21411889	69.83692737	69.30258718	73.52080712	72.97154062	75.58888808	DTPWC9-F115-1-4-1-1-B-B-B-B-B/CML-312SR	III	Y	1	1	14	DTPWC9
DTMA-219	36	66.16598289	62.93009353	67.29379296	70.05084301	69.75057038	64.56537677	68.93274513	71.68611232	71.3978456	65.68686341	68.43453165	68.13748713	72.82028011	72.51622527	75.26760176	DTPWC9-F73-2-1-1-1-B-B-B-B-B/CML-312SR	IV	Y	2	10	12	DTPWC9
DTMA-22	36	70.05108028	66.9350422	71.6228645	74.71969868	73.96200621	68.1417419	72.83609685	75.93853751	75.16728347	69.70073	72.80670515	72.03987828	77.51097167	76.73318863	79.8322828	P501SRc0-F2-47-3-2-1-B-B/CML-312SR	III	Y	4	4	4	ZimbabweProgram
DTMA-220	36	67.53349334	63.43877302	67.97837702	71.31735383	70.64159694	65.79119003	70.34793336	73.68896114	73.00777673	66.2310142	69.57468068	68.90512257	74.13063464	73.43708354	76.79305529	DTPWC9-F2-3-1-1-1-B-B-B-B-B/CML-312SR	NA	NA	NA	NA	NA	NA
DTMA-221	36	67.7798028	65.29940615	69.94665314	72.33794985	71.85248547	65.19965119	69.83940724	72.22483788	71.73689924	67.36988763	69.76885213	69.27923349	74.41302724	73.91530659	76.32156675	DTPWC9-F109-2-6-1-1-B-B-B-B-B/CML-312SR	III	Y	2	10	12	DTPWC9
DTMA-222	36	69.79343536	67.63748724	72.52232474	75.10203189	74.61820468	67.8500039	72.72430929	75.30080881	74.82544213	70.57606843	73.14730273	72.68888311	78.01741564	77.54483589	80.12400406	DTPWC9-F31-1-3-1-1-B-B-B-B-B/CML-312SR	IV	Y	1	1	14	DTPWC9
DTMA-223	36	67.36571082	64.95882845	68.15863487	71.53357542	70.88887844	66.74822734	69.96515149	73.37125142	72.69892037	67.55422709	70.92324436	70.2591483	74.13216559	73.48356268	76.86204847	DTPWC9-F2-3-2-1-1-B-B-B-B-B/CML-312SR	III	Y	1	1	14	DTPWC9
DTMA-224	36	65.00009203	61.79001785	66.65046953	68.88130233	68.82572248	63.09072031	67.92129944	70.13989682	70.09779323	64.73548916	66.96233874	66.91157471	71.80069889	71.74404354	73.96863945	DTPWC9-F67-1-2-1-2-B-B-B-B-B/CML-312SR	IV	Y	1	1	14	DTPWC9
DTMA-225	36	63.80917913	61.51877193	65.45647409	67.47884401	67.63623865	63.16278513	67.23096918	69.50368822	69.49598627	65.20486137	67.23775542	67.39914605	71.17826159	71.33714735	73.36780213	DTPWC9-F24-2-3-1-1-B-B-B-B-B/CML-312SR	III	Y	2	10	12	DTPWC9
DTMA-226	36	68.16495227	65.07262412	69.45803236	72.41739956	72.30995053	65.95507368	70.35841092	73.30589255	73.19434705	67.28126271	70.24264533	70.1243414	74.6362426	74.50626262	77.45984363	DTPWC9-F66-2-1-1-2-B-B-B-B-B/CML-312SR	III	Y	1	1	14	DTPWC9
DTMA-227	36	70.01357755	72.79048891	77.14784648	79.97541939	79.76410944	67.85504781	72.20574188	75.01409701	74.82706533	74.99179081	77.8073971	77.60823909	82.16666756	81.96049882	84.77185299	DTPWC9-F104-5-4-1-1-B-B-B-B-B/CML-312SR	III	Y	2	10	12	DTPWC9
DTMA-228	36	66.85451326	63.07199299	67.94414822	70.21331099	70.39751563	64.55805347	69.42901755	71.71696604	71.89365255	65.65566699	67.92917187	68.11865271	72.78979315	72.9831674	75.2608702	DTPWC9-F103-2-1-1-1-B-B-B-B-B/CML-312SR	III	Y	2	10	12	DTPWC9
DTMA-229	36	67.07936909	65.04866698	68.75933539	71.84573325	71.57828477	65.11430291	68.78567819	71.87315081	71.61685645	66.79600541	69.86680164	69.62543637	73.55061725	73.29726518	76.37566823	DTPWC9-F128-1-1-1-1-B-B-B-B-B/CML-312SR	III	Y	1	1	14	DTPWC9
DTMA-230	36	67.17637335	63.59181324	67.88668275	70.99901195	70.34821367	65.41344076	69.6899096	72.81330072	72.17836414	66.10411897	69.2228527	68.57358516	73.50452889	72.85972648	75.99499833	DTPWC9-F17-1-3-1-1-B-B-B-B/CML-312SR	V	Y	1	1	14	DTPWC9
DTMA-231	36	65.92392971	62.18992066	67.25261188	69.01280349	68.97996782	63.95617749	69.02174315	70.77382815	70.73992813	65.29647798	67.03292385	67.00707119	72.09605294	72.05753309	73.820876	DTPYC9-F143-5-4-1-2-B-B-B-B-B/CML-312SR	III	Y	2	10	15	DTPYC9
DTMA-232	36	67.5662011	64.70206151	69.06152343	71.19517759	70.8444165	66.68362993	71.03667851	73.15683657	72.79949114	68.1660228	70.2859721	69.93927474	74.64915319	74.29698526	76.42117977	DTPYC9-F11-2-3-1-2-B-B-B-B-B/CML-312SR	III	Y	2	10	15	DTPYC9
DTMA-233	36	67.1925428	64.35844913	68.05564306	70.73171562	70.43165104	66.24142027	69.93936357	72.62278291	72.32149342	67.10455505	69.78597224	69.49998856	73.46982365	73.1801803	75.86937268	DTPYC9-F46-3-4-1-1-B-B-B-B-B/CML-312SR	III	Y	2	10	12	DTPYC9
DTMA-234	36	68.5874374	65.31929302	69.72132647	72.96826113	72.67821445	66.11657344	70.51501779	73.76393848	73.47683956	67.25292328	70.49543022	70.20157573	74.88909532	74.6052824	77.85006105	DTPYC9-F74-1-1-1-1-B-B-B-B-B/CML-312SR	III	Y	2	10	12	DTPYC9
DTMA-235	36	66.95223081	64.376522	68.8071906	71.81847824	70.98267889	65.77953257	70.18452924	73.20266752	72.37130051	67.6435328	70.64846223	69.82063842	75.05546388	74.2396228	77.24717817	DTPYC9-F102-4-5-1-1-B-B-B-B-B/CML-312SR	III	Y	2	10	15	DTPYC9
DTMA-236	36	67.58808642	65.65550824	69.63939301	72.35793586	72.11086208	65.90903473	69.9044602	72.61406653	72.3757619	67.93946044	70.66548603	70.40770229	74.6740493	74.40947846	77.14016949	DTPYC9-F46-3-9-1-1-B-B-B-B-B/CML-312SR	III	Y	2	10	12	DTPYC9
DTMA-237	36	67.20238585	64.54759698	68.45455445	71.45357378	71.22245793	64.88299353	68.80291588	71.80137194	71.56265495	66.1397644	69.13542735	68.91479848	73.05003869	72.81570154	75.82460253	DTPYC9-F46-1-2-1-1-B-B-B-B/CML-312SR	III	Y	2	10	12	DTPYC9
DTMA-238	36	64.09037382	61.29554269	65.4308329	68.22423358	67.6927461	62.98980475	67.12196806	69.91488188	69.38809318	64.33068848	67.11211684	66.59968637	71.23663311	70.73561148	73.53363977	DTPYC9-F46-1-2-1-2-B-B-B-B/CML-312SR	III	Y	2	10	12	DTPYC9
DTMA-239	36	66.53033946	63.12618686	67.62912402	70.16796646	69.62553246	64.96211237	69.47967297	72.02146621	71.4662172	66.08278773	68.60413339	68.05715089	73.12396721	72.56848256	75.08825195	DTPYC9-F143-1-6-1-B-B-B-B/CML-312SR	III	Y	2	10	15	DTPYC9
DTMA-24	36	70.09349967	67.03979284	71.62404206	74.72712497	74.00631241	67.88652701	72.47402188	75.57050458	74.85209124	69.40758661	72.51356827	71.78833474	77.11511847	76.37157663	79.47889651	[CML444/CML395//DTPWC8F31-1-1-2-2-BB]-4-2-2-2-2-BB-B/CML-312SR	V	Y	1	1	1	ZimbabweProgram
DTMA-240	36	66.10815871	63.53197313	67.02474021	70.05397379	69.94865207	65.48054023	68.96363287	72.00799297	71.90420325	66.39242106	69.43037176	69.32649307	72.9331003	72.81812646	75.84250967	DTPYC9-F114-2-4-1-2-B-B-B-B/CML-312SR	III	Y	2	10	12	DTPYC9
DTMA-241	36	67.2967582	64.64446754	69.40751197	70.64699126	71.2527417	65.48383239	70.18622618	71.87140633	72.18682021	67.61035288	68.85322839	69.46241578	73.64396131	74.22903037	75.47988819	DTPYC9-F13-2-1-1-2-B-B-B-B/CML-312SR	III	Y	2	10	12	DTPYC9
DTMA-242	36	69.00495489	65.41976791	69.3358449	73.40709118	72.2531196	67.33096704	71.25251816	75.33651661	74.17280839	67.6521691	71.72216318	70.57839414	75.65522228	74.49808882	78.57442365	LaPostaSeqC7-F102-1-3-1-1-B-B-B-B-B/CML-312SR	I	X	2	2	2	LaPostaSeqC7
DTMA-243	36	68.08943813	64.93505529	69.84418383	72.38866011	72.37325637	65.95143362	70.8901848	73.44604656	73.41874811	67.73713883	70.2664346	70.25440449	75.19444592	75.1828257	77.71846965	LaPostaSeqC7-F31-2-4-1-1-B-B-B-B-B/CML-312SR	I	X	2	2	2	LaPostaSeqC7
DTMA-244	36	67.52211349	64.3834689	68.68523642	72.12027917	71.61939856	65.9088497	70.21359204	73.65126174	73.14514029	67.06228758	70.51128097	70.00831236	74.81701643	74.31063898	77.75463277	LaPostaSeqC7-F125-2-1-1-2-B-B-B-B-B/CML-312SR	I	X	2	2	2	LaPostaSeqC7
DTMA-245	36	69.04436733	66.0239331	70.4425815	73.27370949	73.25726076	66.72964503	71.16147583	74.01547831	73.97360367	68.11972594	70.94846718	70.9273855	75.38478163	75.37473079	78.20169297	LaPostaSeqC7-F64-2-4-1-1-B-B-B-B-B/CML-312SR	I	X	2	2	2	LaPostaSeqC7
DTMA-246	36	68.49227334	65.33879468	69.72582978	72.51399325	72.05654888	67.14181027	71.52024039	74.30617537	73.84016624	68.36170264	71.15151212	70.68727976	75.54736997	75.0845308	77.86828917	LaPostaSeqC7-F64-1-1-1-1-B-B-B-B-B/CML-312SR	I	X	2	2	2	LaPostaSeqC7
DTMA-247	36	67.50330869	64.54579135	68.88684473	71.99809735	71.30466423	66.44559477	70.76520834	73.8679983	73.19259666	67.8261301	70.93012541	70.23505218	75.24711663	74.57289069	77.66943088	LaPostaSeqC7-F96-1-2-1-1-B-B-B-B-B/CML-312SR	I	X	2	2	2	LaPostaSeqC7
DTMA-248	36	68.16832408	64.81164052	69.68205277	72.17285791	71.49713367	66.63006597	71.49995169	74.00467606	73.31037847	68.16474866	70.66760564	69.98958633	75.52695945	74.84160572	77.34438463	LaPostaSeqC7-F123-3-1-1-2-B-B-B-B-B/CML-312SR	I	X	2	2	2	LaPostaSeqC7
DTMA-249	36	70.45560065	67.79235247	72.95033806	75.80802675	75.38135522	67.89192968	73.07387966	75.92158608	75.49215726	70.39783309	73.25580172	72.83578081	78.42684461	78.00271946	80.85984444	LaPostaSeqC7-F180-1-2-2-1-B-B-B-B-B/CML-312SR	I	X	2	2	2	LaPostaSeqC7
DTMA-25	36	68.43729541	65.74527087	70.59373169	73.3268402	72.50346254	66.50483473	71.34876058	74.08538596	73.2712189	68.67683595	71.40616853	70.5831035	76.24756193	75.43822627	78.17117247	[CML444/CML395//DTPWC8F31-1-1-2-2-BB]-4-2-2-2-1-BB-B/CML-312SR	V	Y	1	1	1	ZimbabweProgram
DTMA-250	36	68.52178376	65.26921308	70.01341315	73.6027885	72.22825983	66.77643825	71.51238734	75.10511846	73.74493677	68.25326716	71.85770154	70.49949671	76.59554512	75.23218056	78.82381791	LaPostaSeqC7-F71-1-2-1-1-B-B-B-B-B/CML-312SR	I	X	2	2	2	LaPostaSeqC7
DTMA-251	36	69.00846943	65.17952866	70.05416001	73.04871058	72.44546133	66.83937056	71.6998841	74.67961039	74.09431646	67.88245189	70.88482867	70.28211515	75.74563593	75.14020847	78.13818949	LaPostaSeqC7-F18-3-2-1-1-B-B-B-B-B/CML-312SR	I	X	2	2	2	LaPostaSeqC7
DTMA-252	36	68.67884564	64.8917267	69.56887504	73.67713252	72.16425727	66.41434912	71.08270301	75.20065685	73.67131547	67.30944844	71.42340706	69.90499088	76.09022211	74.55807886	78.66732088	LaPostaSeqC7-F71-1-2-1-2-B-B-B-B-B/CML-312SR	I	X	2	2	2	LaPostaSeqC7
DTMA-253	36	70.29209231	67.00666085	71.99669792	74.93815508	74.38569562	68.15928066	73.13485647	76.07338984	75.54146065	69.85085929	72.80385796	72.2537271	77.77446312	77.23621615	80.17828043	LaPostaSeqC7-F31-2-3-1-1-B-B-B-B-B/CML-312SR	I	X	2	2	2	LaPostaSeqC7
DTMA-254	36	68.83560364	65.7674381	71.03198596	73.26724897	73.15052076	66.86467632	72.10422729	74.34556023	74.23725073	69.04188769	71.29688663	71.17618995	76.53289703	76.42638997	78.67422989	LaPostaSeqC7-F64-1-1-1-2-B-B-B-B-B/CML-312SR	I	X	2	2	2	LaPostaSeqC7
DTMA-255	36	69.15377624	65.69560945	70.89728811	74.12045379	73.27595067	66.76964302	71.95704605	75.17746235	74.33785975	68.49610507	71.70977566	70.87804883	76.90646208	76.07271604	79.28383153	LaPostaSeqC7-F103-2-1-1-1-B-B-B-B-B/CML-312SR	I	X	2	2	2	LaPostaSeqC7
DTMA-256	36	71.08681398	68.10166946	72.87199	75.7850865	75.37004521	68.28267926	73.05818113	75.96521333	75.54808526	70.05112872	72.97607599	72.55204515	77.75034084	77.32057295	80.24924577	LaPostaSeqC7-F103-2-2-2-1-B-B-B-B-B/CML-312SR	I	X	2	2	2	LaPostaSeqC7
DTMA-257	36	68.22866216	64.92262035	69.49442691	72.76748281	72.07685971	66.25511819	70.82795963	74.1072663	73.4248843	67.51780349	70.78443596	70.08572445	75.36228428	74.67925375	77.94453002	LaPostaSeqC7-F86-3-1-1-1-B-B-B-B-B/CML-312SR	I	X	2	2	2	LaPostaSeqC7
DTMA-258	36	67.74947845	63.73291022	68.70927912	71.48140825	70.46571833	66.16802457	71.14808117	73.91736738	72.90185489	67.14873684	69.91943291	68.91274363	74.8933945	73.87714223	76.65052718	LaPostaSeqC7-F96-1-6-2-1-B-B-B-B-B/CML-312SR	I	X	2	2	2	LaPostaSeqC7
DTMA-259	36	71.24235708	67.99690796	72.92282345	75.8435879	75.63632684	68.67734677	73.59327131	76.53577004	76.31244005	70.3759319	73.30309654	73.07204519	78.23837065	78.0061645	80.9302708	LaPostaSeqC7-F32-1-3-1-1-B-B-B-B-B/CML-312SR	I	X	2	2	2	LaPostaSeqC7
DTMA-26	36	68.36505634	65.70449415	70.39265042	72.7621772	72.74927773	66.60827515	71.29826083	73.67084214	73.65817971	68.64533958	71.01217082	70.99331318	75.69744419	75.69288984	78.04605864	P502SRC0-F2-54-2-3-1-B-B-B/CML-312SR	II	Y	3	5	5	ZimbabweProgram
DTMA-260	36	71.00907917	67.5712116	72.16351494	75.87996997	75.16982	69.01888839	73.5952065	77.31736085	76.60056474	70.17768058	73.88848819	73.17750731	78.47369509	77.77122531	81.48780912	LaPostaSeqC7-F12-2-1-1-1-B-B-B-B-B/CML-312SR	I	X	2	2	2	LaPostaSeqC7
DTMA-261	36	70.60154801	67.80889789	72.39043304	75.47721063	74.86003125	68.10967091	72.70722334	75.77572064	75.15159912	69.91717747	73.00959621	72.3693072	77.58695527	76.94655799	80.05281444	LaPostaSeqC7-F180-3-1-1-1-B-B-B-B-B/CML-312SR	I	X	2	2	2	LaPostaSeqC7
DTMA-262	36	69.88465624	67.37368161	72.28916091	75.53334506	75.15803897	67.77518	72.67883561	75.95118555	75.55391033	70.17094935	73.42344675	73.03992617	78.3600501	77.9645527	81.20543436	LaPostaSeqC7-F86-1-1-1-1-B-B-B-B-B/CML-312SR	I	X	2	2	2	LaPostaSeqC7
DTMA-263	36	70.50657325	67.32553581	72.3589248	75.19827284	74.56327978	67.93857723	72.96524804	75.82333481	75.17016831	69.80993985	72.65854558	72.00729926	77.67105947	77.03930293	79.89289204	LaPostaSeqC7-F96-1-1-1-B-B-B-B/CML-312SR	I	X	2	2	2	LaPostaSeqC7
DTMA-264	36	67.54884309	63.91124746	68.3950862	71.32391457	70.75780959	66.34431165	70.84357651	73.75995973	73.18851503	67.19132576	70.13513824	69.56438995	74.60526412	74.0297958	76.97998807	LaPostaSeqC7-F96-1-2-1-2-B-B-B-B/CML-312SR	I	X	2	2	2	LaPostaSeqC7
DTMA-265	36	67.66811798	64.21621976	68.71300243	71.41118093	71.25828733	65.84725128	70.35990784	73.056203	72.89048564	66.90457311	69.60040797	69.44464188	74.09861479	73.93794663	76.65109699	LaPostaSeqC7-F96-1-2-1-3-B-B-B-B/CML-312SR	I	X	2	2	2	LaPostaSeqC7
DTMA-266	36	70.89066789	67.58306526	72.34108996	75.2987271	75.13487317	68.36730873	73.11182113	76.07164946	75.9133579	69.79692474	72.7471671	72.60273079	77.50866414	77.334389	80.30391552	LaPostaSeqC7-F180-1-1-2-1-B-B-B-B/CML-312SR	I	X	2	2	2	LaPostaSeqC7
DTMA-267	36	69.14217193	66.71246579	71.09014217	73.99997748	73.80753153	67.23581445	71.66181459	74.55790716	74.36421598	69.21362073	72.12696919	71.92996679	76.50615711	76.31907028	79.2432298	LaPostaSeqC7-F152-1-1-2-1-B-B-B-B/CML-312SR	I	X	2	2	2	LaPostaSeqC7
DTMA-268	36	71.30476906	68.3353063	72.71484083	76.20772574	75.56912586	68.97777025	73.36024104	76.83129867	76.20646027	70.38643863	73.87817581	73.25256057	78.24287681	77.61405482	81.10805851	LaPostaSequiaC7-F33-1-2-1-B-B-B-B/CML-312SR	I	X	2	2	2	LaPostaSeqC7
DTMA-269	36	68.3111667	65.74182019	70.51107597	73.22707695	72.72441669	66.10333236	70.86442479	73.5804689	73.09445806	68.29974777	71.00783408	70.52386118	75.76698707	75.28650973	78.00994071	DTPWC9-F2-3-2-1-B-B-B-B-B/CML-312SR	III	Y	1	1	14	DTPWC9
DTMA-27	36	68.17258494	65.15984391	69.96846855	72.77990446	71.94658784	65.79986714	70.6249414	73.40650544	72.58214464	67.59588189	70.40697542	69.57356185	75.2141984	74.36760608	77.18960583	P502-SRc0-F2-54-2-2-1-B-B-B-B/CML-312SR	III	Y	3	5	5	ZimbabweProgram
DTMA-270	36	68.84519305	66.10618583	70.46238293	73.4768038	73.51840412	66.92860583	71.29072464	74.30964451	74.32815828	68.55097389	71.57088795	71.60107611	75.95222751	75.97150186	78.9766632	DTPWC9-F32-1-5-1-B-B-B-B-B/CML-312SR	IV	Y	1	1	14	DTPWC9
DTMA-271	36	68.1849391	65.23336137	69.46593601	72.37624825	71.90882	67.050661	71.26410954	74.1812271	73.72129732	68.31733959	71.22913199	70.75322234	75.46267137	74.99136484	77.89961831	DTPWC9-F67-2-2-1-B-B-B-B-B/CML-312SR	III	Y	1	1	14	DTPWC9
DTMA-275	36	70.63156961	68.01615007	72.49079623	75.44221096	75.30741968	68.46396051	72.9273571	75.8685753	75.75923968	70.32481992	73.26065391	73.14689779	77.73984833	77.62443498	80.55994304	DTPWC9-F55-1-1-1-3-B-B-B-B/CML-312SR	IV	Y	2	10	12	DTPWC9
DTMA-28	36	71.01773413	68.54254048	73.39441682	76.34580632	75.64289223	68.92454301	73.77632591	76.75448599	76.04404034	71.30489654	74.27111617	73.56741131	79.11701631	78.40640597	81.37692376	CML489/CML444//ZM521B-66-4-1-1-1-BB]-7-3-1-B-B-B/CML-312SR	II	Y	4	4	4	ZimbabweProgram
DTMA-280	36	67.18672067	64.75395752	69.58861331	72.07932865	71.92604378	64.77837989	69.59612451	72.09164402	71.93032703	67.18591541	69.68064427	69.5163062	74.51007983	74.32861579	76.84778717	DTPYC9-F38-4-3-1-2-B-B-B-B-B/CML-312SR	III	Y	2	10	15	DTPYC9
DTMA-281	36	67.20108352	64.69427967	69.43647135	72.04305518	71.77593776	65.13602626	69.85642918	72.48576213	72.20881767	67.36953715	69.98854638	69.70751497	74.72083718	74.4465027	77.05734469	DTPYC9-F86-1-1-1-1-B-B-B-B-B/CML-312SR	III	Y	2	10	12	DTPYC9
DTMA-282	36	68.95301637	65.37551364	69.72843307	72.82533679	72.44927668	66.60989178	70.96838708	74.03780213	73.66079626	67.38920443	70.47842678	70.09038333	74.86756311	74.45249249	77.53904811	DTPYC9-F69-3-5-1-1-B-B-B-B/CML-312SR	III	Y	2	10	12	DTPYC9
DTMA-283	36	68.73005843	65.31243811	69.84604163	74.03189319	72.60708413	67.07710219	71.6312747	75.80233517	74.38898982	68.19591749	72.38430482	70.96349151	76.93812827	75.4950564	79.68907135	DTPYC9-F72-1-2-1-1-B-B-B-B/CML-312SR	III	Y	2	10	12	DTPYC9
DTMA-284	36	69.84238823	66.24325795	71.50898695	74.38513251	73.50653931	67.29002329	72.53639625	75.42945028	74.5611185	68.93044995	71.82073758	70.94622187	77.0858745	76.21285435	79.08615357	LaPostaSeqC7-F153-1-2-1-1-B-B-B-B-B/CML-312SR	I	X	2	2	2	LaPostaSeqC7
DTMA-285	36	68.03887621	64.90013589	69.54338997	72.24952993	71.90283572	66.74703468	71.37528713	74.0912051	73.74611403	68.26055911	70.96310434	70.62475695	75.61746712	75.28104907	77.97159501	LaPostaSeqC7-F153-1-2-1-2-B-B-B-B-B/CML-312SR	I	X	2	2	2	LaPostaSeqC7
DTMA-286	36	71.64693318	68.7016823	73.14533888	76.69547498	76.1484529	69.65204268	74.07791837	77.59582161	77.07039963	71.15683341	74.6953731	74.15252541	79.13420018	78.58299798	82.13075166	LaPostaSeqC7-F12-2-3-1-1-B-B-B-B-B/CML-312SR	I	X	2	2	2	LaPostaSeqC7
DTMA-287	36	67.36216062	64.09665955	67.95563288	71.23860586	70.81475893	65.71660122	69.58297064	72.88340349	72.43614362	66.31233305	69.59977287	69.15939663	73.4769567	73.04885889	76.32802995	LaPostaSeqC7-F102-1-3-1-2-B-B/CML-312SR	I	X	2	2	2	LaPostaSeqC7
DTMA-289	36	69.82515985	65.96076386	71.27024429	74.17971252	73.74982316	67.07814764	72.367992	75.29239811	74.86123065	68.52158929	71.43793256	71.00085598	76.71897315	76.30330378	79.20667112	LaPostaSeqC7-F103-1-2-1-1-B-B-B-B-B/CML-312SR	I	X	2	2	2	LaPostaSeqC7
DTMA-29	36	67.360517	65.0664988	69.52840609	72.99539347	71.71916501	66.01883292	70.4615729	73.93490763	72.65591688	68.17785093	71.63744342	70.35863748	76.10080925	74.8223136	78.28991574	02SADVL2B-.-17-1-1-B-B-B/CML-312SR	IV	Y	4	4	4	ZimbabweProgram
DTMA-291	36	70.4935913	67.70957031	72.02305673	75.55644234	74.90324149	68.2967538	72.61467355	76.14777584	75.49193548	69.83291687	73.35824331	72.69918597	77.67681412	77.0315707	80.54761568	LaPostaSeqC7-F97-3-1-1-2-B-B-B-B-B/CML-312SR	I	X	2	2	2	LaPostaSeqC7
DTMA-292	36	69.91253532	66.69119252	71.54775979	74.8309077	74.27317089	67.38404846	72.21044905	75.50616221	74.95814726	69.0223602	72.29512255	71.75011677	77.16852398	76.61248009	79.8882503	LaPostaSeqC7-F153-1-1-1-1-B-B-B-B-B/CML-312SR	I	X	2	2	2	LaPostaSeqC7
DTMA-293	36	69.21765906	65.78602346	70.6867536	73.56476214	72.77518393	66.79343156	71.67318257	74.56301884	73.77644359	68.25015592	71.14309536	70.34760522	76.01891756	75.23342037	78.13559838	LaPostaSeqC7-F153-1-1-1-2-B-B-B-B-B/CML-312SR	I	X	2	2	2	LaPostaSeqC7
DTMA-294	36	69.09632287	66.06700615	70.63747729	73.63180561	73.31964781	66.97315322	71.52942929	74.53039332	74.21901481	68.5326746	71.52495489	71.2122174	76.10572428	75.7763438	78.77994112	LaPostaSeqC7-F10-3-3-1-1-B-B-B-B-B/CML-312SR	I	X	2	2	2	LaPostaSeqC7
DTMA-296	36	69.56551066	66.69054564	71.35022425	74.12604052	73.74006449	67.61342753	72.30529235	75.09240902	74.6907794	69.40890849	72.17978086	71.7954662	76.87191333	76.47792878	79.25803804	LaPostaSeqC7-F31-2-1-1-2-B-B-B-B-B/CML-312SR	I	X	2	2	2	LaPostaSeqC7
DTMA-297	36	70.91610442	68.61451721	73.04039259	76.2368352	75.90683894	69.36035508	73.82518307	76.99687967	76.68560244	71.4956931	74.68568418	74.35650071	79.1292855	78.79957078	81.99169775	LaPostaSeqC7-F33-1-4-1-1-B-B-B-B-B/CML-312SR	NA	NA	NA	NA	NA	NA
DTMA-298	36	68.66204082	65.50939031	69.38083974	72.96008201	72.6212533	66.85989721	70.74798474	74.33723537	73.99277498	67.57206142	71.15264001	70.80902883	75.03136452	74.6879128	78.26860939	LaPostaSeqC7-F78-2-1-1-1-B-B-B-B/CML-312SR	NA	NA	NA	NA	NA	NA
DTMA-299	36	72.64340076	69.18922835	74.49536455	77.89365162	77.27266665	70.59382763	75.93411538	79.34103848	78.70558098	72.45875973	75.85748506	75.23110268	81.18300645	80.5541312	83.97370535	LaPostaSeqC7-F32-2-1-1-1-B-B-B-B/CML-312SR	NA	NA	NA	NA	NA	NA
DTMA-3	36	68.74537211	66.03346124	69.8708372	73.07967352	72.31828298	67.93548187	71.77254739	74.98357016	74.21724189	69.06915741	72.27574308	71.51833341	76.11213448	75.36606775	78.56161241	[(CML395/CML444)-B-4-1-3-1-B/CML395//DTPWC8F31-1-1-2-2]-5-1-2-2-BB/CML-312SR	V	Y	1	1	1	ZimbabweProgram
DTMA-300	36	71.42235896	68.21615964	73.12496547	76.7779155	75.88679007	69.23731233	74.15388769	77.80481238	76.91563574	70.95694077	74.60602244	73.71957306	79.52999595	78.63340985	82.28243585	LaPostaSeqC7-F32-2-1-1-2-B-B-B-B/CML-312SR	NA	NA	NA	NA	NA	NA
DTMA-31	36	64.83810586	61.99180857	65.63342515	67.66503735	68.14742492	63.87418035	67.51143722	69.54741246	70.02431943	64.68566823	66.72307651	67.20914691	70.36046239	70.84193292	72.88242056	[CML440/[[[K64R/G16SR]-39-1/[K64R/G16SR]-20-2]-5-1-2-B*4/CML390]-B-38-1-B-7-.-B//ZM303c1-243-3-B-1-1-B]-2-1-B-B/CML-312SR	III	Y	3	NA	NA	ZimbabweProgram
DTMA-32	36	63.87919843	61.31429495	65.427033	67.62816018	67.38531445	62.78791625	66.88165687	69.07957605	68.8455386	64.33511687	66.53462044	66.30112791	70.6511231	70.40694714	72.59669887	[CML440/[[[NAW5867/P30SR]-111-2/[NAW5867/P30SR]-25-1]-9-2-3-B-2-B/CML388]-B-35-2-B-1-.-1//ZM303c1-243-3-B-1-1-B]-2-1-B-B/CML-312SR	III	Y	3	NA	NA	ZimbabweProgram
DTMA-33	36	70.20754357	66.32312889	71.11009171	73.91836154	73.7536255	67.81772931	72.5999468	75.3958069	75.24004438	68.69626703	71.50906187	71.3603457	76.29861355	76.13152628	78.93916265	[CML144/[CML144/CML395]F2-5sx]-1-3-1-3-B*4-B-B/CML-312SR	IV	Y	4	4	4	ZimbabweProgram
DTMA-34	36	70.95818743	67.98918473	73.06862748	76.46893945	76.05453669	68.19620882	73.28641124	76.68891381	76.27217815	70.31510726	73.70507862	73.29737226	78.80651292	78.3848504	81.7750905	[CML198/ZSR923S4BULK-2-2-X-X-X-X-1-BB]-3-3-1-1-2-B*7-B-B/CML-312SR	IV	Y	4	4	4	ZimbabweProgram
DTMA-35	36	67.69418746	65.04145922	69.52677639	72.43071942	71.9707248	65.18274114	69.67838394	72.57251279	72.11432811	66.98520572	69.91334522	69.4477812	74.39318855	73.9468211	76.84492036	P402c2F2-695-2-BB-2-B*4-B-B/CML-312SR	III	Y	5	7	7	ZimbabweProgram
DTMA-36	36	66.86331961	64.07347633	69.00546531	71.08326278	71.15608768	64.94595681	69.89837481	71.98098298	72.05953093	67.09911692	69.17982844	69.24541356	74.11753696	74.19619207	76.28752693	ZEWAc1F2-254-2-1-B-1-BBB-B-B/CML-312SR	III	Y	5	7	7	ZimbabweProgram
DTMA-37	36	69.58204589	65.9297378	71.47034448	73.75539515	73.63448678	67.29875664	72.83292601	75.11274059	74.9965384	69.17330672	71.46030302	71.34542153	76.99934072	76.87813938	79.17159254	CML373-BB-B-B/CML-312SR	II	Y	2	2	2	MexicoSubtropical
DTMA-38	36	70.13215562	66.85810735	71.06073379	73.81809986	73.47328521	67.97362924	72.18878704	74.91573537	74.57818952	68.89197695	71.62468302	71.29700681	75.85617574	75.50741308	78.24733391	[CML389/CML176]-B-29-2-2-6-1-B-B-B/CML-312SR	III	Y	3	5	8	ZimbabweProgram
DTMA-39	36	70.90011032	67.53479079	72.8988658	75.9319499	75.33055703	68.97332394	74.31083682	77.34357293	76.75559079	70.94736341	73.97888708	73.39008778	79.32310507	78.73849521	81.7705707	[CML144/[CML144/CML395]F2-8sx]-1-1-1-B*5-B-B/CML-312SR	IV	Y	4	4	4	ZimbabweProgram
DTMA-40	36	70.17856034	66.64207038	71.53880144	74.65924649	74.38982153	67.68865897	72.59322019	75.70427375	75.44204588	69.04891856	72.16604461	71.89028227	77.08841471	76.78789536	79.91098053	[CML144/[CML144/CML395]F2-8sx]-1-2-3-2-B*5-B-B/CML-312SR	IV	Y	4	4	4	ZimbabweProgram
DTMA-41	36	70.58663129	68.02974608	72.84751979	76.17350254	75.65435247	68.43755464	73.25738003	76.58580709	76.06858622	70.69797192	74.01964401	73.48736079	78.84677387	78.32423725	81.63593875	[GQL5/[GQL5/[MSRXPOOL9]C1F2-205-1(OSU23i)-5-3-X-X-1-BB]F2-4sx]-11-3-1-1-B*5-B-B/CML-312SR	III	Y	4	4	4	ZimbabweProgram
DTMA-42	36	69.13356996	66.90354886	71.41244953	74.5662668	73.69896824	67.2762794	71.81163784	74.96524192	74.08971606	69.57189464	72.73318477	71.84577113	77.2607704	76.36501337	79.53875197	[CML150/CML373]-B-2-2-B*5-B-B/CML-312SR	II	Y	2	2	2	ZimbabweProgram
DTMA-43	36	68.65325318	65.44014221	70.607945	72.81671568	72.5600118	66.63369864	71.60043999	74.01177629	73.70389074	68.51113891	70.72611292	70.46604069	75.8810618	75.64071017	77.84569142	S99TLWQ-B-8-1-B*5-B-B/CML-312SR	II	Y	4	4	4	MexicoTropical
DTMA-44	36	71.77816983	68.86742423	73.99089747	76.87236689	76.31046874	69.49441573	74.63633831	77.50535961	76.94893446	71.72087988	74.62129329	74.05228281	79.72339262	79.16056382	82.05573281	CML444-B/CML-312SR	II	Y	2	2	2	ZimbabweProgram
DTMA-45	36	70.37854343	68.27452772	72.15957139	75.19964609	75.26765846	68.57255738	72.44253848	75.49835966	75.55905998	70.32008216	73.38921008	73.44074021	77.25497456	77.3338202	80.38058736	1368-B-B/CML-312SR	III	Y	4	4	4	NA
DTMA-47	36	68.39651092	65.32546527	68.84463878	73.01990527	71.92180719	66.91658465	70.44359751	74.6166979	73.51531258	67.37906957	71.55900678	70.44608217	75.08348085	73.96628252	78.15161096	(KU1403x1368)-7-2-1-B-B-B-B-B-B/CML-312SR	III	Y	4	4	4	NA
DTMA-48	36	70.36821941	67.09980657	71.6959568	74.67362288	74.66703801	68.32575293	72.91128067	75.90172382	75.89217284	69.65844449	72.64171309	72.64067405	77.21719625	77.21573483	80.20559181	4001-B-B/CML-312SR	III	Y	4	4	4	NA
DTMA-49	36	69.95448226	67.5026027	71.88936276	75.11549072	74.44531709	67.81159856	72.21765209	75.43908959	74.7630717	69.75806165	72.98201763	72.30355525	77.3743467	76.7185591	79.91827053	KU1409-SR-B-B/CML-312SR	III	Y	4	4	9	NA
DTMA-5	36	68.96431922	65.21773603	69.23694446	72.95911182	72.38651425	67.69109878	71.70186154	75.42650681	74.84949799	67.96510371	71.68653115	71.10963814	75.69975633	75.14248239	78.85238405	[DTPWC8F31-4-2-1-6-B2/CML395//[CML445/ZM621B]-2-1-2-3-1-BB]-3-2-1-1-1-2-1-B-B/CML-312SR	V	Y	1	1	1	ZimbabweProgram
DTMA-52	36	66.81213337	63.66728811	68.16982486	71.17116189	70.58342175	65.37970534	69.880845	72.8616318	72.29998841	66.72170632	69.73635793	69.15437399	74.24481342	73.64841245	76.6637176	CLA135-B-B/CML-312SR	III	Y	4	4	4	ColombiaAcidTolerant
DTMA-53	36	70.02870732	67.18812245	71.71771528	74.74903722	74.56637087	67.34664482	71.87744577	74.89904306	74.73301895	69.02923136	72.06002459	71.89003831	76.58682674	76.41517167	79.44001927	CLA183-B-B/CML-312SR	II	Y	4	4	4	ColombiaAcidTolerant
DTMA-54	36	69.16120746	66.92768169	71.82031008	74.65199058	74.18092788	67.24281505	72.15064648	74.98164948	74.49479293	69.90338453	72.73653147	72.26733781	77.61605488	77.15153338	79.98935705	CLA195-B-B/CML-312SR	III	Y	4	4	4	ColombiaAcidTolerant
DTMA-55	36	66.93008609	63.83066055	67.7294845	70.45453891	70.13238014	65.13620441	69.04598306	71.78425436	71.44626495	65.91567902	68.67397095	68.34023229	72.57689069	72.25145915	75.00614125	CLA222-B-B/CML-312SR	II	Y	4	4	4	ColombiaAcidTolerant
DTMA-56	36	66.49927967	63.20731808	67.26650241	70.28418034	69.87253009	64.88527646	68.94710202	71.9882585	71.55710801	65.64009233	68.654665	68.25574208	72.71683782	72.30717072	75.3307992	CLA12-B-B/CML-312SR	III	Y	5	8	10	ColombiaAcidTolerant
DTMA-57	36	66.25354964	62.94315486	67.61803357	71.20284082	69.81428935	64.6390668	69.31036895	72.90710116	71.5208445	65.99515549	69.57544236	68.19725378	74.25504024	72.89106798	76.46821492	CLA18-B-B/CML-312SR	III	Y	4	4	9	ColombiaAcidTolerant
DTMA-58	36	67.36292123	63.46732878	68.63652737	71.52297886	71.17345832	64.60105993	69.79314347	72.67184622	72.3174334	65.89007411	68.7826018	68.43104099	73.97304969	73.59746229	76.48289072	CLA20-B-B/CML-312SR	NA	NA	NA	NA	NA	NA
DTMA-59	36	70.4273867	66.45265233	71.38466104	74.37424611	73.6839019	67.87755066	72.80618439	75.75315363	75.08669761	68.83100014	71.79718906	71.11217423	76.7333911	76.04432903	79.02618305	CLA35-B-B/CML-312SR	III	Y	NA	NA	NA	NA
DTMA-6	36	70.29313573	67.86340643	71.93489759	75.50165469	74.326874	68.33003004	72.39306626	75.97906451	74.78676161	69.98090646	73.54000131	72.36114926	77.61515921	76.43566581	79.9897758	00SADVEA-.-28-1-2-1-1-1-2-3/CML-312SR	V	Y	1	1	1	ZimbabweProgram
DTMA-60	36	67.28005448	64.13636737	67.92709012	70.86239477	70.8986749	65.34752165	69.16441239	72.07895423	72.1263104	66.00809536	68.95045042	68.99190988	72.72105826	72.76326481	75.69994647	CLA37-B-B/CML-312SR	III	Y	5	8	10	ColombiaAcidTolerant
DTMA-61	36	70.74830359	67.48015409	72.03123008	74.71215363	74.64583096	68.57105621	73.13311838	75.82534332	75.75818832	69.8445554	72.52748771	72.4795802	77.0749378	77.0197451	79.7273099	CLA41/CML-312SR	III	Y	4	4	9	ColombiaAcidTolerant
DTMA-62	36	66.15450246	62.41625454	66.73896869	69.30273421	69.06935979	64.18712862	68.49714991	71.04521531	70.83979095	64.78631073	67.33123928	67.11074505	71.65996851	71.41886159	73.99528262	CLA44-B-B/CML-312SR	III	Y	5	8	10	ColombiaAcidTolerant
DTMA-63	36	65.7894898	61.99603545	66.96624303	68.37790113	68.47431319	63.95946597	68.92602362	70.32101568	70.42835186	65.11940616	66.53499441	66.61583718	71.51001498	71.59168579	73.00973262	CLA46-B-B/CML-312SR	III	Y	5	8	10	ColombiaAcidTolerant
DTMA-64	36	66.44631344	63.03984661	67.67884474	70.31631918	69.84425399	64.63478172	69.28671314	71.9388238	71.44003676	65.87682133	68.52682101	68.04785775	73.16651422	72.68353731	75.33206299	CLA56-B-B/CML-312SR	III	Y	5	8	10	ColombiaAcidTolerant
DTMA-65	36	68.98958991	66.47155435	70.83919221	74.13971376	73.31267479	66.92260135	71.29422838	74.5956003	73.76246964	68.78335609	72.08969213	71.24637209	76.49274225	75.63689529	78.93766421	CLA91-B-B/CML-312SR	III	Y	4	4	9	ColombiaAcidTolerant
DTMA-66	36	66.81584258	63.70470273	68.10891977	70.23312777	70.49768025	65.11220577	69.52046016	71.66147485	71.8949571	66.40267588	68.52534737	68.77007085	72.93275356	73.18616124	75.30505776	CLA99-B-B/CML-312SR	III	Y	5	8	10	ColombiaAcidTolerant
DTMA-67	36	68.35108172	65.01924813	69.6456118	73.11766137	72.36868863	65.96368611	70.57041192	74.06592901	73.31383968	67.24958496	70.72007324	69.97756656	75.35403524	74.59650184	78.0734542	CLA105-B-B/CML-312SR	III	Y	4	4	9	ColombiaAcidTolerant
DTMA-68	36	67.86748508	64.92466045	69.64759458	72.46103896	71.74511229	65.9005008	70.61970115	73.42963268	72.73532644	67.69920679	70.511231	69.80213568	75.21879698	74.5202356	77.33497674	CLA106-B-B/CML-312SR	III	Y	4	4	9	ColombiaAcidTolerant
DTMA-69	36	68.68464261	65.10951778	70.36902877	72.77210485	72.622304	66.1188595	71.38836509	73.77713787	73.63247172	67.80867486	70.19354781	70.04379443	75.47917397	75.31490234	77.72370491	CLA113-B-B/CML-312SR	III	Y	4	4	9	ColombiaAcidTolerant
DTMA-7	36	69.75332462	66.94244674	71.00318213	73.9523442	73.70714281	67.85449417	71.91039412	74.87977507	74.62738649	69.10477694	72.05803731	71.79295407	76.1163824	75.86270665	78.81751604	CIMCALI8843/S9243-BB-.-B-5-1-BB-2-3-1-B-B/CML-312SR	V	Y	1	1	1	ZimbabweProgram
DTMA-70	36	67.10569157	63.45503772	68.14752137	70.51028917	70.20591771	65.1462771	69.85006378	72.19965691	71.91418372	66.19974573	68.56273712	68.25881534	73.25007794	72.95507573	75.31546982	CLA149-B-B/CML-312SR	III	Y	5	8	10	ColombiaAcidTolerant
DTMA-71	36	66.61651903	63.280601	67.207586	70.1766693	69.77323059	64.60613887	68.55598628	71.51386179	71.11132106	65.20781503	68.19008972	67.77397961	72.1167859	71.69705461	74.6655826	CLA154-B-B/CML-312SR	III	Y	5	8	10	ColombiaAcidTolerant
DTMA-72	36	67.25750259	63.52870433	68.04711889	71.6908743	70.4914155	65.22592292	69.74214167	73.38377484	72.19275039	66.03682412	69.67442479	68.48296977	74.18670563	72.9997488	76.63198298	CLA155-B-B/CML-312SR	III	Y	5	8	10	ColombiaAcidTolerant
DTMA-73	36	66.53293337	62.69905145	66.85545856	70.0358959	69.23483682	64.69190052	68.85069645	72.01650601	71.22061055	65.02490123	68.19541969	67.39864047	72.33999756	71.5502834	74.71558575	CLA156-B-B/CML-312SR	III	Y	5	8	10	ColombiaAcidTolerant
DTMA-74	36	66.74122435	63.77585831	67.5233354	70.70040163	70.38480136	65.31270916	69.04460861	72.22945667	71.9234702	66.08069641	69.2567646	68.94755601	73.01840677	72.70395276	75.86745275	CLA157-B-B/CML-312SR	III	Y	5	8	10	ColombiaAcidTolerant
DTMA-75	36	65.8037012	62.66944617	67.0529925	69.79904602	69.48757563	64.12097829	68.51043528	71.27632329	70.94705377	65.3688309	68.12214875	67.81118842	72.50014802	72.18897859	74.94695719	CLA158-B-B/CML-312SR	III	Y	5	8	10	ColombiaAcidTolerant
DTMA-77	36	68.49931549	64.82649985	69.38925954	73.13481265	71.69125672	66.94184818	71.51890076	75.27898768	73.8360273	67.84073854	71.5915791	70.13955963	76.1535567	74.71238442	78.4602435	CLA307-B-B/CML-312SR	III	Y	5	8	10	ColombiaAcidTolerant
DTMA-78	36	69.81664609	66.18293042	71.26977477	74.05242618	73.45565398	66.75315346	71.85662707	74.64859255	74.05049851	68.214143	71.01137944	70.39567789	76.10580485	75.49699914	78.29313827	CLA309-B-B/CML-312SR	III	Y	5	8	10	ColombiaAcidTolerant
DTMA-79	36	69.95698124	67.19305744	71.19856863	74.18261817	74.31665958	68.48399828	72.50572519	75.47533896	75.59671233	69.73202499	72.71132572	72.85589361	76.73031406	76.85277169	79.82859441	(A.T.Z.T.R.L.BA905-3-3P-1P-4P-2P-1-1-1-BxG9BC0R.L.23-1P-2P-3-2P-3-2P-1P-B-B-B)-B-16TL-3-1-4-B-B-B/CML-312SR	III	Y	5	8	10	NA
DTMA-8	36	70.88068514	68.63183089	72.67485529	75.30965776	74.95148502	69.01335206	73.03512657	75.66629147	75.30058733	70.79487588	73.41181778	73.05639652	77.44574012	77.11677479	79.71090758	CIMCALI8843/S9243-BB-.-B-5-1-BB-2-3-2-B-B/CML-312SR	NA	NA	NA	NA	NA	NA
DTMA-80	36	71.26709086	68.30917384	72.07673246	76.60194204	75.54429829	68.82681532	72.60173353	77.1270281	76.05847801	69.63932265	74.16415407	73.08959206	77.94817771	76.88424843	81.39742776	(A.T.Z.T.R.L.BA905-3-3P-1P-4P-2P-1-1-1-BxG9BC0R.L.23-1P-2P-3-2P-3-2P-1P-B-B-B)-B-76TL-1-2-4-B-B-B/CML-312SR	III	Y	5	8	10	NA
DTMA-81	36	66.37598687	63.58298547	67.22110987	70.23640047	70.13660931	65.68130301	69.33970993	72.34795973	72.23209888	66.53207337	69.54864515	69.44300332	73.20233059	73.09769825	76.10673822	[(G31*G32-2xG31*G32-1)PR92A72-3P-2-1-1-1xCML-349]-1-2-2-1-B-B-B-B-B/CML-312SR	III	Y	5	8	10	NA
DTMA-82	36	64.59513235	62.73202355	66.38150153	68.86143216	68.56842666	62.79636056	66.44856607	68.91833414	68.61507225	64.57723423	67.043239	66.77002608	70.69347607	70.40483452	72.87137064	(A.I.Z.T.V.C.20-3-1-1-2-B-BxA.I.Z.T.V.C.PR93A-17-1-3-1-1-B-B)-B-14TL-1-3-B-B/CML-312SR	NA	NA	NA	NA	NA	NA
DTMA-83	36	65.2458386	62.68979045	66.53815309	69.12435647	68.63090991	63.68357006	67.50791164	70.09097477	69.58958686	64.96968547	67.56438448	67.06866011	71.376091	70.90116349	73.47927455	[(P86S.F*P.S.P.A.AxP.S.P.A.A.TL91A44-3-1-18-2P-2-1-1-3-1)xA.I.R.L.TL91A2(3)-1-4-2-2TL-1-1-B]-3-2-3-1-B-B-B-B-B/CML-312SR	NA	NA	NA	NA	NA	NA
DTMA-84	36	68.69022121	66.07960466	70.94794191	73.40748978	73.20327977	66.83037044	71.69086943	74.16806891	73.95598849	69.07500472	71.55915498	71.35386703	76.40291318	76.19959261	78.66200611	(200-3xGUAT189)(16xP84c1F27-4-1-4-B-1-B59)F1-B-xP84c1F26-2-2-4-B-2-B]F97-1-2-1-3xCML312-B-xP84c1F27-4-1-6-B-5-B]-2-1-B-B-B-B-B/CML-312SR	III	Y	4	4	9	EntomologyProgram
DTMA-85	36	66.44787036	63.61430687	67.80987747	70.54519619	70.2913247	67.05448492	71.23486613	73.96472865	73.73463298	68.39468395	71.13526018	70.88194991	75.30211459	75.07083755	77.82960308	(200-6xGUAT189)(51-2-1)F1-B-xP84c1F26-2-2-4-B-2-B]F102-1-2-2-3x[KILIMAST94A]-30/MSV-03-2-10-B-1-B-B-xP84c1F27-4-1-6-B-5-B]-2-2-B-B-B-B-B/CML-312SR	III	Y	4	4	9	EntomologyProgram
DTMA-86	36	68.57873872	65.2154379	69.86743445	72.17584794	72.16554683	67.00295099	71.66605283	73.9591148	73.95001955	68.30891251	70.60899745	70.61788544	75.27304028	75.25648689	77.56229408	CML311xCML311/CML311xMBRC1BcF94-3-1-1-B-B-B-B-1-1-B-B-B-B-B-B-B/CML-312SR	III	Y	3	5	8	EntomologyProgram
DTMA-87	36	68.93337332	64.9187652	69.32561827	72.96750143	72.17738096	67.8603375	72.25163653	75.88537805	75.1049668	68.24157437	71.89838706	71.11657663	76.29933816	75.49465364	79.14714878	CML384xMBR/MDRC3BcF58-2-1-3-B-B-B-B-3-1-B-B-BB-B-B-B/CML-312SR	III	Y	5	8	10	EntomologyProgram
DTMA-88	36	67.67438459	65.14046529	69.77402336	71.97252371	71.73970744	65.94114281	70.57048387	72.74999426	72.52402375	68.04237642	70.229558	70.00953197	74.8693889	74.62839811	76.80790455	CML311/MBRC2BcF41-2-BBBBB-B-B-B-B/CML-312SR	III	Y	3	5	5	EntomologyProgram
DTMA-89	36	66.66127968	63.38064642	67.9893542	70.44385971	70.02302098	64.86272671	69.44057852	71.90683137	71.48766607	66.16188972	68.61560785	68.20496142	73.22314776	72.81152295	75.27168589	CML311/MBRC2BcF4-1-B-B-BB-B-B/CML-312SR	III	Y	3	5	5	EntomologyProgram
DTMA-9	36	70.65879417	68.96125918	72.89481513	75.54208036	75.43478705	68.85174575	72.79512206	75.41978234	75.3246947	71.07555534	73.71428634	73.61798151	77.66794052	77.548487	80.196527	CIMCALI8843/S9243-BB-.-B-5-1-BB-2-3-3-B-B/CML-312SR	V	Y	1	1	1	ZimbabweProgram
DTMA-90	36	68.12293293	64.78612938	69.99663203	72.17196828	72.18160752	66.22483573	71.41159378	73.60535997	73.60742512	68.09589716	70.27142529	70.26972385	75.4902802	75.48929134	77.66059487	CML311/MBRC3BcF112-1-1-1-B-B-B-B-B-B-B/CML-312SR	III	Y	3	5	5	EntomologyProgram
DTMA-91	36	68.23220074	64.50379948	68.93602535	72.49793401	71.65166493	66.63144855	71.06289797	74.62539141	73.79226244	67.35952372	70.91343767	70.07554659	75.31512591	74.50798651	78.06719156	CML311/MBRC3BcF12-2-2-2-B-B-BB-B-B/CML-312SR	III	Y	3	5	5	EntomologyProgram
DTMA-92	36	65.91324519	62.63523501	66.99527673	69.85428215	68.73394459	64.2761813	68.60526405	71.45184528	70.36706845	65.33490136	68.20449797	67.09284882	72.54988848	71.43938991	74.31042453	CML311/MBRC3BcF23-1-2-1-B-B-B-B-B-B-B/CML-312SR	III	Y	3	5	5	EntomologyProgram
DTMA-93	36	65.18612146	62.05936243	66.42364734	68.07426596	68.10382298	64.87505508	69.23249806	70.86343939	70.88981878	66.08778092	67.72719575	67.74656641	72.09718992	72.12728808	73.75243604	CML311/MBRC3BcF3-1-1-1-B-B-B-B-B-B-B/CML-312SR	III	Y	3	5	5	EntomologyProgram
DTMA-94	36	68.54777399	65.31940304	69.89982028	73.44527598	72.19697393	66.84676649	71.43900281	74.96850865	73.73250829	68.21206967	71.77405465	70.50512262	76.35231342	75.09904172	78.64651588	CML311/MBRC3BcF95-2-2-1-B-B-B-B-B-B-B/CML-312SR	III	Y	3	5	5	EntomologyProgram
DTMA-95	36	66.54947226	63.27654574	67.12015162	70.44924717	69.92841095	65.99116811	69.83170459	73.16206714	72.62915497	66.54490999	69.88143923	69.33769131	73.72343483	73.19521975	76.51491687	Cuba/GuadC3F85-3-3-1-B-B-B-B-B-B/CML-312SR	III	Y	4	4	9	EntomologyProgram
DTMA-96	36	68.49140825	65.69005351	70.28628495	72.71572098	72.55458174	66.82964607	71.42453319	73.85332976	73.69183228	68.61692589	71.0550715	70.88132712	75.65184011	75.48054661	77.9161957	MBRC6BcF280-2-B-.-1-1-B-B-B-B-B-B-B-B/CML-312SR	III	Y	5	7	7	EntomologyProgram
DTMA-98	36	66.90188605	63.58274713	68.39512861	70.5939398	70.14436239	64.98623653	69.78358401	71.98326779	71.54000064	66.47017994	68.67378423	68.22263705	73.46810386	73.03195271	75.22373137	MBR/MDRC4BcF34-1-B-.-1-1-B-B-B-B-B-B-B-B-B/CML-312SR	III	Y	3	5	5	EntomologyProgram
DTMA-99	36	68.83035103	66.10714022	70.52834429	73.4542497	73.17351357	67.01195344	71.46675432	74.39948447	74.10291077	68.73261792	71.65229882	71.35614829	76.10208584	75.79803816	78.72594065	MBR-ET(W)C1F139-2-1-B-2-B-B-B-B-B-BxMBRC5BcF13-3-2-1-B-B-B-B-1-2-B-B-B-B-B-B/CML-312SR	III	Y	5	7	7	EntomologyProgram
h2.36	36	0.853862259	0.808931404	0.814012029	0.892189823	0.809075169	0.853862259	0.846593368	0.860846447	0.925979573	0.852337376	0.808931404	0.846593368	0.812296799	0.88940621	0.809684911	NA	NA	NA	NA	NA	NA	NA
