# Supplementary material for: Effectiveness of Genomic Prediction of Maize Hybrid Performance in Different Breeding Populations and Environments
Source: G3 (Bethesda). 2012 Nov 1;2(11):1427–36. doi: 10.1534/g3.112.003699 (PMC3484673; doi:10.1534/g3.112.003699)
Supplement: Supporting Information [file supp_2.11.1427_FileS1.zip › FileS1/dataFiles/Exp1_AdjV-in2vs4environments.ASI.txt]

ID	Subset	2010_WW_Mexico-2010_WW+heat_Mexico	2010_WW_Mexico-2011_WW_Mexico	2010_WW_Mexico-2011_WW+heat_Mexico	2010_WW_Mexico-2010_WW_Thailand	2010_WW_Mexico-2011_WW_Thailand	2010_WW+heat_Mexico-2011_WW_Mexico	2010_WW+heat_Mexico-2011_WW+heat_Mexico	2010_WW+heat_Mexico-2010_WW_Thailand	2010_WW+heat_Mexico-2011_WW_Thailand	2011_WW_Mexico-2011_WW+heat_Mexico	2011_WW_Mexico-2010_WW_Thailand	2011_WW_Mexico-2011_WW_Thailand	2011_WW+heat_Mexico-2010_WW_Thailand	2011_WW+heat_Mexico-2011_WW_Thailand	2010_WW_Thailand-2011_WW_Thailand	Pedigree	HeteroticGroup_I.V	HeteroticGroup_X.Y	Cluster_5	Cluster_10	Cluster_15	Group1
DTMA-1	12	1.903013159	1.853789848	1.195601091	2.752574157	0.752257774	2.402381402	1.633565337	3.591994526	1.367311658	1.66036642	3.385407078	1.210171404	2.748609488	0.488416812	2.085014318	[CML444/CML395//DTPWC8F31-4-2-1-6]-2-1-1-1-B*4/CML-312SR	V	Y	1	1	1	ZimbabweProgram
DTMA-10	12	2.817914151	2.738665969	4.159848386	4.871585167	2.740071895	0.978570243	2.460407884	3.221281941	0.900821621	2.305609447	3.147364061	0.870677763	4.391206524	2.360312981	3.16454429	CIMCALI8843/S9243-BB-.-B-5-1-BB-2-3-4-B-B/CML-312SR	V	Y	1	1	1	ZimbabweProgram
DTMA-100	12	3.142202435	3.067920393	2.117413876	3.155800191	2.002549834	3.365770551	2.141146949	3.479309513	2.239665319	2.307855541	3.182166168	2.18288509	2.418851861	1.075396082	1.940221787	P590C7BlancosF156-1-2-1-B-B-BB-B-B-B/CML-312SR	III	Y	5	7	7	EntomologyProgram
DTMA-101	12	1.887693522	2.047704411	2.445835383	0.818374643	1.258903383	1.499816017	1.689714693	0.26759962	0.647880495	2.144841944	0.299615119	0.855709817	1.189459278	1.162366689	-0.596802183	P590C7BlancosF27-1-1-2-B-B-BB-B-B-B/CML-312SR	III	Y	5	7	7	EntomologyProgram
DTMA-102	12	3.136107259	3.940719056	3.302193155	1.432731959	3.243617482	3.759577986	2.900707396	1.292082215	3.071749068	3.857312986	1.927393526	3.812580258	1.409154893	3.072363037	1.130029501	P502c2-185-3-4-1-3-B-1-BxCML311/CML321xMBRC1BcF114-1-1-1-B-B-B-B-1-1-B-B-B-B-B-B/CML-312SR	III	Y	3	5	8	EntomologyProgram
DTMA-103	12	2.794934042	1.892754376	1.540334455	2.673342892	1.468234885	2.293885526	2.226989284	3.166302275	1.760980702	1.109685482	2.336071055	0.871024787	1.943721315	0.690341562	1.87552446	POB.502c3F210-3-2-1-BBBBBB-B-B-B/CML-312SR	III	Y	3	5	8	MexicoSubtropical
DTMA-104	12	1.402836505	2.027134621	1.208050046	2.405396103	0.736978791	1.981440488	1.424687337	2.224613631	0.661405295	1.863764685	2.888665102	1.279174291	2.063878898	0.536157109	1.684862446	CML-322RecyW89[L/LMBR]17-B-5-3-1-4-B*4xMBR-ET(W)C1F139-2-1-B-2-B*7-1-B-B-B-B/CML-312SR	III	Y	3	5	5	EntomologyProgram
DTMA-105	12	3.390936197	3.218626402	3.329298604	3.546630083	2.753809737	2.833580539	2.538374892	3.010708845	2.272451127	2.688418431	2.938221446	2.124062172	2.888499701	2.001285132	2.117707542	[G16SeqC1F47-2-1-2-1-BBBB-B-xP84c1F27-4-1-6-B-5-B]F23-1-3-1-1x[KILIMAST94A]-30/MSV-03-2-10-B-1-B-B-xP84c1F27-4-1-6-B-5-B]-2-1-B/CML395]-1-1-B-B/CML-312SR	III	Y	4	4	4	EntomologyProgram
DTMA-106	12	2.785430054	2.962800761	1.933503965	3.533752549	1.981135249	3.208221594	2.474381149	3.826896505	2.158578584	2.496219804	4.045594797	2.357652845	2.989124261	1.521266207	3.019581065	[G16SeqC1F47-2-1-2-1-BBBB-B-xP84c1F27-4-1-6-B-5-B]F23-2-1-2-3xP43C9-1-1-1-1-1-BBBB-1-xP84c1F26-2-2-6-B-3-B]-2-1-B/CML395]-1-1-B-B/CML-312SR	IV	Y	4	4	4	EntomologyProgram
DTMA-107	12	2.644013711	3.999254274	3.719312489	2.939754204	2.760654159	2.115464452	1.562771793	0.841764419	0.934926156	3.091035106	2.206950076	2.293458904	2.039431268	1.791896833	1.13776912	[MBRC6BcF395-1-B-.-2-2-B-B-B-B-B/CML312SR]-1-1-B-B/CML-312SR	III	Y	5	7	7	EntomologyProgram
DTMA-108	12	4.800621017	3.187702293	4.662305245	5.084014549	2.740186872	3.878929638	5.615639547	5.773689063	3.459321226	3.785539722	4.146677475	1.871534075	5.755734765	3.456575206	3.925278656	[M37W/ZM607.bF37sr-2-3sr-6-2-X]-8-2-X-1-BB-B-xP84c1F27-4-3-3-B-1-B]F29-1-2-1-6x[KILIMAST94A]-30/MSV-03-2-10-B-1-B-B-xP84c1F27-4-1-6-B-5-B]3-1-2-B/CML442]-1-1-B-B/CML-312SR	III	Y	4	4	4	EntomologyProgram
DTMA-109	12	4.108445001	4.469678913	5.804858847	4.711793482	3.258802106	3.667237904	4.798632838	4.050149073	2.509194369	5.279022234	3.992949729	2.840399227	5.591122377	4.048732828	2.803293353	[M37W/ZM607.bF37sr-2-3sr-6-2-X]-8-2-X-1-BB-B-xP84c1F27-4-3-3-B-1-B]F29-1-1-1-7x[KILIMAST94A]-30/MSV-03-2-10-B-1-B-B-xP84c1F27-4-1-6-B-5-B]-1-3-B/CML312SR]-1-1-B-B/CML-312SR	III	Y	3	3	3	EntomologyProgram
DTMA-11	12	2.028492057	1.669431711	2.286831149	2.287146848	1.036756072	2.539009585	2.797098515	3.102851664	1.986035595	2.608422424	2.821148994	1.653503399	3.124460933	2.029623458	1.884152576	CIMCALI8843/S9243-BB-.-B-5-1-BB-4-1-3/CML-312SR	V	Y	1	1	1	ZimbabweProgram
DTMA-110	12	1.58261276	2.000294348	1.468745247	2.814116457	0.984473121	2.069819909	1.754322828	2.92344341	1.003298671	1.910695373	3.374501757	1.402963831	2.76804561	0.967467311	2.328459024	[MBRC5BcF14-2-2-3-B-B-BxG16SeqC1F47-2-1-2-1-BBBBB-B-1-2-B-B-B/CML395]-1-1-B-B/CML-312SR	III	Y	4	4	4	EntomologyProgram
DTMA-111	12	2.851446386	3.516500965	3.575163772	3.673026856	2.503498396	2.515891452	2.332455205	2.699582921	1.413692181	3.236427719	3.363223756	2.183037189	3.445453163	2.06190256	2.204154235	[[KILIMAST94A]-30/MSV-03-1-10-B-1-B-B-1xP84c1F27-4-1-6-B-5-B]F8-3-2-2-1xG16SeqC1F47-2-1-2-1-BBBB-B-xP84c1F26-2-2-6-B-3-B]-3-1-B/CML395]-1-1-B-B/CML-312SR	III	Y	4	4	4	EntomologyProgram
DTMA-112	12	2.442631045	2.249014714	1.986718739	3.024828045	1.752793724	1.845192605	1.371644266	2.56229842	1.342983227	1.331858318	2.427414392	1.128841478	2.16092351	0.827062641	1.654609065	[Pob.SEW-HG.B.c0F39-1-1-1-1xMBRC5BcF22-2-1-4-B-B-B-B-2-2-B-B-B/CML442]-1-1-B-B/CML-312SR	III	Y	4	4	4	EntomologyProgram
DTMA-113	12	2.180852095	2.728325632	2.665289875	2.550047034	1.509215386	1.983602194	1.56514742	1.685916793	0.694989287	2.423136332	2.487013011	1.335205886	2.25815115	1.120342046	1.054507884	[MBREt/MBRBcC1F4-1-1-3-B-B-B-Bx1760BB1BcoxComp.-B-1-1-1-1-B-B-B/CML395]-1-1-B-B/CML-312SR	IV	Y	4	4	4	EntomologyProgram
DTMA-114	12	2.392892387	2.058204693	1.62081222	2.535965405	1.014576267	2.510467753	1.808464359	2.906327415	1.431828223	1.770222617	2.622257245	1.144626646	2.166884891	0.526265856	1.351225323	[P591c4F31-1-1-2-B-B-B/CML312SR]-1-1-B-B/CML-312SR	II	Y	4	4	4	EntomologyProgram
DTMA-115	12	3.176726023	3.541194484	2.711170841	2.449538301	2.764303484	3.287534272	2.223052606	2.140000227	2.502984557	2.793267648	2.492002061	2.867486044	1.884083842	1.896533099	1.564626505	[Cuba/GuadC3F34-2-1-1-B-B-BxCML264Q]-1-1-B-B/CML-312SR	III	Y	4	4	4	EntomologyProgram
DTMA-116	12	2.125428729	1.983810042	1.969818598	4.77703964	1.246640092	1.728330005	1.618877015	4.59591768	0.999075295	1.557500556	4.278690601	0.856585272	4.49861624	0.757075447	3.444977903	[MBR-ET(W)C1F139-2-1-B-2-B-B-B-B-B-BxMBRC5BcF13-3-1-2-B-B-B-B-1-2-B-B-BxCML264Q]-1-1-B-B/CML-312SR	III	Y	3	5	5	EntomologyProgram
DTMA-117	12	3.433067735	4.555614608	4.554985622	1.776711711	3.015328955	4.116420949	3.924522822	1.256894054	2.552937336	5.248010266	2.402330057	3.714961065	2.281744648	3.556180784	0.482354751	[P591c41y2GENF23-1-1-1-B-B-BxCML486]-1-1-B-B/CML-312SR	III	Y	4	4	9	EntomologyProgram
DTMA-118	12	1.439764359	2.095816959	2.093423038	3.111971181	1.523714169	1.564464037	1.30670913	2.369160491	1.02034533	2.145351431	3.039937707	1.732191665	2.785494503	1.53776815	2.380244368	[Cuba/GuadC3F44-1-3-2-B-B-BxCML486]-1-1-B-B/CML-312SR	III	Y	5	9	11	EntomologyProgram
DTMA-119	12	2.072266015	2.606070976	3.206654043	2.184063309	1.539773045	1.968566054	2.3752133	1.440308783	1.054973556	3.064665922	1.7770784	1.514995997	2.556987642	2.030329731	0.795411802	[200-7xMAIZSANANDRES-F1-B-xP84c1F26-2-2-4-B-2-B]F93-3-2-1-3xP43C9-1-1-1-1-1-BBBB-1-xP84c1F26-2-2-6-B-3-B]-1-1-BxCML486]-1-1-B-B/CML-312SR	III	Y	4	4	9	MexicoSubtropical
DTMA-12	12	1.700232547	1.702698491	1.37813734	2.499611269	1.00500044	1.422988942	1.011335579	2.250841859	0.807080544	1.108417749	1.872511806	0.774414725	2.096223734	0.4082535	1.334140737	CIMCALI8843/S9243-BB-.-B-5-1-BB-4-3-3/CML-312SR	V	Y	1	1	1	ZimbabweProgram
DTMA-120	12	3.428489019	3.662956637	3.601157973	3.279091574	3.251954217	2.621926724	2.521423835	2.381687708	2.320046438	2.792442551	2.426800015	2.483796987	2.810177632	2.430628465	1.981430249	[CML329/MBRC3AmF103-1-1-2-B-BxCML486]-1-1-B-B/CML-312SR	III	Y	5	7	7	MexicoSubtropical
DTMA-121	12	2.390372763	2.438226871	1.855719795	2.2896624	1.253530337	2.403010778	1.705311593	2.340998247	1.240406032	1.864364018	2.3106322	1.249813452	1.921079934	0.593895515	0.977193593	[(87036/87923)-X-800-3-1-X-1-B-B-1-1-1-B-B-xP84c1F26-2-2-4-B-2-B]F47-3-1-1-3xM37W/ZM607.bF37sr-2-3sr-6-2-X]-8-2-X-1-BB-B-xP84c1F27-4-3-3-B-1-B]-3-2-BxP33c3F64-1-1-4-BB]-1-1-B-B/CML-312SR	III	Y	4	4	9	EntomologyProgram
DTMA-122	12	4.514074223	4.17527031	3.732945137	3.578303821	2.996880335	3.609482006	3.047669417	3.008313869	2.519161701	2.913284994	2.799966537	2.180773684	2.627546165	1.73031708	1.836726946	[[KILIMAST94A]-30/MSV-03-2-10-B-1-B-B-xP84c1F26-2-2-6-B-3-B]F17-1-2-1-1xP43C9-1-1-1-1-1-BBBB-1-xP84c1F26-2-2-6-B-3-B]-2-2-BxCML486]-1-1-B-B/CML-312SR	III	Y	4	4	9	EntomologyProgram
DTMA-123	12	2.631392805	3.006991956	3.407206755	2.602677536	2.011270513	3.188085638	3.336761179	2.790116485	2.169920858	3.948203264	3.162785738	2.542003998	3.782636219	2.803225148	2.266414121	[M37W/ZM607.bF37sr-2-3sr-6-2-X]-8-2-X-1-BB-B-xP84c1F27-4-3-3-B-1-B]F29-1-2-2x[KILIMAST94A]-30/MSV-03-101-08-B-B-1xP84c1F27-4-1-4-B-3-B]F2-1-2-1-1-1-BxCML486]-1-1-B-B/CML-312SR	III	Y	4	4	9	EntomologyProgram
DTMA-124	12	1.170326503	1.210626018	1.29162072	1.383152531	1.005640602	0.428777913	0.386765329	0.794588069	0.291184647	0.616454976	0.513063495	0.298411299	0.849156156	0.310579084	0.603261598	[(87036/87923)-X-800-3-1-X-1-B-B-1-1-1-B-B-xP84c1F26-2-2-4-B-2-B]F47-3-1-1-3xM37W/ZM607.bF37sr-2-3sr-6-2-X]-8-2-X-1-BB-B-xP84c1F27-4-3-3-B-1-B]-3-1-BxCML486]-1-1-B-B/CML-312SR	III	Y	5	9	11	EntomologyProgram
DTMA-125	12	2.871389466	2.727964172	3.174502073	4.323389897	2.256252721	1.62953679	1.940283889	3.27427929	1.240538439	1.98104641	2.961608063	1.088717084	3.676210129	1.48946408	2.612887036	[M37W/ZM607.bF37sr-2-3sr-6-2-X]-8-2-X-1-BB-B-xP84c1F27-4-3-3-B-1-B]F29-1-2-1-4x(87036/87923)-X-800-3-1-X-1-B-B-1-1-1-B-B-xP84c1F26-2-2-4-B-2-B]-1-1-BxCML486]-1-1-B-B/CML-312SR	III	Y	4	4	9	EntomologyProgram
DTMA-126	12	2.215277837	2.242462408	2.058112803	3.828765277	1.014617763	2.013714903	1.629656964	3.62530059	0.887722727	1.741895865	3.622307239	0.893769838	3.594580007	0.559397493	2.461837232	[G16SeqC1F47-2-1-2-1-B*5xP84c1F26-2-2-6-B-3-B]F25-2-3-1x[KILIMAST94A]-30/MSV-03-101-08-B-B-1xP84c1F27-4-1-4-B-3-B]F2-1-2-2-4-2-BxCML161]-1-1-B-B/CML-312SR	III	Y	4	4	9	EntomologyProgram
DTMA-128	12	4.10923944	4.272195192	3.110678589	4.438063997	2.995516575	4.245855905	3.286531544	4.156312416	2.916296847	3.331560936	4.526753435	3.137605735	3.349206259	2.076728205	3.321070992	CL-02836/Pop.28C9HC113-3-1-4-B*8-B-BBBB-B-B/CML-312SR	III	Y	4	4	9	MexicoTropical
DTMA-129	12	3.06150542	1.959186336	2.165389193	3.598987268	1.991587247	1.985644047	2.361324279	3.531587432	2.021515331	1.169292026	2.634104525	0.9269797	2.669011828	1.220698741	2.713157242	CA00344/PAC777F2-6-1-1-BB-B-B-BB-B-B/CML-312SR	III	Y	4	4	9	NA
DTMA-13	12	0.397734768	0.555962613	0.465858767	1.777450336	-0.003453413	0.36370923	0.347036003	1.542512682	-0.270675034	0.400142559	1.803284629	-0.078954425	1.530132077	-0.073188859	1.248669925	CIMCALI8843/S9243-BB-.-B-5-1-BB-4-3-4-B-B/CML-312SR	V	Y	1	1	1	ZimbabweProgram
DTMA-131	12	2.196437931	1.985915379	1.503867016	1.677300175	1.273877741	2.126253083	1.496370443	1.804479081	1.569544892	1.367516583	1.42571767	1.267950856	1.32989164	0.759084482	1.288987013	CA00360/Pio3011F2-3-5-6-1-B-BBB-B-B-B-B-B-B/CML-312SR	III	Y	4	4	9	NA
DTMA-132	12	2.624149308	2.536953216	2.464215453	0.9203381	1.758962659	2.724053947	2.500791917	0.804104222	1.922296831	2.632118882	0.667445214	1.893434748	0.723283168	1.716508408	0.014647835	P502C3F2-22-7-5-1-BB-B-B/CML-312SR	II	Y	3	5	5	MexicoSubtropical
DTMA-133	12	2.670783402	3.021768491	3.060532209	2.604277865	1.512154781	2.779837499	2.529056283	2.23750168	1.284175552	3.0986028	2.396160309	1.611448986	2.676074678	1.572187222	1.05213857	POB.501c3F213-8-2-1-BBBB-B-B/CML-312SR	III	Y	4	4	4	MexicoSubtropical
DTMA-134	12	4.197657235	3.819886693	4.287384993	5.98021422	3.503024585	3.730303448	3.969902626	5.860377426	3.320800564	3.760503054	5.581777683	2.953180837	5.865517993	3.283961598	4.905530651	MBRC5BcF4-1-2-1-BB-B-B/CML-312SR	III	Y	5	7	7	MexicoSubtropical
DTMA-135	12	1.644333682	2.544145557	1.755494612	2.754320646	1.503269671	1.748604549	0.729286704	2.197463791	0.753974882	1.839035311	2.849798297	1.622108787	2.124895539	0.725408388	1.759902511	95S43SRHG.A.-94-1-1-1-B-B-B-B-B-B-B/CML-312SR	II	Y	2	2	2	MexicoSubtropical
DTMA-136	12	2.578545393	1.713671708	1.636687408	3.215075189	1.482081547	1.801251289	1.976589207	3.401397016	1.549263746	0.981371961	2.58165085	0.682901988	2.409522602	0.750047897	2.328612395	POB.502c3F29-14-1-2-B-B-B-B-B-B/CML-312SR	III	Y	3	5	8	MexicoSubtropical
DTMA-137	12	1.080496776	1.522806597	0.832700966	2.112703004	0.492013369	1.454602656	1.015389188	1.985662805	0.411466096	1.297172506	2.660789335	0.923470358	1.928993022	0.333763177	1.603147914	POB.502c3F226-12-1-2-B-B-B-B-B-B/CML-312SR	III	Y	3	5	5	MexicoSubtropical
DTMA-138	12	3.611642734	2.714112828	2.274324025	3.655823184	1.745596374	2.795526758	2.530640809	3.680663962	1.788063914	1.524658901	2.836690932	0.984945679	2.339737735	0.609986668	1.986184323	P501c1.-500-2-1-2-2-2-1-2-BB-2-BBB-B-B/CML-312SR	II	Y	4	4	4	MexicoSubtropical
DTMA-139	12	1.04234412	0.708508361	0.609137251	2.092688198	-0.01537072	1.732672128	1.772483768	3.12427667	0.989535903	1.215222095	2.795601521	0.624904486	2.515112313	0.613854444	2.12995159	P44C10MH8-30-4-B-4-1-B-B-B-B--B-B/CML-312SR	III	Y	4	4	4	MexicoSubtropical
DTMA-14	12	2.816804816	2.975729153	3.83297861	4.309705533	2.233875747	2.319118678	3.278877719	3.712104999	1.435384203	3.381374973	3.934992187	1.656343606	4.594569193	2.616926719	3.124874271	[[CML198/ZSR923S4BULK-2-2-X-X-X-X-1-BB]-3-3-1-1-B/CML395//DTPWC8F31-1-1-2-2-BBBB]-4-2-5-1-1-B-2-2-1/CML-312SR	V	Y	1	1	1	ZimbabweProgram
DTMA-140	12	2.146293116	1.583584695	1.66085428	2.725213377	0.759640174	1.556165584	1.763264997	2.491089413	0.721708124	1.127590292	2.106882139	0.219258949	2.048987804	0.302446816	1.399103849	[P44c8FS158-3-2--4-1-B-BXCML-321]F2-38-1-BB-B-B/CML-312SR	III	Y	4	4	4	MexicoSubtropical
DTMA-141	12	1.356318423	1.698369405	1.71991312	2.639396686	0.999783205	1.13456526	1.101200499	1.93625027	0.513927205	1.57326152	2.275696657	0.747690316	2.554845494	0.778550001	1.947000811	P502c1.-771-2-2-3-B-1-1xCML-176]F2-1-1-2-3-B-B-B-B-B-B/CML-312SR	III	Y	5	8	10	MexicoSubtropical
DTMA-142	12	1.860989153	1.95844737	0.953334143	2.404338042	1.504282368	2.336389123	1.180117122	2.760101373	1.908821333	1.401509756	2.983134811	1.99403838	2.068642516	0.913797578	2.322554081	P502c1.-771-2-2-3-B-1-1xCML-176]F2-61-4-2-2-B-B-B-B-B-B/CML-312SR	III	Y	5	8	10	MexicoSubtropical
DTMA-143	12	1.829420878	2.430007303	2.762413478	4.387717038	1.25042747	2.413929562	2.499451419	4.286355667	1.208070417	3.344629165	5.098007208	1.888045723	5.33588495	2.072559095	3.91494534	[CML-384XCML-176](F3)100-2-7-B-B-B-B/CML-312SR	III	Y	3	5	8	MexicoSubtropical
DTMA-144	12	3.174908431	3.048118347	3.026557188	4.897600384	2.517891093	2.077423376	2.33417691	3.93128236	1.633705042	1.948628521	3.699287635	1.471241157	3.736709164	1.549018977	3.472828896	[S99SIWQ]-124-2-B-B-B-B-B-B/CML-312SR	NA	NA	NA	NA	NA	NA
DTMA-145	12	1.580169911	2.021481515	4.464733339	2.719913033	1.253368872	1.996264862	4.572497538	2.596345126	1.262413912	4.866241651	3.190506218	1.74624863	5.470372687	4.205966409	2.545703449	[CML-384XCML-176]F3-135-2-2-1-B-B-B-B-B/CML-312SR	NA	NA	NA	NA	NA	NA
DTMA-146	12	2.132680954	2.016915112	2.652586822	2.890712773	1.499687698	2.017666789	2.854749531	2.887213548	1.49890107	2.540360389	2.775999237	1.370708986	3.236649381	2.116523327	2.333789644	[CML-384XCML-176]F3-107-3-1-1-B-B-B-B-B/CML-312SR	III	Y	5	7	7	MexicoSubtropical
DTMA-147	12	3.867697512	2.741978369	3.966150786	4.870936369	2.48893553	2.501583713	3.858519029	4.505378549	2.216718202	2.653233134	3.586957057	1.124516437	4.682653698	2.446541481	3.371906193	CML-311-B-B/CML-312SR	III	Y	5	8	10	MexicoSubtropical
DTMA-148	12	0.331745415	1.186071232	0.67172126	1.849008064	0.472028406	1.059405385	0.803031529	1.779899336	0.262839143	1.452250698	2.579481322	1.151952571	2.028346691	0.805512157	1.929881565	CML-322-B-B/CML-312SR	III	Y	5	7	7	MexicoSubtropical
DTMA-149	12	2.921868344	2.523504453	3.704329846	3.144180124	1.749512963	2.135334419	3.094611717	2.850666538	1.309824874	2.832884164	2.534718225	0.903712945	3.596934856	1.971551585	1.411743266	CML-370-B-B/CML-312SR	III	Y	5	9	11	MexicoSubtropical
DTMA-150	12	2.788603667	1.990676798	2.343219679	2.796669883	1.476044921	2.83227374	3.416165327	3.629294236	2.239947228	2.48226762	2.90097222	1.47841387	3.214975992	1.939670238	2.412750226	CML-371-B-B/CML-312SR	NA	NA	NA	NA	NA	NA
DTMA-151	12	0.455546077	-0.02584509	0.146625542	1.53740859	-0.017114171	0.061923811	0.582615129	1.710862135	0.023385124	-0.247702428	1.072403383	-0.561974192	1.241681208	-0.211518109	1.139693596	CML-374-B-B/CML-312SR	NA	NA	NA	NA	NA	NA
DTMA-152	12	3.14445882	2.497915105	3.071802037	3.854331962	2.244216544	2.017085657	2.785894781	3.373246858	1.772654788	1.957762906	2.701095397	1.112970584	3.124314183	1.813447052	2.532674425	CML-376-B-B/CML-312SR	III	Y	3	5	8	MexicoSubtropical
DTMA-153	12	4.081780337	4.221081283	3.249764918	3.512701254	3.000819169	3.343358533	2.175484639	2.619143414	2.122622509	2.526348129	2.826869525	2.29214863	2.018226486	1.187426899	1.584905326	CML-330/CML-312SR	III	Y	3	5	8	MexicoSubtropical
DTMA-154	12	2.889061644	2.233386768	1.816676663	1.598157412	1.490490017	3.801093692	3.11206944	3.066413609	2.978510127	2.665047364	2.525813123	2.343412508	1.992238454	1.780940549	1.557589347	CML-332-B-B/CML-312SR	III	Y	3	5	8	MexicoSubtropical
DTMA-155	12	2.184361491	2.544904615	1.787082334	2.682552525	1.506374205	1.894172883	0.83098193	1.845778966	0.810741484	1.459517404	2.055922662	1.147510861	1.470121922	0.285137539	1.275533202	CML-483-B-B/CML-312SR	III	Y	3	5	8	MexicoSubtropical
DTMA-156	12	1.423379939	4.764550684	1.368608912	1.394544831	1.008275016	4.351988063	0.740140014	0.956923194	0.607842553	4.221716905	4.087651537	3.890830164	1.053383369	0.424253797	0.327746933	CML-484-B-B/CML-312SR	III	Y	3	5	8	MexicoSubtropical
DTMA-157	12	1.90043183	2.170787956	1.98762662	2.919146919	1.474102481	2.22052667	2.287324634	3.201029442	1.452435434	2.320224334	3.335258323	1.643753075	3.051892668	1.646859214	2.646369219	(CML-20XCML-329)-17-3-3-1-B-B/CML-312SR	NA	NA	NA	NA	NA	NA
DTMA-158	12	2.603385755	2.672595809	3.07393903	2.906633482	2.740050045	1.315363186	1.72104765	1.754922994	1.407806524	1.85055093	1.716754341	1.449095644	2.32468809	1.878435881	1.69727713	CML-329/MBRc2amF14-2-BBBB-B-B/CML-312SR	III	Y	3	5	8	EntomologyProgram
DTMA-159	12	2.615223252	2.560178415	2.744999079	1.72160504	1.760505374	2.237611396	2.146944869	1.51451215	1.386671348	2.336811525	1.668714592	1.391356883	1.582619032	1.411132263	0.478976762	90[SPMATC4/P500(SELY)].-B-4-2-B-B-B-B/CML-312SR	III	Y	3	3	3	MexicoSubtropical
DTMA-160	12	2.348025086	2.241278258	2.334140955	3.110185526	1.750556698	1.485224514	1.737678249	2.380448617	1.044834085	1.421894828	2.313266142	0.908121744	2.145738161	1.08035202	1.887289765	90[SPMATC4/P500(SELY)].-B-48-4-B-B-B/CML-312SR	III	Y	3	5	5	MexicoSubtropical
DTMA-161	12	2.915939778	3.214257668	3.165456002	1.859594023	2.013585442	2.080779169	1.967761977	0.961351506	1.011152757	2.315903599	1.098111096	1.244597684	1.234994801	1.127737527	-0.102076737	POB.45c8-32-1-1-1-B-B-B/CML-312SR	III	Y	5	8	10	MexicoSubtropical
DTMA-162	12	2.621223118	2.329155348	2.518185465	4.421434453	2.261802576	1.915418962	1.871881481	4.024620546	1.844456168	1.810519304	3.564982882	1.596469059	3.705364862	1.657317884	3.346332923	POB.33c3-92-2-4-2-B-B-B-B/CML-312SR	NA	NA	NA	NA	NA	NA
DTMA-163	12	1.459548897	2.071229562	1.825826484	1.714947729	1.512466204	1.562027615	1.201449757	1.079858897	1.043198522	1.889294171	1.728093211	1.6121444	1.424063246	1.330454344	1.033285754	S87P69Q(SIYF)131-2-2-1-B-B-B/CML-312SR	NA	NA	NA	NA	NA	NA
DTMA-164	12	2.627453618	0.963454495	1.901255725	2.473793856	0.7356222	2.500937028	3.622937766	3.961755315	2.220787768	1.768345228	2.199690002	0.572229393	3.108488247	1.656156535	2.129963318	[89[G25Qc1(STE)18S5/Mo176o2/o22-BB]-B-4-4-1-1-4-B*7-B-B/CML-312SR	III	Y	4	4	4	MexicoSubtropical
DTMA-165	12	2.36796009	2.801049473	2.486925448	5.011660846	1.508313533	2.298177344	1.820809382	4.660764996	0.999988519	2.472485377	5.319046917	1.479808267	4.989218088	1.063640009	3.630530297	S87P69Q(SIYF)109-1-1-4-B/CML-312SR	III	Y	4	4	4	MexicoSubtropical
DTMA-166	12	2.068141105	1.479882093	0.874139618	2.567268576	0.726627859	2.099401802	1.819260287	3.193490325	1.330172578	1.009753774	2.629131094	0.717446609	2.006180558	0.262966266	1.918103785	(CML-329XCML-287)-F2-11-1-BBB-B-B/CML-312SR	III	Y	5	8	10	MexicoSubtropical
DTMA-167	12	1.901686014	3.193233555	2.234973691	2.330135104	2.015997751	3.074216735	2.033397732	2.252366152	2.037114251	3.423354881	3.365465509	3.264804038	2.45958704	2.298662946	2.301277194	P147-.136-5-1-B-1-BBB/CML-312SR	II	Y	2	2	2	MexicoSubtropical
DTMA-168	12	3.3191956	3.750479367	3.01643515	2.508656464	2.254095015	3.635046271	2.623912554	2.488694963	2.125500421	3.401218112	2.924142489	2.619185846	2.164776265	1.807710992	1.102485979	CML-323-B-B/CML-312SR	III	Y	4	4	9	MexicoSubtropical
DTMA-169	12	2.651229684	2.735701233	3.002542015	2.278730383	2.006438816	1.938113776	2.007943046	1.887827369	1.303602842	2.182578765	1.739298376	1.310994709	2.108474256	1.475045809	0.814537825	CML-325-B-B/CML-312SR	II	Y	4	4	4	MexicoSubtropical
DTMA-17	12	2.194481918	2.008964908	2.07871885	2.510594989	2.012188815	1.272239252	1.122189032	1.990854085	1.354706727	1.022366926	1.378327482	1.105953047	1.64355421	1.054885425	1.463801293	[CML312/CML445//[TUXPSEQ]C1F2/P49-SR]F2-45-3-2-1-BBB]-1-2-1-1-1-BBB-B-B-B/CML-312SR	III	Y	3	3	3	ZimbabweProgram
DTMA-170	12	2.155093823	1.312544379	1.878462074	3.333239218	1.01065394	1.587793583	1.816407411	3.657862534	1.277095159	1.24187085	2.521599946	0.496238461	3.224194971	0.877725028	2.286254689	CML-326-B-B/CML-312SR	II	Y	4	4	4	MexicoSubtropical
DTMA-171	12	1.678158454	2.04628098	1.835866792	2.61925365	1.503115313	1.343551941	0.941994803	1.935176003	0.744687864	1.474302575	2.629773358	1.115708631	2.253717993	0.751813434	1.548201715	CML-328-B-B/CML-312SR	II	Y	2	2	2	MexicoSubtropical
DTMA-172	12	2.753343574	3.347638836	3.66147027	2.979205423	1.778865959	1.922393684	2.08946494	1.541056701	0.446179022	2.857807141	2.029453667	1.084456568	2.480681454	1.271757301	0.532310864	CML-486-B-B/CML-312SR	I	X	2	2	2	MexicoSubtropical
DTMA-173	12	2.388554726	3.148834998	1.695141752	5.77123166	1.50566566	2.511066717	0.872013643	5.543210218	0.998589634	1.715059738	5.833573395	1.691656095	4.593084013	0.121062611	4.563527178	CLQ-RCWQ83=(CML146xCML150)-B-32-1-2-B-1-B-B-B-B/CML-312SR	NA	NA	NA	NA	NA	NA
DTMA-174	12	1.513448792	0.717885279	1.586205407	1.788404213	0.480374752	1.218558113	2.220986363	2.295183517	0.910476632	1.392400593	1.601506699	0.201090124	2.309693693	1.157032327	1.341660871	CLQ-RCWQ39=(CML159*CML144)-B-27-1-2-B*3-B-B/CML-312SR	III	Y	5	8	10	MexicoTropical
DTMA-175	12	3.103480475	2.274246488	2.593442074	3.071357101	1.74442544	2.84009695	3.183060788	3.457727051	2.194329609	2.34573022	2.854951841	1.473970561	3.082476349	1.78318493	2.306752997	CLQ-6211=P62QC6HC13-1-3-BBB-6-B-7-6-BBBB-7-9-B-B-B-B-B-B/CML-312SR	III	Y	4	4	4	MexicoTropical
DTMA-176	12	2.417996699	3.020680114	2.494531314	1.65279255	2.014594944	2.404722239	1.725890186	0.946250775	1.471418004	2.502733285	1.399956677	2.051370375	1.16451528	1.464262467	0.487081847	CLQ-RCWQ103=(CML150xCML254)-B-16-2-2-2-B-B-B-B-B/CML-312SR	II	Y	4	4	4	MexicoTropical
DTMA-177	12	1.33660361	1.25482316	1.651934452	2.872815668	0.991136794	0.944428173	1.556994278	2.502411337	0.680882807	1.323536045	2.55028731	0.670820471	2.877696787	1.176705771	2.365588048	CLQ-RCWQ105=(CML247x(CLQ-6203xCL-04321)-B-7-1-2)-B-6-1-3-B-B-B-B-B/CML-312SR	III	Y	5	7	7	MexicoTropical
DTMA-178	12	2.15030866	1.755639755	1.132964097	2.788969795	0.747202684	1.786751576	1.274708433	2.770616375	0.749212881	0.653115562	2.463975078	0.365845319	1.568035873	-0.164618408	1.505866651	CLQ-RCWQ106=(CML247x(CLQ-6203xCL-04321)-B-7-1-2)-B-22-1-1-2-B-B-B-B-B/CML-312SR	III	Y	5	7	7	MexicoTropical
DTMA-179	12	1.570877166	1.223611876	1.449014771	2.263052717	0.987010566	1.731502742	2.281750842	2.776850227	1.533429153	1.648760214	2.473496352	1.13870351	2.755671406	1.532957491	2.322547205	CL-07306=P73TLC3.-74-2-6-1-5-..-B-B-B/CML-312SR	III	Y	4	4	9	MexicoTropical
DTMA-18	12	2.356335736	2.488765571	2.782496558	5.168435374	1.499448583	2.968280162	3.169567913	5.857046476	2.026737446	3.500306938	5.99927137	2.082751876	6.346870366	2.36666112	4.891145323	MAS[MSR/312]-117-2-2-1-B*4-B-B-B-B/CML-312SR	III	Y	3	3	3	ZimbabweProgram
DTMA-180	12	2.141215547	1.508797145	2.14985778	2.641022522	0.990796931	1.658600559	2.48584419	2.73316029	1.077295642	1.68159452	2.174130154	0.454401667	2.810170797	1.210890798	1.713930754	CML499=(CL-04345*CL-274)-B-15-1-2-B*6-B-B-B/CML-312SR	III	Y	4	4	9	MexicoTropical
DTMA-181	12	1.27585046	1.764884749	1.923953075	1.484822585	1.239735999	1.297667883	1.197071022	0.963438193	0.633120321	1.99922551	1.838045449	1.195888097	1.821010286	1.292912753	0.981403602	CML269=P25STEC1F13-6-1-1-.-BBB-f-..-B*6-B-B-B/CML-312SR	III	Y	5	9	NA	MexicoTropical
DTMA-182	12	2.212481821	2.011510132	2.749326451	3.888495254	1.996077567	1.25134466	2.160772875	3.105782875	1.197023988	1.75166511	2.872320798	0.990401875	3.504206939	1.744711178	2.959343432	CML498=(CML265/CL-00303)-S7/CML264)-B-8-1-3-B*9-B-B/CML-312SR	III	Y	5	9	11	MexicoTropical
DTMA-183	12	2.74822653	3.920643086	2.307664293	5.390296289	2.037024583	2.585424846	0.671790802	3.710216684	0.767069594	2.089675713	5.208973878	1.976715032	3.488607553	0.156213075	3.295435836	CL-02143P21C6S1MH247-5-B-1-1-2-BBB-1-..-B*10-B-B/CML-312SR	III	Y	5	9	NA	MexicoTropical
DTMA-184	12	4.111306598	4.00696977	4.253147156	5.175036229	3.003102819	2.418991085	2.827218226	3.603383686	1.477070266	2.606238071	3.580234495	1.399859612	3.731492667	1.772007151	2.709493496	CL-04374=P43Cameroon-4-1-1-1-1-3-3-B*7-B-B-B/CML-312SR	III	Y	5	9	11	MexicoTropical
DTMA-185	12	2.269608473	1.899499493	3.105316812	3.513121246	2.470872025	1.173467358	2.650016372	2.847382347	1.623502469	2.118770799	2.509268055	1.34983287	3.744995223	2.70724428	3.079355298	CML477=P43POSTASEQC3-S2-1-2-B-BBBBB-10-B-B-B-B/CML-312SR	III	Y	5	9	11	LaPostaSeqC7
DTMA-187	12	4.349864705	3.283141622	4.200317397	4.63551991	2.748589238	2.96030727	4.049771304	4.183183114	2.392404918	2.833899784	3.235243627	1.368412235	4.041150252	2.431044242	2.865904149	CL-RCW81=(CL-RCW01xCML-401)-B-6-B-1-BBB-B-B-B/CML-312SR	III	Y	4	4	4	MexicoTropical
DTMA-188	12	1.896643971	3.244145793	2.961321632	3.751494205	1.73930114	2.106341625	2.020072983	2.663390651	0.594027404	3.183425614	4.000297401	1.946037044	3.614526853	1.7450092	2.616057551	CL-RCW87=(CL-04321xCML-401)-B-19-2-1-BB-B-B-B/CML-312SR	II	Y	4	4	4	MexicoTropical
DTMA-189	12	2.102701087	1.751595334	1.615376761	3.153711062	1.493831811	1.782297729	1.874166931	3.169747214	1.552798884	1.403882249	2.796140285	1.224624719	2.602758169	1.199896614	2.683243341	CL-02520=P25C6H37-1-1-1-B-2-1-2-BBB-B-B-B/CML-312SR	III	Y	4	4	9	MexicoTropical
DTMA-19	12	1.678814891	4.030715104	1.07936537	3.549094364	1.510936354	3.776172506	0.613935586	3.169776026	1.261991553	3.224689537	5.785715155	3.590955942	2.914854045	0.560779885	3.110066208	[CML312/CML445//[TUXPSEQ]C1F2/P49-SR]F2-45-3-2-1-BBB]-1-2-1-1-2-BBB-B/CML-312SR	III	Y	3	3	3	ZimbabweProgram
DTMA-190	12	2.620717634	2.03179326	2.143464433	3.08408418	1.492622167	2.53270493	2.78602555	3.495449064	1.954851688	2.113367719	3.076187083	1.461184221	3.011567509	1.625705384	2.572832068	CLQ-RCYQ40=(CML165xCLQ-6203)-B-9-1-1-B*8-B-B/CML-312SR	III	Y	4	4	4	MexicoTropical
DTMA-191	12	3.485748234	3.481869557	2.801141176	5.165099255	2.491744622	3.087688635	2.1855471	4.772520605	2.078134269	2.30474251	4.549219694	1.956378365	3.949100594	1.211922319	3.452261279	CLQ-RCYQ28=(CLQ6502*CLQ6601)-B-34-2-2-B*6-B-B-B/CML-312SR	III	Y	5	7	7	MexicoTropical
DTMA-192	12	2.909946916	2.723985703	2.508019009	0.616124529	2.002231287	3.156969722	2.835311239	1.199825366	2.508095325	2.781269465	1.047139663	2.263620328	0.940535902	1.978689579	0.086433531	CLQ-RCYQ54=(CML176xCL-G2501)-B-3-1-B-B-B-B-B/CML-312SR	III	Y	3	5	8	MexicoTropical
DTMA-193	12	3.297592123	2.980343352	2.714200949	4.318941894	2.50293238	2.640214724	2.65516856	3.988802095	2.231931796	2.13102473	3.683878719	1.925611796	3.346756669	1.817840278	3.427268383	CL-RCY015=(CML-285*CL-00356)-B-1-1-B*9-B-B/CML-312SR	III	Y	4	4	9	MexicoTropical
DTMA-194	12	2.133035182	1.742480414	1.489743855	2.653043957	1.247853718	1.697645805	1.765772282	2.711896551	1.264156565	1.140662525	2.210333442	0.873259509	1.981955704	0.753408957	1.881432489	CL-RCY016=(CL-00331*CML-287)-B-6-2-3-B*8-B-B-B/CML-312SR	III	Y	4	4	9	MexicoTropical
DTMA-195	12	3.502470518	2.179177181	2.818806624	3.456200468	2.2295937	2.658425676	3.587954782	4.067151635	2.66262176	2.060512839	2.754339828	1.314922322	3.439590864	2.175320922	2.890552378	CL-RCY018=(CL-03618*CML-287)-B-13-1-1-B*5-B-B-B/CML-312SR	NA	NA	NA	NA	NA	NA
DTMA-197	12	1.905370905	2.201672362	1.47188055	1.803671176	1.002264674	2.20849694	1.396010896	1.971347619	1.11690255	1.700653161	1.81521428	1.256475108	1.328781901	0.496322076	0.743205492	CL-RCY007=PIO3011F2-3-5-6-1-B*5-B-B-B/CML-312SR	III	Y	4	4	9	MexicoTropical
DTMA-198	12	1.095264268	0.494277167	0.211788829	1.812867212	-0.252873321	0.925957188	0.736247911	2.1665465	0.11759539	0.032254259	1.584937563	-0.429800362	1.221085668	-0.602737393	1.001213603	CML454=CaptMiranda8627-20-1-2-B*17-B-B-B/CML-312SR	III	Y	4	4	9	MexicoTropical
DTMA-199	12	4.356324722	3.227715661	4.432807368	4.150380566	2.987679881	3.444293699	4.894059718	4.213278037	3.21616346	3.57902849	3.227529714	2.06877125	4.501035601	3.453890462	3.104096306	CML497=[CL-00331*v]-3-B-3-2-1-B*6-B-B/CML-312SR	III	Y	4	4	9	MexicoTropical
DTMA-2	12	2.139830561	1.014758939	1.795231714	1.862072318	0.735290727	2.129762463	3.073798972	2.964993102	1.76743961	1.813078849	1.86026098	0.723790771	2.496188675	1.512706278	1.55461917	[SYN-USAB2/SYN-ELIB2]-12-1-1-2-BBB-B-B/CML-312SR	IV	Y	2	2	2	ZimbabweProgram
DTMA-20	12	2.101099394	2.051290678	1.959026496	1.704978188	1.507766947	1.720866888	1.432817892	1.177076513	1.140407409	1.591752745	1.33434938	1.187571905	1.25315835	0.977271386	0.520663842	[CML312/CML444//[DTP2WC4H255-1-2-2-BB/LATA-F2-138-1-3-1-B]-1-3-2-3-B]-2-1-2-BB-B-B-B/CML-312SR	II	Y	3	3	3	ZimbabweProgram
DTMA-200	12	3.275517202	3.253949419	2.624962711	4.322623799	2.484592585	2.902440525	2.535399191	3.923032327	2.112767395	2.366602087	4.114196899	2.194878735	3.471204247	1.715786172	3.397322263	CL-02725=P27(FRRS)C1-248-B-1-B*4-B-B/CML-312SR	III	Y	4	4	9	MexicoTropical
DTMA-201	12	2.106600561	1.804089832	1.573100156	6.767530778	0.752888891	2.384626753	1.964183768	7.022066839	1.323428674	1.970536659	7.118063772	1.077572782	6.746927395	0.743469302	5.730651634	CML452=Ac8328BNC6-166-1-1-1-B*9-B-B-B/CML-312SR	III	Y	4	4	9	MexicoTropical
DTMA-202	12	1.83043772	1.520368875	2.008945291	2.475286352	1.235613745	1.360732277	1.992994217	2.238963135	0.972975389	1.494757517	1.978238857	0.634962519	2.334815292	1.254978207	1.602328877	CL-RCY031=(CL-02410*CML-287)-B-9-1-1-2-B*7-B-B/CML-312SR	NA	NA	NA	NA	NA	NA
DTMA-203	12	2.644253239	2.73761332	3.521089978	3.626704738	1.993536296	1.289071172	2.155238367	2.054955453	0.493178253	2.11403589	2.275162018	0.658802811	2.942993133	1.450300006	1.636645677	CML479=(P24STE-5*24STE-17)-BBBB-...-B-3-B-1-B*7-B-B-B/CML-312SR	III	Y	4	4	9	MexicoTropical
DTMA-204	12	-0.129681761	-0.245571204	-0.62077828	-0.352385925	-0.996163027	2.301365948	1.757657621	2.211527978	1.544729715	1.804329595	1.793855107	1.415177713	1.781913736	0.90353524	1.218378944	CL-04935=(PR8549xP23C2)-5-1-3-B*14-B-B-B-B-B-B/CML-312SR	II	Y	4	4	4	MexicoTropical
DTMA-205	12	1.556259752	1.493199353	1.736794005	1.965795239	0.987356044	2.030766505	2.471244787	2.544011015	1.466981657	2.269982438	2.597147219	1.451302793	2.854845847	1.795516863	2.138571458	CL-04934=(P49C2MH12-5-4xP23C2-11-1)-2-2-2-BBBBBBB-B-B/CML-312SR	III	Y	4	4	4	MexicoTropical
DTMA-206	12	0.627489206	1.521498105	0.861114973	1.25841356	1.016656228	0.568733451	-0.26137528	0.267602826	0.166865349	0.778650209	0.892595145	1.110215968	0.490903697	0.322418627	0.430360244	CL-G1624=G16C23H173-1-2-B-3-2-B*7-B-B/CML-312SR	III	Y	4	4	9	MexicoTropical
DTMA-207	12	2.553300249	3.511103591	3.986567716	4.776274185	2.743102818	2.181816408	2.463628097	3.910821812	1.380701337	3.695643917	4.741058446	2.323939799	5.074961453	2.784916645	3.546731964	CL-G1628=G16BNSeqC0F118-1-1-4-2-B*4-B/CML-312SR	III	Y	4	4	9	MexicoTropical
DTMA-208	12	3.103083863	2.512800579	3.110690209	3.535913375	1.743544553	2.087258205	2.811860909	3.107023448	1.271767244	2.069289837	2.65351811	0.715242156	3.048282767	1.285555721	1.90665023	CL-G1632=G16C20H144.-3-3-1-B*7-B-B-B/CML-312SR	III	Y	4	4	9	MexicoTropical
DTMA-209	12	2.856234138	2.719511153	3.184778676	2.647784426	2.997151648	1.781895093	2.091751502	1.797697259	2.026412061	2.048897784	1.369389556	1.83908252	1.984968083	2.238056591	1.796292798	CL-P10201=P102C6S2(B)-34-2-BB-B-B/CML-312SR	II	Y	5	7	7	MexicoTropical
DTMA-21	12	1.615362502	1.482593411	1.344775943	1.794420049	0.490384174	2.026803173	2.109916606	2.333270269	1.023515285	1.849534448	2.307932629	0.935822543	2.067924594	0.813473929	1.317755851	[CML312/[TUXPSEQ]C1F2/P49-SR]F2-45-3-2-1-BB//INTA-F2-192-2-1-1-1-BBBB]-1-5-1-1-2-BB-B-B-B/CML-312SR	III	Y	3	3	3	ZimbabweProgram
DTMA-210	12	1.633206366	2.274227348	1.935958273	1.315451587	1.010512468	2.345752736	1.729957859	0.548971684	0.829269332	2.20699441	1.749826732	1.363060619	1.661034019	0.915875379	0.329568895	CL-G1829=G18C23-61-3-1-1-B*7-B-B/CML-312SR	III	Y	4	4	9	MexicoTropical
DTMA-211	12	2.868491962	3.263496308	2.462098995	3.861067554	2.249823147	2.5746208	1.933629637	3.165252779	1.490857829	2.27138849	3.569671519	1.974299592	2.708836944	1.281803292	2.626063916	CL-G1837=G18SeqC2-F141-2-2-1-1-1-2-..-2-B*4-B-B/CML-312SR	III	Y	4	4	9	MexicoTropical
DTMA-212	12	3.107366389	3.698643203	3.213075557	5.679897865	2.49470291	2.450230495	1.755954169	4.444432334	1.205453333	2.572188135	5.08757859	1.779695806	4.593057076	1.170800444	3.833713407	CL-G1839=G18SeqC3-17-1-1-2-2-B*5-B-B/CML-312SR	III	Y	4	4	9	MexicoTropical
DTMA-213	12	2.696747304	3.55837539	4.161572986	4.200099997	3.018243287	2.777878299	3.064526426	3.49348917	2.254208992	4.09100719	4.314762735	3.132409404	4.978440768	3.506207099	3.867410158	CL-G1844=G18SeqC3F245-2-2-2-1-1-B*4-B-B/CML-312SR	III	Y	4	4	9	MexicoTropical
DTMA-214	12	3.181762445	3.271497731	4.054439957	1.034745977	3.015554916	3.560246469	4.049275261	1.363151958	3.310051638	4.218107477	1.268192667	3.376353604	2.001093456	3.920309661	1.075307383	CML-423=G18C19MH100.-4-1-1-B*14/CML-312SR	NA	NA	NA	NA	NA	NA
DTMA-215	12	2.878054921	4.099193111	3.437403291	4.526105623	3.012190201	2.646721471	2.187947984	2.932252924	1.593389386	3.308672208	4.345945329	2.858489854	3.673725308	2.340600514	3.367648738	CML421=P31DMR.1-55-2-3-2-1-B*18-B-B-B/CML-312SR	III	Y	5	8	10	MexicoTropical
DTMA-216	12	1.058935377	1.030512765	0.603528106	2.246833707	0.490766648	0.609920836	0.470811587	1.815658258	0.038902266	0.165490837	1.869358348	-0.039727493	1.378179901	-0.266240103	1.256886521	CML342=LPSEQC3-H1-2-2-3-2-1-.-.-B-B-B-B/CML-312SR	I	X	2	2	2	LaPostaSeqC7
DTMA-217	12	0.175313813	1.025222303	0.378322464	2.10892095	-0.231228282	0.665725857	-0.265779775	1.825376122	-0.527902781	0.726347265	2.650162362	0.294936271	1.813211426	-0.529967295	1.342318692	DTPWC9-F24-4-3-1-B-B-B-B-B/CML-312SR	III	Y	2	10	12	DTPWC9
DTMA-218	12	2.15796169	3.387973121	2.772446079	4.153101294	2.005510412	2.596658699	1.820573124	3.394734474	1.300205688	3.155252964	4.602589581	2.453088287	4.078320731	1.732354849	3.266455702	DTPWC9-F115-1-4-1-1-B-B-B-B-B/CML-312SR	III	Y	1	1	14	DTPWC9
DTMA-219	12	1.604266289	1.301235733	0.836470068	1.323936056	1.011469962	0.999307772	0.244494072	0.920708798	0.692774393	0.172735965	0.808189707	0.487808048	0.332152263	-0.218180758	0.406373685	DTPWC9-F73-2-1-1-1-B-B-B-B-B/CML-312SR	IV	Y	2	10	12	DTPWC9
DTMA-22	12	5.152172646	4.156552411	4.045375602	7.519090414	3.26676695	4.223890626	3.967218792	7.356328732	3.447408877	3.123374571	6.385362297	2.47990933	6.521841842	2.22109638	5.634126724	P501SRc0-F2-47-3-2-1-B-B/CML-312SR	III	Y	4	4	4	ZimbabweProgram
DTMA-220	12	3.435993541	3.032878343	2.715163487	1.141325945	1.998653774	3.147571103	2.555303722	1.373845516	2.06129617	2.371843645	0.794342408	1.671302534	0.449612393	1.199885861	-0.466781897	DTPWC9-F2-3-1-1-1-B-B-B-B-B/CML-312SR	NA	NA	NA	NA	NA	NA
DTMA-221	12	1.829950812	1.749919714	2.037510883	3.245347982	1.254977219	0.512199758	0.979716545	2.065356325	0.057918908	0.761442638	1.987673856	0.013775287	2.165255531	0.300908774	1.62632819	DTPWC9-F109-2-6-1-1-B-B-B-B-B/CML-312SR	III	Y	2	10	12	DTPWC9
DTMA-222	12	2.094435588	2.225176609	1.992192535	3.323042216	1.738740377	1.810622861	1.813003711	2.983824119	1.310169972	1.70860396	3.134020562	1.396670918	2.88751168	1.297406661	2.69248126	DTPWC9-F31-1-3-1-1-B-B-B-B-B/CML-312SR	IV	Y	1	1	14	DTPWC9
DTMA-223	12	2.423470978	2.307009828	1.842323333	1.563037856	1.495959088	2.315855239	1.671409364	1.53772323	1.47631004	1.709732896	1.398174552	1.332824513	0.914595524	0.750482551	0.52827281	DTPWC9-F2-3-2-1-1-B-B-B-B-B/CML-312SR	III	Y	1	1	14	DTPWC9
DTMA-224	12	2.134783612	4.014408875	3.001670904	2.744791588	2.50490456	2.733396731	1.58446307	1.499281719	1.30625289	3.580684436	3.343361538	3.114358956	2.693240616	2.109822607	1.889108585	DTPWC9-F67-1-2-1-2-B-B-B-B-B/CML-312SR	IV	Y	1	1	14	DTPWC9
DTMA-225	12	0.688743848	0.302054406	0.841167097	1.770536187	0.522069818	-0.554510919	0.574029241	2.111001167	0.822501691	0.219441439	1.041645137	-0.087526079	1.703093487	0.333242337	1.154468853	DTPWC9-F24-2-3-1-1-B-B-B-B-B/CML-312SR	III	Y	2	10	12	DTPWC9
DTMA-226	12	0.295392379	0.733131321	0.391531135	1.575849094	-0.00761227	0.431320399	0.284648375	1.267096297	-0.308792086	0.474681834	1.708220604	0.150012705	1.287294023	-0.11325692	1.097982333	DTPWC9-F66-2-1-1-2-B-B-B-B-B/CML-312SR	III	Y	1	1	14	DTPWC9
DTMA-227	12	-0.664823744	2.771061024	2.17861283	4.151548718	2.490574244	-1.494403581	-1.93049756	-0.276525206	-1.841380132	1.443902381	3.315710563	1.685996739	2.547123746	1.156559928	3.021885807	DTPWC9-F104-5-4-1-1-B-B-B-B-B/CML-312SR	III	Y	2	10	12	DTPWC9
DTMA-228	12	2.677005726	2.78699902	2.500863579	4.880144906	2.513546699	1.45628023	1.001185293	3.811770589	1.264324415	1.274842253	3.742880679	1.3559498	3.416931319	1.010591672	3.295829903	DTPWC9-F103-2-1-1-1-B-B-B-B-B/CML-312SR	III	Y	2	10	12	DTPWC9
DTMA-229	12	2.121905725	2.774705802	2.497881246	3.411520262	1.749886087	1.821523889	1.705422277	2.496064733	0.814722055	2.098257342	3.014763174	1.368567133	2.758774076	1.230659883	2.190173834	DTPWC9-F128-1-1-1-1-B-B-B-B-B/CML-312SR	III	Y	1	1	14	DTPWC9
DTMA-230	12	2.578793656	3.187174943	2.458160333	2.725057091	1.504812909	2.295677874	1.368644294	1.956126109	0.662743758	2.163755664	2.35191308	1.251923684	1.92418912	0.471006446	0.722277219	DTPWC9-F17-1-3-1-1-B-B-B-B/CML-312SR	V	Y	1	1	14	DTPWC9
DTMA-231	12	2.246831058	1.176301853	1.69740362	2.854493598	1.034024076	1.344785182	1.459645693	2.965823543	1.195449589	0.694236398	2.075116478	0.223200471	2.162956473	0.514322	1.566775633	DTPYC9-F143-5-4-1-2-B-B-B-B-B/CML-312SR	III	Y	2	10	15	DTPYC9
DTMA-232	12	1.611556435	1.256614833	2.200242041	1.244806638	0.995233737	0.989668544	1.779373977	0.971755171	0.738930348	1.572023595	0.505708397	0.37237648	1.533665965	1.260094403	0.519257945	DTPYC9-F11-2-3-1-2-B-B-B-B-B/CML-312SR	III	Y	2	10	15	DTPYC9
DTMA-233	12	1.389924753	1.840556545	1.33454471	5.224517611	0.760016697	1.468706626	0.656272854	4.569678467	0.277959812	1.428384391	5.462261186	0.758663047	4.720505417	0.111313538	3.981899937	DTPYC9-F46-3-4-1-1-B-B-B-B-B/CML-312SR	III	Y	2	10	12	DTPYC9
DTMA-234	12	1.321421137	1.523441275	1.569263792	2.072172489	0.746644284	0.72496014	0.962682052	1.204602834	-0.064124473	0.996480094	1.523332567	0.166080351	1.558171997	0.289794828	0.769895666	DTPYC9-F74-1-1-1-1-B-B-B-B-B/CML-312SR	III	Y	2	10	12	DTPYC9
DTMA-235	12	1.308555367	1.027226886	1.336929974	1.185533184	0.505152886	0.805199713	0.977402279	0.779756825	0.352312775	0.859354502	0.825875804	0.066020431	1.270298295	0.310751342	0.333248903	DTPYC9-F102-4-5-1-1-B-B-B-B-B/CML-312SR	III	Y	2	10	15	DTPYC9
DTMA-236	12	1.454725557	1.281907027	1.524475161	2.23308585	0.749402278	1.119787241	1.582487981	2.1816241	0.633931125	1.134082994	1.794411815	0.354096892	1.911515585	0.697680116	1.371221222	DTPYC9-F46-3-9-1-1-B-B-B-B-B/CML-312SR	III	Y	2	10	12	DTPYC9
DTMA-237	12	1.068648815	1.27584034	1.069537935	1.912716331	0.240953745	1.238152414	1.281249437	1.781985536	0.192774438	1.285451252	2.133039706	0.43738179	1.904016709	0.311052587	1.120672565	DTPYC9-F46-1-2-1-1-B-B-B-B/CML-312SR	III	Y	2	10	12	DTPYC9
DTMA-238	12	0.441603139	1.241835797	1.01483793	0.625088498	0.507064692	0.706857614	0.355219599	0.078838165	0.080362311	1.272684606	0.550843806	0.801160241	0.521745187	0.496309774	-0.025527771	DTPYC9-F46-1-2-1-2-B-B-B-B/CML-312SR	III	Y	2	10	12	DTPYC9
DTMA-239	12	2.272250191	2.568794323	1.652157523	2.237606577	1.530951288	1.775112549	0.666532716	1.267487736	0.832413537	1.045285974	1.523342412	1.11265129	0.905124297	0.084727463	0.43006477	DTPYC9-F143-1-6-1-B-B-B-B/CML-312SR	III	Y	2	10	15	DTPYC9
DTMA-24	12	2.146386443	1.810011484	1.528826239	3.096911153	0.765507214	1.675114545	1.561762073	2.960041918	0.717052216	1.031922294	2.609710079	0.387943622	2.208825794	0.193686268	1.714184935	[CML444/CML395//DTPWC8F31-1-1-2-2-BB]-4-2-2-2-2-BB-B/CML-312SR	V	Y	1	1	1	ZimbabweProgram
DTMA-240	12	1.956754346	2.269639473	1.306159512	1.308104714	1.506812034	2.317241059	1.212881355	1.496104981	1.597525072	1.70600697	1.662993793	1.870002364	0.902821707	0.868067119	0.742312251	DTPYC9-F114-2-4-1-2-B-B-B-B/CML-312SR	III	Y	2	10	12	DTPYC9
DTMA-241	12	1.839948699	1.732833366	1.202137224	1.100886197	0.990948345	1.705487859	0.546422091	-0.683425451	0.706154984	0.962010315	0.944730585	0.750703461	0.332245203	0.238977015	0.246586666	DTPYC9-F13-2-1-1-2-B-B-B-B/CML-312SR	III	Y	2	10	12	DTPYC9
DTMA-242	12	1.141010098	1.984297839	1.691082918	1.05420323	0.491790181	1.267849735	0.864796668	0.486186369	-0.236852505	1.901249396	1.122949046	0.592096392	0.996990703	0.286529394	-0.362901306	LaPostaSeqC7-F102-1-3-1-1-B-B-B-B-B/CML-312SR	I	X	2	2	2	LaPostaSeqC7
DTMA-243	12	1.781033105	1.617399601	1.727885953	2.930988129	1.478397836	0.461450112	0.84655916	1.84216512	0.223148553	0.456993182	1.645339207	0.048746497	1.883303817	0.357491609	1.56421025	LaPostaSeqC7-F31-2-4-1-1-B-B-B-B-B/CML-312SR	I	X	2	2	2	LaPostaSeqC7
DTMA-244	12	1.018327593	1.22669338	1.082817771	2.077043728	0.991541354	0.707771609	0.829105999	1.571901999	0.453277288	0.907706623	1.954651539	0.716656557	1.719647489	0.686716553	1.748150866	LaPostaSeqC7-F125-2-1-1-2-B-B-B-B-B/CML-312SR	I	X	2	2	2	LaPostaSeqC7
DTMA-245	12	1.792006211	1.408963289	1.312516006	2.146773322	0.971697044	1.30598754	1.450465984	2.091162064	0.749558367	0.934794915	1.7434349	0.379079231	1.690462391	0.463968116	1.31732542	LaPostaSeqC7-F64-2-4-1-1-B-B-B-B-B/CML-312SR	I	X	2	2	2	LaPostaSeqC7
DTMA-246	12	2.370370374	3.274018768	2.540342377	2.090216609	2.0021984	2.740574801	1.857345282	1.475842456	1.48831487	2.900274487	2.39316849	2.330865616	1.671583663	1.545300361	0.868249395	LaPostaSeqC7-F64-1-1-1-1-B-B-B-B-B/CML-312SR	I	X	2	2	2	LaPostaSeqC7
DTMA-247	12	0.883580002	0.982438459	0.961879921	1.496833052	0.494178759	1.071249887	0.813043551	1.589143114	0.525250033	1.03029246	1.791965507	0.610722893	1.777121886	0.438707699	1.11582363	LaPostaSeqC7-F96-1-2-1-1-B-B-B-B-B/CML-312SR	I	X	2	2	2	LaPostaSeqC7
DTMA-248	12	1.928930898	1.776128818	2.146521913	1.537106838	1.010218986	1.809494991	1.911849987	1.511731752	1.040319356	1.868384576	1.480105757	0.85178863	1.698064655	1.063784937	0.500283414	LaPostaSeqC7-F123-3-1-1-2-B-B-B-B-B/CML-312SR	I	X	2	2	2	LaPostaSeqC7
DTMA-249	12	1.065844861	0.501102429	0.719061504	1.810108363	0.241024035	0.453240669	0.903798438	1.778630716	0.2185851	0.216788098	1.345590815	-0.320161486	1.558193663	0.024696071	1.14830026	LaPostaSeqC7-F180-1-2-2-1-B-B-B-B-B/CML-312SR	I	X	2	2	2	LaPostaSeqC7
DTMA-25	12	1.81232091	1.962421138	2.283174808	3.225486949	1.239154764	1.295110864	1.867846943	2.569577317	0.589285051	1.860188262	2.75732099	0.736337067	3.035330597	1.149588353	2.163006581	[CML444/CML395//DTPWC8F31-1-1-2-2-BB]-4-2-2-2-1-BB-B/CML-312SR	V	Y	1	1	1	ZimbabweProgram
DTMA-250	12	1.883063791	2.307068642	1.819929358	1.931118232	1.249154941	2.423307853	1.665778911	1.926611631	1.219069019	2.291580843	2.566424508	1.658543627	1.921308391	1.054949464	1.355488547	LaPostaSeqC7-F71-1-2-1-1-B-B-B-B-B/CML-312SR	I	X	2	2	2	LaPostaSeqC7
DTMA-251	12	1.077465433	1.285865709	0.281290005	2.403302032	0.491989402	0.694020165	-0.10170531	1.783631192	-0.108401793	0.011928989	2.08827018	0.124944201	0.965849537	-0.64842967	1.303447068	LaPostaSeqC7-F18-3-2-1-1-B-B-B-B-B/CML-312SR	I	X	2	2	2	LaPostaSeqC7
DTMA-252	12	1.960594624	2.992458339	1.031803058	2.616373382	1.50818976	2.54714687	0.4302325	2.114486536	1.132128104	1.526874068	2.86334035	2.06908414	1.168050822	0.022644858	1.714139446	LaPostaSeqC7-F71-1-2-1-2-B-B-B-B-B/CML-312SR	I	X	2	2	2	LaPostaSeqC7
DTMA-253	12	1.413483898	0.935748099	1.133968299	2.215667423	0.227392201	1.418070297	1.963161876	2.908067373	0.712595687	1.141596743	2.279489324	0.136699098	2.499890232	0.483119709	1.638316311	LaPostaSeqC7-F31-2-3-1-1-B-B-B-B-B/CML-312SR	I	X	2	2	2	LaPostaSeqC7
DTMA-254	12	2.206048313	2.720717971	2.823129194	3.502945219	2.003833261	1.964150666	2.280610853	2.811142566	1.332975641	2.431625131	3.170649241	1.679774541	3.202076495	1.855380438	2.633894436	LaPostaSeqC7-F64-1-1-1-2-B-B-B-B-B/CML-312SR	I	X	2	2	2	LaPostaSeqC7
DTMA-255	12	0.642019315	0.76150898	0.476656299	1.8313342	0.246375172	0.856138449	0.680277964	1.785442483	0.289602263	0.624365674	2.021529421	0.394575681	1.620836191	0.210592776	1.55796586	LaPostaSeqC7-F103-2-1-1-1-B-B-B-B-B/CML-312SR	I	X	2	2	2	LaPostaSeqC7
DTMA-256	12	0.618831488	0.475854342	0.733999089	1.819376983	0.492833231	0.033987649	0.520785902	1.275360229	-0.003139602	0.218955507	1.244774748	-0.075737672	1.371393127	0.274083689	1.314229337	LaPostaSeqC7-F103-2-2-2-1-B-B-B-B-B/CML-312SR	I	X	2	2	2	LaPostaSeqC7
DTMA-257	12	1.677908392	1.988630753	1.04079226	1.354832959	1.257118951	1.77291642	0.575552264	1.157454413	1.006961397	1.015867041	1.421675982	1.369748776	0.609995994	0.293414316	0.712794952	LaPostaSeqC7-F86-3-1-1-1-B-B-B-B-B/CML-312SR	I	X	2	2	2	LaPostaSeqC7
DTMA-258	12	0.850210674	0.966052894	-0.21309508	3.475459731	0.49866503	0.909111896	-0.482525689	3.664055328	0.421312138	-0.090270616	3.821631302	0.531311843	2.69884177	-0.707520695	2.960263796	LaPostaSeqC7-F96-1-6-2-1-B-B-B-B-B/CML-312SR	I	X	2	2	2	LaPostaSeqC7
DTMA-259	12	1.058367941	1.22269981	0.796341186	2.123321367	0.743492946	0.676852337	0.429215563	1.591325768	0.191005491	0.373668867	1.697390993	0.342967812	1.232233466	0.040092851	1.392536264	LaPostaSeqC7-F32-1-3-1-1-B-B-B-B-B/CML-312SR	I	X	2	2	2	LaPostaSeqC7
DTMA-26	12	0.596521444	1.460765506	1.365873701	2.261829272	0.74275878	1.13443815	1.269294004	1.945317495	0.393472369	1.942965712	2.816040753	1.239138697	2.728417301	1.230715548	2.216142862	P502SRC0-F2-54-2-3-1-B-B-B/CML-312SR	II	Y	3	5	5	ZimbabweProgram
DTMA-260	12	1.128340352	0.706497639	0.878977399	2.080175224	0.480829615	0.912112988	1.349067468	2.370753107	0.604831419	0.703259137	1.88189471	0.130256957	2.005753868	0.470178462	1.624311001	LaPostaSeqC7-F12-2-1-1-1-B-B-B-B-B/CML-312SR	I	X	2	2	2	LaPostaSeqC7
DTMA-261	12	0.794477152	0.511560228	0.178384341	2.082873923	0.237352062	0.247224806	0.217775423	1.795746922	-0.071866299	-0.288825345	1.557115756	-0.368230152	1.139498477	-0.533145071	1.278541206	LaPostaSeqC7-F180-3-1-1-1-B-B-B-B-B/CML-312SR	I	X	2	2	2	LaPostaSeqC7
DTMA-262	12	0.470165518	0.515923882	0.867462267	1.601748385	0.247968046	-0.090399202	0.486539304	1.143863929	-0.277735189	0.303169947	1.00142145	-0.336255243	1.276547352	0.028520749	0.915210486	LaPostaSeqC7-F86-1-1-1-1-B-B-B-B-B/CML-312SR	I	X	2	2	2	LaPostaSeqC7
DTMA-263	12	0.553051768	0.210695819	0.134096387	1.381495659	-0.519094941	0.198821141	0.388882547	1.398613083	-0.56988467	-0.100365996	1.07475999	-0.89048099	1.02501814	-0.755895471	0.410500223	LaPostaSeqC7-F96-1-1-1-B-B-B-B/CML-312SR	I	X	2	2	2	LaPostaSeqC7
DTMA-264	12	1.831046247	1.728407904	1.77059446	4.284408031	0.996952044	1.713739145	1.500016928	4.432989446	0.964932637	1.630350153	4.49265885	0.805716284	4.432465623	0.787446963	3.603049255	LaPostaSeqC7-F96-1-2-1-2-B-B-B-B/CML-312SR	I	X	2	2	2	LaPostaSeqC7
DTMA-265	12	2.087443175	2.551088301	1.829299771	2.586308061	1.507646467	1.654989739	0.692795112	1.730390582	0.698354715	1.403149054	2.165687946	1.174681559	1.469425205	0.290423308	1.399098829	LaPostaSeqC7-F96-1-2-1-3-B-B-B-B/CML-312SR	I	X	2	2	2	LaPostaSeqC7
DTMA-266	12	2.194065905	1.502282125	1.07349948	2.634291989	0.998630197	1.589996897	1.348076378	2.652167901	1.039182889	0.440956721	2.047442722	0.355290874	1.404534675	-0.009822098	1.532936113	LaPostaSeqC7-F180-1-1-2-1-B-B-B-B/CML-312SR	I	X	2	2	2	LaPostaSeqC7
DTMA-267	12	2.79980635	2.180423539	1.942881264	3.398134718	1.984119753	2.400562257	2.330865105	3.654724994	2.150126674	1.547465561	3.045993232	1.556705885	2.744845926	1.454906236	2.884433739	LaPostaSeqC7-F152-1-1-2-1-B-B-B-B/CML-312SR	I	X	2	2	2	LaPostaSeqC7
DTMA-268	12	2.372028816	1.762656629	2.861653875	2.912149191	1.246767712	2.53557455	3.712357685	3.636013143	1.938734822	2.935178424	3.054473369	1.358049867	3.951370998	2.550885977	2.620270952	LaPostaSequiaC7-F33-1-2-1-B-B-B-B/CML-312SR	I	X	2	2	2	LaPostaSeqC7
DTMA-269	12	1.177984259	1.246130539	1.554736733	2.551223913	0.988667921	0.961987738	1.555321181	2.260051914	0.658097984	1.42388172	2.313776857	0.692372975	2.61452712	1.100654272	2.032524684	DTPWC9-F2-3-2-1-B-B-B-B-B/CML-312SR	III	Y	1	1	14	DTPWC9
DTMA-27	12	2.401210198	3.281065262	2.704979584	3.890016372	1.993201702	2.649618135	2.319824536	3.24887879	1.33873429	2.936789523	4.043591196	2.136466707	3.397099025	1.742970863	2.749611899	P502-SRc0-F2-54-2-2-1-B-B-B-B/CML-312SR	III	Y	3	5	5	ZimbabweProgram
DTMA-270	12	1.783322873	1.427377556	0.71359012	2.215913942	1.236771046	1.23537103	0.832402603	2.196522761	1.045629726	0.240904259	1.771427929	0.659417653	1.001336385	0.108824872	1.720362569	DTPWC9-F32-1-5-1-B-B-B-B-B/CML-312SR	IV	Y	1	1	14	DTPWC9
DTMA-271	12	3.196229195	4.529309363	3.272322445	3.176709916	3.001980121	2.880354038	1.403763786	1.678751842	1.32791673	2.931294873	2.785849173	2.659256266	1.684085176	1.311032676	1.167792824	DTPWC9-F67-2-2-1-B-B-B-B-B/CML-312SR	III	Y	1	1	14	DTPWC9
DTMA-275	12	2.765537029	1.992895997	2.20499952	3.02557554	1.742019374	1.700622813	2.066635169	2.669515571	1.3301664	1.204542228	2.163547585	0.674679898	2.246699933	1.010246294	1.878622186	DTPWC9-F55-1-1-1-3-B-B-B-B/CML-312SR	IV	Y	2	10	12	DTPWC9
DTMA-28	12	2.324592781	2.235050919	2.103135461	3.00040311	1.486144309	1.588301357	1.61924583	2.402622297	0.7436667	1.377328895	2.348022337	0.656916708	2.088251837	0.629487794	1.563385647	CML489/CML444//ZM521B-66-4-1-1-1-BB]-7-3-1-B-B-B/CML-312SR	II	Y	4	4	4	ZimbabweProgram
DTMA-280	12	3.616819352	2.778175387	2.768269637	3.333983526	1.734310335	3.393702946	3.640982215	3.856268742	2.316350603	2.556161609	3.031176351	1.421001639	2.955984634	1.540150957	2.023629213	DTPYC9-F38-4-3-1-2-B-B-B-B-B/CML-312SR	III	Y	2	10	15	DTPYC9
DTMA-281	12	1.62707335	2.055679046	2.294927654	3.210751479	1.25203616	1.598079053	1.99865832	2.589551616	0.810786005	2.323874889	3.237521134	1.293769499	3.360720192	1.582189595	2.555701504	DTPYC9-F86-1-1-1-1-B-B-B-B-B/CML-312SR	III	Y	2	10	12	DTPYC9
DTMA-282	12	3.086765212	2.243865285	2.05204471	3.136543751	1.259879601	2.180808637	2.18035612	3.090962803	1.269841368	1.154563542	2.286701169	0.460912579	2.100493301	0.289057835	1.551770222	DTPYC9-F69-3-5-1-1-B-B-B-B/CML-312SR	III	Y	2	10	12	DTPYC9
DTMA-283	12	3.080293546	1.815510469	1.632756455	3.862637073	1.262851305	1.890989821	1.381806367	3.687770365	1.35027451	0.520224194	2.748221245	0.14386382	2.585536017	-0.193297077	2.38305347	DTPYC9-F72-1-2-1-1-B-B-B-B/CML-312SR	III	Y	2	10	12	DTPYC9
DTMA-284	12	0.702054446	0.730259729	1.146519086	1.853701113	0.994357976	0.421236739	1.131727285	1.721674126	0.702172748	0.896771409	1.668394748	0.681090413	1.946426778	1.159823682	1.969223639	LaPostaSeqC7-F153-1-2-1-1-B-B-B-B-B/CML-312SR	I	X	2	2	2	LaPostaSeqC7
DTMA-285	12	1.131854218	1.669427354	1.102337888	2.256387413	1.007096226	1.360397244	0.66904936	1.759781664	0.673583749	1.291079623	2.318331093	1.209866322	2.048471017	0.622325035	1.714070191	LaPostaSeqC7-F153-1-2-1-2-B-B-B-B-B/CML-312SR	I	X	2	2	2	LaPostaSeqC7
DTMA-286	12	2.016100229	1.712295766	1.220614765	3.098792358	0.997915395	1.60071846	1.344083678	3.016343732	0.947967124	0.859294556	2.811978501	0.650172114	2.359972728	0.243680015	2.26761197	LaPostaSeqC7-F12-2-3-1-1-B-B-B-B-B/CML-312SR	I	X	2	2	2	LaPostaSeqC7
DTMA-287	12	1.918469554	2.347865688	1.94068609	2.702272699	1.765491744	1.290973117	0.651457918	1.592421422	0.775175167	1.252674018	2.021693984	1.142544701	1.805773585	0.550281495	1.314807769	LaPostaSeqC7-F102-1-3-1-2-B-B/CML-312SR	I	X	2	2	2	LaPostaSeqC7
DTMA-289	12	0.562686611	-0.018190844	0.172931497	1.278470205	-0.017702413	0.481178108	0.954137139	1.668459307	0.479639185	0.235509113	1.264977298	-0.066055132	1.443019946	0.248616949	1.314010562	LaPostaSeqC7-F103-1-2-1-1-B-B-B-B-B/CML-312SR	I	X	2	2	2	LaPostaSeqC7
DTMA-29	12	2.094407843	1.482130588	1.539354559	1.225469572	0.756241162	2.138594581	1.986590696	1.965238204	1.425410427	1.598987856	1.13047534	0.880115749	1.340112146	0.783574276	0.350274651	02SADVL2B-.-17-1-1-B-B-B/CML-312SR	IV	Y	4	4	4	ZimbabweProgram
DTMA-291	12	2.32281411	1.476279021	1.822085786	2.358477384	1.236134739	1.718422104	2.297717759	2.708049981	1.45592715	1.267388745	1.855491518	0.601670366	2.128370186	1.156146108	1.701021585	LaPostaSeqC7-F97-3-1-1-2-B-B-B-B-B/CML-312SR	I	X	2	2	2	LaPostaSeqC7
DTMA-292	12	1.846907269	0.705795546	0.904010449	1.54290795	-0.004181685	1.535140989	1.991585594	2.450924825	0.86560726	0.55035788	1.171553901	-0.395547656	1.337044569	-0.043722816	0.605022467	LaPostaSeqC7-F153-1-1-1-1-B-B-B-B-B/CML-312SR	I	X	2	2	2	LaPostaSeqC7
DTMA-293	12	0.953128847	1.041884814	0.373785528	2.048929852	0.007627328	0.727913584	0.349734245	1.718170852	-0.16952717	0.192236192	1.83664002	-0.070038662	1.105966818	-0.693553643	0.909518165	LaPostaSeqC7-F153-1-1-1-2-B-B-B-B-B/CML-312SR	I	X	2	2	2	LaPostaSeqC7
DTMA-294	12	1.902672939	0.775090816	1.02824551	2.210162974	0.494495809	1.477451928	2.016557707	2.98922764	1.284961022	0.70580097	1.724878331	0.152328919	2.041110587	0.512668244	1.604733305	LaPostaSeqC7-F10-3-3-1-1-B-B-B-B-B/CML-312SR	I	X	2	2	2	LaPostaSeqC7
DTMA-296	12	3.320951857	2.700502718	2.358649111	3.340775074	1.749359526	3.020064337	2.757692164	3.635106781	2.016515775	2.019790743	3.165466086	1.458299421	2.696019	1.094102627	2.29263948	LaPostaSeqC7-F31-2-1-1-2-B-B-B-B-B/CML-312SR	I	X	2	2	2	LaPostaSeqC7
DTMA-297	12	-0.158836016	-0.057367168	-0.356602214	0.719451385	-0.510105645	0.775758	0.578784181	1.560173046	0.198578749	0.580011211	1.65325543	0.398623693	1.325271946	0.177109163	1.286733074	LaPostaSeqC7-F33-1-4-1-1-B-B-B-B-B/CML-312SR	NA	NA	NA	NA	NA	NA
DTMA-298	12	2.436704719	3.277170002	2.267421356	1.700534525	2.263695862	2.295995686	1.198758303	0.949560297	1.320411847	2.070676369	1.589572089	2.124244544	0.774402143	1.081122593	0.536292936	LaPostaSeqC7-F78-2-1-1-1-B-B-B-B/CML-312SR	NA	NA	NA	NA	NA	NA
DTMA-299	12	1.266465037	1.156620208	1.595729767	2.450907419	0.979650738	0.941736476	1.690520781	2.298257695	0.726877335	1.453109908	2.272905609	0.707698587	2.744824774	1.272806273	2.148571971	LaPostaSeqC7-F32-2-1-1-1-B-B-B-B/CML-312SR	NA	NA	NA	NA	NA	NA
DTMA-3	12	4.154895509	3.970612548	3.615575445	2.748017009	3.014230285	3.154236609	2.54794901	1.984244217	2.223147196	2.500003813	1.769320277	2.014427547	1.562150296	1.522470878	0.825100678	[(CML395/CML444)-B-4-1-3-1-B/CML395//DTPWC8F31-1-1-2-2]-5-1-2-2-BB/CML-312SR	V	Y	1	1	1	ZimbabweProgram
DTMA-300	12	1.77635807	1.444692839	0.823245048	2.54830668	1.235237314	1.686296966	1.314100869	2.894830421	1.460890771	0.777745698	2.591712549	1.093194088	1.893787182	0.701436855	2.398252178	LaPostaSeqC7-F32-2-1-1-2-B-B-B-B/CML-312SR	NA	NA	NA	NA	NA	NA
DTMA-31	12	3.178269371	3.773231711	3.713808624	8.608968372	2.519035184	2.863034858	2.544888219	7.763173573	1.719058003	3.415809691	8.260639803	2.303261948	7.95623051	2.114073848	6.717227378	[CML440/[[[K64R/G16SR]-39-1/[K64R/G16SR]-20-2]-5-1-2-B*4/CML390]-B-38-1-B-7-.-B//ZM303c1-243-3-B-1-1-B]-2-1-B-B/CML-312SR	III	Y	3	NA	NA	ZimbabweProgram
DTMA-32	12	0.639767359	1.026488128	1.55614228	0.993972698	0.508469202	0.6546169	1.037552119	0.937433546	0.155733634	1.56567012	1.146789627	0.539230292	1.913656426	0.940065096	0.521463888	[CML440/[[[NAW5867/P30SR]-111-2/[NAW5867/P30SR]-25-1]-9-2-3-B-2-B/CML388]-B-35-2-B-1-.-1//ZM303c1-243-3-B-1-1-B]-2-1-B-B/CML-312SR	III	Y	3	NA	NA	ZimbabweProgram
DTMA-33	12	3.393347602	2.246120559	2.271241772	3.388934439	1.506754005	3.009033762	3.242958521	4.079340373	2.287299492	1.93505135	2.980978654	1.20786515	2.973415459	1.270089841	2.430942686	[CML144/[CML144/CML395]F2-5sx]-1-3-1-3-B*4-B-B/CML-312SR	IV	Y	4	4	4	ZimbabweProgram
DTMA-34	12	3.273671106	3.398525976	3.998191056	4.652077219	2.974039484	1.235350613	2.075629044	2.643078165	0.715543599	1.991603489	2.775964446	0.854616631	3.414165844	1.663869664	2.375349359	[CML198/ZSR923S4BULK-2-2-X-X-X-X-1-BB]-3-3-1-1-2-B*7-B-B/CML-312SR	IV	Y	4	4	4	ZimbabweProgram
DTMA-35	12	2.634813049	3.287425034	2.92954196	3.919331435	2.242701867	2.238897106	1.987175711	2.745962028	1.11472948	2.555613498	3.452992944	1.856363323	2.922122333	1.606599902	2.472318352	P402c2F2-695-2-BB-2-B*4-B-B/CML-312SR	III	Y	5	7	7	ZimbabweProgram
DTMA-36	12	3.110627209	2.896231127	2.038170723	0.655942	1.999509855	3.103964068	2.09847115	0.923249396	2.255372457	2.054002609	0.557160321	2.022433871	0.077290945	1.103401992	-0.361978913	ZEWAc1F2-254-2-1-B-1-BBB-B-B/CML-312SR	III	Y	5	7	7	ZimbabweProgram
DTMA-37	12	3.597830114	2.207268402	4.451441962	3.580155353	1.995469307	2.161135372	4.567148513	3.543186649	1.936460844	3.060711983	2.195191622	0.617445513	4.396616838	2.905603728	2.075572403	CML373-BB-B-B/CML-312SR	II	Y	2	2	2	MexicoSubtropical
DTMA-38	12	1.638271012	1.990387371	1.329340884	2.763443417	0.998089208	1.973036942	1.5400413	2.721839384	1.017379618	1.714689695	3.04085169	1.350454765	2.463247137	0.814297756	2.283027698	[CML389/CML176]-B-29-2-2-6-1-B-B-B/CML-312SR	III	Y	3	5	8	ZimbabweProgram
DTMA-39	12	0.940606426	0.791014725	2.366421096	2.658545919	1.243256999	0.26065153	1.997230815	2.151286393	0.653804653	1.60565729	1.865661332	0.415547626	3.339292294	2.045192274	2.313723331	[CML144/[CML144/CML395]F2-8sx]-1-1-1-B*5-B-B/CML-312SR	IV	Y	4	4	4	ZimbabweProgram
DTMA-40	12	3.952358497	2.798382203	3.632027217	4.521998759	3.003279332	2.174407737	3.115586304	3.838271716	2.369055372	1.83965724	2.736516955	1.243592823	3.423716591	2.132697258	3.051674876	[CML144/[CML144/CML395]F2-8sx]-1-2-3-2-B*5-B-B/CML-312SR	IV	Y	4	4	4	ZimbabweProgram
DTMA-41	12	1.777841594	1.248035928	0.907783597	2.495560111	0.485654517	1.083168722	0.906180688	2.357483819	0.239401378	0.172563408	1.835955642	-0.313947043	1.489094703	-0.535501178	1.1637085	[GQL5/[GQL5/[MSRXPOOL9]C1F2-205-1(OSU23i)-5-3-X-X-1-BB]F2-4sx]-11-3-1-1-B*5-B-B/CML-312SR	III	Y	4	4	4	ZimbabweProgram
DTMA-42	12	2.178532189	2.759291934	3.027050661	3.717942313	1.746853894	1.85101655	2.335468223	2.803567656	0.829060478	2.635973972	3.313576434	1.302813627	3.495338392	1.738075489	2.356237445	[CML150/CML373]-B-2-2-B*5-B-B/CML-312SR	II	Y	2	2	2	ZimbabweProgram
DTMA-43	12	2.874734253	2.991792506	3.16832514	3.607920454	1.992748316	3.162029455	3.477727991	3.173047447	1.680136525	3.110260467	3.566669364	1.892118566	3.613831362	2.18602597	2.576417714	S99TLWQ-B-8-1-B*5-B-B/CML-312SR	II	Y	4	4	4	MexicoTropical
DTMA-44	12	1.819132252	1.49360781	1.712104401	2.965593084	0.986581023	1.301119569	1.7571006	2.755410042	0.717524676	1.309967346	2.584519187	0.458683882	2.792668317	0.812407959	2.09424519	CML444-B/CML-312SR	II	Y	2	2	2	ZimbabweProgram
DTMA-45	12	2.109201752	2.786530805	2.997931431	3.4322887	1.747100206	1.665159366	2.101465543	2.264193939	0.625545883	2.643269203	3.107381815	1.406634654	3.166670434	1.697946959	2.098674907	1368-B-B/CML-312SR	III	Y	4	4	4	NA
DTMA-47	12	3.867618069	3.535174364	4.292077489	2.963981586	2.509805772	3.014194367	3.452697818	2.450681467	2.015306244	3.371390586	2.313342328	1.715904339	2.888756707	2.254225945	1.058436665	(KU1403x1368)-7-2-1-B-B-B-B-B-B/CML-312SR	III	Y	4	4	4	NA
DTMA-48	12	2.32969863	1.730255332	1.744456144	2.221388289	0.500013199	2.400109638	2.64003763	2.849087435	1.222419659	1.876732814	2.348209264	0.641719431	2.38394853	0.768200043	1.317354023	4001-B-B/CML-312SR	III	Y	4	4	4	NA
DTMA-49	12	1.363220068	1.696692403	2.486539708	2.769290876	0.9698712	1.162319094	2.154049655	2.280718475	0.306657785	2.281579552	2.680016219	0.64159728	3.369145258	1.555915549	1.91605082	KU1409-SR-B-B/CML-312SR	III	Y	4	4	9	NA
DTMA-5	12	2.577177383	2.236815334	2.035383366	2.839238176	2.004854449	1.939221674	1.541466169	2.459740001	1.680670518	1.364734394	1.890888743	1.352632483	1.986889149	1.058373089	1.663942019	[DTPWC8F31-4-2-1-6-B2/CML395//[CML445/ZM621B]-2-1-2-3-1-BB]-3-2-1-1-1-2-1-B-B/CML-312SR	V	Y	1	1	1	ZimbabweProgram
DTMA-52	12	1.42939876	1.479485113	1.595691492	2.384212524	1.255320746	1.02140988	0.817246861	1.852217997	0.779695432	1.066833104	1.922109707	0.757944442	2.105653702	0.737382938	1.614292834	CLA135-B-B/CML-312SR	III	Y	4	4	4	ColombiaAcidTolerant
DTMA-53	12	2.541590363	1.921192275	1.854841938	2.416122158	1.225399571	2.527016169	2.679593163	3.014283638	1.740593093	1.864725572	2.452666414	1.132983326	2.431924868	1.226349762	1.81684602	CLA183-B-B/CML-312SR	II	Y	4	4	4	ColombiaAcidTolerant
DTMA-54	12	3.362030399	3.254480686	3.986529865	4.604373012	2.990386333	2.582551139	3.509777036	3.923915934	2.304613047	3.160106361	3.90975483	2.129952683	4.60385287	2.988687871	3.646455225	CLA195-B-B/CML-312SR	III	Y	4	4	4	ColombiaAcidTolerant
DTMA-55	12	3.453624272	3.336833834	3.465683309	4.494698387	2.522807655	2.783615697	2.649575284	3.655839712	1.999246427	2.771809304	3.760750952	1.925871805	3.92670962	1.883645241	2.883606153	CLA222-B-B/CML-312SR	II	Y	4	4	4	ColombiaAcidTolerant
DTMA-56	12	4.159777007	4.959576515	3.954764131	2.72678231	3.001920137	4.288249715	3.0626937	2.084129561	2.299607649	4.053083846	2.970695162	3.067785905	1.874355386	2.023141719	0.75239873	CLA12-B-B/CML-312SR	III	Y	5	8	10	ColombiaAcidTolerant
DTMA-57	12	2.392025569	3.034313069	2.985937173	1.334175056	1.99907611	2.591717324	2.28859538	1.105428026	1.500756589	3.102427928	1.60027513	2.169207764	1.743734309	1.969668831	0.506269458	CLA18-B-B/CML-312SR	III	Y	4	4	9	ColombiaAcidTolerant
DTMA-58	12	2.386314396	3.015258787	2.240900201	1.802151818	1.75401938	3.035068086	2.129078189	1.932655037	1.744144176	2.915226178	2.557794861	2.411006337	1.995231696	1.534105443	1.035554001	CLA20-B-B/CML-312SR	NA	NA	NA	NA	NA	NA
DTMA-59	12	0.916260418	1.019734657	1.121932197	2.170733079	0.743025146	0.858560431	1.182851625	2.070292411	0.59775956	1.015285637	2.11295287	0.661046521	2.23229238	0.817889923	1.842060275	CLA35-B-B/CML-312SR	III	Y	NA	NA	NA	NA
DTMA-6	12	2.552120009	2.953821466	2.472962449	3.626137825	2.238963198	1.991754894	1.671792957	2.611075444	1.26344413	1.876112576	3.086607603	1.663415311	2.633472613	1.234750036	2.548901038	00SADVEA-.-28-1-2-1-1-1-2-3/CML-312SR	V	Y	1	1	1	ZimbabweProgram
DTMA-60	12	2.396187849	2.323188834	2.059842631	1.010827022	0.75696452	3.241788429	2.716955546	1.56443629	1.596196827	2.968642375	2.078002665	1.667286667	1.472094659	1.261484428	0.084181345	CLA37-B-B/CML-312SR	III	Y	5	8	10	ColombiaAcidTolerant
DTMA-61	12	3.342480992	3.426388714	3.361706615	4.203129801	2.981169053	2.777709719	2.967527022	3.639342622	2.276279745	2.898930205	3.674192608	2.350100693	3.728505588	2.473073069	3.319595878	CLA41/CML-312SR	III	Y	4	4	9	ColombiaAcidTolerant
DTMA-62	12	2.649895959	2.081068943	2.487717066	2.326595196	1.509973055	2.4482302	2.614961226	2.705266711	1.777524651	2.266587293	2.19924284	1.274210324	2.317943914	1.552281453	1.39328437	CLA44-B-B/CML-312SR	III	Y	5	8	10	ColombiaAcidTolerant
DTMA-63	12	3.028655703	3.126288347	3.217163181	3.794652615	1.783516665	2.957563132	2.770762481	3.388020577	1.704783774	3.054403218	3.54827766	1.86122882	3.542116919	1.686224472	2.199918308	CLA46-B-B/CML-312SR	III	Y	5	8	10	ColombiaAcidTolerant
DTMA-64	12	2.828989651	3.033996914	2.697926031	2.489296361	2.247762747	2.462602684	1.965139015	2.038814399	1.693438926	2.392300767	2.131962243	1.882194104	1.916222572	1.533894635	1.171744209	CLA56-B-B/CML-312SR	III	Y	5	8	10	ColombiaAcidTolerant
DTMA-65	12	2.606057151	1.520609673	2.615477442	2.897195775	1.500048035	2.031391898	3.342723568	3.538080518	2.057740093	2.148027226	2.392068985	0.990616904	3.448097764	2.125662286	2.48630647	CLA91-B-B/CML-312SR	III	Y	4	4	9	ColombiaAcidTolerant
DTMA-66	12	1.916326187	2.245385812	1.779383979	2.107968908	1.261597891	1.60077323	1.046946665	1.684281019	0.721501065	1.463364186	1.848849393	0.970976052	1.381475571	0.473001676	0.701641686	CLA99-B-B/CML-312SR	III	Y	5	8	10	ColombiaAcidTolerant
DTMA-67	12	4.355838994	3.746036625	4.730352471	5.098506904	3.99976858	2.524503142	3.782185841	3.917410441	2.786416825	2.946737887	3.243954736	2.152640023	4.32310887	3.257082869	3.650121983	CLA105-B-B/CML-312SR	III	Y	4	4	9	ColombiaAcidTolerant
DTMA-68	12	3.031197459	2.696274858	3.421596256	3.565613092	2.483007769	2.753459731	3.675214063	3.58921138	2.425362487	3.22531078	3.248415429	2.102020239	4.072265612	3.005590589	3.066395239	CLA106-B-B/CML-312SR	III	Y	4	4	9	ColombiaAcidTolerant
DTMA-69	12	2.34889122	2.210070238	2.015919712	2.655389687	1.47676094	2.023859575	2.11276775	2.403706606	1.218809321	1.858038541	2.384433318	1.152951472	2.265748689	1.080365024	1.723320921	CLA113-B-B/CML-312SR	III	Y	4	4	9	ColombiaAcidTolerant
DTMA-7	12	4.111902809	3.27543753	3.958973823	5.108258534	2.993991775	2.746522342	3.586711389	4.60321201	2.47304518	2.533507951	3.817492595	1.638144066	4.295563294	2.420197403	3.562249683	CIMCALI8843/S9243-BB-.-B-5-1-BB-2-3-1-B-B/CML-312SR	V	Y	1	1	1	ZimbabweProgram
DTMA-70	12	2.959235992	3.707727925	2.866655493	1.993603736	2.266489603	3.171345433	2.113071359	1.420106148	1.840391499	2.933890352	2.050470783	2.501034894	1.425847659	1.570527864	0.482170317	CLA149-B-B/CML-312SR	III	Y	5	8	10	ColombiaAcidTolerant
DTMA-71	12	2.704634375	4.282380662	3.691798204	1.983669632	2.514148807	3.036073075	2.178762955	0.70829956	1.312282153	3.972741929	2.337075688	2.834591755	1.766002627	2.165626748	0.605672566	CLA154-B-B/CML-312SR	III	Y	5	8	10	ColombiaAcidTolerant
DTMA-72	12	3.098472103	3.497161351	2.240860191	1.671261172	2.009190167	3.143066659	1.731404515	1.352600519	1.678887076	2.290586147	1.741805243	2.055877308	0.230062779	0.79261775	-0.058401201	CLA155-B-B/CML-312SR	III	Y	5	8	10	ColombiaAcidTolerant
DTMA-73	12	2.631598974	2.722957801	1.799857459	3.466704314	1.759327208	2.304332741	1.29889354	3.067363615	1.485685506	1.503821961	3.074963452	1.505141983	2.292568822	0.53608071	2.25769025	CLA156-B-B/CML-312SR	III	Y	5	8	10	ColombiaAcidTolerant
DTMA-74	12	2.965909195	3.464157884	4.824629226	3.355840686	2.262011382	2.652492247	3.626421704	2.489368393	1.341301712	4.412875859	3.303974027	1.897136338	4.297079359	3.078971584	1.610526419	CLA157-B-B/CML-312SR	III	Y	5	8	10	ColombiaAcidTolerant
DTMA-75	12	3.256954792	3.270675835	3.501240696	4.043902857	2.774975794	2.484917753	2.515496684	3.006842212	2.11592045	2.692355838	3.065655678	2.060602741	3.061876332	2.156416469	2.886575623	CLA158-B-B/CML-312SR	III	Y	5	8	10	ColombiaAcidTolerant
DTMA-77	12	2.422794003	2.710185365	2.211417275	1.831076991	1.504823821	2.809232653	2.082632202	1.88548512	1.566118922	2.499018156	1.935032469	1.867465399	1.67053241	1.274267771	0.870456868	CLA307-B-B/CML-312SR	III	Y	5	8	10	ColombiaAcidTolerant
DTMA-78	12	2.111576194	2.178929354	2.695375937	3.14274975	1.484206123	1.688217305	2.438507185	2.681599862	0.957080425	2.259603907	2.723249698	1.065107205	3.16382217	1.669121003	2.111882466	CLA309-B-B/CML-312SR	III	Y	5	8	10	ColombiaAcidTolerant
DTMA-79	12	1.843327086	1.772089117	2.098377367	3.172757295	0.999079177	2.03750935	2.505698431	3.26969038	1.237867593	2.247571847	3.278347489	1.156303283	3.489712704	1.589562986	2.547435461	(A.T.Z.T.R.L.BA905-3-3P-1P-4P-2P-1-1-1-BxG9BC0R.L.23-1P-2P-3-2P-3-2P-1P-B-B-B)-B-16TL-3-1-4-B-B-B/CML-312SR	III	Y	5	8	10	NA
DTMA-8	12	2.348023199	2.247679095	3.98167949	3.624659256	1.742473697	1.972640603	3.879466007	3.310618311	1.424138725	3.638917268	3.347839831	1.3812887	4.950074094	3.168899236	2.832200464	CIMCALI8843/S9243-BB-.-B-5-1-BB-2-3-2-B-B/CML-312SR	NA	NA	NA	NA	NA	NA
DTMA-80	12	2.055898927	0.467413073	1.797951147	2.163627046	0.733628112	1.374187198	2.906755882	3.063234608	1.598347089	1.190919371	1.48629049	0.065291831	2.835124865	1.589697184	1.916285479	(A.T.Z.T.R.L.BA905-3-3P-1P-4P-2P-1-1-1-BxG9BC0R.L.23-1P-2P-3-2P-3-2P-1P-B-B-B)-B-76TL-1-2-4-B-B-B/CML-312SR	III	Y	5	8	10	NA
DTMA-81	12	2.927375739	2.542271102	2.97556918	3.005393802	2.507750927	2.113253037	2.319312188	2.78289932	2.103209668	2.164140207	2.193390707	1.738027184	2.707168953	2.038594434	2.237221442	[(G31*G32-2xG31*G32-1)PR92A72-3P-2-1-1-1xCML-349]-1-2-2-1-B-B-B-B-B/CML-312SR	III	Y	5	8	10	NA
DTMA-82	12	2.854274754	3.017469361	3.540519598	4.146584636	2.991913028	2.248399234	2.985687509	3.292685494	2.232291729	2.97620007	3.615150229	2.406339423	4.167544053	3.009258863	3.611460234	(A.I.Z.T.V.C.20-3-1-1-2-B-BxA.I.Z.T.V.C.PR93A-17-1-3-1-1-B-B)-B-14TL-1-3-B-B/CML-312SR	NA	NA	NA	NA	NA	NA
DTMA-83	12	3.844680914	3.89548339	3.668617836	7.334592337	2.991596674	2.887817302	2.499483985	6.464967646	2.003027252	2.616177108	6.21164819	1.96781241	6.239739962	1.6876803	5.186888796	[(P86S.F*P.S.P.A.AxP.S.P.A.A.TL91A44-3-1-18-2P-2-1-1-3-1)xA.I.R.L.TL91A2(3)-1-4-2-2TL-1-1-B]-3-2-3-1-B-B-B-B-B/CML-312SR	NA	NA	NA	NA	NA	NA
DTMA-84	12	3.047202188	3.224199176	3.37329521	4.140501775	2.24324917	2.701836342	3.083815039	3.534964605	1.683648619	3.137830185	3.828331613	1.902951387	3.878430636	2.215162644	2.944752495	(200-3xGUAT189)(16xP84c1F27-4-1-4-B-1-B59)F1-B-xP84c1F26-2-2-4-B-2-B]F97-1-2-1-3xCML312-B-xP84c1F27-4-1-6-B-5-B]-2-1-B-B-B-B-B/CML-312SR	III	Y	4	4	9	EntomologyProgram
DTMA-85	12	1.993500293	2.282558276	-0.374035608	1.106671619	1.236820439	2.980029568	0.135057665	2.200814042	1.859766293	0.683466713	2.297992317	2.161434414	-0.251175565	-0.56842924	1.105341923	(200-6xGUAT189)(51-2-1)F1-B-xP84c1F26-2-2-4-B-2-B]F102-1-2-2-3x[KILIMAST94A]-30/MSV-03-2-10-B-1-B-B-xP84c1F27-4-1-6-B-5-B]-2-2-B-B-B-B-B/CML-312SR	III	Y	4	4	9	EntomologyProgram
DTMA-86	12	2.818792982	2.777626512	1.905676455	2.206133712	1.251214378	3.154113213	2.166216596	2.693570885	1.657673345	2.193999377	2.546904858	1.566063164	1.691180293	0.628032031	0.756346161	CML311xCML311/CML311xMBRC1BcF94-3-1-1-B-B-B-B-1-1-B-B-B-B-B-B-B/CML-312SR	III	Y	3	5	8	EntomologyProgram
DTMA-87	12	2.409217167	2.24326513	2.146778482	2.143782203	1.504844345	2.277534403	1.951866379	2.033533633	1.525644527	1.897116522	1.744718547	1.315250481	1.938451106	1.07613857	0.92551376	CML384xMBR/MDRC3BcF58-2-1-3-B-B-B-B-3-1-B-B-BB-B-B-B/CML-312SR	III	Y	5	8	10	EntomologyProgram
DTMA-88	12	1.58729253	1.729309972	2.732061524	2.585500942	0.739424469	1.78824439	2.959574917	2.721945296	0.786627057	2.920729964	2.782965064	0.893896108	3.763803146	1.96548815	1.895540507	CML311/MBRC2BcF41-2-BBBBB-B-B-B-B/CML-312SR	III	Y	3	5	5	EntomologyProgram
DTMA-89	12	3.89209876	2.765146264	3.443360274	9.527230363	2.269367084	3.109488456	3.694200506	10.10834395	2.746039664	2.639683778	8.819675732	1.504047587	9.696838632	2.162328112	8.560573834	CML311/MBRC2BcF4-1-B-B-BB-B-B/CML-312SR	III	Y	3	5	5	EntomologyProgram
DTMA-9	12	3.320226122	3.731641113	3.46733724	5.049843657	3.004762381	2.479876969	2.411793491	3.785906613	1.750596344	2.677926907	4.349776053	2.236171383	4.00891547	2.019795949	3.671550738	CIMCALI8843/S9243-BB-.-B-5-1-BB-2-3-3-B-B/CML-312SR	V	Y	1	1	1	ZimbabweProgram
DTMA-90	12	2.575544496	2.042225255	2.243870581	3.508441073	1.76124785	1.926910429	2.377483953	3.332243567	1.735945875	1.611171821	2.92622456	1.235624148	2.99058744	1.479766049	2.795231662	CML311/MBRC3BcF112-1-1-1-B-B-B-B-B-B-B/CML-312SR	III	Y	3	5	5	EntomologyProgram
DTMA-91	12	1.098705224	0.902960176	1.182108172	0.374787413	0.252728788	1.553963299	1.752479655	1.180505877	0.971824367	1.627145753	0.756004423	0.684008396	1.334191828	0.99666536	0.109050141	CML311/MBRC3BcF12-2-2-2-B-B-BB-B-B/CML-312SR	III	Y	3	5	5	EntomologyProgram
DTMA-92	12	2.111664542	2.937879185	2.403488073	2.305785136	2.000851685	2.181579814	1.490988036	1.661586755	1.254237953	2.422570434	2.60708041	2.019825537	1.946194592	1.453209127	1.362879261	CML311/MBRC3BcF23-1-2-1-B-B-B-B-B-B-B/CML-312SR	III	Y	3	5	5	EntomologyProgram
DTMA-93	12	-0.087060656	0.042773593	0.246023031	1.754898499	-0.232785639	2.381626474	2.257638768	4.109651105	2.195043651	2.624826862	4.235139308	2.290608365	4.176956202	2.3076052	4.04169041	CML311/MBRC3BcF3-1-1-1-B-B-B-B-B-B-B/CML-312SR	III	Y	3	5	5	EntomologyProgram
DTMA-94	12	1.789008592	1.724107399	1.46787152	1.221429947	0.988041926	1.717136325	1.353401135	1.268340511	0.978208478	1.404406118	1.248381441	0.871514621	0.98215019	0.530346267	0.233636075	CML311/MBRC3BcF95-2-2-1-B-B-B-B-B-B-B/CML-312SR	III	Y	3	5	5	EntomologyProgram
DTMA-95	12	1.035132272	2.100904218	1.582298415	1.329645714	0.536457118	3.012050724	2.121670096	1.980854938	1.534924704	3.442648402	3.158643538	2.610911524	2.353522357	1.84512887	1.253248504	Cuba/GuadC3F85-3-3-1-B-B-B-B-B-B/CML-312SR	III	Y	4	4	9	EntomologyProgram
DTMA-96	12	2.140448613	2.471942926	2.529928474	1.030543658	1.767845559	2.030763296	1.925127486	0.738225497	1.475777741	2.391037163	0.646952185	1.788459573	1.032710038	1.719556968	0.113170622	MBRC6BcF280-2-B-.-1-1-B-B-B-B-B-B-B-B/CML-312SR	III	Y	5	7	7	EntomologyProgram
DTMA-98	12	3.655602594	3.348844191	4.342015478	2.618709087	2.746380148	3.017989708	3.87982513	2.311295026	2.473669732	3.610405604	1.935512925	2.085102532	2.98624246	3.034469471	1.239099226	MBR/MDRC4BcF34-1-B-.-1-1-B-B-B-B-B-B-B-B-B/CML-312SR	III	Y	3	5	5	EntomologyProgram
DTMA-99	12	0.624340737	-0.761833536	0.895547388	1.462471784	0.251411736	-0.744461843	1.058006873	1.441799196	0.251840207	-0.509662338	-0.03813608	-1.166488668	1.566550425	0.567277541	1.118980725	MBR-ET(W)C1F139-2-1-B-2-B-B-B-B-B-BxMBRC5BcF13-3-2-1-B-B-B-B-1-2-B-B-B-B-B-B/CML-312SR	III	Y	5	7	7	EntomologyProgram
h2.12	12	0.51110684	0.599935116	0.604790674	0.324009734	0.598230715	0.51110684	0.504435888	0.609104474	0.237921484	0.57771638	0.599935116	0.504435888	0.564244343	0.134299786	0.693642549	NA	NA	NA	NA	NA	NA	NA
DTMA-1	36	2.678223535	2.660909756	2.9869139	1.382282395	3.25855115	2.437495872	2.769060947	1.199049344	3.036853195	2.749469413	1.139040521	3.007901423	1.475971626	3.337745071	1.730222133	[CML444/CML395//DTPWC8F31-4-2-1-6]-2-1-1-1-B*4/CML-312SR	V	Y	1	1	1	ZimbabweProgram
DTMA-10	36	2.24859444	2.420714744	1.679658606	1.758119571	2.390391914	3.165011394	2.40613802	2.55568574	3.134725353	2.57814542	2.684709372	3.300335131	1.954674332	2.556402483	2.660997701	CIMCALI8843/S9243-BB-.-B-5-1-BB-2-3-4-B-B/CML-312SR	V	Y	1	1	1	ZimbabweProgram
DTMA-100	36	2.496598734	2.481391366	3.031732885	1.99592158	3.002951033	2.486167912	3.041321376	2.01514423	3.010525928	3.012368811	1.984812598	2.990141361	2.529490567	3.535706832	2.504009131	P590C7BlancosF156-1-2-1-B-B-BB-B-B-B/CML-312SR	III	Y	5	7	7	EntomologyProgram
DTMA-101	36	1.428231742	1.326654128	1.14759003	1.169788011	1.719466071	1.695118448	1.50383778	1.52635626	2.081085953	1.409010301	1.40983823	1.985053416	1.265191625	1.8011756	1.811165884	P590C7BlancosF27-1-1-2-B-B-BB-B-B-B/CML-312SR	III	Y	5	7	7	EntomologyProgram
DTMA-102	36	3.082996855	2.631083875	2.894517703	3.323165926	2.980817583	2.8722822	3.12549375	3.584981957	3.220172875	2.6672227	3.104393899	2.755419986	3.369427048	3.027748957	3.462586024	P502c2-185-3-4-1-3-B-1-BxCML311/CML321xMBRC1BcF114-1-1-1-B-B-B-B-1-1-B-B-B-B-B-B/CML-312SR	III	Y	3	5	8	EntomologyProgram
DTMA-103	36	0.991096091	1.521457334	1.691950834	1.569255104	1.784767017	1.20009655	1.361332913	1.297779115	1.463341972	1.902380245	1.810936678	1.996616262	1.953678376	2.153831522	2.043335973	POB.502c3F210-3-2-1-BBBBBB-B-B-B/CML-312SR	III	Y	3	5	8	MexicoSubtropical
DTMA-104	36	1.255022132	0.988815691	1.45881515	1.357831622	1.659951574	0.998704879	1.461930992	1.313053632	1.670682506	1.199831355	1.084757368	1.41033514	1.495322118	1.867023146	1.757126911	CML-322RecyW89[L/LMBR]17-B-5-3-1-4-B*4xMBR-ET(W)C1F139-2-1-B-2-B*7-1-B-B-B-B/CML-312SR	III	Y	3	5	5	EntomologyProgram
DTMA-105	36	3.02139565	2.966331595	2.986315135	2.270786116	3.257010789	3.360400204	3.347177981	2.642882063	3.641101751	3.313409321	2.608459188	3.588420146	2.606174936	3.582777128	2.877096169	[G16SeqC1F47-2-1-2-1-BBBB-B-xP84c1F27-4-1-6-B-5-B]F23-1-3-1-1x[KILIMAST94A]-30/MSV-03-2-10-B-1-B-B-xP84c1F27-4-1-6-B-5-B]-2-1-B/CML395]-1-1-B-B/CML-312SR	III	Y	4	4	4	EntomologyProgram
DTMA-106	36	2.268916254	2.253730952	2.721818993	2.55045831	2.747323705	1.988388459	2.462079474	2.276823259	2.476253166	2.448055658	2.259151499	2.46472264	2.743617063	2.941682385	2.769489226	[G16SeqC1F47-2-1-2-1-BBBB-B-xP84c1F27-4-1-6-B-5-B]F23-2-1-2-3xP43C9-1-1-1-1-1-BBBB-1-xP84c1F26-2-2-6-B-3-B]-2-1-B/CML395]-1-1-B-B/CML-312SR	IV	Y	4	4	4	EntomologyProgram
DTMA-107	36	2.623274109	1.845149695	2.066449311	1.853973274	2.459630739	2.915612917	3.135607635	2.896819625	3.538920568	2.349119193	2.132480134	2.755833823	2.356217598	2.964311079	2.759105864	[MBRC6BcF395-1-B-.-2-2-B-B-B-B-B/CML312SR]-1-1-B-B/CML-312SR	III	Y	5	7	7	EntomologyProgram
DTMA-108	36	3.338833007	4.229439122	3.377439831	3.870085216	4.445331719	3.790259595	2.961204017	3.401879471	4.021284024	3.840399634	4.301419953	4.908220922	3.487785719	4.064180432	4.524889432	[M37W/ZM607.bF37sr-2-3sr-6-2-X]-8-2-X-1-BB-B-xP84c1F27-4-3-3-B-1-B]F29-1-2-1-6x[KILIMAST94A]-30/MSV-03-2-10-B-1-B-B-xP84c1F27-4-1-6-B-5-B]3-1-2-B/CML442]-1-1-B-B/CML-312SR	III	Y	4	4	4	EntomologyProgram
DTMA-109	36	4.647902375	4.420395925	3.778865565	3.715555463	5.02405056	4.937357376	4.296063141	4.237285532	5.54456999	4.057336798	3.975816399	5.316915989	3.346386648	4.669966524	4.593673602	[M37W/ZM607.bF37sr-2-3sr-6-2-X]-8-2-X-1-BB-B-xP84c1F27-4-3-3-B-1-B]F29-1-1-1-7x[KILIMAST94A]-30/MSV-03-2-10-B-1-B-B-xP84c1F27-4-1-6-B-5-B]-1-3-B/CML312SR]-1-1-B-B/CML-312SR	III	Y	3	3	3	EntomologyProgram
DTMA-11	36	2.897202492	2.955354789	2.730483342	2.168446259	3.274839897	2.655886259	2.426609593	1.828736794	2.968953767	2.495409256	1.937374987	3.04749277	1.678802695	2.817649615	2.226926088	CIMCALI8843/S9243-BB-.-B-5-1-BB-4-1-3/CML-312SR	V	Y	1	1	1	ZimbabweProgram
DTMA-110	36	1.589049915	1.440054436	1.724125455	1.692206552	1.985781515	1.298900593	1.573202692	1.523236462	1.829138076	1.416832015	1.379213367	1.680711634	1.655867656	1.959005973	1.912139708	[MBRC5BcF14-2-2-3-B-B-BxG16SeqC1F47-2-1-2-1-BBBBB-B-1-2-B-B-B/CML395]-1-1-B-B/CML-312SR	III	Y	4	4	4	EntomologyProgram
DTMA-111	36	3.201898128	2.797736569	2.855541895	2.089100065	3.30764499	3.400860797	3.452533924	2.712099404	3.903248068	3.043631623	2.302192155	3.502580979	2.349534738	3.557395148	2.809969101	[[KILIMAST94A]-30/MSV-03-1-10-B-1-B-B-1xP84c1F27-4-1-6-B-5-B]F8-3-2-2-1xG16SeqC1F47-2-1-2-1-BBBB-B-xP84c1F26-2-2-6-B-3-B]-3-1-B/CML395]-1-1-B-B/CML-312SR	III	Y	4	4	4	EntomologyProgram
DTMA-112	36	1.902792619	1.877626505	2.087494287	1.082825835	2.168610161	2.228372874	2.43578171	1.45483403	2.514772364	2.426315639	1.429385748	2.501778735	1.623158925	2.725878846	1.704271335	[Pob.SEW-HG.B.c0F39-1-1-1-1xMBRC5BcF22-2-1-4-B-B-B-B-2-2-B-B-B/CML442]-1-1-B-B/CML-312SR	III	Y	4	4	4	EntomologyProgram
DTMA-113	36	2.152186225	1.765727985	1.859099128	1.430298622	2.393822548	2.265383488	2.339882529	1.946291137	2.881041518	1.975510832	1.569889897	2.511454338	1.630493638	2.595130236	2.186315787	[MBREt/MBRBcC1F4-1-1-3-B-B-B-Bx1760BB1BcoxComp.-B-1-1-1-1-B-B-B/CML395]-1-1-B-B/CML-312SR	IV	Y	4	4	4	EntomologyProgram
DTMA-114	36	2.03042185	2.131195514	2.391960524	1.406104416	2.67846592	2.007031721	2.260741515	1.266889328	2.54727743	2.368343954	1.378814293	2.648399493	1.635342678	2.909697544	1.911360499	[P591c4F31-1-1-2-B-B-B/CML312SR]-1-1-B-B/CML-312SR	II	Y	4	4	4	EntomologyProgram
DTMA-115	36	2.727453712	2.411635202	2.896652809	2.47003205	2.832018428	2.678091544	3.147430329	2.692870522	3.08721588	2.847651917	2.418559501	2.774143854	2.902433809	3.25405889	2.818080883	[Cuba/GuadC3F34-2-1-1-B-B-BxCML264Q]-1-1-B-B/CML-312SR	III	Y	4	4	4	EntomologyProgram
DTMA-116	36	2.98537681	2.987412962	3.030295442	1.065264495	3.347762799	3.231825402	3.275423322	1.336218303	3.589744063	3.27730056	1.323877367	3.606220808	1.360580387	3.638376113	1.68053586	[MBR-ET(W)C1F139-2-1-B-2-B-B-B-B-B-BxMBRC5BcF13-3-1-2-B-B-B-B-1-2-B-B-BxCML264Q]-1-1-B-B/CML-312SR	III	Y	3	5	5	EntomologyProgram
DTMA-117	36	3.593818914	2.939085396	2.950286046	3.709618856	3.724551001	3.262841802	3.287677129	4.022475156	4.03067989	2.639952873	3.385330726	3.393247424	3.386478737	3.400839003	4.137571387	[P591c41y2GENF23-1-1-1-B-B-BxCML486]-1-1-B-B/CML-312SR	III	Y	4	4	9	EntomologyProgram
DTMA-118	36	2.639909355	2.218968068	2.277283437	1.433616882	2.523593644	2.630988095	2.695362648	1.80982608	2.934881239	2.263391621	1.412841498	2.517624569	1.43912956	2.568904014	1.704081157	[Cuba/GuadC3F44-1-3-2-B-B-BxCML486]-1-1-B-B/CML-312SR	III	Y	5	9	11	EntomologyProgram
DTMA-119	36	2.409893471	2.103137022	1.794609617	1.90667365	2.592306307	2.488152431	2.183649152	2.275922047	2.971723839	1.887899342	1.961137742	2.673007507	1.673184811	2.373790471	2.455015314	[200-7xMAIZSANANDRES-F1-B-xP84c1F26-2-2-4-B-2-B]F93-3-2-1-3xP43C9-1-1-1-1-1-BBBB-1-xP84c1F26-2-2-6-B-3-B]-1-1-BxCML486]-1-1-B-B/CML-312SR	III	Y	4	4	9	MexicoSubtropical
DTMA-12	36	1.692216861	1.688441659	1.814115695	0.81092032	1.993083915	1.895823312	2.03163264	1.021129415	2.216193387	2.01172598	0.976424158	2.201945811	1.149871341	2.333211487	1.312745806	CIMCALI8843/S9243-BB-.-B-5-1-BB-4-3-3/CML-312SR	V	Y	1	1	1	ZimbabweProgram
DTMA-120	36	3.102355832	2.902250653	2.992926683	2.353675404	3.099580483	3.508338583	3.600639828	2.970854091	3.713280327	3.407887343	2.760204205	3.517468467	2.871152208	3.608573824	2.963653656	[CML329/MBRC3AmF103-1-1-2-B-BxCML486]-1-1-B-B/CML-312SR	III	Y	5	7	7	MexicoSubtropical
DTMA-121	36	1.89744301	1.771416407	2.110254839	1.325868662	2.391895322	1.919126152	2.261055524	1.482088157	2.539036883	2.135274413	1.355825459	2.41038995	1.711364403	2.753637756	1.964651891	[(87036/87923)-X-800-3-1-X-1-B-B-1-1-1-B-B-xP84c1F26-2-2-4-B-2-B]F47-3-1-1-3xM37W/ZM607.bF37sr-2-3sr-6-2-X]-8-2-X-1-BB-B-xP84c1F27-4-3-3-B-1-B]-3-2-BxP33c3F64-1-1-4-BB]-1-1-B-B/CML-312SR	III	Y	4	4	9	EntomologyProgram
DTMA-122	36	2.718274878	2.793104934	3.054890607	2.637370854	3.354392106	3.104567714	3.367909212	2.97008893	3.669943082	3.447287918	3.052430239	3.744354458	3.323401017	4.009724528	3.639680317	[[KILIMAST94A]-30/MSV-03-2-10-B-1-B-B-xP84c1F26-2-2-6-B-3-B]F17-1-2-1-1xP43C9-1-1-1-1-1-BBBB-1-xP84c1F26-2-2-6-B-3-B]-2-2-BxCML486]-1-1-B-B/CML-312SR	III	Y	4	4	9	EntomologyProgram
DTMA-123	36	3.352730777	3.070132934	2.95065602	2.823147208	3.605806871	3.066072043	2.94654239	2.844057585	3.591230521	2.676611078	2.558482016	3.305098443	2.459699646	3.196136159	3.086197979	[M37W/ZM607.bF37sr-2-3sr-6-2-X]-8-2-X-1-BB-B-xP84c1F27-4-3-3-B-1-B]F29-1-2-2x[KILIMAST94A]-30/MSV-03-101-08-B-B-1xP84c1F27-4-1-4-B-3-B]F2-1-2-1-1-1-BxCML486]-1-1-B-B/CML-312SR	III	Y	4	4	9	EntomologyProgram
DTMA-124	36	0.941667668	0.851895563	0.808980108	0.251368677	0.941408381	1.313141639	1.273655667	0.732045433	1.407865935	1.207305825	0.634859753	1.339405063	0.608596803	1.291560784	0.743063892	[(87036/87923)-X-800-3-1-X-1-B-B-1-1-1-B-B-xP84c1F26-2-2-4-B-2-B]F47-3-1-1-3xM37W/ZM607.bF37sr-2-3sr-6-2-X]-8-2-X-1-BB-B-xP84c1F27-4-3-3-B-1-B]-3-1-BxCML486]-1-1-B-B/CML-312SR	III	Y	5	9	11	EntomologyProgram
DTMA-125	36	2.87557895	2.899266413	2.637230594	1.444683287	3.108578181	3.527254273	3.263300391	2.087347948	3.741536103	3.293416125	2.091645076	3.774254748	1.850905751	3.50478446	2.32620127	[M37W/ZM607.bF37sr-2-3sr-6-2-X]-8-2-X-1-BB-B-xP84c1F27-4-3-3-B-1-B]F29-1-2-1-4x(87036/87923)-X-800-3-1-X-1-B-B-1-1-1-B-B-xP84c1F26-2-2-4-B-2-B]-1-1-BxCML486]-1-1-B-B/CML-312SR	III	Y	4	4	9	EntomologyProgram
DTMA-126	36	2.705354378	2.594685865	2.697424025	1.129602928	3.201089886	2.790349108	2.909842574	1.354308669	3.415869004	2.79293462	1.241001567	3.306259151	1.358153876	3.402361579	1.853468288	[G16SeqC1F47-2-1-2-1-B*5xP84c1F26-2-2-6-B-3-B]F25-2-3-1x[KILIMAST94A]-30/MSV-03-101-08-B-B-1xP84c1F27-4-1-4-B-3-B]F2-1-2-2-4-2-BxCML161]-1-1-B-B/CML-312SR	III	Y	4	4	9	EntomologyProgram
DTMA-128	36	2.795278328	2.733247806	3.347300612	3.345066712	3.387092104	2.632278449	3.249241383	3.192351462	3.277516524	3.183142401	3.176663769	3.213740221	3.78372499	3.838172137	3.834708473	CL-02836/Pop.28C9HC113-3-1-4-B*8-B-BBBB-B-B/CML-312SR	III	Y	4	4	9	MexicoTropical
DTMA-129	36	1.14940855	1.747678822	1.676280161	1.719586361	1.750210698	1.648396635	1.5663152	1.618341839	1.652006382	2.176555812	2.223357435	2.250145464	2.121326345	2.17709351	2.216382689	CA00344/PAC777F2-6-1-1-BB-B-B-BB-B-B/CML-312SR	III	Y	4	4	9	NA
DTMA-13	36	0.185663653	0.147412817	0.229227184	0.300251987	0.470081002	0.113380019	0.184986945	0.259492203	0.43048825	0.157004148	0.247409836	0.398380662	0.290576031	0.487702017	0.5320514	CIMCALI8843/S9243-BB-.-B-5-1-BB-4-3-4-B-B/CML-312SR	V	Y	1	1	1	ZimbabweProgram
DTMA-131	36	1.635783904	1.685302619	1.907902988	1.309126037	1.983885042	1.691751024	1.91218671	1.342569887	1.998184841	1.953929765	1.352984301	2.03128978	1.606285069	2.251720752	1.696197653	CA00360/Pio3011F2-3-5-6-1-B-BBB-B-B-B-B-B-B/CML-312SR	III	Y	4	4	9	NA
DTMA-132	36	1.850220307	1.828493774	1.80229193	2.124285445	2.181535211	1.890766655	1.884661724	2.148436302	2.243104749	1.846074997	2.130761001	2.217070635	2.122727547	2.198934261	2.507716317	P502C3F2-22-7-5-1-BB-B-B/CML-312SR	II	Y	3	5	5	MexicoSubtropical
DTMA-133	36	2.468288521	2.263867114	2.205826051	2.025813144	2.988908385	2.504360346	2.430316348	2.26233652	3.225169602	2.230252475	2.033905858	3.013877425	2.003523395	2.960863149	2.777530942	POB.501c3F213-8-2-1-BBBB-B-B/CML-312SR	III	Y	4	4	4	MexicoSubtropical
DTMA-134	36	4.896104396	5.020771165	4.832522591	3.352913246	5.226660379	5.19716224	4.996529393	3.520758166	5.38325817	5.126741379	3.651061597	5.512042669	3.428579464	5.324954132	3.830251808	MBRC5BcF4-1-2-1-BB-B-B/CML-312SR	III	Y	5	7	7	MexicoSubtropical
DTMA-135	36	2.221416682	1.715463153	2.097717457	1.137256022	2.236605429	2.175168618	2.562301064	1.619246316	2.697806653	2.058582477	1.10577359	2.189432031	1.494779609	2.580511172	1.628639171	95S43SRHG.A.-94-1-1-1-B-B-B-B-B-B-B/CML-312SR	II	Y	2	2	2	MexicoSubtropical
DTMA-136	36	1.016010149	1.576369168	1.483254668	1.392329168	1.630577481	1.395433002	1.319968535	1.238610496	1.465701717	1.882853478	1.756406186	2.024967781	1.719495717	1.951465486	1.847314232	POB.502c3F29-14-1-2-B-B-B-B-B-B/CML-312SR	III	Y	3	5	8	MexicoSubtropical
DTMA-137	36	1.034394718	0.902591625	1.237121843	1.02045869	1.392717039	0.759175889	1.097648986	0.894389098	1.248203632	0.966411011	0.776607928	1.122715862	1.114377815	1.456077577	1.270015198	POB.502c3F226-12-1-2-B-B-B-B-B-B/CML-312SR	III	Y	3	5	5	MexicoSubtropical
DTMA-138	36	1.199864955	1.696573263	1.955694889	1.810151964	2.217979351	1.535392889	1.792074977	1.645920791	2.045541625	2.292784447	2.150173827	2.555021425	2.404235806	2.803562555	2.657151473	P501c1.-500-2-1-2-2-2-1-2-BB-2-BBB-B-B/CML-312SR	II	Y	4	4	4	MexicoSubtropical
DTMA-139	36	1.268549909	1.471651647	1.509311488	1.315937982	1.85832293	0.884020201	0.904509031	0.717001316	1.265705449	1.109704305	0.924209621	1.467178339	0.954840306	1.497171111	1.309550297	P44C10MH8-30-4-B-4-1-B-B-B-B--B-B/CML-312SR	III	Y	4	4	4	MexicoSubtropical
DTMA-14	36	2.812868392	2.816508599	2.405402541	2.625953996	3.236890962	2.985395651	2.557674516	2.839597549	3.394841171	2.575819984	2.824382117	3.413169763	2.386283317	2.99385489	3.221790463	[[CML198/ZSR923S4BULK-2-2-X-X-X-X-1-BB]-3-3-1-1-B/CML395//DTPWC8F31-1-1-2-2-BBBB]-4-2-5-1-1-B-2-2-1/CML-312SR	V	Y	1	1	1	ZimbabweProgram
DTMA-140	36	0.524414472	0.841050571	0.889921506	1.039140043	1.2680099	0.743711954	0.796058326	0.914020243	1.167311926	1.112889716	1.256717903	1.476618629	1.276411841	1.529179153	1.666365589	[P44c8FS158-3-2--4-1-B-BXCML-321]F2-38-1-BB-B-B/CML-312SR	III	Y	4	4	4	MexicoSubtropical
DTMA-141	36	2.113508537	1.899691134	1.870038902	0.847462452	2.203880119	2.288480676	2.263232025	1.232021692	2.586158106	2.026072778	0.995343857	2.352324477	0.978476617	2.318701683	1.334136912	P502c1.-771-2-2-3-B-1-1xCML-176]F2-1-1-2-3-B-B-B-B-B-B/CML-312SR	III	Y	5	8	10	MexicoSubtropical
DTMA-142	36	2.427373107	2.281386888	2.85478776	1.527758336	2.546190612	2.202293744	2.780382878	1.422949969	2.46966384	2.624817116	1.301214969	2.317361421	1.885613202	2.896994616	1.556293044	P502c1.-771-2-2-3-B-1-1xCML-176]F2-61-4-2-2-B-B-B-B-B-B/CML-312SR	III	Y	5	8	10	MexicoSubtropical
DTMA-143	36	3.974684467	3.571177694	3.493159462	2.067788516	4.201807781	3.696221598	3.598895437	2.203005253	4.315427937	3.203405105	1.803690447	3.921492574	1.702959073	3.830720235	2.429669929	[CML-384XCML-176](F3)100-2-7-B-B-B-B/CML-312SR	III	Y	3	5	8	MexicoSubtropical
DTMA-144	36	2.291329301	2.454676635	2.397714926	1.970944797	2.671326947	2.785528735	2.744273279	2.303501186	3.006272398	2.898199059	2.461026118	3.159138015	2.419396098	3.109805048	2.701652122	[S99SIWQ]-124-2-B-B-B-B-B-B/CML-312SR	NA	NA	NA	NA	NA	NA
DTMA-145	36	3.177370017	3.066946841	1.845795796	3.192980566	3.436564091	2.949129882	1.712168902	3.102694249	3.315995061	1.606899416	2.978244533	3.210830782	1.742512708	1.960404643	3.331605465	[CML-384XCML-176]F3-135-2-2-1-B-B-B-B-B/CML-312SR	NA	NA	NA	NA	NA	NA
DTMA-146	36	1.99445152	2.146254956	1.804644674	2.210745262	2.394335292	2.018282663	1.673582834	2.101016254	2.253773362	1.823955812	2.24352117	2.402822559	1.873136962	2.056362047	2.457018043	[CML-384XCML-176]F3-107-3-1-1-B-B-B-B-B/CML-312SR	III	Y	5	7	7	MexicoSubtropical
DTMA-147	36	2.484447381	3.1257857	2.490427241	2.605999833	3.242760565	3.184510048	2.544356346	2.647598279	3.310786048	3.19558763	3.289096639	3.950993063	2.65479889	3.313457124	3.422103667	CML-311-B-B/CML-312SR	III	Y	5	8	10	MexicoSubtropical
DTMA-148	36	1.235110722	0.83490424	1.03693843	1.133940351	1.252612643	0.806895508	1.005121804	1.104829481	1.218659271	0.60148132	0.704874862	0.815556549	0.886937041	1.018348364	1.102387517	CML-322-B-B/CML-312SR	III	Y	5	7	7	MexicoSubtropical
DTMA-149	36	2.488725129	2.631078157	2.104861591	1.880026753	3.051616522	2.932533563	2.392888655	2.219771125	3.344884041	2.540293852	2.351617086	3.501149001	1.78289856	2.959124418	2.74852833	CML-370-B-B/CML-312SR	III	Y	5	9	11	MexicoSubtropical
DTMA-150	36	1.898811321	2.373649972	2.133908357	2.550880242	2.648474346	1.820978442	1.588691272	1.99203954	2.092540402	2.066503126	2.478271478	2.581013846	2.238349737	2.337648716	2.742073913	CML-371-B-B/CML-312SR	NA	NA	NA	NA	NA	NA
DTMA-151	36	-0.120407028	0.201430431	0.087643834	0.015182602	0.215561291	0.092384902	-0.019525963	-0.102836414	0.101593657	0.298101585	0.215975929	0.429275709	0.080219153	0.315353503	0.227661714	CML-374-B-B/CML-312SR	NA	NA	NA	NA	NA	NA
DTMA-152	36	1.794974021	2.23369491	1.879160196	2.036733002	2.322077125	2.357965538	2.000617883	2.196267666	2.458451969	2.443302494	2.620282314	2.894854818	2.244679396	2.531775926	2.697738963	CML-376-B-B/CML-312SR	III	Y	3	5	8	MexicoSubtropical
DTMA-153	36	2.484548033	2.38706628	2.875699323	2.272434357	3.013285579	2.837936937	3.316569111	2.736162857	3.460757985	3.223479421	2.632909552	3.356296964	3.119030316	3.841671987	3.261159008	CML-330/CML-312SR	III	Y	3	5	8	MexicoSubtropical
DTMA-154	36	2.741500349	2.96944314	3.222582519	2.642862388	3.369460408	2.318007201	2.562800183	1.992944132	2.716877307	2.792353587	2.231593673	2.947493104	2.469594861	3.19922045	2.620767063	CML-332-B-B/CML-312SR	III	Y	3	5	8	MexicoSubtropical
DTMA-155	36	1.690038404	1.422699504	1.831015465	0.90284637	1.901906986	1.955932448	2.36494226	1.40902495	2.438493604	2.10659361	1.152559899	2.172969145	1.550833915	2.582221037	1.657615769	CML-483-B-B/CML-312SR	III	Y	3	5	8	MexicoSubtropical
DTMA-156	36	2.69758894	0.966429791	2.695987364	2.152939846	2.85227042	1.333180742	3.075221146	2.517655823	3.228259573	1.324413991	0.768909566	1.480923829	2.527046823	3.228693911	2.660077719	CML-484-B-B/CML-312SR	III	Y	3	5	8	MexicoSubtropical
DTMA-157	36	2.130744964	2.069039136	2.059080255	2.074406331	2.456245657	1.91787156	1.908665365	1.968357451	2.304100356	1.858044891	1.887906497	2.241204593	1.880776255	2.238187462	2.267420932	(CML-20XCML-329)-17-3-3-1-B-B/CML-312SR	NA	NA	NA	NA	NA	NA
DTMA-158	36	2.136758909	2.05262703	1.819642669	1.505945913	2.040550629	2.787499445	2.580175429	2.25583268	2.790853461	2.479080038	2.158895604	2.69553958	1.962819771	2.485850581	2.150048441	CML-329/MBRc2amF14-2-BBBB-B-B/CML-312SR	III	Y	3	5	8	EntomologyProgram
DTMA-159	36	2.033850705	1.962158938	1.917830784	1.677048965	2.376813721	2.28078715	2.220545036	1.98793065	2.682226365	2.158241262	1.948697451	2.62663769	1.875235568	2.575755661	2.342056275	90[SPMATC4/P500(SELY)].-B-4-2-B-B-B-B/CML-312SR	III	Y	3	3	3	MexicoSubtropical
DTMA-160	36	1.161068697	1.237169115	1.192834666	1.505379914	1.540658733	1.508939027	1.440260288	1.751569728	1.802919284	1.524328063	1.857948048	1.879520274	1.781832523	1.820467996	2.12962823	90[SPMATC4/P500(SELY)].-B-48-4-B-B-B/CML-312SR	III	Y	3	5	5	MexicoSubtropical
DTMA-161	36	1.534150978	1.344839567	1.381096452	1.48663592	1.897801587	1.973148061	2.026509482	2.126508719	2.534297882	1.824455601	1.92388414	2.331466019	1.990929626	2.386110175	2.493692834	POB.45c8-32-1-1-1-B-B-B/CML-312SR	III	Y	5	8	10	MexicoSubtropical
DTMA-162	36	3.187724385	3.256799591	3.217391367	1.644806616	3.294568425	3.574772446	3.536660953	1.964847817	3.615878102	3.597879452	2.023651145	3.67601703	1.972163837	3.63431449	2.049585024	POB.33c3-92-2-4-2-B-B-B-B/CML-312SR	NA	NA	NA	NA	NA	NA
DTMA-163	36	1.82337095	1.528981224	1.664905286	1.324205807	1.779430671	1.806614719	1.954232545	1.618683997	2.059408464	1.653135146	1.297721391	1.758601206	1.423670984	1.910988587	1.546328569	S87P69Q(SIYF)131-2-2-1-B-B-B/CML-312SR	NA	NA	NA	NA	NA	NA
DTMA-164	36	1.460924765	2.370290384	1.902251129	2.142652424	2.464703166	1.542894281	1.072421302	1.332259649	1.645119187	1.987936309	2.224716175	2.554809138	1.746352767	2.092689339	2.318988616	[89[G25Qc1(STE)18S5/Mo176o2/o22-BB]-B-4-4-1-1-4-B*7-B-B/CML-312SR	III	Y	4	4	4	MexicoSubtropical
DTMA-165	36	3.45637984	3.161376882	3.328645043	1.482629099	3.826923577	3.563570155	3.741041137	1.890726518	4.222324938	3.443396009	1.618385678	3.930841039	1.776740143	4.112826173	2.262475984	S87P69Q(SIYF)109-1-1-4-B/CML-312SR	III	Y	4	4	4	MexicoSubtropical
DTMA-166	36	1.044354609	1.393235187	1.714676424	1.33806921	1.834627868	0.952290274	1.279395177	0.886355883	1.395742646	1.620042108	1.26428169	1.743232488	1.536848735	2.06618745	1.674552627	(CML-329XCML-287)-F2-11-1-BBB-B-B/CML-312SR	III	Y	5	8	10	MexicoSubtropical
DTMA-167	36	3.351628322	2.64067032	3.105154838	2.58221089	3.184756774	2.795257225	3.267947835	2.740181159	3.348695872	2.549147119	2.012336513	2.630743912	2.486118131	3.103493573	2.579398344	P147-.136-5-1-B-1-BBB/CML-312SR	II	Y	2	2	2	MexicoSubtropical
DTMA-168	36	2.885421813	2.573920326	2.93703899	2.586866411	3.340225864	2.756962632	3.110419113	2.765542275	3.518557765	2.814510151	2.473994677	3.213066693	2.837330858	3.582595449	3.21679662	CML-323-B-B/CML-312SR	III	Y	4	4	9	MexicoSubtropical
DTMA-169	36	2.102456839	2.018156465	1.877859064	1.621931703	2.382345941	2.499310994	2.359436879	2.129076671	2.867274598	2.263853178	2.022337245	2.770045056	1.887109691	2.637596067	2.385966373	CML-325-B-B/CML-312SR	II	Y	4	4	4	MexicoSubtropical
DTMA-17	36	1.9248365	1.97124507	1.955790913	0.964384799	1.93624234	2.454825083	2.469260915	1.474430408	2.440244964	2.486036295	1.477946343	2.469353411	1.489145127	2.468637312	1.462650203	[CML312/CML445//[TUXPSEQ]C1F2/P49-SR]F2-45-3-2-1-BBB]-1-2-1-1-1-BBB-B-B-B/CML-312SR	III	Y	3	3	3	ZimbabweProgram
DTMA-170	36	2.418575264	2.77073876	2.517013109	1.031043575	2.88117907	2.803497153	2.546643375	1.039172884	2.922603814	2.893757773	1.391633416	3.274852395	1.145086431	3.020349669	1.518268331	CML-326-B-B/CML-312SR	II	Y	4	4	4	MexicoSubtropical
DTMA-171	36	1.991074525	1.71642626	1.856101556	0.905226198	2.042601614	2.193191712	2.318490937	1.383520761	2.512255372	2.045586395	1.140135457	2.240201991	1.254723648	2.365790054	1.421123084	CML-328-B-B/CML-312SR	II	Y	2	2	2	MexicoSubtropical
DTMA-172	36	2.098621869	1.814092461	1.632168612	1.550591024	2.544460935	2.533963997	2.366827216	2.271870863	3.274985176	2.074220883	1.967939156	2.994645809	1.80913738	2.809566976	2.720959458	CML-486-B-B/CML-312SR	I	X	2	2	2	MexicoSubtropical
DTMA-173	36	3.714082355	3.308600496	4.052581139	1.272654297	4.096258174	3.669621801	4.396743784	1.691230787	4.467455543	3.992704645	1.224005542	4.057218958	1.969991355	4.781403435	2.048285892	CLQ-RCWQ83=(CML146xCML150)-B-32-1-2-B-1-B-B-B-B/CML-312SR	NA	NA	NA	NA	NA	NA
DTMA-174	36	0.907833318	1.320385914	0.93777544	1.424444528	1.53778599	0.935638589	0.530467719	1.006558336	1.14094043	0.96389992	1.467531697	1.561588472	1.028210987	1.166699255	1.647601122	CLQ-RCWQ39=(CML159*CML144)-B-27-1-2-B*3-B-B/CML-312SR	III	Y	5	8	10	MexicoTropical
DTMA-175	36	1.662802916	2.105709487	2.00283664	2.398828201	2.404459093	1.777534607	1.657862015	2.025722902	2.06529288	2.11766333	2.50004399	2.509496718	2.388350354	2.401507538	2.779555632	CLQ-6211=P62QC6HC13-1-3-BBB-6-B-7-6-BBBB-7-9-B-B-B-B-B-B/CML-312SR	III	Y	4	4	4	MexicoTropical
DTMA-176	36	2.029787543	1.621154963	1.870005158	1.849849762	2.117675581	2.033212786	2.287813264	2.256983784	2.542898596	1.893031761	1.859895065	2.14156579	2.119523199	2.383607798	2.361918621	CLQ-RCWQ103=(CML150xCML254)-B-16-2-2-2-B-B-B-B-B/CML-312SR	II	Y	4	4	4	MexicoTropical
DTMA-177	36	1.418721594	1.510379218	1.301328644	1.306148487	1.676962098	1.521965227	1.297676628	1.283420856	1.676120504	1.400336898	1.39787475	1.785162792	1.161326281	1.5660821	1.541819266	CLQ-RCWQ105=(CML247x(CLQ-6203xCL-04321)-B-7-1-2)-B-6-1-3-B-B-B-B-B/CML-312SR	III	Y	5	7	7	MexicoTropical
DTMA-178	36	0.717129269	0.949932186	1.203718803	0.969476009	1.463018121	0.886192368	1.129612624	0.894932564	1.393634519	1.363918449	1.135400513	1.630958639	1.397404962	1.883334494	1.644959978	CLQ-RCWQ106=(CML247x(CLQ-6203xCL-04321)-B-7-1-2)-B-22-1-1-2-B-B-B-B-B/CML-312SR	III	Y	5	7	7	MexicoTropical
DTMA-179	36	1.382531404	1.67104358	1.477908495	1.813880382	1.759447872	1.246007993	1.073938287	1.381916474	1.343723594	1.344512547	1.654787262	1.618276817	1.498250454	1.44019146	1.765556586	CL-07306=P73TLC3.-74-2-6-1-5-..-B-B-B/CML-312SR	III	Y	4	4	9	MexicoTropical
DTMA-18	36	4.680592318	4.478095195	4.343834127	2.517549222	4.99197093	4.369568313	4.242508019	2.395017653	4.872078938	4.049439266	2.227002465	4.677930178	2.104197912	4.554412975	2.736940745	MAS[MSR/312]-117-2-2-1-B*4-B-B-B-B/CML-312SR	III	Y	3	3	3	ZimbabweProgram
DTMA-180	36	1.051566983	1.381626101	1.056185349	1.609829141	1.713353165	1.240688754	0.900028966	1.418513867	1.559741779	1.24256125	1.794924036	1.896175255	1.43695464	1.563386123	2.088901458	CML499=(CL-04345*CL-274)-B-15-1-2-B*6-B-B-B/CML-312SR	III	Y	4	4	9	MexicoTropical
DTMA-181	36	1.903772459	1.537240853	1.412669308	1.15084503	1.845932462	1.916804646	1.803016809	1.519273516	2.222435426	1.442177402	1.208571342	1.868621035	1.083608184	1.751755646	1.491278286	CML269=P25STEC1F13-6-1-1-.-BBB-f-..-B*6-B-B-B/CML-312SR	III	Y	5	9	NA	MexicoTropical
DTMA-182	36	1.819455388	1.949869878	1.591399923	1.598859786	1.992392412	2.271712886	1.905607636	1.912939755	2.311617236	2.038620229	2.061099307	2.445702196	1.685019231	2.070906842	2.08078137	CML498=(CML265/CL-00303)-S7/CML264)-B-8-1-3-B*9-B-B/CML-312SR	III	Y	5	9	11	MexicoTropical
DTMA-183	36	3.318249111	2.63803106	3.497688056	1.250966977	3.560200166	3.436957703	4.28982616	1.986247462	4.356533884	3.615408764	1.364084321	3.685446371	2.206422958	4.538808582	2.276514221	CL-02143P21C6S1MH247-5-B-1-1-2-BBB-1-..-B*10-B-B/CML-312SR	III	Y	5	9	NA	MexicoTropical
DTMA-184	36	2.127974908	2.249595527	2.144004421	2.153036169	2.732087643	2.963581261	2.854713779	2.884532004	3.455223257	2.978832935	3.003570371	3.578827679	2.889171074	3.474163097	3.471639685	CL-04374=P43Cameroon-4-1-1-1-1-3-3-B*7-B-B-B/CML-312SR	III	Y	5	9	11	MexicoTropical
DTMA-185	36	1.993309278	2.204262123	1.621384529	2.038349905	1.963595288	2.47589205	1.892598369	2.318490659	2.220347398	2.116472139	2.530152096	2.451836886	1.940095498	1.865626387	2.271793777	CML477=P43POSTASEQC3-S2-1-2-B-BBBBB-10-B-B-B-B/CML-312SR	III	Y	5	9	11	LaPostaSeqC7
DTMA-187	36	2.404823799	3.00017514	2.449266137	2.819513932	3.251945474	3.042695033	2.505645469	2.870611624	3.303413617	3.092674199	3.463099599	3.885844475	2.943546541	3.353023031	3.724464244	CL-RCW81=(CL-RCW01xCML-401)-B-6-B-1-BBB-B-B-B/CML-312SR	III	Y	4	4	4	MexicoTropical
DTMA-188	36	2.401493653	1.789202013	1.931856222	2.062222581	2.578811657	2.23509414	2.369061733	2.513495332	3.024822543	1.764937051	1.911854003	2.419237149	2.02752382	2.555608718	2.674210867	CL-RCW87=(CL-04321xCML-401)-B-19-2-1-BB-B-B-B/CML-312SR	II	Y	4	4	4	MexicoTropical
DTMA-189	36	1.59324002	1.822330874	1.854780099	1.624262368	1.920716697	1.742486495	1.756257081	1.524528836	1.833455331	2.015965021	1.752110547	2.077763845	1.777524112	2.099323792	1.867937697	CL-02520=P25C6H37-1-1-1-B-2-1-2-BBB-B-B-B/CML-312SR	III	Y	4	4	9	MexicoTropical
DTMA-19	36	3.503591452	2.228607982	3.744586901	2.019116768	3.519518566	2.455175387	3.967578349	2.250788351	3.734501421	2.716782967	1.002038845	2.463893558	2.509531193	3.981265102	2.267782237	[CML312/CML445//[TUXPSEQ]C1F2/P49-SR]F2-45-3-2-1-BBB]-1-2-1-1-2-BBB-B/CML-312SR	III	Y	3	3	3	ZimbabweProgram
DTMA-190	36	1.809662474	2.169816099	2.060873335	2.20555855	2.433478629	1.812423334	1.70832064	1.858882454	2.076976692	2.070182575	2.228474726	2.445444166	2.114217541	2.342395604	2.477715241	CLQ-RCYQ40=(CML165xCLQ-6203)-B-9-1-1-B*8-B-B/CML-312SR	III	Y	4	4	4	MexicoTropical
DTMA-191	36	3.559482739	3.467539789	3.829650945	2.042016653	3.99537964	3.800704503	4.156528867	2.367862459	4.319128913	4.077655947	2.26743739	4.22518354	2.622987613	4.598465706	2.787185395	CLQ-RCYQ28=(CLQ6502*CLQ6601)-B-34-2-2-B*6-B-B-B/CML-312SR	III	Y	5	7	7	MexicoTropical
DTMA-192	36	2.152103964	2.199790566	2.245982287	2.542391564	2.548069518	2.052598153	2.106796673	2.391981908	2.408492288	2.143225832	2.433435377	2.44301466	2.499882737	2.497431814	2.782125477	CLQ-RCYQ54=(CML176xCL-G2501)-B-3-1-B-B-B-B-B/CML-312SR	III	Y	3	5	8	MexicoTropical
DTMA-193	36	2.244844622	2.422256147	2.583653962	2.323669685	2.671585405	2.518231758	2.691681534	2.387450812	2.765777758	2.861761323	2.591757695	2.945765797	2.746726679	3.111011539	2.835768711	CL-RCY015=(CML-285*CL-00356)-B-1-1-B*9-B-B/CML-312SR	III	Y	4	4	9	MexicoTropical
DTMA-194	36	1.080596599	1.354046324	1.389890745	1.398423683	1.573010834	1.236299699	1.280462984	1.28331619	1.464501515	1.557700767	1.545014567	1.736180352	1.613595903	1.772693239	1.793918289	CL-RCY016=(CL-00331*CML-287)-B-6-2-3-B*8-B-B-B/CML-312SR	III	Y	4	4	9	MexicoTropical
DTMA-195	36	2.136775209	2.866732937	2.510359016	2.579471398	2.859302546	2.474515529	2.13468156	2.227994917	2.477531633	2.848696794	2.949475726	3.197103627	2.597703968	2.849972	2.94824335	CL-RCY018=(CL-03618*CML-287)-B-13-1-1-B*5-B-B-B/CML-312SR	NA	NA	NA	NA	NA	NA
DTMA-197	36	1.628155723	1.523330221	1.823485883	1.268968813	2.068630859	1.554637062	1.869819929	1.33544228	2.107588505	1.737824773	1.158608503	1.976657313	1.491060282	2.288755474	1.731855797	CL-RCY007=PIO3011F2-3-5-6-1-B*5-B-B-B/CML-312SR	III	Y	4	4	9	MexicoTropical
DTMA-198	36	0.077910663	0.420701431	0.537676252	0.308634905	0.812798165	0.109927687	0.2230218	-0.011082161	0.490454206	0.588584361	0.341563852	0.842451224	0.460516482	0.972071171	0.720060157	CML454=CaptMiranda8627-20-1-2-B*17-B-B-B/CML-312SR	III	Y	4	4	9	MexicoTropical
DTMA-199	36	2.884870885	3.536174063	2.877060133	3.581407935	3.645211888	3.269640386	2.611897843	3.330258802	3.381168087	3.273528811	3.973936848	4.030978429	3.326614292	3.376399877	4.079073266	CML497=[CL-00331*v]-3-B-3-2-1-B*6-B-B/CML-312SR	III	Y	4	4	9	MexicoTropical
DTMA-2	36	0.953804413	1.583971087	1.258341291	1.90777253	1.732502609	0.924429983	0.587622707	1.23696677	1.063309438	1.232336701	1.860078987	1.711019878	1.512073102	1.367437893	2.008179276	[SYN-USAB2/SYN-ELIB2]-12-1-1-2-BBB-B-B/CML-312SR	IV	Y	2	2	2	ZimbabweProgram
DTMA-20	36	1.688465987	1.602639213	1.654134247	1.220227532	1.878492529	1.949320881	2.006927363	1.526589964	2.224094036	1.912381975	1.475828523	2.149232302	1.516107997	2.20267743	1.747223186	[CML312/CML444//[DTP2WC4H255-1-2-2-BB/LATA-F2-138-1-3-1-B]-1-3-2-3-B]-2-1-2-BB-B-B-B/CML-312SR	II	Y	3	3	3	ZimbabweProgram
DTMA-200	36	2.443063811	2.504665928	2.770578324	2.525602714	2.922518134	2.478381061	2.749620531	2.501021549	2.891460627	2.803444338	2.57457352	2.959498872	2.848695859	3.226583781	2.979183922	CL-02725=P27(FRRS)C1-248-B-1-B*4-B-B/CML-312SR	III	Y	4	4	9	MexicoTropical
DTMA-201	36	4.44240267	4.476442241	4.576480086	1.494625455	5.027119647	4.322780997	4.420150164	1.292376005	4.86045022	4.474636396	1.385463395	4.908321328	1.478980624	5.013843829	1.91297506	CML452=Ac8328BNC6-166-1-1-1-B*9-B-B-B/CML-312SR	III	Y	4	4	9	MexicoTropical
DTMA-202	36	0.989470143	1.272371365	0.998244148	1.396433142	1.419898244	1.265790653	0.992880808	1.374795645	1.409819186	1.273300437	1.639117609	1.679133714	1.376170816	1.417233423	1.783613096	CL-RCY031=(CL-02410*CML-287)-B-9-1-1-2-B*7-B-B/CML-312SR	NA	NA	NA	NA	NA	NA
DTMA-203	36	1.444475306	1.391525028	1.067469753	1.480220909	1.761577255	2.052981664	1.718714803	2.128231347	2.42771199	1.674660588	2.093902357	2.38906792	1.749863804	2.051248057	2.482073589	CML479=(P24STE-5*24STE-17)-BBBB-...-B-3-B-1-B*7-B-B-B/CML-312SR	III	Y	4	4	9	MexicoTropical
DTMA-204	36	1.85122616	1.853640285	2.032621539	1.411830726	2.192562597	0.753004066	0.932786761	0.280424523	1.086158736	0.923924923	0.287001788	1.095541839	0.501877009	1.258405975	0.644640224	CL-04935=(PR8549xP23C2)-5-1-3-B*14-B-B-B-B-B-B/CML-312SR	II	Y	4	4	4	MexicoTropical
DTMA-205	36	1.813024341	1.844109074	1.791563882	2.037319771	2.171831969	1.451048822	1.378465611	1.647606807	1.765088127	1.424886807	1.721832459	1.812995547	1.633541692	1.744714895	2.017122156	CL-04934=(P49C2MH12-5-4xP23C2-11-1)-2-2-2-BBBBBBB-B-B/CML-312SR	III	Y	4	4	4	MexicoTropical
DTMA-206	36	1.110823799	0.613785173	0.974036784	0.297031192	0.82208453	1.136506424	1.514790103	0.842519274	1.351617671	1.001948685	0.316438614	0.860385119	0.711125658	1.228549172	0.54469524	CL-G1624=G16C23H173-1-2-B-3-2-B*7-B-B/CML-312SR	III	Y	4	4	9	MexicoTropical
DTMA-207	36	4.259994585	3.745633947	3.511763132	2.322359253	4.137240194	4.448432354	4.217442477	3.082149066	4.844665021	3.711294285	2.548804029	4.324973928	2.310840293	4.113217014	2.922033078	CL-G1628=G16BNSeqC0F118-1-1-4-2-B*4-B/CML-312SR	III	Y	4	4	9	MexicoTropical
DTMA-208	36	1.288448075	1.673266256	1.436619852	1.764522086	2.053739903	1.791317073	1.545305027	1.873862504	2.168655832	1.919204922	2.270474778	2.551760623	1.99780628	2.301144366	2.632987081	CL-G1632=G16C20H144.-3-3-1-B*7-B-B-B/CML-312SR	III	Y	4	4	9	MexicoTropical
DTMA-209	36	2.295396861	2.332273416	2.046611287	1.887331862	2.185253462	2.962460166	2.688711197	2.510128119	2.819984232	2.699146838	2.526312121	2.840084996	2.253776639	2.569624137	2.403187627	CL-P10201=P102C6S2(B)-34-2-BB-B-B/CML-312SR	II	Y	5	7	7	MexicoTropical
DTMA-21	36	1.044184504	1.160439117	1.286135219	1.477519911	1.659718456	0.775165411	0.919782827	1.108582435	1.276968626	1.037105082	1.236156138	1.406292179	1.343991082	1.531656929	1.730920519	[CML312/[TUXPSEQ]C1F2/P49-SR]F2-45-3-2-1-BB//INTA-F2-192-2-1-1-1-BBBB]-1-5-1-1-2-BB-B-B-B/CML-312SR	III	Y	3	3	3	ZimbabweProgram
DTMA-210	36	1.682384224	1.412692002	1.652029432	1.489888004	2.150071348	1.546108811	1.723465789	1.529521883	2.187009761	1.423437382	1.286986329	1.927891227	1.559943383	2.162965172	2.011531188	CL-G1829=G18C23-61-3-1-1-B*7-B-B/CML-312SR	III	Y	4	4	9	MexicoTropical
DTMA-211	36	1.962880639	1.764961202	2.116036386	2.083570122	2.291763581	2.018259579	2.374388267	2.307092594	2.532425866	2.191387545	2.149997557	2.34021233	2.505331224	2.706172084	2.673018828	CL-G1837=G18SeqC2-F141-2-2-1-1-1-2-..-2-B*4-B-B/CML-312SR	III	Y	4	4	9	MexicoTropical
DTMA-212	36	3.645468577	3.228137863	3.55433984	1.66650387	3.89102126	3.997267648	4.308359731	2.439336089	4.653110549	3.906536521	2.031400262	4.239437755	2.336703924	4.553670518	2.67945822	CL-G1839=G18SeqC3-17-1-1-2-2-B*5-B-B/CML-312SR	III	Y	4	4	9	MexicoTropical
DTMA-213	36	4.511469638	4.056337692	3.821573792	2.984523114	4.295309215	4.561693151	4.314060555	3.494881445	4.796536076	3.844746319	3.0170793	4.335665726	2.774145539	4.094235253	3.269698724	CL-G1844=G18SeqC3F245-2-2-2-1-1-B*4-B-B/CML-312SR	III	Y	4	4	9	MexicoTropical
DTMA-214	36	3.153207971	3.144187723	2.764353543	3.717601315	3.257606847	3.024332385	2.651080965	3.624289748	3.138852832	2.602340464	3.567371391	3.107881631	3.174906746	2.720558758	3.690255601	CML-423=G18C19MH100.-4-1-1-B*14/CML-312SR	NA	NA	NA	NA	NA	NA
DTMA-215	36	2.79086566	2.341296044	2.621434324	2.54592158	2.77097425	2.858677933	3.165870634	3.101578831	3.302606986	2.690524297	2.623483835	2.831828648	2.944088198	3.142353514	3.080660898	CML421=P31DMR.1-55-2-3-2-1-B*18-B-B-B/CML-312SR	III	Y	5	8	10	MexicoTropical
DTMA-216	36	0.289013538	0.393403367	0.551628702	0.325183561	0.714940648	0.472299058	0.636489627	0.397997129	0.790390474	0.719325164	0.510504127	0.883196548	0.662775472	1.047053968	0.805695739	CML342=LPSEQC3-H1-2-2-3-2-1-.-.-B-B-B-B/CML-312SR	I	X	2	2	2	LaPostaSeqC7
DTMA-217	36	1.386973516	0.939592627	1.326501316	0.039827433	1.581690125	1.163733084	1.548770315	0.272298075	1.80145791	1.088059626	-0.188081574	1.344619986	0.169525167	1.716774865	0.443774961	DTPWC9-F24-4-3-1-B-B-B-B-B/CML-312SR	III	Y	2	10	12	DTPWC9
DTMA-218	36	3.893140046	3.166024528	3.52914806	2.107504988	3.873904507	3.657871141	4.008609361	2.60561976	4.371547715	3.295398252	1.880862973	3.650105595	2.227039017	3.988806846	2.594587416	DTPWC9-F115-1-4-1-1-B-B-B-B-B/CML-312SR	III	Y	1	1	14	DTPWC9
DTMA-219	36	0.765091132	0.798339594	1.099826462	0.21097765	0.952435665	1.093667214	1.399268972	0.508201062	1.254169496	1.430708059	0.569167148	1.297968103	0.856037921	1.590424978	0.712573869	DTPWC9-F73-2-1-1-1-B-B-B-B-B/CML-312SR	IV	Y	2	10	12	DTPWC9
DTMA-22	36	4.829908389	5.231185948	5.34838507	3.129570823	5.657252112	5.286786925	5.402666111	3.156653369	5.716294017	5.803035406	3.566609654	6.123110984	3.711807407	6.227336502	4.012671154	P501SRc0-F2-47-3-2-1-B-B/CML-312SR	III	Y	4	4	4	ZimbabweProgram
DTMA-220	36	1.843860751	1.969445984	2.094420128	2.002813803	2.488012974	2.093556325	2.220230109	2.118499868	2.608119758	2.346595827	2.234905299	2.742143698	2.360255373	2.868465982	2.753600687	DTPWC9-F2-3-1-1-1-B-B-B-B-B/CML-312SR	NA	NA	NA	NA	NA	NA
DTMA-221	36	0.497672697	0.622963662	0.371147091	0.514828121	0.779224968	1.167606195	0.924381589	1.024026822	1.33039666	1.043591759	1.137898188	1.449878624	0.945061483	1.20066783	1.347358221	DTPWC9-F109-2-6-1-1-B-B-B-B-B/CML-312SR	III	Y	2	10	12	DTPWC9
DTMA-222	36	1.546830402	1.609170157	1.686535688	1.618482863	1.81299584	1.721047122	1.805883503	1.734785461	1.926449833	1.854556731	1.774276262	1.982190898	1.86134536	2.069193741	1.992144417	DTPWC9-F31-1-3-1-1-B-B-B-B-B/CML-312SR	IV	Y	1	1	14	DTPWC9
DTMA-223	36	1.474594228	1.47591726	1.72976729	1.355022444	1.876104094	1.616019916	1.877193058	1.488105067	2.01495482	1.866674	1.483734565	2.006928725	1.741635583	2.271327585	1.883402318	DTPWC9-F2-3-2-1-1-B-B-B-B-B/CML-312SR	III	Y	1	1	14	DTPWC9
DTMA-224	36	3.265792355	2.242090744	2.733495244	2.282961221	2.997018288	2.98163749	3.490396727	3.007527779	3.745570761	2.461598109	1.999385088	2.714150767	2.517371986	3.221973347	2.758001045	DTPWC9-F67-1-2-1-2-B-B-B-B-B/CML-312SR	IV	Y	1	1	14	DTPWC9
DTMA-225	36	1.203030033	1.755255061	1.452505325	0.103693783	1.516465168	1.593509832	1.36586533	0.264154141	1.49019568	1.937181983	0.572297163	1.99079336	0.270358234	1.678640273	0.312725681	DTPWC9-F24-2-3-1-1-B-B-B-B-B/CML-312SR	III	Y	2	10	12	DTPWC9
DTMA-226	36	0.364728189	0.185910801	0.366215679	0.251644249	0.548576757	0.261928555	0.453353978	0.327263387	0.629873159	0.25503568	0.154353183	0.449364201	0.326890903	0.626335077	0.521070023	DTPWC9-F66-2-1-1-2-B-B-B-B-B/CML-312SR	III	Y	1	1	14	DTPWC9
DTMA-227	36	1.527972647	-0.197159371	0.182289556	-0.085748663	-0.032861399	1.915590858	2.289381051	1.992368606	2.07847976	0.570193054	0.29312819	0.368268479	0.631227099	0.736336685	0.442961264	DTPWC9-F104-5-4-1-1-B-B-B-B-B/CML-312SR	III	Y	2	10	12	DTPWC9
DTMA-228	36	2.84076614	2.725435518	2.880247398	1.117479804	2.854383718	3.488678761	3.6529569	1.886214757	3.629754374	3.536407643	1.771809166	3.513911772	1.909157342	3.670075876	1.893645566	DTPWC9-F103-2-1-1-1-B-B-B-B-B/CML-312SR	III	Y	2	10	12	DTPWC9
DTMA-229	36	1.50485417	1.295468011	1.384802256	1.542782485	1.741154512	1.737021835	1.821897246	1.968022323	2.178361614	1.60044797	1.737238788	1.955485186	1.840569715	2.049707024	2.19560859	DTPWC9-F128-1-1-1-1-B-B-B-B-B/CML-312SR	III	Y	1	1	14	DTPWC9
DTMA-230	36	1.963742091	1.601657225	1.966896504	1.294715185	2.447539193	2.130862191	2.484361818	1.842681024	2.980981559	2.13753269	1.464272659	2.619080075	1.843486201	2.982084321	2.320366419	DTPWC9-F17-1-3-1-1-B-B-B-B/CML-312SR	V	Y	1	1	14	DTPWC9
DTMA-231	36	1.748964661	2.230672967	2.071540739	0.819337335	2.304211764	2.252395223	2.08042255	0.813337551	2.322108595	2.570805199	1.32692745	2.814977627	1.114932968	2.650438862	1.367847328	DTPYC9-F143-5-4-1-2-B-B-B-B-B/CML-312SR	III	Y	2	10	15	DTPYC9
DTMA-232	36	1.623219636	1.732986695	1.230072545	1.027914442	1.806648972	1.982295802	1.490224544	1.269770033	2.059930046	1.581887182	1.375772675	2.162371866	0.871736646	1.65273943	1.482251262	DTPYC9-F11-2-3-1-2-B-B-B-B-B/CML-312SR	III	Y	2	10	15	DTPYC9
DTMA-233	36	3.186479535	2.846287134	3.168122121	0.600905188	3.439450893	3.231717227	3.527869403	0.930456624	3.814930964	3.210205558	0.64641154	3.475261515	0.926016847	3.781070028	1.203385891	DTPYC9-F46-3-4-1-1-B-B-B-B-B/CML-312SR	III	Y	2	10	12	DTPYC9
DTMA-234	36	0.418247947	0.414876531	0.352830588	0.645409248	0.777859164	0.668619196	0.608784226	0.897599822	1.032578054	0.605013427	0.884051831	1.027806121	0.858133369	0.963371897	1.259333822	DTPYC9-F74-1-1-1-1-B-B-B-B-B/CML-312SR	III	Y	2	10	12	DTPYC9
DTMA-235	36	1.100800147	1.185043484	1.051374756	0.445643332	1.410769443	1.338645171	1.216066047	0.599552485	1.565692731	1.279893282	0.697975568	1.643892132	0.576744938	1.515392373	0.929151386	DTPYC9-F102-4-5-1-1-B-B-B-B-B/CML-312SR	III	Y	2	10	15	DTPYC9
DTMA-236	36	0.720434437	0.858606609	0.75597984	0.982465489	1.134851752	0.867103805	0.769699014	0.99936468	1.154726067	0.89807891	1.127010126	1.285699883	1.021635918	1.180152755	1.410152648	DTPYC9-F46-3-9-1-1-B-B-B-B-B/CML-312SR	III	Y	2	10	12	DTPYC9
DTMA-237	36	0.719884594	0.646524035	0.76331018	0.956315391	1.186563644	0.525497731	0.655308277	0.798028707	1.061511707	0.57980017	0.769219743	0.994079947	0.884029079	1.111025618	1.305252937	DTPYC9-F46-1-2-1-1-B-B-B-B/CML-312SR	III	Y	2	10	12	DTPYC9
DTMA-238	36	1.339006886	0.856695785	0.958953566	0.507292711	1.207807299	1.201231334	1.319705202	0.851943947	1.556046369	0.846102645	0.351543297	1.076346704	0.475439345	1.181290214	0.71488214	DTPYC9-F46-1-2-1-2-B-B-B-B/CML-312SR	III	Y	2	10	12	DTPYC9
DTMA-239	36	1.357766837	1.206502825	1.658387183	0.832390204	1.681606507	1.653174295	2.118922518	1.267508031	2.131336695	1.952007004	1.096060284	1.97647682	1.570939376	2.442316492	1.581184579	DTPYC9-F143-1-6-1-B-B-B-B/CML-312SR	III	Y	2	10	15	DTPYC9
DTMA-24	36	0.832552256	1.028494825	1.167398361	1.030223102	1.484531124	1.032057969	1.162697074	1.005220164	1.491918024	1.364266704	1.207774812	1.693092092	1.363763091	1.825734563	1.702288466	[CML444/CML395//DTPWC8F31-1-1-2-2-BB]-4-2-2-2-2-BB-B/CML-312SR	V	Y	1	1	1	ZimbabweProgram
DTMA-240	36	1.677416288	1.543814974	2.000791596	1.453674356	1.898471135	1.556008888	2.0112271	1.49849275	1.914379759	1.880127858	1.316002328	1.775400308	1.793237288	2.239915096	1.683184165	DTPYC9-F114-2-4-1-2-B-B-B-B/CML-312SR	III	Y	2	10	12	DTPYC9
DTMA-241	36	0.037469127	-0.485723355	-0.11625235	0.815824306	-0.092928173	0.124393635	0.376693048	1.012232247	0.496890265	-0.053991154	0.910599438	-0.012023802	1.257811437	0.320364458	1.299260295	DTPYC9-F13-2-1-1-2-B-B-B-B/CML-312SR	III	Y	2	10	12	DTPYC9
DTMA-242	36	1.259283098	0.766823665	0.887120259	0.666697706	1.514168854	1.248488273	1.384341986	1.141027435	2.004810893	0.897627896	0.64740518	1.512541507	0.77488	1.651341828	1.412598593	LaPostaSeqC7-F102-1-3-1-1-B-B-B-B-B/CML-312SR	I	X	2	2	2	LaPostaSeqC7
DTMA-243	36	0.496427198	0.705261001	0.616934616	0.479608212	0.766651788	1.155872377	1.074890852	0.965039209	1.213526828	1.277739453	1.133007726	1.420944882	1.078441374	1.33922534	1.216850102	LaPostaSeqC7-F31-2-4-1-1-B-B-B-B-B/CML-312SR	I	X	2	2	2	LaPostaSeqC7
DTMA-244	36	0.902501991	0.819948507	0.88790866	0.867280263	0.984822582	0.943858051	1.023954449	1.007032513	1.108754149	0.930599925	0.950215447	1.034941246	1.002903556	1.099780023	1.092698135	LaPostaSeqC7-F125-2-1-1-2-B-B-B-B-B/CML-312SR	I	X	2	2	2	LaPostaSeqC7
DTMA-245	36	0.431677899	0.724896695	0.679703683	0.988068342	0.92980272	0.695411871	0.652899288	0.956550053	0.897638388	0.953643221	1.220277693	1.194143375	1.212393759	1.15960581	1.461224496	LaPostaSeqC7-F64-2-4-1-1-B-B-B-B-B/CML-312SR	I	X	2	2	2	LaPostaSeqC7
DTMA-246	36	2.370644658	1.856568675	2.247536647	2.05554283	2.515789702	2.214505001	2.600702381	2.404814473	2.873320778	2.091028661	1.902647744	2.357492737	2.276419167	2.740620799	2.5465579	LaPostaSeqC7-F64-1-1-1-1-B-B-B-B-B/CML-312SR	I	X	2	2	2	LaPostaSeqC7
DTMA-247	36	1.42400204	1.262040106	1.381101763	0.561868656	1.550811891	1.382041996	1.482192707	0.700439498	1.669441948	1.307901369	0.548221586	1.506195871	0.627969179	1.605239345	0.825627843	LaPostaSeqC7-F96-1-2-1-1-B-B-B-B-B/CML-312SR	I	X	2	2	2	LaPostaSeqC7
DTMA-248	36	1.778048653	1.774762109	1.672207155	1.309831494	2.182119485	1.861055662	1.756997571	1.391608481	2.272550082	1.741198717	1.392457614	2.262684914	1.273521364	2.155780012	1.790410621	LaPostaSeqC7-F123-3-1-1-2-B-B-B-B-B/CML-312SR	I	X	2	2	2	LaPostaSeqC7
DTMA-249	36	0.053262383	0.404389069	0.240736155	0.339568829	0.509414161	0.293617346	0.130321325	0.249593485	0.405912771	0.491635605	0.601207228	0.756376781	0.455248145	0.60124064	0.707504643	LaPostaSeqC7-F180-1-2-2-1-B-B-B-B-B/CML-312SR	I	X	2	2	2	LaPostaSeqC7
DTMA-25	36	1.375761038	1.316427656	1.262778787	1.334791893	1.751506755	1.517156564	1.465619848	1.523003154	1.948579261	1.397436079	1.495488888	1.888282326	1.400750109	1.820622362	1.898581346	[CML444/CML395//DTPWC8F31-1-1-2-2-BB]-4-2-2-2-1-BB-B/CML-312SR	V	Y	1	1	1	ZimbabweProgram
DTMA-250	36	2.088377686	1.761523683	2.018842426	1.544807093	2.312246413	1.87467599	2.123433617	1.641071391	2.40506756	1.804265168	1.353738543	2.085464545	1.604570718	2.347610611	1.892816495	LaPostaSeqC7-F71-1-2-1-1-B-B-B-B-B/CML-312SR	I	X	2	2	2	LaPostaSeqC7
DTMA-251	36	0.194527259	0.193183446	0.595248913	0.131728352	0.550944799	0.328114249	0.751754937	0.326342824	0.702780278	0.744639787	0.288762483	0.687178473	0.704562256	1.117943452	0.647859712	LaPostaSeqC7-F18-3-2-1-1-B-B-B-B-B/CML-312SR	I	X	2	2	2	LaPostaSeqC7
DTMA-252	36	2.051045328	1.427465727	2.382888676	1.163189046	2.127686369	1.814554493	2.783071284	1.527801192	2.521332846	2.148871234	0.908623103	1.89993961	1.884314039	2.854286199	1.642277699	LaPostaSeqC7-F71-1-2-1-2-B-B-B-B-B/CML-312SR	I	X	2	2	2	LaPostaSeqC7
DTMA-253	36	0.815242611	1.134953946	0.999873928	1.068881004	1.528355975	0.770749485	0.654331284	0.736220895	1.170633018	0.971213082	1.038445138	1.490100692	0.901269351	1.365336801	1.434116542	LaPostaSeqC7-F31-2-3-1-1-B-B-B-B-B/CML-312SR	I	X	2	2	2	LaPostaSeqC7
DTMA-254	36	1.999719006	1.799836808	1.823412245	1.974370618	2.16266788	2.106267654	2.130154275	2.276327209	2.478268856	1.919320101	2.081275534	2.262122718	2.078207617	2.274837774	2.447012893	LaPostaSeqC7-F64-1-1-1-2-B-B-B-B-B/CML-312SR	I	X	2	2	2	LaPostaSeqC7
DTMA-255	36	0.658111136	0.649921762	0.776948485	0.695404467	0.942649668	0.511387607	0.609902198	0.528268335	0.790962448	0.618112248	0.54394872	0.781573625	0.670031244	0.90232191	0.818992667	LaPostaSeqC7-F103-2-1-1-1-B-B-B-B-B/CML-312SR	I	X	2	2	2	LaPostaSeqC7
DTMA-256	36	0.124274671	0.230296925	0.109594931	0.251505487	0.262611435	0.350918016	0.235243286	0.365114429	0.379015744	0.347614416	0.493827738	0.492055446	0.354750214	0.374500897	0.503361619	LaPostaSeqC7-F103-2-2-2-1-B-B-B-B-B/CML-312SR	I	X	2	2	2	LaPostaSeqC7
DTMA-257	36	1.395319375	1.161142117	1.641664402	0.893680494	1.536916556	1.403745499	1.872866064	1.130782868	1.76490551	1.640396736	0.89936409	1.553103387	1.382549774	2.029013981	1.278419258	LaPostaSeqC7-F86-3-1-1-1-B-B-B-B-B/CML-312SR	I	X	2	2	2	LaPostaSeqC7
DTMA-258	36	1.996047639	1.826194025	2.436699259	0.01566474	2.109106332	1.931901893	2.528283064	0.136986657	2.211229089	2.389572561	-0.004898263	2.05037928	0.605999367	2.6643534	0.253237988	LaPostaSeqC7-F96-1-6-2-1-B-B-B-B-B/CML-312SR	I	X	2	2	2	LaPostaSeqC7
DTMA-259	36	0.428857501	0.44387283	0.664073962	0.553377124	0.693134488	0.567121729	0.76124141	0.636601785	0.800975042	0.781929823	0.643376871	0.820240334	0.874256549	1.034380301	0.908379419	LaPostaSeqC7-F32-1-3-1-1-B-B-B-B-B/CML-312SR	I	X	2	2	2	LaPostaSeqC7
DTMA-26	36	1.636195394	1.341698756	1.239063381	1.326455117	1.638032496	1.379455422	1.286260716	1.378048435	1.679718822	1.000426209	1.066824001	1.384239148	0.999893909	1.286209998	1.393431188	P502SRC0-F2-54-2-3-1-B-B-B/CML-312SR	II	Y	3	5	5	ZimbabweProgram
DTMA-260	36	0.50531495	0.831613785	0.682779851	0.82617481	0.929903563	0.632895666	0.499907329	0.628049274	0.736349049	0.814081313	0.914613157	1.056745217	0.77784015	0.923406371	1.029843125	LaPostaSeqC7-F12-2-1-1-1-B-B-B-B-B/CML-312SR	I	X	2	2	2	LaPostaSeqC7
DTMA-261	36	-0.18403474	0.069611297	0.174816246	-0.042629176	0.194248496	0.094303189	0.221136597	-0.017470978	0.228971785	0.449737095	0.212758072	0.464657568	0.332140809	0.576388199	0.335774976	LaPostaSeqC7-F180-3-1-1-1-B-B-B-B-B/CML-312SR	I	X	2	2	2	LaPostaSeqC7
DTMA-262	36	0.06574126	0.144285813	-0.022096501	0.064466454	0.224672068	0.344001431	0.176669748	0.282119409	0.436456553	0.263984671	0.328056548	0.514265186	0.162645168	0.340426476	0.436248826	LaPostaSeqC7-F86-1-1-1-1-B-B-B-B-B/CML-312SR	I	X	2	2	2	LaPostaSeqC7
DTMA-263	36	-0.664121811	-0.362523678	-0.38599954	-0.147579157	-0.019729402	-0.483858254	-0.50763957	-0.264795545	-0.138390368	-0.203808952	0.019019843	0.16078663	-0.003274707	0.14728448	0.363181742	LaPostaSeqC7-F96-1-1-1-B-B-B-B/CML-312SR	I	X	2	2	2	LaPostaSeqC7
DTMA-264	36	3.18476681	3.155459823	3.213920297	1.105019396	3.51935387	3.278236849	3.327843111	1.231464754	3.652086989	3.312816594	1.224157487	3.621482304	1.254578209	3.666717765	1.59198118	LaPostaSeqC7-F96-1-2-1-2-B-B-B-B/CML-312SR	I	X	2	2	2	LaPostaSeqC7
DTMA-265	36	1.427220308	1.124798583	1.596375867	0.803675326	1.588276327	1.671663083	2.134366275	1.356229048	2.148907718	1.825152854	1.063869877	1.838993988	1.487433828	2.292412962	1.549518644	LaPostaSeqC7-F96-1-2-1-3-B-B-B-B/CML-312SR	I	X	2	2	2	LaPostaSeqC7
DTMA-266	36	0.397953409	0.820272723	1.084046571	0.914195448	1.086063152	0.64424977	0.913202665	0.752591964	0.904444247	1.334513511	1.165326602	1.3296458	1.412720525	1.602444184	1.421752512	LaPostaSeqC7-F180-1-1-2-1-B-B-B-B/CML-312SR	I	X	2	2	2	LaPostaSeqC7
DTMA-267	36	1.659853965	2.027902763	2.125115004	2.042914289	2.126590987	1.791167882	1.89612557	1.837320509	1.897754673	2.275363526	2.182622354	2.268993092	2.302541424	2.380010498	2.287174873	LaPostaSeqC7-F152-1-1-2-1-B-B-B-B/CML-312SR	I	X	2	2	2	LaPostaSeqC7
DTMA-268	36	2.176381902	2.556866179	2.019431832	2.686578552	2.831082618	2.091679686	1.539746345	2.220528814	2.356368471	1.916293326	2.577407127	2.730296177	2.014479112	2.192791869	2.843508851	LaPostaSequiaC7-F33-1-2-1-B-B-B-B/CML-312SR	I	X	2	2	2	LaPostaSeqC7
DTMA-269	36	1.131017816	1.241337731	1.048438459	1.084241753	1.32521915	1.298764781	1.12653657	1.141586249	1.382528634	1.230517713	1.224796367	1.491622286	1.038798863	1.303244745	1.322935594	DTPWC9-F2-3-2-1-B-B-B-B-B/CML-312SR	III	Y	1	1	14	DTPWC9
DTMA-27	36	2.350548168	2.006737729	2.272104205	2.27061204	2.682157778	2.244640127	2.495553757	2.496359545	2.913833407	2.15551046	2.154019149	2.559154468	2.403895527	2.832329178	2.806561851	P502-SRc0-F2-54-2-2-1-B-B-B-B/CML-312SR	III	Y	3	5	5	ZimbabweProgram
DTMA-270	36	0.44966177	0.741041489	1.035009759	0.80705357	0.853109255	0.677380134	0.989719681	0.804859439	0.802058021	1.262376634	1.065130548	1.076926453	1.342364614	1.378465076	1.159917991	DTPWC9-F32-1-5-1-B-B-B-B-B/CML-312SR	IV	Y	1	1	14	DTPWC9
DTMA-271	36	2.444323364	1.689085965	2.290130105	1.953968998	2.430176686	2.679609613	3.292827013	2.934734438	3.436706826	2.548014904	2.189109008	2.686430894	2.797197235	3.295051933	2.93961003	DTPWC9-F67-2-2-1-B-B-B-B-B/CML-312SR	III	Y	1	1	14	DTPWC9
DTMA-275	36	1.139768724	1.558441501	1.415903714	1.498080172	1.730225844	1.553024649	1.408374611	1.510928297	1.712330204	1.837311985	1.957685097	2.13502609	1.825691376	1.998294594	2.113272504	DTPWC9-F55-1-1-1-3-B-B-B-B/CML-312SR	IV	Y	2	10	12	DTPWC9
DTMA-28	36	0.964625148	1.098489469	1.136346698	1.201385249	1.471074127	1.314369111	1.355510029	1.455864366	1.683860559	1.48959617	1.582798437	1.826714402	1.608334815	1.863237793	1.933231831	CML489/CML444//ZM521B-66-4-1-1-1-BB]-7-3-1-B-B-B/CML-312SR	II	Y	4	4	4	ZimbabweProgram
DTMA-280	36	1.420563919	1.990203174	1.974332202	2.485638129	2.477907606	1.614522963	1.618520404	2.101178939	2.113870121	2.153195978	2.636301908	2.653843678	2.627628354	2.659695938	3.143168478	DTPYC9-F38-4-3-1-2-B-B-B-B-B/CML-312SR	III	Y	2	10	15	DTPYC9
DTMA-281	36	1.914081739	1.725744613	1.596545467	1.621414931	2.109454159	1.904872494	1.782847464	1.779912646	2.290449136	1.597048707	1.621865966	2.120717365	1.492418373	1.980646155	1.991839113	DTPYC9-F86-1-1-1-1-B-B-B-B-B/CML-312SR	III	Y	2	10	12	DTPYC9
DTMA-282	36	0.992785062	1.465330558	1.560261251	1.467845162	1.949795959	1.420963315	1.496360276	1.36175037	1.899242811	1.965501023	1.86936239	2.373367008	1.958307298	2.448417327	2.380964762	DTPYC9-F69-3-5-1-1-B-B-B-B/CML-312SR	III	Y	2	10	12	DTPYC9
DTMA-283	36	1.68308323	2.203448062	2.346496139	0.731832332	2.455940339	2.231899169	2.36425312	0.759288584	2.470576074	2.908915504	1.321410614	3.008877055	1.457545854	3.144961298	1.581529103	DTPYC9-F72-1-2-1-1-B-B-B-B/CML-312SR	III	Y	2	10	12	DTPYC9
DTMA-284	36	0.977260083	1.002997367	0.759662748	0.944984187	0.905532919	1.059706441	0.842239578	1.021245788	0.972548329	0.863429258	1.051238479	1.002663232	0.797671931	0.761461279	0.939730524	LaPostaSeqC7-F153-1-2-1-1-B-B-B-B-B/CML-312SR	I	X	2	2	2	LaPostaSeqC7
DTMA-285	36	2.013892051	1.684360079	1.939840418	0.859545179	2.000916086	1.95409429	2.222903394	1.115653158	2.268858567	1.877419044	0.777331104	1.935143144	1.083941189	2.202773417	1.118645035	LaPostaSeqC7-F153-1-2-1-2-B-B-B-B-B/CML-312SR	I	X	2	2	2	LaPostaSeqC7
DTMA-286	36	1.108677986	1.429692627	1.551755449	1.128310434	1.691202879	1.292346151	1.418889555	1.014467254	1.570496639	1.725274053	1.309897858	1.878286181	1.479859209	1.999372171	1.624613007	LaPostaSeqC7-F12-2-3-1-1-B-B-B-B-B/CML-312SR	I	X	2	2	2	LaPostaSeqC7
DTMA-287	36	1.658630838	1.407948123	1.627474884	0.772173455	1.659070423	2.003165382	2.238794887	1.387717636	2.275463073	1.968330655	1.128859525	2.001889444	1.369796455	2.22581244	1.384360606	LaPostaSeqC7-F102-1-3-1-2-B-B/CML-312SR	I	X	2	2	2	LaPostaSeqC7
DTMA-289	36	0.286305818	0.666201688	0.561129845	0.459220217	0.65004423	0.270422019	0.190370929	0.084663104	0.27090846	0.563664963	0.478670623	0.654132202	0.355716019	0.557862	0.465950225	LaPostaSeqC7-F103-1-2-1-1-B-B-B-B-B/CML-312SR	I	X	2	2	2	LaPostaSeqC7
DTMA-29	36	1.624441422	1.8632499	1.808498057	1.412206263	2.238596266	1.642939417	1.587179273	1.173382887	2.016925995	1.828821831	1.402476104	2.261840174	1.367723108	2.199897388	1.786042937	02SADVL2B-.-17-1-1-B-B-B/CML-312SR	IV	Y	4	4	4	ZimbabweProgram
DTMA-291	36	1.08154061	1.553771707	1.364674132	1.555685334	1.684236305	1.325036961	1.127755043	1.341348336	1.454745401	1.601894235	1.812068132	1.936122853	1.615213381	1.747122557	1.954960748	LaPostaSeqC7-F97-3-1-1-2-B-B-B-B-B/CML-312SR	I	X	2	2	2	LaPostaSeqC7
DTMA-292	36	0.185081801	0.90209979	0.680948065	0.900918073	1.225115488	0.344386488	0.128601604	0.353650169	0.663239337	0.823971135	1.040858621	1.354421439	0.860596212	1.146113779	1.362345104	LaPostaSeqC7-F153-1-1-1-1-B-B-B-B-B/CML-312SR	I	X	2	2	2	LaPostaSeqC7
DTMA-293	36	-0.099475629	-0.044611181	0.244216232	0.14361246	0.360241889	-0.014168968	0.288576129	0.154929061	0.403738415	0.344170233	0.190819375	0.461506705	0.517251991	0.745785	0.651091164	LaPostaSeqC7-F153-1-1-1-2-B-B-B-B-B/CML-312SR	I	X	2	2	2	LaPostaSeqC7
DTMA-294	36	0.566151798	1.21531216	1.048445684	1.082886456	1.308606094	0.76055221	0.596339031	0.63827927	0.860581505	1.255844991	1.262741491	1.510795986	1.111429935	1.343132807	1.366466385	LaPostaSeqC7-F10-3-3-1-1-B-B-B-B-B/CML-312SR	I	X	2	2	2	LaPostaSeqC7
DTMA-296	36	1.648687031	1.983128621	2.176398996	2.225906257	2.473305779	1.734924133	1.912075809	1.939230413	2.214347002	2.253044792	2.308974551	2.559274534	2.510615107	2.735121565	2.821624846	LaPostaSeqC7-F31-2-1-1-2-B-B-B-B-B/CML-312SR	I	X	2	2	2	LaPostaSeqC7
DTMA-297	36	0.391745492	0.334506189	0.481943197	0.593425583	0.605062839	-0.105187844	0.024525274	0.116474364	0.145885986	-0.007873678	0.098048627	0.114546992	0.228540886	0.260306511	0.347065743	LaPostaSeqC7-F33-1-4-1-1-B-B-B-B-B/CML-312SR	NA	NA	NA	NA	NA	NA
DTMA-298	36	1.94590711	1.498714035	1.952355811	1.541716838	1.975780338	2.085719977	2.563309181	2.141955993	2.571556885	2.100837365	1.678764954	2.123640978	2.148973734	2.592760991	2.168128733	LaPostaSeqC7-F78-2-1-1-1-B-B-B-B/CML-312SR	NA	NA	NA	NA	NA	NA
DTMA-299	36	1.402782612	1.468846769	1.228760793	1.277104534	1.610247084	1.45978671	1.235228607	1.260290555	1.604426209	1.303033459	1.347364938	1.680890554	1.123794172	1.442089162	1.488316121	LaPostaSeqC7-F32-2-1-1-1-B-B-B-B/CML-312SR	NA	NA	NA	NA	NA	NA
DTMA-3	36	2.301348357	2.298759838	2.559815171	2.156770556	2.789032808	2.826533549	3.088256536	2.701216047	3.311715167	3.082376025	2.689863446	3.309874185	2.962170969	3.584154355	3.183642618	[(CML395/CML444)-B-4-1-3-1-B/CML395//DTPWC8F31-1-1-2-2]-5-1-2-2-BB/CML-312SR	V	Y	1	1	1	ZimbabweProgram
DTMA-300	36	1.195360177	1.470416589	1.73245465	1.333579515	1.579973142	1.21917894	1.465323645	1.088275449	1.31602768	1.739510057	1.350259184	1.584327922	1.619127788	1.860536811	1.468452478	LaPostaSeqC7-F32-2-1-1-2-B-B-B-B/CML-312SR	NA	NA	NA	NA	NA	NA
DTMA-31	36	5.941535937	5.547722434	5.602804338	2.467701652	6.177911743	6.09194752	6.150274472	3.005050628	6.730959856	5.780090537	2.614060139	6.332916331	2.642927121	6.393683902	3.229421989	[CML440/[[[K64R/G16SR]-39-1/[K64R/G16SR]-20-2]-5-1-2-B*4/CML390]-B-38-1-B-7-.-B//ZM303c1-243-3-B-1-1-B]-2-1-B-B/CML-312SR	III	Y	3	NA	NA	ZimbabweProgram
DTMA-32	36	1.469922552	1.211363448	1.000179832	0.702745596	1.468000421	1.4399692	1.224082662	0.940711366	1.691322986	0.973930234	0.688577014	1.435053456	0.495360092	1.219926816	0.937828728	[CML440/[[[NAW5867/P30SR]-111-2/[NAW5867/P30SR]-25-1]-9-2-3-B-2-B/CML388]-B-35-2-B-1-.-1//ZM303c1-243-3-B-1-1-B]-2-1-B-B/CML-312SR	III	Y	3	NA	NA	ZimbabweProgram
DTMA-33	36	1.704868613	2.283967851	2.300744568	2.263490938	2.652884494	1.800630207	1.807083357	1.779498314	2.164533581	2.39761236	2.37116258	2.754301851	2.377364863	2.75635332	2.749387389	[CML144/[CML144/CML395]F2-5sx]-1-3-1-3-B*4-B-B/CML-312SR	IV	Y	4	4	4	ZimbabweProgram
DTMA-34	36	1.705243928	1.722677816	1.358298779	1.572872857	1.96350645	2.685338337	2.298558937	2.560025377	2.907055077	2.3284423	2.571596121	2.939151795	2.211891168	2.564932033	2.81378742	[CML198/ZSR923S4BULK-2-2-X-X-X-X-1-BB]-3-3-1-1-2-B*7-B-B/CML-312SR	IV	Y	4	4	4	ZimbabweProgram
DTMA-35	36	2.159434728	1.836647775	2.008408248	2.108917955	2.393069291	2.316681998	2.480548767	2.535170142	2.860121268	2.178318171	2.256664341	2.550911039	2.408141139	2.724152015	2.792564292	P402c2F2-695-2-BB-2-B*4-B-B/CML-312SR	III	Y	5	7	7	ZimbabweProgram
DTMA-36	36	1.619313273	1.640877505	2.053215733	1.989621965	2.112357948	1.609378101	2.028899299	1.971982777	2.077317936	2.063587145	1.98056516	2.11158333	2.436527213	2.533333736	2.459443414	ZEWAc1F2-254-2-1-B-1-BBB-B-B/CML-312SR	III	Y	5	7	7	ZimbabweProgram
DTMA-37	36	2.101155402	2.833952435	1.721016129	2.687506784	2.955077217	2.781432188	1.644912097	2.622745528	2.889936544	2.391569937	3.368022934	3.637995945	2.250642484	2.505291039	3.478113345	CML373-BB-B-B/CML-312SR	II	Y	2	2	2	MexicoSubtropical
DTMA-38	36	1.30924715	1.231487697	1.571825008	1.504046744	1.699526526	1.157661386	1.50362791	1.410171123	1.64033376	1.416623274	1.331191349	1.550514501	1.666178666	1.899649384	1.811095132	[CML389/CML176]-B-29-2-2-6-1-B-B-B/CML-312SR	III	Y	3	5	8	ZimbabweProgram
DTMA-39	36	1.471626874	1.66762432	0.898899754	1.217544188	1.432651049	1.852727069	1.079118629	1.390997862	1.611054709	1.272533627	1.574008617	1.795847359	0.785028225	1.020588572	1.328100397	[CML144/[CML144/CML395]F2-8sx]-1-1-1-B*5-B-B/CML-312SR	IV	Y	4	4	4	ZimbabweProgram
DTMA-40	36	1.843463859	2.450853418	2.147770869	2.184573963	2.376151822	2.774669915	2.443566252	2.467340136	2.695566205	3.071225747	3.092765208	3.319653993	2.740230516	2.998849166	3.003045296	[CML144/[CML144/CML395]F2-8sx]-1-2-3-2-B*5-B-B/CML-312SR	IV	Y	4	4	4	ZimbabweProgram
DTMA-41	36	0.144632139	0.469704053	0.710779973	0.348000837	0.885948003	0.466283238	0.694478686	0.345631294	0.883638062	1.012210994	0.679237522	1.206824086	0.885066768	1.438071103	1.07919223	[GQL5/[GQL5/[MSRXPOOL9]C1F2-205-1(OSU23i)-5-3-X-X-1-BB]F2-4sx]-11-3-1-1-B*5-B-B/CML-312SR	III	Y	4	4	4	ZimbabweProgram
DTMA-42	36	1.864187448	1.705486751	1.518256347	1.846485453	2.198184681	2.058204342	1.875521308	2.219172639	2.557601993	1.710771626	2.025215241	2.384652546	1.848877277	2.204569723	2.511043477	[CML150/CML373]-B-2-2-B*5-B-B/CML-312SR	II	Y	2	2	2	ZimbabweProgram
DTMA-43	36	2.36076188	2.170921509	2.032618532	2.561422424	2.716460524	2.373685871	2.26867018	2.603839624	2.881101912	2.003782427	2.550014494	2.701964419	2.411964259	2.558419307	3.095631989	S99TLWQ-B-8-1-B*5-B-B/CML-312SR	II	Y	4	4	4	MexicoTropical
DTMA-44	36	0.984773448	1.175772182	1.094353645	1.173116425	1.483792537	1.190085502	1.093651548	1.160895479	1.488114987	1.289182036	1.384510296	1.682872577	1.276803905	1.586525399	1.669182216	CML444-B/CML-312SR	II	Y	2	2	2	ZimbabweProgram
DTMA-45	36	1.834277457	1.503707191	1.328665645	1.823263505	2.015662346	1.965038434	1.806211049	2.266408343	2.480438167	1.488695331	1.970888735	2.165437696	1.818989962	1.998086433	2.477776563	1368-B-B/CML-312SR	III	Y	4	4	4	NA
DTMA-47	36	2.682260726	2.755649827	2.429397846	2.524920607	3.288467927	3.145027625	2.805348855	2.895760508	3.685455811	2.87594628	2.990047262	3.750017057	2.63944594	3.41323859	3.511266701	(KU1403x1368)-7-2-1-B-B-B-B-B-B/CML-312SR	III	Y	4	4	4	NA
DTMA-48	36	1.039791534	1.395815627	1.384632574	1.732758087	1.986875433	0.916351895	0.908083771	1.258961403	1.515781311	1.27477507	1.61868095	1.87527084	1.622191036	1.860648784	2.232572454	4001-B-B/CML-312SR	III	Y	4	4	4	NA
DTMA-49	36	1.707668678	1.595539911	1.137671404	1.485388161	2.000822389	1.763314007	1.302593755	1.69386321	2.167510379	1.194038656	1.574834787	2.058371499	1.103988434	1.59577784	1.964279948	KU1409-SR-B-B/CML-312SR	III	Y	4	4	9	NA
DTMA-5	36	2.02626195	2.169878952	2.259166507	1.372921853	2.270776425	2.404491382	2.490015125	1.610937526	2.498607554	2.622684799	1.732773747	2.640653061	1.844673488	2.732719738	1.845786526	[DTPWC8F31-4-2-1-6-B2/CML395//[CML445/ZM621B]-2-1-2-3-1-BB]-3-2-1-1-1-2-1-B-B/CML-312SR	V	Y	1	1	1	ZimbabweProgram
DTMA-52	36	1.794516491	1.681330629	1.655072	0.741415469	1.800320942	2.022820341	1.986565935	1.102326518	2.148980978	1.884988016	0.979155292	2.025435138	0.963324181	1.989407563	1.101892618	CLA135-B-B/CML-312SR	III	Y	4	4	4	ColombiaAcidTolerant
DTMA-53	36	1.334002666	1.718304501	1.760660056	1.943635023	2.077279249	1.308393286	1.345775992	1.565003628	1.675297925	1.730040502	1.924155408	2.060826082	1.971765316	2.10588091	2.297189849	CLA183-B-B/CML-312SR	II	Y	4	4	4	ColombiaAcidTolerant
DTMA-54	36	2.956326776	3.114136255	2.70032656	2.925821047	3.237305755	3.331875108	2.924572661	3.134237844	3.456672109	3.068855548	3.282734702	3.59864905	2.901200847	3.196990964	3.419723803	CLA195-B-B/CML-312SR	III	Y	4	4	4	ColombiaAcidTolerant
DTMA-55	36	3.600733272	3.537274468	3.55392964	2.175458495	3.953219848	3.999638774	4.002019652	2.56676539	4.408035353	3.942526097	2.545967632	4.350982603	2.547744415	4.353608821	2.958079732	CLA222-B-B/CML-312SR	II	Y	4	4	4	ColombiaAcidTolerant
DTMA-56	36	3.104207359	2.623969873	3.129251428	3.012346063	3.621151824	3.092050895	3.589592931	3.472246569	4.082497526	3.126334445	2.992673764	3.606503838	3.498159149	4.126664567	3.98239012	CLA12-B-B/CML-312SR	III	Y	5	8	10	ColombiaAcidTolerant
DTMA-57	36	2.673533388	2.307392654	2.356126202	2.180977444	2.811593917	2.626852274	2.671687689	2.498235275	3.129283624	2.312288843	2.131656185	2.771388225	2.166151324	2.816409173	2.636604118	CLA18-B-B/CML-312SR	III	Y	4	4	9	ColombiaAcidTolerant
DTMA-58	36	2.422400291	2.024353641	2.396177911	2.158898999	2.677481824	2.111562063	2.488681627	2.260987188	2.754497861	2.089138078	1.869010287	2.367234833	2.253960954	2.742346549	2.509736119	CLA20-B-B/CML-312SR	NA	NA	NA	NA	NA	NA
DTMA-59	36	1.038048077	1.073288081	1.047527032	0.986343202	1.218851178	1.061817076	1.041288955	0.953004373	1.212420223	1.058913067	0.982552631	1.243771769	0.96429556	1.207280365	1.139375933	CLA35-B-B/CML-312SR	III	Y	NA	NA	NA	NA
DTMA-6	36	1.693836976	1.574796295	1.804170723	1.772297875	1.943060252	1.927179293	2.146480143	2.11888964	2.292432744	2.024974379	2.009319265	2.173059886	2.238277545	2.391116869	2.368470375	00SADVEA-.-28-1-2-1-1-1-2-3/CML-312SR	V	Y	1	1	1	ZimbabweProgram
DTMA-60	36	2.27214423	2.136391483	2.344504217	2.143236693	2.964792783	1.855833489	2.045155212	1.788774928	2.667057112	1.942647348	1.74217497	2.554122912	1.899977183	2.760987144	2.537438071	CLA37-B-B/CML-312SR	III	Y	5	8	10	ColombiaAcidTolerant
DTMA-61	36	2.332799733	2.347716458	2.335671847	2.767838739	2.58489598	2.602991256	2.582530344	2.998569537	2.829068625	2.608382478	3.009813315	2.847124821	3.015424634	2.841362883	3.25983065	CLA41/CML-312SR	III	Y	4	4	9	ColombiaAcidTolerant
DTMA-62	36	2.167377178	2.410341838	2.21631795	1.84669328	2.725684038	2.357582401	2.186355411	1.787102593	2.668720751	2.419825856	2.035034073	2.910661902	1.820924252	2.731524824	2.335997557	CLA44-B-B/CML-312SR	III	Y	5	8	10	ColombiaAcidTolerant
DTMA-63	36	3.105038723	3.025565387	3.003788175	2.292317433	3.668798516	3.136878567	3.131014005	2.3915223	3.785000899	3.041412283	2.315204505	3.711485753	2.292573275	3.682382778	2.953732302	CLA46-B-B/CML-312SR	III	Y	5	8	10	ColombiaAcidTolerant
DTMA-64	36	2.352924098	2.205679961	2.319495139	1.867638119	2.589070499	2.579058585	2.7103171	2.251543442	2.971971121	2.558366408	2.09853996	2.814774175	2.226716482	2.943578492	2.480621551	CLA56-B-B/CML-312SR	III	Y	5	8	10	ColombiaAcidTolerant
DTMA-65	36	1.816887834	2.417546022	1.900127937	2.166325588	2.408506806	2.027504698	1.520196924	1.788659974	2.031019614	2.121930911	2.400729971	2.634745479	1.886799203	2.109881448	2.390896793	CLA91-B-B/CML-312SR	III	Y	4	4	9	ColombiaAcidTolerant
DTMA-66	36	1.578805451	1.339410767	1.538867894	0.993295642	1.8515485	1.713731544	1.930682464	1.381597135	2.232376463	1.688779116	1.148502096	1.99001226	1.35555002	2.200465978	1.640964821	CLA99-B-B/CML-312SR	III	Y	5	8	10	ColombiaAcidTolerant
DTMA-67	36	2.876180791	3.313295534	2.727898337	2.98474461	3.141687749	3.747187086	3.182696752	3.477798883	3.58178447	3.600206327	3.87920584	4.012096455	3.341120625	3.442043954	3.722601015	CLA105-B-B/CML-312SR	III	Y	4	4	9	ColombiaAcidTolerant
DTMA-68	36	2.786005452	3.000202464	2.573635499	2.973054753	3.117399787	2.911555316	2.509269657	2.878001823	3.025495336	2.727034007	3.109742152	3.237392849	2.71357845	2.837200215	3.223187855	CLA106-B-B/CML-312SR	III	Y	4	4	9	ColombiaAcidTolerant
DTMA-69	36	1.175488298	1.321966723	1.408101549	1.57858795	1.673037501	1.343777048	1.447554413	1.616054434	1.70035585	1.596891253	1.748111453	1.855382328	1.850933262	1.950924797	2.118694544	CLA113-B-B/CML-312SR	III	Y	4	4	9	ColombiaAcidTolerant
DTMA-7	36	2.492049427	2.978618046	2.602246589	2.686066902	3.087428842	3.15186777	2.771017792	2.856906372	3.263573693	3.255279106	3.335267418	3.761363394	2.979850374	3.384989237	3.461360718	CIMCALI8843/S9243-BB-.-B-5-1-BB-2-3-1-B-B/CML-312SR	V	Y	1	1	1	ZimbabweProgram
DTMA-70	36	2.437128606	1.99703123	2.494129144	2.20525204	2.724526035	2.376838501	2.87112722	2.588155695	3.091329034	2.42442253	2.119403107	2.645603263	2.625677465	3.156158413	2.841770805	CLA149-B-B/CML-312SR	III	Y	5	8	10	ColombiaAcidTolerant
DTMA-71	36	2.552009459	1.731549254	2.004525125	2.435352966	2.585702673	2.467989203	2.726149255	3.209065166	3.321145238	1.90337744	2.356757168	2.494095548	2.62519372	2.7658853	3.22400394	CLA154-B-B/CML-312SR	III	Y	5	8	10	ColombiaAcidTolerant
DTMA-72	36	1.970334265	1.723725211	2.276732016	1.890368469	2.462722409	1.99479161	2.566915707	2.184833951	2.734095076	2.306791708	1.915227813	2.470918189	2.458289179	3.051208994	2.644388349	CLA155-B-B/CML-312SR	III	Y	5	8	10	ColombiaAcidTolerant
DTMA-73	36	2.41383109	2.293612821	2.737555577	1.371812893	2.747771445	2.525928092	2.989678288	1.618188425	2.994999605	2.867168361	1.499682697	2.865458262	1.966521932	3.319303561	1.966482187	CLA156-B-B/CML-312SR	III	Y	5	8	10	ColombiaAcidTolerant
DTMA-74	36	3.479096621	3.124811273	2.479979729	2.774688778	3.794648103	3.678478498	3.003014042	3.345636843	4.33357895	2.674091452	3.004537433	3.991196317	2.30075748	3.327522871	3.636557506	CLA157-B-B/CML-312SR	III	Y	5	8	10	ColombiaAcidTolerant
DTMA-75	36	3.135167613	3.047417982	2.95293575	2.22536777	3.243889458	3.613827761	3.515108884	2.753208099	3.813720196	3.429800928	2.672889683	3.722405615	2.549572362	3.611657351	2.891790302	CLA158-B-B/CML-312SR	III	Y	5	8	10	ColombiaAcidTolerant
DTMA-77	36	2.077459796	1.829192118	2.103360266	1.813841397	2.44913125	1.944285702	2.20835681	1.944295038	2.55794014	1.96390179	1.674694817	2.322981683	1.960476998	2.590051482	2.303919635	CLA307-B-B/CML-312SR	III	Y	5	8	10	ColombiaAcidTolerant
DTMA-78	36	1.574515109	1.645879102	1.418507517	1.785965988	1.975429091	1.783346071	1.547131822	1.946039568	2.113518961	1.623960111	1.966643762	2.202585906	1.735809688	1.958207128	2.309188595	CLA309-B-B/CML-312SR	III	Y	5	8	10	ColombiaAcidTolerant
DTMA-79	36	1.916723031	2.077280855	1.826812495	1.903033826	2.422665201	1.844494644	1.585743305	1.68774256	2.191974749	1.736444349	1.820934689	2.333850838	1.579331728	2.079067786	2.16584884	(A.T.Z.T.R.L.BA905-3-3P-1P-4P-2P-1-1-1-BxG9BC0R.L.23-1P-2P-3-2P-3-2P-1P-B-B-B)-B-16TL-3-1-4-B-B-B/CML-312SR	III	Y	5	8	10	NA
DTMA-8	36	2.841142463	2.97893591	2.072688543	2.70538205	3.219875815	2.972763827	2.067456767	2.734581413	3.209911159	2.208113876	2.855801521	3.350731107	1.958823282	2.432017738	3.090598389	CIMCALI8843/S9243-BB-.-B-5-1-BB-2-3-2-B-B/CML-312SR	NA	NA	NA	NA	NA	NA
DTMA-80	36	1.081059055	1.971833039	1.179113849	1.626506849	1.805704526	1.421976615	0.633734713	1.091259008	1.267127787	1.515910171	1.959210217	2.144813121	1.19845057	1.362680724	1.808972702	(A.T.Z.T.R.L.BA905-3-3P-1P-4P-2P-1-1-1-BxG9BC0R.L.23-1P-2P-3-2P-3-2P-1P-B-B-B)-B-76TL-1-2-4-B-B-B/CML-312SR	III	Y	5	8	10	NA
DTMA-81	36	2.451771546	2.567820937	2.37806865	1.93062756	2.573856508	2.893470064	2.689681543	2.264012475	2.906750771	2.830460145	2.380835376	3.030059954	2.167507662	2.826805526	2.406249043	[(G31*G32-2xG31*G32-1)PR92A72-3P-2-1-1-1xCML-349]-1-2-2-1-B-B-B-B-B/CML-312SR	III	Y	5	8	10	NA
DTMA-82	36	2.734893657	2.69355872	2.418882976	2.765264742	2.692329906	2.991036744	2.707192732	3.029659318	2.990549427	2.671885979	3.013099461	2.951282393	2.749393325	2.672478395	3.015416007	(A.I.Z.T.V.C.20-3-1-1-2-B-BxA.I.Z.T.V.C.PR93A-17-1-3-1-1-B-B)-B-14TL-1-3-B-B/CML-312SR	NA	NA	NA	NA	NA	NA
DTMA-83	36	4.690526001	4.65751825	4.782405394	2.212664365	5.120647488	5.251239054	5.366213127	2.834371376	5.724136822	5.311172063	2.742920018	5.66187016	2.868912473	5.780097637	3.217126579	[(P86S.F*P.S.P.A.AxP.S.P.A.A.TL91A44-3-1-18-2P-2-1-1-3-1)xA.I.R.L.TL91A2(3)-1-4-2-2TL-1-1-B]-3-2-3-1-B-B-B-B-B/CML-312SR	NA	NA	NA	NA	NA	NA
DTMA-84	36	2.635982385	2.581808106	2.447355471	2.61165756	3.115650818	2.726633561	2.599599699	2.76188806	3.267720275	2.56423973	2.734376403	3.218956909	2.605313782	3.093033557	3.254573862	(200-3xGUAT189)(16xP84c1F27-4-1-4-B-1-B59)F1-B-xP84c1F26-2-2-4-B-2-B]F97-1-2-1-3xCML312-B-xP84c1F27-4-1-6-B-5-B]-2-1-B-B-B-B-B/CML-312SR	III	Y	4	4	9	EntomologyProgram
DTMA-85	36	1.290088615	1.115262473	2.430958527	1.073816992	1.63993613	0.851027542	2.17994713	0.857752793	1.396453979	2.008487799	0.672042297	1.211708259	1.984800169	2.535190989	1.193790017	(200-6xGUAT189)(51-2-1)F1-B-xP84c1F26-2-2-4-B-2-B]F102-1-2-2-3x[KILIMAST94A]-30/MSV-03-2-10-B-1-B-B-xP84c1F27-4-1-6-B-5-B]-2-2-B-B-B-B-B/CML-312SR	III	Y	4	4	9	EntomologyProgram
DTMA-86	36	2.187362106	2.150697556	2.581773426	1.769243736	2.919137408	2.035973877	2.489839676	1.682138313	2.803509473	2.431763152	1.622030932	2.750943824	2.059704917	3.203171603	2.379745804	CML311xCML311/CML311xMBRC1BcF94-3-1-1-B-B-B-B-1-1-B-B-B-B-B-B-B/CML-312SR	III	Y	3	5	8	EntomologyProgram
DTMA-87	36	1.969234302	2.006828688	2.07150897	1.576809906	2.39389467	2.05766538	2.11338123	1.631108718	2.440546125	2.140434159	1.65240574	2.468204118	1.741311531	2.531876809	2.039523545	CML384xMBR/MDRC3BcF58-2-1-3-B-B-B-B-3-1-B-B-BB-B-B-B/CML-312SR	III	Y	5	8	10	EntomologyProgram
DTMA-88	36	1.945218988	1.996630449	1.433390112	1.988079385	2.469435669	1.850681483	1.272232959	1.861935743	2.320063044	1.326775449	1.890857589	2.364759985	1.349341114	1.794010736	2.358912691	CML311/MBRC2BcF41-2-BBBBB-B-B-B-B/CML-312SR	III	Y	3	5	5	EntomologyProgram
DTMA-89	36	5.895580779	6.436429508	6.119586814	2.509431406	6.624073751	6.305330895	6.016642765	2.402840841	6.503409599	6.530566847	2.933272094	7.031545946	2.637091997	6.719422381	3.143324279	CML311/MBRC2BcF4-1-B-B-BB-B-B/CML-312SR	III	Y	3	5	5	EntomologyProgram
DTMA-9	36	2.816138582	2.647565007	2.715038751	2.431729461	3.007189449	3.172921831	3.230751288	2.938967626	3.523507237	3.078993595	2.798653153	3.364390559	2.893283306	3.426431618	3.179480402	CIMCALI8843/S9243-BB-.-B-5-1-BB-2-3-3-B-B/CML-312SR	V	Y	1	1	1	ZimbabweProgram
DTMA-90	36	1.813843817	2.14583051	2.00566241	1.885852716	2.245664225	2.061104792	1.921358411	1.793741869	2.165010174	2.244426226	2.147709349	2.499781585	2.014882644	2.342250201	2.261374072	CML311/MBRC3BcF112-1-1-1-B-B-B-B-B-B-B/CML-312SR	III	Y	3	5	5	EntomologyProgram
DTMA-91	36	1.474355945	1.543174274	1.344932188	1.210942149	1.855922981	1.271930255	1.083748396	0.966374454	1.594429368	1.143432227	1.003620855	1.655465089	0.8394253	1.47337376	1.335840322	CML311/MBRC3BcF12-2-2-2-B-B-BB-B-B/CML-312SR	III	Y	3	5	5	EntomologyProgram
DTMA-92	36	2.495650526	1.969327751	2.223214022	1.7291136	2.487123309	2.445047436	2.693463652	2.211334596	2.958808386	2.169452468	1.699024675	2.43720871	1.944739507	2.683296339	2.200323772	CML311/MBRC3BcF23-1-2-1-B-B-B-B-B-B-B/CML-312SR	III	Y	3	5	5	EntomologyProgram
DTMA-93	36	3.903564463	3.759755465	3.71419857	2.311982185	3.863963718	2.70805162	2.650980938	1.247399043	2.810591779	2.507887055	1.115863548	2.665232477	1.02240024	2.602743819	1.229236711	CML311/MBRC3BcF3-1-1-1-B-B-B-B-B-B-B/CML-312SR	III	Y	3	5	5	EntomologyProgram
DTMA-94	36	1.417859933	1.350999729	1.523694944	0.978374324	1.774548302	1.493429218	1.673015405	1.112483416	1.915330668	1.596969945	1.064726754	1.844182035	1.222158232	2.01508562	1.468890616	CML311/MBRC3BcF95-2-2-1-B-B-B-B-B-B-B/CML-312SR	III	Y	3	5	5	EntomologyProgram
DTMA-95	36	2.795727074	2.160126718	2.555133741	2.317493474	2.940208965	1.840498727	2.216099872	1.953443419	2.621463727	1.597401879	1.354018433	1.990263881	1.705090852	2.365354862	2.107945703	Cuba/GuadC3F85-3-3-1-B-B-B-B-B-B/CML-312SR	III	Y	4	4	9	EntomologyProgram
DTMA-96	36	1.736281458	1.513946582	1.498539234	1.797346693	1.850049847	1.80145532	1.788237128	2.107578202	2.144113723	1.552521111	1.841713856	1.917372098	1.844436966	1.891854204	2.198459573	MBRC6BcF280-2-B-.-1-1-B-B-B-B-B-B-B-B/CML-312SR	III	Y	5	7	7	EntomologyProgram
DTMA-98	36	3.044649088	3.107255739	2.622596931	3.011229879	3.429116453	3.354861156	2.877745449	3.253106745	3.68001216	2.939378163	3.319421656	3.744023866	2.850840133	3.271167116	3.650169117	MBR/MDRC4BcF34-1-B-.-1-1-B-B-B-B-B-B-B-B-B/CML-312SR	III	Y	3	5	5	EntomologyProgram
DTMA-99	36	-0.347943009	0.47452124	-0.366635467	-0.030002066	-0.069128754	0.4049928	-0.438520638	-0.126552674	-0.143890897	0.378228952	0.672682311	0.672143919	-0.142868002	-0.17008883	0.151249493	MBR-ET(W)C1F139-2-1-B-2-B-B-B-B-B-BxMBRC5BcF13-3-2-1-B-B-B-B-1-2-B-B-B-B-B-B/CML-312SR	III	Y	5	7	7	EntomologyProgram
h2.36	36	0.530556775	0.54510499	0.485736031	0.750060842	0.523198165	0.530556775	0.572864011	0.543949902	0.757487614	0.559636333	0.54510499	0.572864011	0.532625641	0.745325832	0.569280732	NA	NA	NA	NA	NA	NA	NA
