# Supplementary material for: Effectiveness of Genomic Prediction of Maize Hybrid Performance in Different Breeding Populations and Environments
Source: G3 (Bethesda). 2012 Nov 1;2(11):1427–36. doi: 10.1534/g3.112.003699 (PMC3484673; doi:10.1534/g3.112.003699)
Supplement: Supporting Information [file supp_2.11.1427_FileS1.zip › FileS1/dataFiles/Exp1_AdjV-in2vs4environments.GY.txt]

ID	Subset	2010_WW_Mexico-2010_WW+heat_Mexico	2010_WW_Mexico-2011_WW_Mexico	2010_WW_Mexico-2011_WW+heat_Mexico	2010_WW_Mexico-2010_WW_Thailand	2010_WW_Mexico-2011_WW_Thailand	2010_WW+heat_Mexico-2011_WW_Mexico	2010_WW+heat_Mexico-2011_WW+heat_Mexico	2010_WW+heat_Mexico-2010_WW_Thailand	2010_WW+heat_Mexico-2011_WW_Thailand	2011_WW_Mexico-2011_WW+heat_Mexico	2011_WW_Mexico-2010_WW_Thailand	2011_WW_Mexico-2011_WW_Thailand	2011_WW+heat_Mexico-2010_WW_Thailand	2011_WW+heat_Mexico-2011_WW_Thailand	2010_WW_Thailand-2011_WW_Thailand	Pedigree	HeteroticGroup_I.V	HeteroticGroup_X.Y	ID	Cluster_5	Cluster_10	Cluster_15	Group1
DTMA-1	12	6.590782052	7.456006228	6.156347825	7.310169126	7.50432805	6.7276125	5.337649978	6.661603736	6.923952621	6.09459867	7.434344674	7.528643533	6.281879782	6.2372314	7.590898905	[CML444/CML395//DTPWC8F31-4-2-1-6]-2-1-1-1-B*4/CML-312SR	V	Y	DTMA-1	1	1	1	ZimbabweProgram
DTMA-10	12	6.086715979	6.885160211	5.800714536	6.348827996	6.550810936	5.982755676	5.093325094	5.528172438	5.642856868	5.981554922	6.31000485	6.648687453	5.231577266	5.614815634	5.993113398	CIMCALI8843/S9243-BB-.-B-5-1-BB-2-3-4-B-B/CML-312SR	V	Y	DTMA-10	1	1	1	ZimbabweProgram
DTMA-100	12	8.032273273	7.660169331	7.116558457	7.750053624	7.310915998	8.272524176	7.570217118	8.20325649	7.9281332	7.190125248	7.997477015	7.515510491	7.298058293	6.741134846	7.441441957	P590C7BlancosF156-1-2-1-B-B-BB-B-B-B/CML-312SR	III	Y	DTMA-100	5	7	7	EntomologyProgram
DTMA-101	12	8.44204441	7.923115588	5.888432054	6.680672178	6.978512754	8.781303052	6.759976708	7.566481707	7.992747542	6.046502846	7.07477112	7.342189066	4.944552954	5.19328504	6.081250141	P590C7BlancosF27-1-1-2-B-B-BB-B-B-B/CML-312SR	III	Y	DTMA-101	5	7	7	EntomologyProgram
DTMA-102	12	7.501201358	6.947161528	7.385328674	6.87919382	6.801925857	7.681883711	8.114894339	7.632013896	7.658111608	7.381252007	7.094614779	6.969072333	7.467859088	7.29334688	6.843143984	P502c2-185-3-4-1-3-B-1-BxCML311/CML321xMBRC1BcF114-1-1-1-B-B-B-B-1-1-B-B-B-B-B-B/CML-312SR	III	Y	DTMA-102	3	5	8	EntomologyProgram
DTMA-103	12	6.84292165	8.197122662	7.863171371	8.671473081	7.885882475	6.317999704	6.155632348	6.870644911	5.987450899	7.647217594	8.224028847	7.4673882	7.927700118	7.339024439	7.926175122	POB.502c3F210-3-2-1-BBBBBB-B-B-B/CML-312SR	III	Y	DTMA-103	3	5	8	MexicoSubtropical
DTMA-104	12	8.444832795	7.508531535	6.892412366	7.649555875	7.443120845	8.196112248	7.678695342	8.352650936	8.035408482	6.80504573	7.463444171	7.225888945	6.824268174	6.828522609	7.388954304	CML-322RecyW89[L/LMBR]17-B-5-3-1-4-B*4xMBR-ET(W)C1F139-2-1-B-2-B*7-1-B-B-B-B/CML-312SR	III	Y	DTMA-104	3	5	5	EntomologyProgram
DTMA-105	12	4.478552837	5.859614585	5.073528441	5.984579023	5.427239932	4.809714645	3.925479085	4.820580592	4.415216607	5.187310037	6.291715962	5.666546158	5.430632433	4.788204476	5.787294391	[G16SeqC1F47-2-1-2-1-BBBB-B-xP84c1F27-4-1-6-B-5-B]F23-1-3-1-1x[KILIMAST94A]-30/MSV-03-2-10-B-1-B-B-xP84c1F27-4-1-6-B-5-B]-2-1-B/CML395]-1-1-B-B/CML-312SR	III	Y	DTMA-105	4	4	4	EntomologyProgram
DTMA-106	12	4.736011985	5.67879148	4.303346922	6.123328591	5.541152797	4.34149542	3.13433185	4.980937037	4.292015848	4.173140999	5.953847656	5.373720778	4.60426056	4.082807837	5.844882191	[G16SeqC1F47-2-1-2-1-BBBB-B-xP84c1F27-4-1-6-B-5-B]F23-2-1-2-3xP43C9-1-1-1-1-1-BBBB-1-xP84c1F26-2-2-6-B-3-B]-2-1-B/CML395]-1-1-B-B/CML-312SR	IV	Y	DTMA-106	4	4	4	EntomologyProgram
DTMA-107	12	7.556919691	7.44337855	7.429287725	7.101253772	7.091131904	7.588293823	7.589336395	7.356287691	7.419946683	7.274618488	7.113522519	7.095430527	7.209268943	7.027415826	6.822572201	[MBRC6BcF395-1-B-.-2-2-B-B-B-B-B/CML312SR]-1-1-B-B/CML-312SR	III	Y	DTMA-107	5	7	7	EntomologyProgram
DTMA-108	12	5.367565328	6.213683744	4.176082798	5.912114855	5.736765176	5.323273142	3.411260164	5.078576879	4.801086856	4.432947933	5.969517577	5.837355384	3.961988307	3.927281521	5.551960042	[M37W/ZM607.bF37sr-2-3sr-6-2-X]-8-2-X-1-BB-B-xP84c1F27-4-3-3-B-1-B]F29-1-2-1-6x[KILIMAST94A]-30/MSV-03-2-10-B-1-B-B-xP84c1F27-4-1-6-B-5-B]3-1-2-B/CML442]-1-1-B-B/CML-312SR	III	Y	DTMA-108	4	4	4	EntomologyProgram
DTMA-109	12	4.037181911	4.871794822	3.63195228	3.728284015	4.221114415	4.281824078	2.900070482	3.079924875	3.684518891	3.575845793	3.839139432	4.229047133	2.642242402	2.920873397	3.308770934	[M37W/ZM607.bF37sr-2-3sr-6-2-X]-8-2-X-1-BB-B-xP84c1F27-4-3-3-B-1-B]F29-1-1-1-7x[KILIMAST94A]-30/MSV-03-2-10-B-1-B-B-xP84c1F27-4-1-6-B-5-B]-1-3-B/CML312SR]-1-1-B-B/CML-312SR	III	Y	DTMA-109	3	3	3	EntomologyProgram
DTMA-11	12	6.978452289	7.709241303	6.928030126	6.477456668	6.668582419	7.941098228	6.96949201	6.530128762	6.856618075	7.628449647	7.295159201	7.437544848	6.436383424	6.560717047	6.286354417	CIMCALI8843/S9243-BB-.-B-5-1-BB-4-1-3/CML-312SR	V	Y	DTMA-11	1	1	1	ZimbabweProgram
DTMA-110	12	7.054309316	7.61579426	7.292925497	7.959697344	7.79197492	6.629577967	6.444213229	6.935791628	6.717417785	7.12413341	7.5517322	7.559048536	7.192958097	7.298098195	7.682796551	[MBRC5BcF14-2-2-3-B-B-BxG16SeqC1F47-2-1-2-1-BBBBB-B-1-2-B-B-B/CML395]-1-1-B-B/CML-312SR	III	Y	DTMA-110	4	4	4	EntomologyProgram
DTMA-111	12	6.570099751	6.878989434	5.963541199	6.980390564	6.113969122	6.54636234	5.563555531	6.56305169	5.785664737	5.704288437	6.872968342	5.977605305	5.935142533	4.90125821	6.01241048	[[KILIMAST94A]-30/MSV-03-1-10-B-1-B-B-1xP84c1F27-4-1-6-B-5-B]F8-3-2-2-1xG16SeqC1F47-2-1-2-1-BBBB-B-xP84c1F26-2-2-6-B-3-B]-3-1-B/CML395]-1-1-B-B/CML-312SR	III	Y	DTMA-111	4	4	4	EntomologyProgram
DTMA-112	12	6.490456409	6.334655417	5.917473019	6.565087544	5.810732259	6.720682614	6.147120577	6.872327061	6.217394344	5.90816822	6.813583869	5.946598867	6.245904304	5.313020121	6.154330554	[Pob.SEW-HG.B.c0F39-1-1-1-1xMBRC5BcF22-2-1-4-B-B-B-B-2-2-B-B-B/CML442]-1-1-B-B/CML-312SR	III	Y	DTMA-112	4	4	4	EntomologyProgram
DTMA-113	12	6.787248584	7.488041658	6.421340596	6.788686138	6.525794668	7.2176532	6.137336748	6.521561414	6.370468604	6.654989445	7.166818892	6.8633653	6.180689919	5.684488787	6.208676516	[MBREt/MBRBcC1F4-1-1-3-B-B-B-Bx1760BB1BcoxComp.-B-1-1-1-1-B-B-B/CML395]-1-1-B-B/CML-312SR	IV	Y	DTMA-113	4	4	4	EntomologyProgram
DTMA-114	12	7.1353398	7.726597196	7.276968036	6.937756738	6.750389265	7.806824344	7.242328048	6.852461724	6.820241202	7.689125309	7.511835539	7.173561662	6.970941902	6.641473305	6.405948014	[P591c4F31-1-1-2-B-B-B/CML312SR]-1-1-B-B/CML-312SR	II	Y	DTMA-114	4	4	4	EntomologyProgram
DTMA-115	12	7.600175141	7.275137268	6.578868327	7.323523589	7.089483018	7.446359837	6.707813382	7.521040133	7.363552437	6.254196485	7.042490181	6.79447497	6.386569572	6.049907667	6.967328182	[Cuba/GuadC3F34-2-1-1-B-B-BxCML264Q]-1-1-B-B/CML-312SR	III	Y	DTMA-115	4	4	4	EntomologyProgram
DTMA-116	12	7.441909007	7.651184571	6.829582769	6.249061673	6.698426482	7.961705503	7.077589581	6.547000921	7.113610117	7.091118316	6.693078445	7.024292095	5.861838819	6.13366227	5.80152258	[MBR-ET(W)C1F139-2-1-B-2-B-B-B-B-B-BxMBRC5BcF13-3-1-2-B-B-B-B-1-2-B-B-BxCML264Q]-1-1-B-B/CML-312SR	III	Y	DTMA-116	3	5	5	EntomologyProgram
DTMA-117	12	6.341996729	7.251538241	5.77369066	6.957557734	6.544601101	6.61493183	5.067857305	6.259977357	5.986139727	5.885995091	7.209643158	6.672187971	5.668108222	5.103939199	6.405591644	[P591c41y2GENF23-1-1-1-B-B-BxCML486]-1-1-B-B/CML-312SR	III	Y	DTMA-117	4	4	9	EntomologyProgram
DTMA-118	12	7.060794342	7.598480539	6.860519063	7.604377107	7.272938394	7.251479635	6.338518904	7.025588429	6.892159173	6.85209636	7.70531409	7.316232731	6.909091185	6.426693551	7.234696321	[Cuba/GuadC3F44-1-3-2-B-B-BxCML486]-1-1-B-B/CML-312SR	III	Y	DTMA-118	5	9	11	EntomologyProgram
DTMA-119	12	4.765492666	6.239219588	5.346352545	5.939446409	5.655342417	5.435023961	4.404883951	5.000166196	4.884339136	5.780746905	6.560817605	6.245015125	5.622416625	5.149565266	5.899847433	[200-7xMAIZSANANDRES-F1-B-xP84c1F26-2-2-4-B-2-B]F93-3-2-1-3xP43C9-1-1-1-1-1-BBBB-1-xP84c1F26-2-2-6-B-3-B]-1-1-BxCML486]-1-1-B-B/CML-312SR	III	Y	DTMA-119	4	4	9	MexicoSubtropical
DTMA-12	12	6.523112046	7.677251921	5.97086497	6.890273849	6.386270889	6.850279297	5.049119077	6.003160537	5.598317623	6.075398663	7.123269455	6.671307657	5.419192655	4.762579548	5.79200503	CIMCALI8843/S9243-BB-.-B-5-1-BB-4-3-3/CML-312SR	V	Y	DTMA-12	1	1	1	ZimbabweProgram
DTMA-120	12	6.433878377	6.514113631	5.805361249	5.705378533	5.691322882	6.810656071	6.131767165	6.017307953	6.104183665	6.053603333	6.022309808	5.994587139	5.3685888	5.21676727	5.195813868	[CML329/MBRC3AmF103-1-1-2-B-BxCML486]-1-1-B-B/CML-312SR	III	Y	DTMA-120	5	7	7	MexicoSubtropical
DTMA-121	12	7.169827991	7.030775138	6.722722741	7.216636488	6.75571239	7.25129178	6.938342242	7.441010226	7.06799136	6.601269944	7.239529306	6.720816939	6.90624739	6.338848984	6.992989513	[(87036/87923)-X-800-3-1-X-1-B-B-1-1-1-B-B-xP84c1F26-2-2-4-B-2-B]F47-3-1-1-3xM37W/ZM607.bF37sr-2-3sr-6-2-X]-8-2-X-1-BB-B-xP84c1F27-4-3-3-B-1-B]-3-2-BxP33c3F64-1-1-4-BB]-1-1-B-B/CML-312SR	III	Y	DTMA-121	4	4	9	EntomologyProgram
DTMA-122	12	6.030460142	7.083507699	7.021033805	6.815414187	6.432503509	6.356128116	6.308919553	6.111387171	5.799014339	7.197262362	7.076499508	6.640126645	7.135668053	6.545549477	6.510709623	[[KILIMAST94A]-30/MSV-03-2-10-B-1-B-B-xP84c1F26-2-2-6-B-3-B]F17-1-2-1-1xP43C9-1-1-1-1-1-BBBB-1-xP84c1F26-2-2-6-B-3-B]-2-2-BxCML486]-1-1-B-B/CML-312SR	III	Y	DTMA-122	4	4	9	EntomologyProgram
DTMA-123	12	6.874762899	6.994647385	6.972072729	7.547064153	7.20245149	6.46898247	6.385514309	7.004108048	6.75185404	6.381291416	7.032144132	6.625714537	7.135000444	6.617833173	7.328033824	[M37W/ZM607.bF37sr-2-3sr-6-2-X]-8-2-X-1-BB-B-xP84c1F27-4-3-3-B-1-B]F29-1-2-2x[KILIMAST94A]-30/MSV-03-101-08-B-B-1xP84c1F27-4-1-4-B-3-B]F2-1-2-1-1-1-BxCML486]-1-1-B-B/CML-312SR	III	Y	DTMA-123	4	4	9	EntomologyProgram
DTMA-124	12	7.670875406	6.782849	7.669097551	7.080413899	7.030128161	7.579045758	8.387001214	7.897862726	7.907752896	7.46963397	6.933208865	6.84491647	7.970756052	7.669460331	7.279030687	[(87036/87923)-X-800-3-1-X-1-B-B-1-1-1-B-B-xP84c1F26-2-2-4-B-2-B]F47-3-1-1-3xM37W/ZM607.bF37sr-2-3sr-6-2-X]-8-2-X-1-BB-B-xP84c1F27-4-3-3-B-1-B]-3-1-BxCML486]-1-1-B-B/CML-312SR	III	Y	DTMA-124	5	9	11	EntomologyProgram
DTMA-125	12	7.211736767	7.926606619	6.93600598	7.23797798	6.81494565	7.914509424	6.799763335	7.180756657	6.842110708	7.441275022	7.954825124	7.391149989	6.896098289	6.309142192	6.802816263	[M37W/ZM607.bF37sr-2-3sr-6-2-X]-8-2-X-1-BB-B-xP84c1F27-4-3-3-B-1-B]F29-1-2-1-4x(87036/87923)-X-800-3-1-X-1-B-B-1-1-1-B-B-xP84c1F26-2-2-4-B-2-B]-1-1-BxCML486]-1-1-B-B/CML-312SR	III	Y	DTMA-125	4	4	9	EntomologyProgram
DTMA-126	12	7.540853772	7.834897818	7.437775454	7.265757923	7.2335362	7.952750999	7.461343107	7.281293668	7.387389313	7.616264395	7.577462176	7.425715716	7.249583372	7.00625794	7.003559305	[G16SeqC1F47-2-1-2-1-B*5xP84c1F26-2-2-6-B-3-B]F25-2-3-1x[KILIMAST94A]-30/MSV-03-101-08-B-B-1xP84c1F27-4-1-4-B-3-B]F2-1-2-2-4-2-BxCML161]-1-1-B-B/CML-312SR	III	Y	DTMA-126	4	4	9	EntomologyProgram
DTMA-128	12	7.257758617	7.220866107	7.846767989	7.581071794	6.90490482	7.383244015	8.087154488	7.84118103	7.04504576	8.058360044	7.74361445	7.124669075	8.38298781	7.876586082	7.56572864	CL-02836/Pop.28C9HC113-3-1-4-B*8-B-BBBB-B-B/CML-312SR	III	Y	DTMA-128	4	4	9	MexicoTropical
DTMA-129	12	7.499661284	8.159717154	7.622958993	8.273860755	7.709877729	7.684523176	7.282723702	7.889842842	7.215366339	7.907868422	8.480672649	7.904828922	7.952775674	7.598195916	8.140928532	CA00344/PAC777F2-6-1-1-BB-B-B-BB-B-B/CML-312SR	III	Y	DTMA-129	4	4	9	NA
DTMA-13	12	6.837924669	7.507906814	6.746947235	7.722089498	7.079367906	6.629619358	5.845745798	6.853978646	6.099708523	6.763434116	7.572998791	7.004533372	6.647554842	6.179130875	7.027561762	CIMCALI8843/S9243-BB-.-B-5-1-BB-4-3-4-B-B/CML-312SR	V	Y	DTMA-13	1	1	1	ZimbabweProgram
DTMA-131	12	6.949246162	7.130650121	6.438841439	6.572837445	6.952386503	6.732610301	6.009259532	6.161451249	6.702173423	6.115305098	6.4529979	6.660843744	5.746263262	5.966068818	6.201258572	CA00360/Pio3011F2-3-5-6-1-B-BBB-B-B-B-B-B-B/CML-312SR	III	Y	DTMA-131	4	4	9	NA
DTMA-132	12	7.142012817	7.201206969	6.207211246	7.878040793	7.198351715	6.69065083	5.548861093	7.367408048	6.739302917	5.645131114	7.51074198	6.728818645	6.492553508	5.541638037	7.508721535	P502C3F2-22-7-5-1-BB-B-B/CML-312SR	II	Y	DTMA-132	3	5	5	MexicoSubtropical
DTMA-133	12	7.189052057	7.485523177	5.975546369	7.843983903	7.469835257	6.993291338	5.434660428	7.252483048	7.056861937	5.58116768	7.585399757	7.120878205	6.063013379	5.598866541	7.54465559	POB.501c3F213-8-2-1-BBBB-B-B/CML-312SR	III	Y	DTMA-133	4	4	4	MexicoSubtropical
DTMA-134	12	6.999825816	6.751394841	6.322453947	6.369135876	6.201115925	7.362012502	6.708355444	6.826691783	6.763786131	6.439612788	6.667599256	6.391032976	6.086860485	5.780236671	5.95100539	MBRC5BcF4-1-2-1-BB-B-B/CML-312SR	III	Y	DTMA-134	5	7	7	MexicoSubtropical
DTMA-135	12	7.30769155	7.274358368	7.455884777	7.5653012	7.228321109	7.334226479	7.350793208	7.509904833	7.276045399	7.329629809	7.545519462	7.149692559	7.724520876	7.133367843	7.428916033	95S43SRHG.A.-94-1-1-1-B-B-B-B-B-B-B/CML-312SR	II	Y	DTMA-135	2	2	2	MexicoSubtropical
DTMA-136	12	7.617192011	7.899491189	7.217564613	8.05974636	7.285861382	7.491029986	6.82469526	7.559824839	6.798213194	7.286807822	7.885337175	7.27619398	7.179741923	6.637432442	7.277766232	POB.502c3F29-14-1-2-B-B-B-B-B-B/CML-312SR	III	Y	DTMA-136	3	5	8	MexicoSubtropical
DTMA-137	12	7.174373927	7.86300364	6.451260746	8.122823762	7.110781023	7.298878345	5.991272623	7.696208409	6.512500899	6.753678446	8.228013797	7.262223829	6.884370296	6.071473826	7.598176831	POB.502c3F226-12-1-2-B-B-B-B-B-B/CML-312SR	III	Y	DTMA-137	3	5	5	MexicoSubtropical
DTMA-138	12	6.274938659	8.008366411	7.097120226	7.828421019	7.048768954	6.694379558	5.841155477	6.540962874	5.616556531	7.693955106	8.297447041	7.619573361	7.354803218	6.755742875	7.331646752	P501c1.-500-2-1-2-2-2-1-2-BB-2-BBB-B-B/CML-312SR	II	Y	DTMA-138	4	4	4	MexicoSubtropical
DTMA-139	12	7.355644205	7.437662877	7.863640839	7.338908702	7.058659104	7.214229239	7.865480212	7.228473649	6.819211648	7.902561119	7.213622491	7.011652154	7.759134931	7.621467077	6.9358354	P44C10MH8-30-4-B-4-1-B-B-B-B--B-B/CML-312SR	III	Y	DTMA-139	4	4	4	MexicoSubtropical
DTMA-14	12	6.575319433	7.132870658	5.583128977	6.491296814	6.064142386	6.681126005	5.2951386	6.175186705	5.6278964	5.995247065	6.774704783	6.399296817	5.228694559	4.88351058	5.694304383	[[CML198/ZSR923S4BULK-2-2-X-X-X-X-1-BB]-3-3-1-1-B/CML395//DTPWC8F31-1-1-2-2-BBBB]-4-2-5-1-1-B-2-2-1/CML-312SR	V	Y	DTMA-14	1	1	1	ZimbabweProgram
DTMA-140	12	9.065563056	8.994931099	8.622991827	7.793765762	8.729040319	9.008048994	8.766401578	7.947721233	8.735276573	8.764196038	7.885664369	8.816172508	7.493790047	8.570441086	7.620649194	[P44c8FS158-3-2--4-1-B-BXCML-321]F2-38-1-BB-B-B/CML-312SR	III	Y	DTMA-140	4	4	4	MexicoSubtropical
DTMA-141	12	8.866615369	8.260125717	7.503004378	8.574693668	7.639932748	8.944777633	7.92205127	9.100216504	8.33347767	7.367470512	8.621166556	7.611297058	7.767372468	6.765620966	7.88383759	P502c1.-771-2-2-3-B-1-1xCML-176]F2-1-1-2-3-B-B-B-B-B-B/CML-312SR	III	Y	DTMA-141	5	8	10	MexicoSubtropical
DTMA-142	12	7.609511442	7.428843132	7.140844973	6.453848537	6.494081345	7.341731396	6.995448325	6.358005966	6.523646594	6.712996865	6.167135105	6.153715907	5.968358369	5.743806202	5.24391529	P502c1.-771-2-2-3-B-1-1xCML-176]F2-61-4-2-2-B-B-B-B-B-B/CML-312SR	III	Y	DTMA-142	5	8	10	MexicoSubtropical
DTMA-143	12	8.22689627	7.336066649	8.153567286	7.858774727	7.241357766	7.968936082	8.757610686	8.53394242	8.006083504	7.757585723	7.58603557	6.866411895	8.463046225	7.630626899	7.481903282	[CML-384XCML-176](F3)100-2-7-B-B-B-B/CML-312SR	III	Y	DTMA-143	3	5	8	MexicoSubtropical
DTMA-144	12	8.656628649	8.607698522	8.161062064	7.925665911	7.890837903	8.09508016	7.767776845	7.563023044	7.383455547	7.745740542	7.451533745	7.393640511	7.045331451	7.119784272	6.738716413	[S99SIWQ]-124-2-B-B-B-B-B-B/CML-312SR	NA	NA	DTMA-144	NA	NA	NA	NA
DTMA-145	12	8.387393414	8.768154967	7.286740893	8.91935687	7.982309727	7.95281823	6.561897981	8.102736627	7.06726785	7.104678234	8.52664886	7.655675545	7.002614678	6.275205245	7.737240384	[CML-384XCML-176]F3-135-2-2-1-B-B-B-B-B/CML-312SR	NA	NA	DTMA-145	NA	NA	NA	NA
DTMA-146	12	6.432190168	7.672009873	7.397961515	8.019531834	7.037099248	6.048349734	5.842098211	6.357378871	5.317110074	7.188227236	7.614234779	6.690515014	7.373046554	6.541082803	6.889747345	[CML-384XCML-176]F3-107-3-1-1-B-B-B-B-B/CML-312SR	III	Y	DTMA-146	5	7	7	MexicoSubtropical
DTMA-147	12	4.077708723	5.063956116	3.178902163	4.426378858	4.840502881	4.057667064	2.326485765	3.524188814	3.857734635	3.402996027	4.484437218	4.966622207	2.635385697	3.229683058	4.327382008	CML-311-B-B/CML-312SR	III	Y	DTMA-147	5	8	10	MexicoSubtropical
DTMA-148	12	6.997548999	8.205773581	6.575828924	7.310000435	6.906944307	7.34307791	5.854934131	6.592684595	6.012052527	7.148387737	7.701958833	7.372211479	6.076289606	5.887245661	6.457428495	CML-322-B-B/CML-312SR	III	Y	DTMA-148	5	7	7	MexicoSubtropical
DTMA-149	12	6.808381687	6.925061169	6.041983028	7.130628535	6.6549997	6.702250385	5.738943645	6.833876686	6.535607872	5.810281987	7.02733778	6.529421321	5.968077207	5.513521041	6.676412064	CML-370-B-B/CML-312SR	III	Y	DTMA-149	5	9	11	MexicoSubtropical
DTMA-150	12	5.439541221	5.824673913	5.395485203	6.620113135	6.199030434	5.416697081	5.134052356	6.230089163	5.670914017	5.606434914	6.638791928	6.298504218	6.153675361	5.904652912	6.954312674	CML-371-B-B/CML-312SR	NA	NA	DTMA-150	NA	NA	NA	NA
DTMA-151	12	7.881589635	8.435910993	8.602789254	8.780803297	7.553160029	7.026599122	7.30679801	7.475026932	6.148039228	7.981480741	8.04265201	6.795342915	8.21208513	7.113975562	7.141470106	CML-374-B-B/CML-312SR	NA	NA	DTMA-151	NA	NA	NA	NA
DTMA-152	12	8.027250605	7.914407099	7.373601163	7.650452527	7.055384953	8.285890347	7.766300018	8.094227629	7.371722538	7.804166911	7.937919987	7.405293639	7.356208941	6.924343803	7.068260218	CML-376-B-B/CML-312SR	III	Y	DTMA-152	3	5	8	MexicoSubtropical
DTMA-153	12	7.78741282	7.593156411	6.868893437	7.170768224	7.34485189	8.201241316	7.446997604	7.720183428	8.034751188	7.199868907	7.556716029	7.726647053	6.825333115	6.906971344	7.355122327	CML-330/CML-312SR	III	Y	DTMA-153	3	5	8	MexicoSubtropical
DTMA-154	12	3.538261893	6.416484597	6.68238282	6.518438307	6.224045298	4.884313813	5.069775561	4.951069773	4.73848059	7.806104063	7.789377741	7.467834122	8.05285508	7.614115895	7.583953701	CML-332-B-B/CML-312SR	III	Y	DTMA-154	3	5	8	MexicoSubtropical
DTMA-155	12	9.225370516	7.351557614	8.023271957	8.030749991	7.877173339	8.945887344	9.591789094	9.58559725	9.500981898	7.600141354	7.711175052	7.474409484	8.375929185	8.072598873	8.295382683	CML-483-B-B/CML-312SR	III	Y	DTMA-155	3	5	8	MexicoSubtropical
DTMA-156	12	7.298435349	7.14512226	6.827088267	6.676451518	7.060603394	7.024544104	6.672750354	6.545443507	7.043944299	6.428820537	6.483571206	6.72704513	5.998467226	6.285559136	6.255735392	CML-484-B-B/CML-312SR	III	Y	DTMA-156	3	5	8	MexicoSubtropical
DTMA-157	12	6.685079927	7.083274356	6.197270827	7.348995883	7.025951124	7.299041188	6.474258168	7.565591719	7.134313117	7.008277489	7.960053478	7.722602835	7.088083665	6.961249324	7.896598824	(CML-20XCML-329)-17-3-3-1-B-B/CML-312SR	NA	NA	DTMA-157	NA	NA	NA	NA
DTMA-158	12	7.518027382	6.965140078	7.532009316	6.552810536	6.648755433	7.261284812	7.701431586	6.833299517	6.998153516	6.968402092	6.1060837	6.156377531	6.76371783	6.721651979	5.954004088	CML-329/MBRc2amF14-2-BBBB-B-B/CML-312SR	III	Y	DTMA-158	3	5	8	EntomologyProgram
DTMA-159	12	7.665560216	7.64163313	7.560536065	7.61193032	7.300549575	7.750973094	7.535962623	7.735952333	7.47816133	7.435325562	7.621492844	7.263654309	7.618887058	7.099290112	7.337585005	90[SPMATC4/P500(SELY)].-B-4-2-B-B-B-B/CML-312SR	III	Y	DTMA-159	3	3	3	MexicoSubtropical
DTMA-160	12	5.707720911	7.5057023	7.146336652	7.719139448	7.216728287	5.542096191	5.258737741	5.863722075	5.348593468	7.183920344	7.603816694	7.162004551	7.298672501	6.925558698	7.369126929	90[SPMATC4/P500(SELY)].-B-48-4-B-B-B/CML-312SR	III	Y	DTMA-160	3	5	5	MexicoSubtropical
DTMA-161	12	6.686923998	7.424624165	7.592212801	7.154433432	6.804542189	7.025514497	7.117079768	6.81889423	6.500535151	7.756058614	7.477531024	7.109266434	7.715065766	7.086252223	6.850948031	POB.45c8-32-1-1-1-B-B-B/CML-312SR	III	Y	DTMA-161	5	8	10	MexicoSubtropical
DTMA-162	12	6.874309818	7.402265763	6.963832634	7.317035797	6.817261297	7.113165334	6.466595623	6.935071782	6.518745738	6.991555999	7.413391761	6.894545363	6.988224267	6.311109589	6.832850943	POB.33c3-92-2-4-2-B-B-B-B/CML-312SR	NA	NA	DTMA-162	NA	NA	NA	NA
DTMA-163	12	6.540176038	6.229607895	6.317747879	6.126315829	5.826898157	6.693704279	6.690389942	6.55431214	6.37805633	6.320937715	6.211349156	5.8700531	6.392747772	5.881583948	5.823140178	S87P69Q(SIYF)131-2-2-1-B-B-B/CML-312SR	NA	NA	DTMA-163	NA	NA	NA	NA
DTMA-164	12	6.487434054	7.227785797	7.192041051	7.589716488	7.415230625	5.910856273	5.967335235	6.400075591	6.055403583	6.900582135	7.160088926	7.023573787	7.160687624	7.107648453	7.306715556	[89[G25Qc1(STE)18S5/Mo176o2/o22-BB]-B-4-4-1-1-4-B*7-B-B/CML-312SR	III	Y	DTMA-164	4	4	4	MexicoSubtropical
DTMA-165	12	6.501967835	7.263514582	6.480373676	7.239872388	7.195139727	6.622491614	5.715905972	6.505185554	6.569488369	6.392140748	7.369194122	7.229975464	6.511651729	6.324071006	7.180944453	S87P69Q(SIYF)109-1-1-4-B/CML-312SR	III	Y	DTMA-165	4	4	4	MexicoSubtropical
DTMA-166	12	7.31741292	7.847616247	6.43528126	7.461779948	7.229649677	7.196069798	5.789478696	6.764564634	6.443930976	6.500287804	7.352263981	7.128060807	5.958132829	5.834097565	6.653725869	(CML-329XCML-287)-F2-11-1-BBB-B-B/CML-312SR	III	Y	DTMA-166	5	8	10	MexicoSubtropical
DTMA-167	12	7.519108255	6.650181307	7.292700758	7.028169313	7.261494221	7.143397338	7.642616512	7.486563402	7.806130486	6.757813716	6.621146746	6.77224097	7.320782791	7.349826262	7.294592581	P147-.136-5-1-B-1-BBB/CML-312SR	II	Y	DTMA-167	2	2	2	MexicoSubtropical
DTMA-168	12	6.87044549	6.705941501	6.531451424	7.346414252	6.954538209	6.632339934	6.376286855	7.167823645	6.888114152	6.02942216	6.95308389	6.604184656	6.891540762	6.328777677	7.239765676	CML-323-B-B/CML-312SR	III	Y	DTMA-168	4	4	9	MexicoSubtropical
DTMA-169	12	6.867177233	6.902115153	5.815399386	6.371759154	6.815459797	6.953319469	5.714053625	6.377391778	6.909609073	5.781324579	6.455022123	6.847286571	5.270232981	5.55461114	6.306422505	CML-325-B-B/CML-312SR	II	Y	DTMA-169	4	4	4	MexicoSubtropical
DTMA-17	12	6.387181992	6.913041465	6.868069792	6.541755419	6.856877942	6.097490586	6.003850868	5.809462683	6.177117181	6.384641755	6.232122348	6.434275111	6.258213034	6.345214089	6.25749734	[CML312/CML445//[TUXPSEQ]C1F2/P49-SR]F2-45-3-2-1-BBB]-1-2-1-1-1-BBB-B-B-B/CML-312SR	III	Y	DTMA-17	3	3	3	ZimbabweProgram
DTMA-170	12	6.916603563	7.844905391	7.333048448	7.263465164	7.031280227	7.41022285	6.917203778	6.848264668	6.695666651	7.718995351	7.739948686	7.367429119	7.285765386	6.845970021	7.000351737	CML-326-B-B/CML-312SR	II	Y	DTMA-170	4	4	4	MexicoSubtropical
DTMA-171	12	6.388690807	6.312560886	6.730869717	5.724622535	6.272692153	6.527147076	6.853411665	5.907407794	6.538463368	6.667905439	5.775383333	6.225986281	6.198269813	6.562966286	5.754303365	CML-328-B-B/CML-312SR	II	Y	DTMA-171	2	2	2	MexicoSubtropical
DTMA-172	12	7.073562941	7.605914456	7.036618258	7.944759502	7.604638935	6.954030081	6.236145685	7.189854917	6.963580387	6.687110887	7.710309491	7.32312479	7.156870897	6.6574202	7.738795918	CML-486-B-B/CML-312SR	I	X	DTMA-172	2	2	2	MexicoSubtropical
DTMA-173	12	6.333201826	6.785192168	7.104648598	6.731037244	7.126346105	6.359702421	6.619554275	6.301433494	6.752224495	6.90393529	6.647794221	6.986949579	7.04467562	7.374708461	7.087034568	CLQ-RCWQ83=(CML146xCML150)-B-32-1-2-B-1-B-B-B-B/CML-312SR	NA	NA	DTMA-173	NA	NA	NA	NA
DTMA-174	12	7.269971128	8.033922424	6.502134086	8.393358141	7.45108879	6.721624621	5.289786803	7.10891263	6.07645292	6.185629466	7.822905024	6.924069236	6.349866998	5.577435767	7.36055307	CLQ-RCWQ39=(CML159*CML144)-B-27-1-2-B*3-B-B/CML-312SR	III	Y	DTMA-174	5	8	10	MexicoTropical
DTMA-175	12	6.042377447	7.233544514	7.205699948	7.694162506	6.338923172	6.067942619	6.151878879	6.622780441	5.130602087	7.401110344	7.747810136	6.505704643	7.746417113	6.558037248	6.88705186	CLQ-6211=P62QC6HC13-1-3-BBB-6-B-7-6-BBBB-7-9-B-B-B-B-B-B/CML-312SR	III	Y	DTMA-175	4	4	4	MexicoTropical
DTMA-176	12	7.818307547	7.833346467	8.299640999	7.374986259	7.018127991	7.862442686	8.300966331	7.39958296	7.187111305	8.197988419	7.391521148	7.000996657	7.828592702	7.36423759	6.490081496	CLQ-RCWQ103=(CML150xCML254)-B-16-2-2-2-B-B-B-B-B/CML-312SR	II	Y	DTMA-176	4	4	4	MexicoTropical
DTMA-177	12	7.193388676	7.425761493	6.799458058	7.192779961	7.27420862	6.857928233	6.321456833	6.756766752	6.660131514	6.705215589	6.99779798	7.071441362	6.388785042	6.581638576	6.887144383	CLQ-RCWQ105=(CML247x(CLQ-6203xCL-04321)-B-7-1-2)-B-6-1-3-B-B-B-B-B/CML-312SR	III	Y	DTMA-177	5	7	7	MexicoTropical
DTMA-178	12	7.577850137	7.865781069	7.819824534	7.151596554	7.430100478	7.599601692	7.704707387	7.073060597	7.216870561	8.067231243	7.286415324	7.595263465	7.319532533	7.648925178	6.943576496	CLQ-RCWQ106=(CML247x(CLQ-6203xCL-04321)-B-7-1-2)-B-22-1-1-2-B-B-B-B-B/CML-312SR	III	Y	DTMA-178	5	7	7	MexicoTropical
DTMA-179	12	7.855814162	8.853696225	7.630486589	8.077529755	7.830911274	7.523173691	6.462880092	6.744844164	6.452600769	7.479488652	7.705374119	7.495184316	6.576178712	6.484461968	6.716300498	CL-07306=P73TLC3.-74-2-6-1-5-..-B-B-B/CML-312SR	III	Y	DTMA-179	4	4	9	MexicoTropical
DTMA-18	12	5.743174457	5.914665405	5.076831039	6.057855152	5.975862357	5.968042885	4.966269151	6.048682033	6.056114815	5.077486066	6.225842268	6.079412184	5.334099723	5.131473608	6.290050698	MAS[MSR/312]-117-2-2-1-B*4-B-B-B-B/CML-312SR	III	Y	DTMA-18	3	3	3	ZimbabweProgram
DTMA-180	12	7.665056641	8.661748933	8.372231508	8.82958511	7.793795879	7.414184646	7.195945645	7.595750273	6.520811155	8.299903467	8.63003007	7.651778831	8.335737222	7.442124658	7.81511305	CML499=(CL-04345*CL-274)-B-15-1-2-B*6-B-B-B/CML-312SR	III	Y	DTMA-180	4	4	9	MexicoTropical
DTMA-181	12	6.821013708	7.517353103	7.044454754	7.854774242	6.986282469	7.282194009	6.780401465	7.608550397	6.841159993	7.386653742	8.286890469	7.358291151	7.876849726	6.802265702	7.714435888	CML269=P25STEC1F13-6-1-1-.-BBB-f-..-B*6-B-B-B/CML-312SR	III	Y	DTMA-181	5	9	NA	MexicoTropical
DTMA-182	12	7.390699904	7.175661413	7.051320475	7.629744222	6.755864383	7.05983899	7.056438505	7.673675022	6.617307286	6.949245291	7.409270529	6.55122249	7.246829188	6.541150115	7.012526269	CML498=(CML265/CL-00303)-S7/CML264)-B-8-1-3-B*9-B-B/CML-312SR	III	Y	DTMA-182	5	9	11	MexicoTropical
DTMA-183	12	6.794429336	7.661990237	7.277740181	7.209658947	7.147765787	7.633224698	7.099687377	7.09138	7.07108974	7.813174518	7.960530937	7.832868693	7.568746155	7.336078885	7.447486135	CL-02143P21C6S1MH247-5-B-1-1-2-BBB-1-..-B*10-B-B/CML-312SR	III	Y	DTMA-183	5	9	NA	MexicoTropical
DTMA-184	12	6.059135276	7.789349917	5.80854522	7.524541499	7.078310041	6.699286707	4.926016847	6.503517051	5.931094584	6.653924394	8.12897625	7.814508072	6.321788462	5.998125819	7.557130207	CL-04374=P43Cameroon-4-1-1-1-1-3-3-B*7-B-B-B/CML-312SR	III	Y	DTMA-184	5	9	11	MexicoTropical
DTMA-185	12	6.479589335	8.007840503	8.294835939	8.112296203	7.518776315	6.564077621	6.912581546	6.78275655	6.038797214	8.537811402	8.195967455	7.662192377	8.570215521	8.038374983	7.820669126	CML477=P43POSTASEQC3-S2-1-2-B-BBBBB-10-B-B-B-B/CML-312SR	III	Y	DTMA-185	5	9	11	LaPostaSeqC7
DTMA-187	12	7.396044905	8.024395844	7.248560467	8.291733368	7.419850309	6.898506389	6.286904332	7.250033073	6.273705422	6.946786188	7.86688484	7.023252155	7.159566062	6.393981881	7.299393832	CL-RCW81=(CL-RCW01xCML-401)-B-6-B-1-BBB-B-B-B/CML-312SR	III	Y	DTMA-187	4	4	4	MexicoTropical
DTMA-188	12	8.261975456	7.902560763	7.141346646	7.590746599	7.348974347	7.943648964	7.314098014	7.750063529	7.404494697	7.04420655	7.395681348	7.117514417	6.664915415	6.516143117	6.862262018	CL-RCW87=(CL-04321xCML-401)-B-19-2-1-BB-B-B-B/CML-312SR	II	Y	DTMA-188	4	4	4	MexicoTropical
DTMA-189	12	5.937843645	7.509335947	6.285175868	7.130284855	6.90718243	5.571276945	4.385807761	5.120441356	4.78801661	6.050678747	6.710394316	6.543327142	5.473305377	5.467407238	6.061078121	CL-02520=P25C6H37-1-1-1-B-2-1-2-BBB-B-B-B/CML-312SR	III	Y	DTMA-189	4	4	9	MexicoTropical
DTMA-19	12	6.228658894	6.206451335	6.310669911	6.168125549	5.909987865	6.256632132	6.285112281	6.202194133	6.0574139	6.169432278	6.20121759	5.874325227	6.231037389	5.905062594	5.946941291	[CML312/CML445//[TUXPSEQ]C1F2/P49-SR]F2-45-3-2-1-BBB]-1-2-1-1-2-BBB-B/CML-312SR	III	Y	DTMA-19	3	3	3	ZimbabweProgram
DTMA-190	12	6.527093252	7.678813689	6.948150971	7.553628291	6.842159354	6.516855843	5.822454529	6.376514565	5.562090564	7.054399605	7.585296181	6.915362363	6.805522834	6.255418772	6.696697461	CLQ-RCYQ40=(CML165xCLQ-6203)-B-9-1-1-B*8-B-B/CML-312SR	III	Y	DTMA-190	4	4	4	MexicoTropical
DTMA-191	12	7.501713058	7.081748547	7.424382886	7.661475163	7.478065517	7.340420748	7.582852278	7.876436971	7.778939666	7.097088978	7.443852608	7.26962166	7.738263309	7.436615939	7.835067639	CLQ-RCYQ28=(CLQ6502*CLQ6601)-B-34-2-2-B*6-B-B-B/CML-312SR	III	Y	DTMA-191	5	7	7	MexicoTropical
DTMA-192	12	8.217603065	8.192993246	7.374635852	7.598678168	7.628801982	8.53805319	7.638573199	7.936509834	8.02503787	7.566746312	7.945695363	7.91539183	7.134007084	6.958642723	7.348449394	CLQ-RCYQ54=(CML176xCL-G2501)-B-3-1-B-B-B-B-B/CML-312SR	III	Y	DTMA-192	3	5	8	MexicoTropical
DTMA-193	12	6.362176775	7.646195699	8.101649167	8.013845319	7.343292734	6.201530667	6.806199508	6.659935308	5.910241725	8.090389522	7.844552415	7.243000973	8.413717637	7.87496685	7.616426327	CL-RCY015=(CML-285*CL-00356)-B-1-1-B*9-B-B/CML-312SR	III	Y	DTMA-193	4	4	9	MexicoTropical
DTMA-194	12	8.027419892	7.540936419	7.84862736	7.696430653	7.198567441	7.968817809	8.480156417	8.238033814	7.706548344	8.0960534	7.747698452	7.315183616	8.170217636	7.775387623	7.449425711	CL-RCY016=(CL-00331*CML-287)-B-6-2-3-B*8-B-B-B/CML-312SR	III	Y	DTMA-194	4	4	9	MexicoTropical
DTMA-195	12	8.372440936	8.063904462	6.965340187	7.567154277	7.187366996	8.738017524	7.724565323	8.285500353	7.833310934	7.47704221	7.923180983	7.658776372	6.885939587	6.691742741	7.102055966	CL-RCY018=(CL-03618*CML-287)-B-13-1-1-B*5-B-B-B/CML-312SR	NA	NA	DTMA-195	NA	NA	NA	NA
DTMA-197	12	7.618725732	7.760883058	7.140536767	7.100620169	6.921962802	7.486720822	6.763548898	6.832630006	6.746700473	6.750508939	6.909271602	6.678592992	6.284680003	5.956935641	6.126480729	CL-RCY007=PIO3011F2-3-5-6-1-B*5-B-B-B/CML-312SR	III	Y	DTMA-197	4	4	9	MexicoTropical
DTMA-198	12	6.942045314	7.563290742	7.472995788	7.102805016	6.667456054	7.121712197	7.081256267	6.669133091	6.127029934	7.859241282	7.305933418	6.947624593	7.22308941	6.890819577	6.412335366	CML454=CaptMiranda8627-20-1-2-B*17-B-B-B/CML-312SR	III	Y	DTMA-198	4	4	9	MexicoTropical
DTMA-199	12	7.062031129	7.667964722	6.460640637	7.639259436	7.466019743	6.962911666	5.797021108	6.910515877	6.652801057	6.526395182	7.493487344	7.384432039	6.247061347	6.348949011	7.274882366	CML497=[CL-00331*v]-3-B-3-2-1-B*6-B-B/CML-312SR	III	Y	DTMA-199	4	4	9	MexicoTropical
DTMA-2	12	7.216013544	7.76671337	6.750462316	7.58874854	7.45956506	7.071139581	6.077269807	6.874471046	6.63717994	6.877261624	7.614715955	7.447191522	6.539144707	6.512988657	7.212119417	[SYN-USAB2/SYN-ELIB2]-12-1-1-2-BBB-B-B/CML-312SR	IV	Y	DTMA-2	2	2	2	ZimbabweProgram
DTMA-20	12	6.424303517	6.6020384	7.611531765	6.433956816	6.270326523	6.952362498	7.724513141	6.526816752	6.461761798	8.036952698	6.901300295	6.677063337	7.860083953	7.525194391	6.444255136	[CML312/CML444//[DTP2WC4H255-1-2-2-BB/LATA-F2-138-1-3-1-B]-1-3-2-3-B]-2-1-2-BB-B-B-B/CML-312SR	II	Y	DTMA-20	3	3	3	ZimbabweProgram
DTMA-200	12	7.646250619	8.46689042	7.754443102	9.119345558	7.896769101	6.921372911	6.231246848	7.47663628	6.175658309	7.239001289	8.348875856	7.210572428	7.685509009	6.61176663	7.756832559	CL-02725=P27(FRRS)C1-248-B-1-B*4-B-B/CML-312SR	III	Y	DTMA-200	4	4	9	MexicoTropical
DTMA-201	12	8.132731805	7.772343362	7.215815825	7.69528144	7.163916531	8.510475228	7.830480527	8.31409441	7.925326393	7.437629555	8.078113056	7.497401551	7.456344269	6.800360123	7.437482002	CML452=Ac8328BNC6-166-1-1-1-B*9-B-B-B/CML-312SR	III	Y	DTMA-201	4	4	9	MexicoTropical
DTMA-202	12	7.406764029	8.452926004	6.694833235	8.715631305	8.144128349	7.090768614	5.477965865	7.556351095	6.865470756	6.594771419	8.457995345	7.95660118	6.840006234	6.346936493	8.228010406	CL-RCY031=(CL-02410*CML-287)-B-9-1-1-2-B*7-B-B/CML-312SR	NA	NA	DTMA-202	NA	NA	NA	NA
DTMA-203	12	6.97567769	7.853900422	6.757471852	7.291329537	7.469611302	7.486641444	6.564135801	7.01212013	7.113036129	7.475576962	7.870385625	8.069827467	6.763951104	7.146651396	7.51830308	CML479=(P24STE-5*24STE-17)-BBBB-...-B-3-B-1-B*7-B-B-B/CML-312SR	III	Y	DTMA-203	4	4	9	MexicoTropical
DTMA-204	12	6.630171662	6.71303449	7.049041155	6.060557398	6.311044675	7.120240835	7.385209817	6.445391397	6.787571538	7.309562212	6.470950351	6.683149394	6.887507773	6.941775028	6.092083668	CL-04935=(PR8549xP23C2)-5-1-3-B*14-B-B-B-B-B-B/CML-312SR	II	Y	DTMA-204	4	4	4	MexicoTropical
DTMA-205	12	7.46207229	8.077307698	7.769313668	7.967545953	7.059710261	7.328726931	7.179331725	7.276830858	6.308256903	7.789430325	7.776488781	6.910183164	7.591428279	6.895047687	6.856726206	CL-04934=(P49C2MH12-5-4xP23C2-11-1)-2-2-2-BBBBBBB-B-B/CML-312SR	III	Y	DTMA-205	4	4	4	MexicoTropical
DTMA-206	12	7.467586486	7.41972088	7.874031142	7.796127609	7.372435799	7.229576926	7.533493281	7.457514377	7.147967327	7.374711452	7.363684132	6.988590639	7.857968578	7.299905882	7.364367054	CL-G1624=G16C23H173-1-2-B-3-2-B*7-B-B/CML-312SR	III	Y	DTMA-206	4	4	9	MexicoTropical
DTMA-207	12	7.703704077	7.928890823	5.952873848	6.984409381	7.139662202	8.190658561	6.052345181	7.134876632	7.398056954	6.218713826	7.381918906	7.528933781	5.339409648	5.3835902	6.61781091	CL-G1628=G16BNSeqC0F118-1-1-4-2-B*4-B/CML-312SR	III	Y	DTMA-207	4	4	9	MexicoTropical
DTMA-208	12	6.056059745	6.604596603	6.92633313	6.778660927	6.21620883	5.7096335	6.1609781	5.868375778	5.26546519	6.83258881	6.584717943	6.058379065	6.878612741	6.486043037	6.04839476	CL-G1632=G16C20H144.-3-3-1-B*7-B-B-B/CML-312SR	III	Y	DTMA-208	4	4	9	MexicoTropical
DTMA-209	12	6.440788665	7.05781543	7.18047267	7.421528506	6.806027055	6.409985901	6.501328568	6.699238834	6.265928635	6.932909153	7.369960643	6.686343059	7.439540173	6.73047341	7.047536317	CL-P10201=P102C6S2(B)-34-2-BB-B-B/CML-312SR	II	Y	DTMA-209	5	7	7	MexicoTropical
DTMA-21	12	4.639953875	6.825658499	6.668751124	7.410763108	7.142594303	4.47623274	4.536581631	5.123062723	4.841807168	6.657430469	7.283393059	7.086844555	7.198078493	7.118505754	7.554703195	[CML312/[TUXPSEQ]C1F2/P49-SR]F2-45-3-2-1-BB//INTA-F2-192-2-1-1-1-BBBB]-1-5-1-1-2-BB-B-B-B/CML-312SR	III	Y	DTMA-21	3	3	3	ZimbabweProgram
DTMA-210	12	7.609620338	7.401458146	7.174850769	7.264018204	7.605994483	7.034980056	6.8607797	6.954896294	7.826835633	6.716025898	6.91664946	7.254570487	6.750758461	6.907137152	7.197943753	CL-G1829=G18C23-61-3-1-1-B*7-B-B/CML-312SR	III	Y	DTMA-210	4	4	9	MexicoTropical
DTMA-211	12	5.794022367	7.025684615	6.541854433	7.184603691	6.456446608	5.842726698	5.500569411	6.048919645	5.222092832	6.765281635	7.271516944	6.525809396	6.804143699	6.179993689	6.711011357	CL-G1837=G18SeqC2-F141-2-2-1-1-1-2-..-2-B*4-B-B/CML-312SR	III	Y	DTMA-211	4	4	9	MexicoTropical
DTMA-212	12	5.277341847	6.141382091	6.043383371	6.081623227	5.580642014	5.833429694	5.591710283	5.690682269	5.27380742	6.417859128	6.526021712	5.953670929	6.495317679	5.820880282	6.005960201	CL-G1839=G18SeqC3-17-1-1-2-2-B*5-B-B/CML-312SR	III	Y	DTMA-212	4	4	9	MexicoTropical
DTMA-213	12	6.117055496	6.644348547	6.088074457	6.258336963	6.219264343	6.917424988	6.198691939	6.519492051	6.528642424	6.701738289	7.033720863	6.867962377	6.420452849	6.201965154	6.588730269	CL-G1844=G18SeqC3F245-2-2-2-1-1-B*4-B-B/CML-312SR	III	Y	DTMA-213	4	4	9	MexicoTropical
DTMA-214	12	6.804920409	6.799572131	5.704742113	6.152818974	6.461800828	6.877562933	5.786667192	6.297304806	6.721795253	5.706601731	6.29996347	6.542357871	5.173925501	5.355650219	5.9781846	CML-423=G18C19MH100.-4-1-1-B*14/CML-312SR	NA	NA	DTMA-214	NA	NA	NA	NA
DTMA-215	12	6.077500347	7.201250775	6.563959428	7.447045929	6.897269105	5.846295625	5.276492838	6.10817609	5.440918258	6.533957622	7.296126175	6.838184703	6.616315601	6.231782563	6.971221407	CML421=P31DMR.1-55-2-3-2-1-B*18-B-B-B/CML-312SR	III	Y	DTMA-215	5	8	10	MexicoTropical
DTMA-216	12	8.23229319	8.675005981	8.664071064	8.634887569	8.052696546	7.832203027	7.919888944	7.877901165	7.178067097	8.530436073	8.356191909	7.769778983	8.307475445	7.876439575	7.73216619	CML342=LPSEQC3-H1-2-2-3-2-1-.-.-B-B-B-B/CML-312SR	I	X	DTMA-216	2	2	2	LaPostaSeqC7
DTMA-217	12	7.874106085	7.983174449	8.601206712	7.903362321	7.465771744	7.694553546	8.216358238	7.497426317	7.206768077	8.289404816	7.679326915	7.219534897	8.25507014	7.708871629	7.051256234	DTPWC9-F24-4-3-1-B-B-B-B-B/CML-312SR	III	Y	DTMA-217	2	10	12	DTPWC9
DTMA-218	12	8.069938186	7.612973537	7.301904466	7.141236364	6.691717445	8.367935491	7.923422012	7.784689004	7.470610451	7.366202176	7.353056895	6.895834195	6.888425197	6.41800067	6.411128918	DTPWC9-F115-1-4-1-1-B-B-B-B-B/CML-312SR	III	Y	DTMA-218	1	1	14	DTPWC9
DTMA-219	12	7.261719196	7.771046879	7.028602945	6.851362322	6.860950181	8.109441594	7.268745285	7.127546163	7.195893172	7.775433043	7.664967352	7.628048512	6.968726924	6.847566824	6.772832866	DTPWC9-F73-2-1-1-1-B-B-B-B-B/CML-312SR	IV	Y	DTMA-219	2	10	12	DTPWC9
DTMA-22	12	5.210950413	6.172467498	5.089460132	6.848641649	6.373250521	4.952954293	3.761668786	5.559931795	5.20842333	4.692180173	6.636449165	6.10974253	5.504774444	4.901176559	6.764123887	P501SRc0-F2-47-3-2-1-B-B/CML-312SR	III	Y	DTMA-22	4	4	4	ZimbabweProgram
DTMA-220	12	7.440334546	7.591546467	6.552037714	7.005198433	7.342930753	8.103106996	6.963949083	7.52668448	7.966257528	6.948761676	7.648153062	7.904582343	6.635390756	6.760717155	7.410729671	DTPWC9-F2-3-1-1-1-B-B-B-B-B/CML-312SR	NA	NA	DTMA-220	NA	NA	NA	NA
DTMA-221	12	7.162047767	7.954868695	7.290270371	7.357770563	7.379653513	7.282180874	6.711861462	6.680621311	6.606342803	7.608413134	7.519201316	7.613693229	6.825248463	7.012938174	6.91732996	DTPWC9-F109-2-6-1-1-B-B-B-B-B/CML-312SR	III	Y	DTMA-221	2	10	12	DTPWC9
DTMA-222	12	5.973268147	7.007668643	7.351511825	7.110745522	6.985163599	6.419347293	6.888593953	6.499675618	6.318811536	8.086243264	7.658263691	7.604219641	7.940531659	7.999365398	7.556940486	DTPWC9-F31-1-3-1-1-B-B-B-B-B/CML-312SR	IV	Y	DTMA-222	1	1	14	DTPWC9
DTMA-223	12	6.940501221	8.23806816	7.204443467	7.428182843	6.612709384	7.449853909	6.333517155	6.624189936	5.922319523	7.546599015	7.954450987	7.032403061	6.866173072	5.960376392	6.341446708	DTPWC9-F2-3-2-1-1-B-B-B-B-B/CML-312SR	III	Y	DTMA-223	1	1	14	DTPWC9
DTMA-224	12	7.368518253	7.281223696	7.991536995	7.442713308	6.989776166	7.567749974	8.150271932	7.679455315	7.383351685	7.973056845	7.524223636	7.007107958	8.319005991	7.626166794	7.297090144	DTPWC9-F67-1-2-1-2-B-B-B-B-B/CML-312SR	IV	Y	DTMA-224	1	1	14	DTPWC9
DTMA-225	12	6.557329684	6.372330193	6.9838673	6.857554041	6.592609048	5.865335597	7.484530179	7.124386826	6.842937088	6.49029885	6.515638341	6.155670596	7.147016306	6.76436469	6.812033104	DTPWC9-F24-2-3-1-1-B-B-B-B-B/CML-312SR	III	Y	DTMA-225	2	10	12	DTPWC9
DTMA-226	12	6.623839302	6.610753994	6.240758676	7.44030429	6.794832519	6.319464485	6.164918843	7.266057044	6.532300414	6.138281922	7.091675205	6.50058279	6.855936155	6.366713028	7.324391092	DTPWC9-F66-2-1-1-2-B-B-B-B-B/CML-312SR	III	Y	DTMA-226	1	1	14	DTPWC9
DTMA-227	12	6.949738972	7.739292133	6.782428895	7.460865033	7.154902859	7.161769451	5.898500756	6.727731805	6.32758097	6.96760741	7.525571722	7.274963627	6.548155562	6.367493754	6.908480353	DTPWC9-F104-5-4-1-1-B-B-B-B-B/CML-312SR	III	Y	DTMA-227	2	10	12	DTPWC9
DTMA-228	12	7.663848417	7.315222148	6.292401155	6.5814406	6.497091881	8.193424719	7.091611398	7.488228135	7.501215492	6.617580202	7.166442488	6.953396508	6.122126225	5.808877587	6.325239066	DTPWC9-F103-2-1-1-1-B-B-B-B-B/CML-312SR	III	Y	DTMA-228	2	10	12	DTPWC9
DTMA-229	12	4.971839452	6.686350432	6.219810602	6.604030658	6.731854914	4.891739518	4.617078374	4.845690085	4.897190852	6.336043753	6.497097943	6.691507855	6.064808865	6.379615423	6.559737775	DTPWC9-F128-1-1-1-1-B-B-B-B-B/CML-312SR	III	Y	DTMA-229	1	1	14	DTPWC9
DTMA-230	12	7.532958751	8.006836152	7.030657083	7.481161791	7.384293605	7.862036421	6.803154783	7.250226659	7.286270369	7.21203885	7.766343433	7.615544566	6.887862338	6.560019503	7.170707416	DTPWC9-F17-1-3-1-1-B-B-B-B/CML-312SR	V	Y	DTMA-230	1	1	14	DTPWC9
DTMA-231	12	7.362636748	7.332294964	8.311217378	7.215579159	7.077893037	7.138894408	8.08933577	7.040241164	7.001960653	7.923425918	7.024383429	6.761922612	8.003825128	7.698472849	6.80539065	DTPYC9-F143-5-4-1-2-B-B-B-B-B/CML-312SR	III	Y	DTMA-231	2	10	15	DTPYC9
DTMA-232	12	6.944214114	6.675685922	6.144102688	6.167971528	5.969300692	7.344444714	6.684814241	6.809176364	6.702551617	6.357765235	6.547599706	6.33750827	6.006709071	5.632199314	5.852667452	DTPYC9-F11-2-3-1-2-B-B-B-B-B/CML-312SR	III	Y	DTMA-232	2	10	15	DTPYC9
DTMA-233	12	7.534749461	7.377727805	7.116341606	7.428299416	6.997214876	7.594133852	7.257785451	7.666308187	7.267121303	7.05188648	7.541719878	7.004591697	7.266037995	6.592319953	7.073201141	DTPYC9-F46-3-4-1-1-B-B-B-B-B/CML-312SR	III	Y	DTMA-233	2	10	12	DTPYC9
DTMA-234	12	6.237054169	7.656178076	6.689021689	7.117826449	6.670975418	6.447855642	5.578200416	5.940606103	5.419351926	7.098514009	7.321013188	6.943381942	6.373666845	6.111590515	6.39619486	DTPYC9-F74-1-1-1-1-B-B-B-B-B/CML-312SR	III	Y	DTMA-234	2	10	12	DTPYC9
DTMA-235	12	6.694261583	7.021267469	7.30093069	6.953947057	6.684845463	6.409181758	6.66207065	6.343390889	6.090864121	6.85838519	6.646343701	6.367847075	6.932542681	6.518140208	6.318071049	DTPYC9-F102-4-5-1-1-B-B-B-B-B/CML-312SR	III	Y	DTMA-235	2	10	15	DTPYC9
DTMA-236	12	7.403976677	7.861195792	7.209387145	7.435944221	6.713491129	7.125504284	6.494682034	6.686569788	5.906657129	6.987109767	7.141109164	6.474359461	6.469210857	5.926355365	6.017354499	DTPYC9-F46-3-9-1-1-B-B-B-B-B/CML-312SR	III	Y	DTMA-236	2	10	12	DTPYC9
DTMA-237	12	7.704455483	7.733503445	7.597368613	7.535590037	6.619387296	7.097378234	7.052378121	6.916909519	5.921067013	7.258696368	6.9928405	6.126302075	6.848053153	6.093165016	5.847051155	DTPYC9-F46-1-2-1-1-B-B-B-B/CML-312SR	III	Y	DTMA-237	2	10	12	DTPYC9
DTMA-238	12	8.74007093	8.420154837	8.646732633	7.558121906	7.328046511	8.559019981	8.684103671	7.651864106	7.541649292	8.288543506	7.33539613	7.03457675	7.503284321	7.088690154	6.193055578	DTPYC9-F46-1-2-1-2-B-B-B-B/CML-312SR	III	Y	DTMA-238	2	10	12	DTPYC9
DTMA-239	12	7.570584506	7.008798419	7.030934835	6.821468551	6.281819356	7.919579033	7.806400124	7.62435501	7.196913442	7.169971078	7.09090093	6.558760641	7.087995026	6.338873335	6.329271878	DTPYC9-F143-1-6-1-B-B-B-B/CML-312SR	III	Y	DTMA-239	2	10	15	DTPYC9
DTMA-24	12	7.400737609	8.013961635	7.982402677	7.316507088	7.944425669	6.931962889	7.011007678	6.31537356	6.806218016	7.66633647	6.883451232	7.526810076	6.74889982	7.606521403	6.854542242	[CML444/CML395//DTPWC8F31-1-1-2-2-BB]-4-2-2-2-2-BB-B/CML-312SR	V	Y	DTMA-24	1	1	1	ZimbabweProgram
DTMA-240	12	6.928770578	6.75973649	6.622626135	6.635041739	6.401169461	7.306645759	7.073012332	7.150694165	7.014154694	6.743137375	6.925060194	6.627022525	6.784913917	6.364483387	6.63892171	DTPYC9-F114-2-4-1-2-B-B-B-B/CML-312SR	III	Y	DTMA-240	2	10	12	DTPYC9
DTMA-241	12	5.357223231	5.812408418	5.393354897	6.356164225	5.979717886	4.94957618	5.000835159	6.221791014	5.811702024	5.333254202	6.18112768	5.841453153	5.678607756	5.599478912	6.376006263	DTPYC9-F13-2-1-1-2-B-B-B-B/CML-312SR	III	Y	DTMA-241	2	10	12	DTPYC9
DTMA-242	12	8.135997788	7.602689169	6.669713008	7.14793474	6.845330969	8.493893199	7.422434593	8.001010576	7.880662509	6.813824974	7.432197471	6.995538393	6.470536982	5.987313492	6.661928166	LaPostaSeqC7-F102-1-3-1-1-B-B-B-B-B/CML-312SR	I	X	DTMA-242	2	2	2	LaPostaSeqC7
DTMA-243	12	6.830957784	7.554507312	7.349192362	7.876134113	7.291947457	6.535262691	6.480329282	7.03038796	6.353788782	7.241727264	7.66681446	7.136697391	7.467679878	7.046480421	7.417648007	LaPostaSeqC7-F31-2-4-1-1-B-B-B-B-B/CML-312SR	I	X	DTMA-243	2	2	2	LaPostaSeqC7
DTMA-244	12	7.083098385	7.175002568	7.291503072	6.943101166	6.87381704	6.726943327	6.92819855	6.582789792	6.389620219	7.017788291	6.544220495	6.558248003	6.757485286	6.788649056	6.403602132	LaPostaSeqC7-F125-2-1-1-2-B-B-B-B-B/CML-312SR	I	X	DTMA-244	2	2	2	LaPostaSeqC7
DTMA-245	12	8.661377768	9.534641665	8.31779114	8.603325533	8.026955168	8.822705696	7.746525399	7.872854254	7.280760731	8.578460955	8.689905331	8.225978595	7.51960908	7.132850709	7.218232439	LaPostaSeqC7-F64-2-4-1-1-B-B-B-B-B/CML-312SR	I	X	DTMA-245	2	2	2	LaPostaSeqC7
DTMA-246	12	9.345175104	8.615041441	9.299358144	8.507115682	7.427745311	8.948839193	9.467938782	8.787917043	7.830477306	8.785699588	8.107144953	7.037303233	8.712853026	7.553547304	6.873349939	LaPostaSeqC7-F64-1-1-1-1-B-B-B-B-B/CML-312SR	I	X	DTMA-246	2	2	2	LaPostaSeqC7
DTMA-247	12	7.433307216	7.726994091	7.197181157	7.555528079	7.515697024	7.438205973	6.754388314	7.094367148	7.205514253	7.004843917	7.426144389	7.403334881	6.898690596	6.725952589	7.187015099	LaPostaSeqC7-F96-1-2-1-1-B-B-B-B-B/CML-312SR	I	X	DTMA-247	2	2	2	LaPostaSeqC7
DTMA-248	12	7.523556384	7.24099379	6.580730812	6.466950984	7.016798497	7.77433998	7.052082904	6.995188862	7.628403223	6.677290881	6.654865747	7.212182683	6.024849878	6.379070361	6.451087934	LaPostaSeqC7-F123-3-1-1-2-B-B-B-B-B/CML-312SR	I	X	DTMA-248	2	2	2	LaPostaSeqC7
DTMA-249	12	6.189608091	7.336641898	7.025294599	7.606265887	6.678002649	6.076097246	5.79279051	6.278485628	5.291163117	7.033742007	7.522578709	6.64178555	7.179526797	6.416837541	6.798881897	LaPostaSeqC7-F180-1-2-2-1-B-B-B-B-B/CML-312SR	I	X	DTMA-249	2	2	2	LaPostaSeqC7
DTMA-25	12	7.078985503	7.305307972	6.108219571	7.090482819	6.767423647	7.389639991	6.235673738	7.101288535	6.664389519	6.477369702	7.278643645	7.065190482	6.150925789	5.979087067	6.745564713	[CML444/CML395//DTPWC8F31-1-1-2-2-BB]-4-2-2-2-1-BB-B/CML-312SR	V	Y	DTMA-25	1	1	1	ZimbabweProgram
DTMA-250	12	8.491960912	8.322675357	8.706242212	7.956748492	7.841968358	8.305760871	8.643529758	7.926174566	7.901040888	8.389101264	7.740933189	7.587719482	8.197104098	7.887908244	7.235339798	LaPostaSeqC7-F71-1-2-1-1-B-B-B-B-B/CML-312SR	I	X	DTMA-250	2	2	2	LaPostaSeqC7
DTMA-251	12	6.933691456	7.588584364	7.689219564	7.61746573	7.452738277	6.751770732	6.851200125	6.820412569	6.506464945	7.6512384	7.410721108	7.317044046	7.575611897	7.422886092	7.384747081	LaPostaSeqC7-F18-3-2-1-1-B-B-B-B-B/CML-312SR	I	X	DTMA-251	2	2	2	LaPostaSeqC7
DTMA-252	12	8.155469141	7.850428814	8.080656017	8.143238484	7.939643972	7.611162205	7.709135483	7.813320097	7.733487736	7.382434695	7.536522212	7.393217109	7.813235423	7.486896808	7.563702684	LaPostaSeqC7-F71-1-2-1-2-B-B-B-B-B/CML-312SR	I	X	DTMA-252	2	2	2	LaPostaSeqC7
DTMA-253	12	7.971028672	8.396594004	7.948590855	8.355896063	7.931429029	7.859705999	7.530480853	7.850912303	7.400613976	8.019279078	8.24256206	7.895646887	7.86251998	7.632402408	7.809576596	LaPostaSeqC7-F31-2-3-1-1-B-B-B-B-B/CML-312SR	I	X	DTMA-253	2	2	2	LaPostaSeqC7
DTMA-254	12	8.606978929	8.447691257	8.164994614	7.801429862	7.520620965	8.781824842	8.615833571	8.174581384	7.838780335	8.514819037	7.987494418	7.810394741	7.782460996	7.68042054	7.073695636	LaPostaSeqC7-F64-1-1-1-2-B-B-B-B-B/CML-312SR	I	X	DTMA-254	2	2	2	LaPostaSeqC7
DTMA-255	12	7.522469768	7.809016119	8.055569851	7.062170255	7.3065742	7.899478984	8.242126665	7.235513475	7.362162481	8.561140018	7.456129927	7.746180702	7.738642831	8.10845356	7.068196506	LaPostaSeqC7-F103-2-1-1-1-B-B-B-B-B/CML-312SR	I	X	DTMA-255	2	2	2	LaPostaSeqC7
DTMA-256	12	7.907515886	8.46444554	7.889528008	8.84852943	8.183825049	7.722971349	7.297482567	8.204412482	7.469708554	7.955545247	8.754219136	8.173945464	8.156430447	7.68309355	8.464946939	LaPostaSeqC7-F103-2-2-2-1-B-B-B-B-B/CML-312SR	I	X	DTMA-256	2	2	2	LaPostaSeqC7
DTMA-257	12	8.57667308	8.665601784	9.382996321	8.290732546	8.429311702	7.952728018	8.610932129	7.592039024	7.783965209	8.538765109	7.724691101	7.722126193	8.379797593	8.337070255	7.494442296	LaPostaSeqC7-F86-3-1-1-1-B-B-B-B-B/CML-312SR	I	X	DTMA-257	2	2	2	LaPostaSeqC7
DTMA-258	12	8.455994292	8.29844965	8.317718942	7.36965557	7.335220684	8.538883621	8.423197942	7.419433167	7.569144605	8.111786285	7.330930278	7.265698019	7.276325799	7.153794036	6.25445078	LaPostaSeqC7-F96-1-6-2-1-B-B-B-B-B/CML-312SR	I	X	DTMA-258	2	2	2	LaPostaSeqC7
DTMA-259	12	7.575793105	8.469025327	7.640759374	8.080832995	7.209235778	7.314179519	6.547221407	6.856933491	5.91704618	7.604996115	7.837682075	7.034603514	7.096161645	6.30935647	6.580233871	LaPostaSeqC7-F32-1-3-1-1-B-B-B-B-B/CML-312SR	I	X	DTMA-259	2	2	2	LaPostaSeqC7
DTMA-26	12	5.942812805	6.101378033	5.989278799	6.024270271	6.41689879	6.04050887	5.91744292	6.038820261	6.250894654	6.247576831	6.180314016	6.601103084	5.979129893	6.559061064	6.407040293	P502SRC0-F2-54-2-3-1-B-B-B/CML-312SR	II	Y	DTMA-26	3	5	5	ZimbabweProgram
DTMA-260	12	6.831733314	7.603137164	7.576750116	7.603452713	7.964322297	6.466228965	6.615736018	6.588739522	6.857699666	7.42806701	7.40790574	7.83107295	7.332385804	7.896490069	7.703987308	LaPostaSeqC7-F12-2-1-1-1-B-B-B-B-B/CML-312SR	I	X	DTMA-260	2	2	2	LaPostaSeqC7
DTMA-261	12	8.203427566	8.400446675	8.610105302	8.080307461	8.042266512	8.086508644	8.267361349	7.651221051	7.537832384	8.759180572	8.085710296	8.10229732	8.164978573	8.274668108	7.47345979	LaPostaSeqC7-F180-3-1-1-1-B-B-B-B-B/CML-312SR	I	X	DTMA-261	2	2	2	LaPostaSeqC7
DTMA-262	12	7.748903487	7.655989894	8.578341707	7.628278001	7.735364955	7.341449543	8.371531925	7.310608676	7.375584444	8.360969081	7.292616167	7.447834871	8.255316867	8.539133579	7.352589616	LaPostaSeqC7-F86-1-1-1-1-B-B-B-B-B/CML-312SR	I	X	DTMA-262	2	2	2	LaPostaSeqC7
DTMA-263	12	7.196766914	7.929846026	7.426087467	8.191857871	7.195489779	7.043297894	6.569864134	7.338472484	6.258461771	7.426554076	8.1176977	7.1969344	7.552810284	6.779922908	7.294162304	LaPostaSeqC7-F96-1-1-1-B-B-B-B/CML-312SR	I	X	DTMA-263	2	2	2	LaPostaSeqC7
DTMA-264	12	6.919965165	7.36816253	7.051765449	6.974869249	6.741961352	7.488112284	7.157836775	7.128656079	6.966734179	7.411354574	7.537737825	7.242177655	7.268776804	6.830505441	6.943281058	LaPostaSeqC7-F96-1-2-1-2-B-B-B-B/CML-312SR	I	X	DTMA-264	2	2	2	LaPostaSeqC7
DTMA-265	12	7.039371373	6.935926738	6.955819836	6.999824681	6.934164162	6.752291779	6.52523647	6.718671034	6.740390667	6.474510149	6.715770758	6.492538141	6.588578302	6.379265669	6.647715821	LaPostaSeqC7-F96-1-2-1-3-B-B-B-B/CML-312SR	I	X	DTMA-265	2	2	2	LaPostaSeqC7
DTMA-266	12	7.77960169	7.83332045	7.982594083	8.229609109	7.766484323	7.577993177	7.823898707	8.050014438	7.45210022	7.858599827	7.942848284	7.641101807	8.230004784	7.90932129	8.001274914	LaPostaSeqC7-F180-1-1-2-1-B-B-B-B/CML-312SR	I	X	DTMA-266	2	2	2	LaPostaSeqC7
DTMA-267	12	6.994557123	8.045589691	7.020794716	7.97486737	7.574832679	6.730792546	5.846210928	6.687187621	6.181076798	7.023732326	7.676500223	7.42581281	6.698884679	6.474864398	7.221801919	LaPostaSeqC7-F152-1-1-2-1-B-B-B-B/CML-312SR	I	X	DTMA-267	2	2	2	LaPostaSeqC7
DTMA-268	12	6.727382933	8.087086528	6.28375484	7.846698292	7.572986859	6.481941406	4.691327051	6.171247586	5.825834256	6.233030674	7.543001424	7.355550748	5.726660894	5.608491721	6.996095716	LaPostaSequiaC7-F33-1-2-1-B-B-B-B/CML-312SR	I	X	DTMA-268	2	2	2	LaPostaSeqC7
DTMA-269	12	6.052145943	7.545682395	7.044003289	7.751455472	7.141445782	5.719038197	5.321139573	5.970260719	5.292670581	6.926018307	7.59101806	7.047372259	6.942647741	6.497293589	7.013595688	DTPWC9-F2-3-2-1-B-B-B-B-B/CML-312SR	III	Y	DTMA-269	1	1	14	DTPWC9
DTMA-27	12	6.672597055	6.77113829	6.996860646	6.658815323	6.591701526	6.161808054	6.465175166	6.041883176	5.885598183	6.769620006	6.224020428	6.231884922	6.459021843	6.548859922	6.019380637	P502-SRc0-F2-54-2-2-1-B-B-B-B/CML-312SR	III	Y	DTMA-27	3	5	5	ZimbabweProgram
DTMA-270	12	5.325209721	6.661539049	6.510546546	5.489247994	5.819510196	5.836163778	5.685568499	4.63453214	4.881188451	7.118304856	5.965587443	6.317980243	5.846755543	6.296934883	5.136319256	DTPWC9-F32-1-5-1-B-B-B-B-B/CML-312SR	IV	Y	DTMA-270	1	1	14	DTPWC9
DTMA-271	12	7.78425297	8.281545953	8.20482036	8.190357771	7.801420705	8.443418993	8.2616024	8.356234138	8.069257844	8.653898728	8.788824296	8.363947619	8.819955953	8.235071272	8.368436448	DTPWC9-F67-2-2-1-B-B-B-B-B/CML-312SR	III	Y	DTMA-271	1	1	14	DTPWC9
DTMA-275	12	7.192214471	7.905867528	7.678348395	8.160016701	7.179519869	6.885142462	6.843126135	7.225591962	6.155433739	7.692053044	7.952007278	7.070253026	7.730715705	6.946607217	7.270387224	DTPWC9-F55-1-1-1-3-B-B-B-B/CML-312SR	IV	Y	DTMA-275	2	10	12	DTPWC9
DTMA-28	12	4.523905369	6.841321961	4.912500017	6.154874177	6.141554723	5.111391753	3.335682476	4.62964547	4.446587743	5.734852811	6.895359232	6.913318058	4.972511926	5.058716948	6.225654774	CML489/CML444//ZM521B-66-4-1-1-1-BB]-7-3-1-B-B-B/CML-312SR	II	Y	DTMA-28	4	4	4	ZimbabweProgram
DTMA-280	12	6.370811176	8.277599122	7.642981169	7.806859749	7.18062647	6.047093251	5.568335304	5.727781321	4.992624855	7.456595732	7.601654144	6.996825189	6.98878893	6.550213714	6.608126406	DTPYC9-F38-4-3-1-2-B-B-B-B-B/CML-312SR	III	Y	DTMA-280	2	10	15	DTPYC9
DTMA-281	12	7.363802127	7.280283925	6.93802835	7.340598872	7.149427887	7.161127214	6.909984096	7.23272002	6.929504191	6.943990969	7.272328472	7.154342096	6.848124046	6.812666354	7.073075995	DTPYC9-F86-1-1-1-1-B-B-B-B-B/CML-312SR	III	Y	DTMA-281	2	10	12	DTPYC9
DTMA-282	12	6.921890615	7.4091306	6.119536005	7.2237117	6.248089407	6.761478433	5.640710434	6.6351385	5.535060263	6.143711277	7.065734026	6.136795104	5.848423977	5.117966289	5.99111451	DTPYC9-F69-3-5-1-1-B-B-B-B/CML-312SR	III	Y	DTMA-282	2	10	12	DTPYC9
DTMA-283	12	5.052360778	7.590313984	8.030407373	7.343087124	7.591662849	4.550246145	4.841715151	4.149738223	4.510543991	7.275640339	6.833812526	7.001843133	7.08281102	7.271203096	6.754706629	DTPYC9-F72-1-2-1-1-B-B-B-B/CML-312SR	III	Y	DTMA-283	2	10	12	DTPYC9
DTMA-284	12	7.818397484	8.734583987	7.55842478	8.261876744	7.137139341	8.046682452	6.982347861	7.646216165	6.467336621	7.849955765	8.494940113	7.406420409	7.414862898	6.425908611	6.942764154	LaPostaSeqC7-F153-1-2-1-1-B-B-B-B-B/CML-312SR	I	X	DTMA-284	2	2	2	LaPostaSeqC7
DTMA-285	12	7.330760554	7.716629474	6.855929577	7.028631871	7.140224418	7.879903928	7.053335214	7.22035016	7.486217408	7.215141818	7.539466757	7.644177178	6.693302001	6.670365783	7.007063574	LaPostaSeqC7-F153-1-2-1-2-B-B-B-B-B/CML-312SR	I	X	DTMA-285	2	2	2	LaPostaSeqC7
DTMA-286	12	7.955955498	8.83464171	7.833939716	8.839304089	8.819959877	7.2579018	6.472192398	7.346960957	7.251619098	7.412629482	8.210735961	8.299351953	7.248542009	7.472110447	8.210118545	LaPostaSeqC7-F12-2-3-1-1-B-B-B-B-B/CML-312SR	I	X	DTMA-286	2	2	2	LaPostaSeqC7
DTMA-287	12	8.375409479	7.91003284	7.226232918	7.46319014	7.25715411	8.607599839	7.747856543	8.072689563	7.94265848	7.277429482	7.680633838	7.40980052	6.976199249	6.589694914	6.971072002	LaPostaSeqC7-F102-1-3-1-2-B-B/CML-312SR	I	X	DTMA-287	2	2	2	LaPostaSeqC7
DTMA-289	12	8.325930327	8.232818952	8.365875093	7.871283063	7.35783713	8.59597221	8.740954155	8.273572191	7.577213844	8.690375448	8.157867757	7.61463239	8.248777737	7.873794632	7.262655647	LaPostaSeqC7-F103-1-2-1-1-B-B-B-B-B/CML-312SR	I	X	DTMA-289	2	2	2	LaPostaSeqC7
DTMA-29	12	6.11976111	6.636615657	5.880616579	6.815831377	6.560261744	6.294802974	5.51672987	6.48622526	6.278650795	5.996897953	7.028797647	6.670419616	6.299694543	5.85245009	6.944667492	02SADVL2B-.-17-1-1-B-B-B/CML-312SR	IV	Y	DTMA-29	4	4	4	ZimbabweProgram
DTMA-291	12	6.163316201	7.139024817	6.822120714	7.550680802	7.15704654	5.413847363	5.196653159	5.902827365	5.395208775	6.264338677	6.833954128	6.478476061	6.500168432	6.238372474	6.857211727	LaPostaSeqC7-F97-3-1-1-2-B-B-B-B-B/CML-312SR	I	X	DTMA-291	2	2	2	LaPostaSeqC7
DTMA-292	12	7.332895259	8.002971517	7.343186731	8.407399079	7.368885412	7.303661056	6.684716274	7.66499843	6.513603852	7.403735726	8.302824616	7.315229617	7.654805298	6.760013852	7.698493208	LaPostaSeqC7-F153-1-1-1-1-B-B-B-B-B/CML-312SR	I	X	DTMA-292	2	2	2	LaPostaSeqC7
DTMA-293	12	8.034551353	7.907125176	9.101228832	8.14776775	7.508354529	7.693154411	8.929481312	7.838265562	7.219461745	9.013950907	7.829136188	7.284580599	8.93040962	8.516343253	7.315737637	LaPostaSeqC7-F153-1-1-1-2-B-B-B-B-B/CML-312SR	I	X	DTMA-293	2	2	2	LaPostaSeqC7
DTMA-294	12	10.09937503	10.1615588	9.255120096	9.493630615	9.624203807	9.398013167	8.600806748	8.731262457	8.785474146	8.731209173	8.784654876	9.003062775	7.836823158	8.231446277	8.300150171	LaPostaSeqC7-F10-3-3-1-1-B-B-B-B-B/CML-312SR	I	X	DTMA-294	2	2	2	LaPostaSeqC7
DTMA-296	12	7.117842586	7.351338629	6.156179224	7.402262229	6.897081143	6.825281608	5.778264534	6.921125006	6.319965835	6.06962192	7.14499988	6.67518062	5.966557593	5.67697591	6.762464245	LaPostaSeqC7-F31-2-1-1-2-B-B-B-B-B/CML-312SR	I	X	DTMA-296	2	2	2	LaPostaSeqC7
DTMA-297	12	6.925097943	9.209046012	7.814335016	7.974262463	7.812163976	7.370858163	6.150922959	6.271914503	5.977131805	8.513121708	8.586275633	8.396489417	7.200268967	7.092868639	7.247654315	LaPostaSeqC7-F33-1-4-1-1-B-B-B-B-B/CML-312SR	NA	NA	DTMA-297	NA	NA	NA	NA
DTMA-298	12	8.324132202	8.428824243	8.541854733	8.49319668	8.215313975	8.723962416	8.765338329	8.741505431	8.555446232	8.792077277	8.864558769	8.474213016	9.09473312	8.55367416	8.718187957	LaPostaSeqC7-F78-2-1-1-1-B-B-B-B/CML-312SR	NA	NA	DTMA-298	NA	NA	NA	NA
DTMA-299	12	8.473987991	8.993027932	7.940237335	8.194579779	7.872285515	8.581923193	7.569712122	7.790862342	7.385781026	8.088934354	8.261114878	8.003440856	7.170353858	7.043282115	7.162556073	LaPostaSeqC7-F32-2-1-1-1-B-B-B-B/CML-312SR	NA	NA	DTMA-299	NA	NA	NA	NA
DTMA-3	12	6.790379037	6.580528699	6.722319674	6.683875391	5.864873146	6.845137662	6.876294177	6.956196141	6.198822218	6.599943977	6.676748753	5.786954854	6.847838328	5.869815969	6.002028132	[(CML395/CML444)-B-4-1-3-1-B/CML395//DTPWC8F31-1-1-2-2]-5-1-2-2-BB/CML-312SR	V	Y	DTMA-3	1	1	1	ZimbabweProgram
DTMA-300	12	8.768815026	9.832932086	8.881437645	8.782271336	8.172103146	8.87420604	8.0861145	7.956378047	7.241469726	9.17410422	8.931260226	8.418918701	8.074957633	7.621182174	7.41532397	LaPostaSeqC7-F32-2-1-1-2-B-B-B-B/CML-312SR	NA	NA	DTMA-300	NA	NA	NA	NA
DTMA-31	12	5.314619887	6.481895306	5.491070985	7.181011473	6.551691243	5.738616739	4.624732871	6.412223382	5.849595455	5.744203119	7.614830092	6.893542754	6.54856048	5.718729202	7.644990664	[CML440/[[[K64R/G16SR]-39-1/[K64R/G16SR]-20-2]-5-1-2-B*4/CML390]-B-38-1-B-7-.-B//ZM303c1-243-3-B-1-1-B]-2-1-B-B/CML-312SR	III	Y	DTMA-31	3	NA	NA	ZimbabweProgram
DTMA-32	12	5.230395591	6.228179911	5.410217735	6.569380428	6.422256477	5.529335437	4.634610083	5.898178079	5.825878337	5.457245796	6.846234761	6.624366188	5.974930614	5.664372458	7.042654002	[CML440/[[[NAW5867/P30SR]-111-2/[NAW5867/P30SR]-25-1]-9-2-3-B-2-B/CML388]-B-35-2-B-1-.-1//ZM303c1-243-3-B-1-1-B]-2-1-B-B/CML-312SR	III	Y	DTMA-32	3	NA	NA	ZimbabweProgram
DTMA-33	12	7.752266408	7.58333806	7.297546379	7.293688252	7.151192169	7.495502549	7.294974089	7.172902984	7.010303902	7.195275901	7.000734925	6.945614143	6.675223463	6.826154825	6.581181016	[CML144/[CML144/CML395]F2-5sx]-1-3-1-3-B*4-B-B/CML-312SR	IV	Y	DTMA-33	4	4	4	ZimbabweProgram
DTMA-34	12	5.86281603	5.771583495	4.252482817	6.065253779	5.607236616	6.126165571	4.692481689	6.429824949	5.860111638	4.707949807	6.298512408	5.907355449	4.753246541	4.506869076	6.202945446	[CML198/ZSR923S4BULK-2-2-X-X-X-X-1-BB]-3-3-1-1-2-B*7-B-B/CML-312SR	IV	Y	DTMA-34	4	4	4	ZimbabweProgram
DTMA-35	12	6.666901198	7.544261697	6.697223663	7.400334742	7.001210312	6.900585904	6.204947591	6.953202571	6.39583901	7.191167536	7.737756715	7.395825003	6.959455982	6.609103239	7.238324034	P402c2F2-695-2-BB-2-B*4-B-B/CML-312SR	III	Y	DTMA-35	5	7	7	ZimbabweProgram
DTMA-36	12	5.294197104	5.568023744	5.967133381	5.939864507	5.936531622	5.522135604	5.87154774	5.891050967	5.97740556	5.981216451	6.170866646	6.13139208	6.608507861	6.378000537	6.5091024	ZEWAc1F2-254-2-1-B-1-BBB-B-B/CML-312SR	III	Y	DTMA-36	5	7	7	ZimbabweProgram
DTMA-37	12	6.64522378	7.972091333	5.722609285	7.019473865	6.932001881	7.468145841	5.199710482	6.463325539	6.271437285	6.552695399	7.809410356	7.739912935	5.518692398	5.568870286	6.82817798	CML373-BB-B-B/CML-312SR	II	Y	DTMA-37	2	2	2	MexicoSubtropical
DTMA-38	12	6.95467228	7.36221136	5.988326221	6.142523294	6.263530857	6.930184308	5.600065344	5.767599253	5.743214102	6.065864957	6.166888922	6.339367375	4.786792012	5.064076209	5.078131802	[CML389/CML176]-B-29-2-2-6-1-B-B-B/CML-312SR	III	Y	DTMA-38	3	5	8	ZimbabweProgram
DTMA-39	12	7.239042093	7.240727646	5.379108722	7.215818119	6.67593931	7.017450696	5.269989475	7.098493001	6.429821302	5.447231076	7.092003036	6.620040161	5.223564275	4.830154581	6.463570547	[CML144/[CML144/CML395]F2-8sx]-1-1-1-B*5-B-B/CML-312SR	IV	Y	DTMA-39	4	4	4	ZimbabweProgram
DTMA-40	12	6.794548983	7.182828302	6.738311068	6.955840506	6.122519103	6.764146886	6.521932913	6.741933627	5.686191534	6.941880265	7.032525039	6.23093189	6.707301091	5.98312597	6.13229687	[CML144/[CML144/CML395]F2-8sx]-1-2-3-2-B*5-B-B/CML-312SR	IV	Y	DTMA-40	4	4	4	ZimbabweProgram
DTMA-41	12	5.059378921	6.32533941	5.569781059	6.775967972	6.494186721	4.603302212	4.027310746	5.209167462	4.79901276	5.396792813	6.458210747	6.242870896	5.724864492	5.630812344	6.603306245	[GQL5/[GQL5/[MSRXPOOL9]C1F2-205-1(OSU23i)-5-3-X-X-1-BB]F2-4sx]-11-3-1-1-B*5-B-B/CML-312SR	III	Y	DTMA-41	4	4	4	ZimbabweProgram
DTMA-42	12	5.993711568	7.160373148	5.893086624	7.220425555	6.921276432	6.661092479	5.459877226	6.734274759	6.320967574	6.7460194	7.869626637	7.665113719	6.580402185	6.486931854	7.669326837	[CML150/CML373]-B-2-2-B*5-B-B/CML-312SR	II	Y	DTMA-42	2	2	2	ZimbabweProgram
DTMA-43	12	6.410599812	6.62446579	6.366485846	6.522723788	6.502561158	5.599406189	5.724694147	5.479207121	5.723746488	6.070932094	6.064011056	6.13327827	5.833885405	5.959233493	5.997001226	S99TLWQ-B-8-1-B*5-B-B/CML-312SR	II	Y	DTMA-43	4	4	4	MexicoTropical
DTMA-44	12	7.462702132	8.886543374	8.345858981	8.234399572	7.61503737	7.321014764	6.913960866	6.675061101	5.995762963	8.386113963	8.137776844	7.552698897	7.645506397	7.179450688	6.826419467	CML444-B/CML-312SR	II	Y	DTMA-44	2	2	2	ZimbabweProgram
DTMA-45	12	7.287546115	7.645434138	5.578341213	7.568217102	6.979872035	7.187547536	5.074813346	6.968425417	6.294109597	5.604243607	7.395942204	6.886359367	5.327448147	4.867253186	6.762333651	1368-B-B/CML-312SR	III	Y	DTMA-45	4	4	4	NA
DTMA-47	12	6.376572245	6.933051548	5.460389888	6.846645152	6.320445634	6.192875446	4.61503572	6.053566849	5.58124057	5.029981043	6.582380979	5.918488827	5.043843082	4.352829112	5.857234661	(KU1403x1368)-7-2-1-B-B-B-B-B-B/CML-312SR	III	Y	DTMA-47	4	4	4	NA
DTMA-48	12	6.224385167	6.77474353	6.066776372	7.29754424	6.976293442	5.392504911	4.709284366	5.776466774	5.456140616	5.376547717	6.452840456	6.232840007	5.655528153	5.596312923	6.540818158	4001-B-B/CML-312SR	III	Y	DTMA-48	4	4	4	NA
DTMA-49	12	6.553006164	7.402404282	5.217302193	6.679310448	6.605441063	6.035675347	3.9483397	5.405459983	5.182334476	4.952418524	6.218762565	6.244163504	4.021100139	4.120324486	5.449069136	KU1409-SR-B-B/CML-312SR	III	Y	DTMA-49	4	4	9	NA
DTMA-5	12	6.876528136	7.079133831	6.080211037	6.61467741	6.887429942	6.832444591	5.746242522	6.322669574	6.697162341	5.812522406	6.582253554	6.851622591	5.614966007	5.683649264	6.359350825	[DTPWC8F31-4-2-1-6-B2/CML395//[CML445/ZM621B]-2-1-2-3-1-BB]-3-2-1-1-1-2-1-B-B/CML-312SR	V	Y	DTMA-5	1	1	1	ZimbabweProgram
DTMA-52	12	8.141965756	7.997009501	7.118991833	7.398151875	7.091575038	7.967792104	7.059010461	7.299751399	7.142815734	6.839023567	7.203586085	6.887970177	6.374029563	5.902170886	6.174126072	CLA135-B-B/CML-312SR	III	Y	DTMA-52	4	4	4	ColombiaAcidTolerant
DTMA-53	12	6.397753444	8.408096102	5.685665644	8.119054115	7.603934714	6.012260124	3.468056666	5.87246832	5.213560548	5.492449389	7.802200746	7.361202414	5.12913766	4.81114042	7.048859198	CLA183-B-B/CML-312SR	II	Y	DTMA-53	4	4	4	ColombiaAcidTolerant
DTMA-54	12	6.000607552	7.202543067	7.030093431	6.844774149	6.573267357	5.844923393	5.747284589	5.602829571	5.224051122	7.062234795	6.756544435	6.53041827	6.531204503	6.449745179	6.200768421	CLA195-B-B/CML-312SR	III	Y	DTMA-54	4	4	4	ColombiaAcidTolerant
DTMA-55	12	8.306143985	7.981255746	6.952888896	7.076849196	7.183052148	8.812880933	7.643117514	7.78863417	7.975352147	7.401696171	7.562061856	7.565853495	6.481011519	6.423560033	6.722549914	CLA222-B-B/CML-312SR	II	Y	DTMA-55	4	4	4	ColombiaAcidTolerant
DTMA-56	12	7.786061051	7.283974061	6.353003323	7.185206419	6.564154041	7.769910168	6.776728169	7.696430945	7.139949775	6.161165467	7.157019401	6.46851154	6.212680176	5.383235415	6.477974928	CLA12-B-B/CML-312SR	III	Y	DTMA-56	5	8	10	ColombiaAcidTolerant
DTMA-57	12	7.729818892	6.957553332	7.295965623	6.920374627	7.30802609	7.120548492	7.327216099	7.029480634	7.541681045	6.498348684	6.242592115	6.540827311	6.621586242	6.790362954	6.66494002	CLA18-B-B/CML-312SR	III	Y	DTMA-57	4	4	9	ColombiaAcidTolerant
DTMA-58	12	7.503740833	7.330573305	7.087577266	6.472249158	6.932698602	7.324048927	6.913936558	6.461244944	6.926246552	6.768695924	6.241693654	6.691014124	5.940662421	6.261014931	5.847128887	CLA20-B-B/CML-312SR	NA	NA	DTMA-58	NA	NA	NA	NA
DTMA-59	12	7.959181358	7.388960057	6.672416608	7.330029571	7.320015663	7.824584921	7.185225203	7.712918771	7.599201232	6.69848329	7.107141711	7.170345705	6.452098767	6.628740801	7.075110163	CLA35-B-B/CML-312SR	III	Y	DTMA-59	NA	NA	NA	NA
DTMA-6	12	5.989201022	6.902805449	5.753220099	5.899602517	5.700705096	6.158966099	5.201873011	5.316402519	4.958193682	6.173568415	6.129940793	5.968332767	4.955679091	5.018174799	5.00890434	00SADVEA-.-28-1-2-1-1-1-2-3/CML-312SR	V	Y	DTMA-6	1	1	1	ZimbabweProgram
DTMA-60	12	7.578279323	6.787032271	6.455277207	6.967374324	6.789629124	7.35470257	6.920992506	7.431735223	7.373924483	6.051112636	6.742099663	6.468869496	6.42717259	6.022385643	6.649282359	CLA37-B-B/CML-312SR	III	Y	DTMA-60	5	8	10	ColombiaAcidTolerant
DTMA-61	12	6.821722186	7.445164653	5.959572703	7.319767823	6.66834567	6.870511183	5.57946832	6.780703902	6.124322776	6.180541714	7.4052121	6.847795243	6.023505298	5.49678415	6.670948473	CLA41/CML-312SR	III	Y	DTMA-61	4	4	9	ColombiaAcidTolerant
DTMA-62	12	7.478895756	7.161459071	6.847779284	7.234492199	7.306410926	7.372572189	6.834416295	7.341339552	7.486113645	6.407082744	7.034879138	6.997003927	6.691029712	6.489527002	7.157766209	CLA44-B-B/CML-312SR	III	Y	DTMA-62	5	8	10	ColombiaAcidTolerant
DTMA-63	12	7.499939958	6.630981032	6.88435009	7.443421591	6.824440756	6.852287572	6.999559358	7.568428536	7.06041232	6.056008955	6.727960336	6.035199954	6.909266973	6.179753849	6.869744949	CLA46-B-B/CML-312SR	III	Y	DTMA-63	5	8	10	ColombiaAcidTolerant
DTMA-64	12	8.193992798	7.393531218	7.962794029	7.540342752	6.765071762	8.873520612	9.191644283	8.853441701	8.175223152	8.461174322	8.172397965	7.447075681	8.640958845	7.721905344	7.434639614	CLA56-B-B/CML-312SR	III	Y	DTMA-64	5	8	10	ColombiaAcidTolerant
DTMA-65	12	6.066300707	7.852130476	6.424610065	7.800632943	6.940932154	6.227196492	4.914559126	6.184723229	5.230358004	6.739848585	7.998631808	7.234546626	6.570906226	5.901198227	7.11158164	CLA91-B-B/CML-312SR	III	Y	DTMA-65	4	4	9	ColombiaAcidTolerant
DTMA-66	12	6.137848115	6.116050905	5.497964419	6.176524659	5.576188623	6.187715052	5.495107858	6.135855612	5.713576079	5.381534483	6.182618968	5.568131099	5.569599525	4.816819586	5.650681191	CLA99-B-B/CML-312SR	III	Y	DTMA-66	5	8	10	ColombiaAcidTolerant
DTMA-67	12	7.332878229	7.834106463	5.79398885	7.723602345	6.840755128	7.355738429	5.323012022	7.22017546	6.26021271	5.899863438	7.776605787	6.940575912	5.647263446	5.004531614	6.801450569	CLA105-B-B/CML-312SR	III	Y	DTMA-67	4	4	9	ColombiaAcidTolerant
DTMA-68	12	6.103472552	6.730320199	5.007312162	6.72988464	6.101672593	6.608753826	4.902429717	6.655478153	5.867214392	5.539192339	7.189978802	6.603913956	5.420071418	4.906268675	6.533252357	CLA106-B-B/CML-312SR	III	Y	DTMA-68	4	4	9	ColombiaAcidTolerant
DTMA-69	12	7.188141719	7.363681918	7.878598648	7.40154461	7.35386855	6.571281542	7.202016102	6.586424029	6.437022986	7.381245681	6.73179146	6.809219594	7.299245708	7.453541136	6.746656604	CLA113-B-B/CML-312SR	III	Y	DTMA-69	4	4	9	ColombiaAcidTolerant
DTMA-7	12	6.448543155	6.400910802	5.315171385	6.180686117	6.314851715	6.281516446	5.251859294	6.098592932	6.075947577	5.367706297	6.046743578	6.21722896	4.889146739	5.180951357	5.952454435	CIMCALI8843/S9243-BB-.-B-5-1-BB-2-3-1-B-B/CML-312SR	V	Y	DTMA-7	1	1	1	ZimbabweProgram
DTMA-70	12	8.68483499	8.374810533	7.346455114	7.333834991	7.970639722	8.744282339	7.637663753	7.684381955	8.402204334	7.120472089	7.324146537	7.900075973	6.298273998	6.717633895	6.892466763	CLA149-B-B/CML-312SR	III	Y	DTMA-70	5	8	10	ColombiaAcidTolerant
DTMA-71	12	7.839723212	7.229529485	6.264476203	6.699486588	6.993873146	7.901238952	6.777693473	7.373218114	7.682133262	6.149750472	6.781942837	7.028050382	5.813530797	5.913802539	6.555664513	CLA154-B-B/CML-312SR	III	Y	DTMA-71	5	8	10	ColombiaAcidTolerant
DTMA-72	12	7.609323563	7.048257605	7.150886369	7.233147267	7.032345654	7.28717765	7.209487684	7.367088758	7.260891016	6.619557815	6.797630743	6.619227155	6.889324829	6.546053031	6.786527908	CLA155-B-B/CML-312SR	III	Y	DTMA-72	5	8	10	ColombiaAcidTolerant
DTMA-73	12	7.612898516	7.191908671	6.61599386	7.147194883	6.702913211	7.759941094	7.086337864	7.646620163	7.280287227	6.570359322	7.312390801	6.796434193	6.644509266	6.04305392	6.70993193	CLA156-B-B/CML-312SR	III	Y	DTMA-73	5	8	10	ColombiaAcidTolerant
DTMA-74	12	6.832978673	6.44764156	5.70502113	6.049340643	6.33420181	6.813957134	5.987647722	6.34167662	6.75078438	5.549513382	6.077291451	6.278555843	5.276213006	5.330525437	5.849128691	CLA157-B-B/CML-312SR	III	Y	DTMA-74	5	8	10	ColombiaAcidTolerant
DTMA-75	12	7.325361303	6.572223185	6.414854836	6.759037304	6.785580512	7.143928608	6.830843399	7.186338572	7.342057405	6.054643032	6.546588993	6.498293583	6.338770455	6.262114229	6.649307309	CLA158-B-B/CML-312SR	III	Y	DTMA-75	5	8	10	ColombiaAcidTolerant
DTMA-77	12	6.091923872	6.273467145	6.341296626	6.27204754	5.59279224	6.495442684	6.466989905	6.446351206	5.91211444	6.467817883	6.588247293	5.852719821	6.623471269	5.82988533	5.873267484	CLA307-B-B/CML-312SR	III	Y	DTMA-77	5	8	10	ColombiaAcidTolerant
DTMA-78	12	7.218838256	7.62939552	6.390974696	7.237841588	6.518204302	7.257129121	6.161733864	7.011197946	6.125338439	6.688109518	7.301079676	6.68998249	6.199579635	5.623107741	6.296065026	CLA309-B-B/CML-312SR	III	Y	DTMA-78	5	8	10	ColombiaAcidTolerant
DTMA-79	12	6.719936582	7.087042132	6.484411962	6.693036399	6.200861271	6.550988185	5.988052203	6.228598355	5.62984739	6.549398044	6.637077848	6.240647867	5.935567264	5.645627808	5.785926077	(A.T.Z.T.R.L.BA905-3-3P-1P-4P-2P-1-1-1-BxG9BC0R.L.23-1P-2P-3-2P-3-2P-1P-B-B-B)-B-16TL-3-1-4-B-B-B/CML-312SR	III	Y	DTMA-79	5	8	10	NA
DTMA-8	12	5.891314274	6.68541558	5.084898848	6.587208501	6.160911461	5.795958563	4.328109615	5.749915689	5.225114748	5.232421333	6.591291096	6.25264293	4.896860319	4.670914032	6.021886972	CIMCALI8843/S9243-BB-.-B-5-1-BB-2-3-2-B-B/CML-312SR	NA	NA	DTMA-8	NA	NA	NA	NA
DTMA-80	12	6.238350662	6.91695738	5.938765989	7.409380345	6.245310092	5.83162311	5.079251485	6.57695703	5.223261539	5.718750978	7.114977807	6.04355599	6.156642704	5.175831172	6.59280387	(A.T.Z.T.R.L.BA905-3-3P-1P-4P-2P-1-1-1-BxG9BC0R.L.23-1P-2P-3-2P-3-2P-1P-B-B-B)-B-76TL-1-2-4-B-B-B/CML-312SR	III	Y	DTMA-80	5	8	10	NA
DTMA-81	12	6.273572121	7.11008752	6.087905127	6.683341701	6.760505461	6.727591894	5.608532205	6.28021324	6.479888576	6.362986542	7.074679389	7.012419644	6.078857424	5.988790945	6.785792487	[(G31*G32-2xG31*G32-1)PR92A72-3P-2-1-1-1xCML-349]-1-2-2-1-B-B-B-B-B/CML-312SR	III	Y	DTMA-81	5	8	10	NA
DTMA-82	12	5.220997487	5.966321386	4.909869352	6.297012393	5.86766995	5.282545021	4.317313183	5.606574414	5.085076252	5.224418399	6.349983999	6.007548996	5.285811561	5.080304218	6.284980163	(A.I.Z.T.V.C.20-3-1-1-2-B-BxA.I.Z.T.V.C.PR93A-17-1-3-1-1-B-B)-B-14TL-1-3-B-B/CML-312SR	NA	NA	DTMA-82	NA	NA	NA	NA
DTMA-83	12	4.874635011	6.237738788	5.558883189	5.904403726	5.931881353	5.389454629	4.603784922	5.046806294	5.235620684	5.861559283	6.313585332	6.359955835	5.602871638	5.568171748	6.109358662	[(P86S.F*P.S.P.A.AxP.S.P.A.A.TL91A44-3-1-18-2P-2-1-1-3-1)xA.I.R.L.TL91A2(3)-1-4-2-2TL-1-1-B]-3-2-3-1-B-B-B-B-B/CML-312SR	NA	NA	DTMA-83	NA	NA	NA	NA
DTMA-84	12	4.43986026	4.843652549	4.239719687	4.923617422	4.839819864	4.740379031	4.13719584	4.729779348	4.544775944	4.666704682	5.233486575	5.180611003	4.565406578	4.599286436	5.143814829	(200-3xGUAT189)(16xP84c1F27-4-1-4-B-1-B59)F1-B-xP84c1F26-2-2-4-B-2-B]F97-1-2-1-3xCML312-B-xP84c1F27-4-1-6-B-5-B]-2-1-B-B-B-B-B/CML-312SR	III	Y	DTMA-84	4	4	9	EntomologyProgram
DTMA-85	12	6.547308792	7.591645554	7.257960179	7.559041874	7.012930202	5.843510765	5.317672339	5.650782254	5.225702107	6.381003245	6.81876485	6.185172634	6.405469997	5.727866209	6.152690769	(200-6xGUAT189)(51-2-1)F1-B-xP84c1F26-2-2-4-B-2-B]F102-1-2-2-3x[KILIMAST94A]-30/MSV-03-2-10-B-1-B-B-xP84c1F27-4-1-6-B-5-B]-2-2-B-B-B-B-B/CML-312SR	III	Y	DTMA-85	4	4	9	EntomologyProgram
DTMA-86	12	6.992068011	5.962877601	7.144032205	6.603909315	6.413904343	6.782714935	7.7931691	7.407353003	7.304301587	6.757655189	6.306170412	6.150182053	7.543090239	7.165489986	6.805519977	CML311xCML311/CML311xMBRC1BcF94-3-1-1-B-B-B-B-1-1-B-B-B-B-B-B-B/CML-312SR	III	Y	DTMA-86	3	5	8	EntomologyProgram
DTMA-87	12	7.622275906	6.980264673	6.635048942	6.715528592	6.786402732	8.101551585	7.525275643	7.672706265	7.893617558	6.938299016	7.154321348	7.191824676	6.740038834	6.660980073	6.90406767	CML384xMBR/MDRC3BcF58-2-1-3-B-B-B-B-3-1-B-B-BB-B-B-B/CML-312SR	III	Y	DTMA-87	5	8	10	EntomologyProgram
DTMA-88	12	6.525291653	6.969493037	6.64312419	7.955065796	7.00068714	5.642192115	5.430282486	6.669139085	5.598995876	5.976164675	7.113151567	6.233816145	6.765242558	5.976524485	7.127172316	CML311/MBRC2BcF41-2-BBBBB-B-B-B-B/CML-312SR	III	Y	DTMA-88	3	5	5	EntomologyProgram
DTMA-89	12	7.018161251	7.607895874	5.504346451	6.893949267	6.973699346	7.299105966	5.136900016	6.482102748	6.689837239	5.656423246	7.189026173	7.162789574	5.051733365	5.010355689	6.507039329	CML311/MBRC2BcF4-1-B-B-BB-B-B/CML-312SR	III	Y	DTMA-89	3	5	5	EntomologyProgram
DTMA-9	12	5.695865283	6.949714433	6.349061474	6.43354058	6.574108646	6.024232768	5.656114646	5.743970737	5.739104424	6.821968527	6.793499789	6.996885791	6.324093619	6.636139976	6.632525699	CIMCALI8843/S9243-BB-.-B-5-1-BB-2-3-3-B-B/CML-312SR	V	Y	DTMA-9	1	1	1	ZimbabweProgram
DTMA-90	12	7.324856483	7.419149105	7.255310663	7.568324944	7.247813642	7.507994932	7.46894881	7.790033323	7.413248693	7.65215076	7.824251382	7.567648352	7.723529482	7.574894374	7.80312327	CML311/MBRC3BcF112-1-1-1-B-B-B-B-B-B-B/CML-312SR	III	Y	DTMA-90	3	5	5	EntomologyProgram
DTMA-91	12	8.74397788	8.473266543	5.990562988	7.877536197	7.841694218	8.824188953	6.183546261	8.035381766	8.134532237	5.878003057	7.907548646	7.831447666	5.369570634	5.146028822	7.193826734	CML311/MBRC3BcF12-2-2-2-B-B-BB-B-B/CML-312SR	III	Y	DTMA-91	3	5	5	EntomologyProgram
DTMA-92	12	7.752220622	7.514739896	7.256145771	6.722295433	6.696349117	8.271195684	7.888713411	7.376587412	7.480721906	7.625729935	7.292076851	7.147683315	6.857113192	6.724715797	6.24077791	CML311/MBRC3BcF23-1-2-1-B-B-B-B-B-B-B/CML-312SR	III	Y	DTMA-92	3	5	5	EntomologyProgram
DTMA-93	12	7.504873197	7.157913454	7.180838847	7.783130853	6.663121332	7.053349778	6.936579555	7.554406564	6.550835197	6.529341673	7.272719791	6.11611118	7.273936677	6.022203983	6.749877987	CML311/MBRC3BcF3-1-1-1-B-B-B-B-B-B-B/CML-312SR	III	Y	DTMA-93	3	5	5	EntomologyProgram
DTMA-94	12	6.160565235	7.519732057	6.991539165	7.259991468	6.856677049	5.989462124	5.386704241	5.768459619	5.377794597	6.623360461	7.061668749	6.533703782	6.538139965	6.001190806	6.483105666	CML311/MBRC3BcF95-2-2-1-B-B-B-B-B-B-B/CML-312SR	III	Y	DTMA-94	3	5	5	EntomologyProgram
DTMA-95	12	6.746253199	7.010012906	6.891052236	6.455302315	6.747858144	6.597691121	6.375581211	6.019094328	6.459859328	6.582703868	6.303072773	6.621913782	6.197369667	6.371646071	6.065308658	Cuba/GuadC3F85-3-3-1-B-B-B-B-B-B/CML-312SR	III	Y	DTMA-95	4	4	9	EntomologyProgram
DTMA-96	12	5.931160728	6.699442006	5.23108499	5.602438899	6.116456479	6.299666184	4.763418823	5.240897848	5.832330987	5.445642629	6.021217544	6.442367076	4.56674345	4.886056142	5.340116286	MBRC6BcF280-2-B-.-1-1-B-B-B-B-B-B-B-B/CML-312SR	III	Y	DTMA-96	5	7	7	EntomologyProgram
DTMA-98	12	7.564361856	7.996693419	6.298064093	7.431560137	7.221266889	8.205717968	6.469743935	7.589400421	7.49831357	6.696408917	7.909367605	7.730063622	6.348256199	6.01493732	7.185878244	MBR/MDRC4BcF34-1-B-.-1-1-B-B-B-B-B-B-B-B-B/CML-312SR	III	Y	DTMA-98	3	5	5	EntomologyProgram
DTMA-99	12	6.499106333	6.60508013	6.509113749	6.274506018	6.620770204	6.662516851	6.666008777	6.485335562	6.72976295	6.825442627	6.496089002	6.893674521	6.399044397	6.894969	6.566471112	MBR-ET(W)C1F139-2-1-B-2-B-B-B-B-B-BxMBRC5BcF13-3-2-1-B-B-B-B-1-2-B-B-B-B-B-B/CML-312SR	III	Y	DTMA-99	5	7	7	EntomologyProgram
h2.12	12	0.629263546	0.785501118	0.51562612	0.656996659	0.512220927	0.629263546	0.578249604	0.575136429	0.363697927	0.365754714	0.785501297	0.578249604	0.492951518	0.583464611	0.598722198	NA	NA	NA	h2.12	NA	NA	NA	NA
DTMA-1	36	6.956428021	6.78716161	7.243591001	6.58171422	6.583656511	7.059323683	7.50191041	6.849395119	6.85764482	7.341415309	6.677740212	6.680032443	7.148686494	7.144043467	6.481051226	[CML444/CML395//DTPWC8F31-4-2-1-6]-2-1-1-1-B*4/CML-312SR	V	Y	DTMA-1	1	1	1	ZimbabweProgram
DTMA-10	36	6.020787099	5.47535181	5.996054988	5.862332708	5.610038124	5.928282259	6.451055244	6.322302526	6.062109068	5.92361823	5.785970337	5.541483183	6.302083535	6.056938138	5.926342566	CIMCALI8843/S9243-BB-.-B-5-1-BB-2-3-4-B-B/CML-312SR	V	Y	DTMA-10	1	1	1	ZimbabweProgram
DTMA-100	36	7.292360069	7.548520434	7.826503899	7.528638727	7.82028376	7.319211813	7.594422978	7.290230607	7.596479764	7.851773269	7.551177471	7.847237907	7.828450892	8.124639452	7.819226137	P590C7BlancosF156-1-2-1-B-B-BB-B-B-B/CML-312SR	III	Y	DTMA-100	5	7	7	EntomologyProgram
DTMA-101	36	6.206318455	6.536021634	7.634640177	7.127214471	7.09310416	6.005696022	7.126365743	6.604806606	6.577325352	7.439488965	6.935595278	6.908456783	8.040040955	8.012736413	7.495613233	P590C7BlancosF27-1-1-2-B-B-BB-B-B-B/CML-312SR	III	Y	DTMA-101	5	7	7	EntomologyProgram
DTMA-102	36	7.190316808	7.549530274	7.411746755	7.537437508	7.722458407	7.091253449	6.954822843	7.088334642	7.273025083	7.310461386	7.44466276	7.638854492	7.314293499	7.489413062	7.617315134	P502c2-185-3-4-1-3-B-1-BxCML311/CML321xMBRC1BcF114-1-1-1-B-B-B-B-1-1-B-B-B-B-B-B/CML-312SR	III	Y	DTMA-102	3	5	8	EntomologyProgram
DTMA-103	36	7.7951204	6.983520675	7.089518354	6.8501852	7.135336151	7.913318353	8.003079217	7.765613757	8.06130038	7.224437146	6.973923954	7.254349325	7.074603917	7.363247172	7.116881069	POB.502c3F210-3-2-1-BBBBBB-B-B-B/CML-312SR	III	Y	DTMA-103	3	5	8	MexicoSubtropical
DTMA-104	36	7.160612849	7.521532218	7.699682897	7.442029118	7.432800379	7.276307902	7.451794753	7.188354757	7.188868836	7.805735219	7.55625895	7.546158458	7.732664348	7.729773655	7.461285277	CML-322RecyW89[L/LMBR]17-B-5-3-1-4-B*4xMBR-ET(W)C1F139-2-1-B-2-B*7-1-B-B-B-B/CML-312SR	III	Y	DTMA-104	3	5	5	EntomologyProgram
DTMA-105	36	5.512048719	4.901187462	5.378648091	4.849241201	5.203064857	5.418503346	5.905774008	5.363256126	5.717008302	5.287956791	4.754393435	5.111473608	5.231594063	5.597094067	5.05559866	[G16SeqC1F47-2-1-2-1-BBBB-B-xP84c1F27-4-1-6-B-5-B]F23-1-3-1-1x[KILIMAST94A]-30/MSV-03-2-10-B-1-B-B-xP84c1F27-4-1-6-B-5-B]-2-1-B/CML395]-1-1-B-B/CML-312SR	III	Y	DTMA-105	4	4	4	EntomologyProgram
DTMA-106	36	4.924636259	4.371835118	5.05765062	4.21279165	4.404206408	4.985428052	5.662276329	4.831054216	5.024595998	5.123693211	4.285428785	4.472240693	4.977386808	5.157678156	4.328321222	[G16SeqC1F47-2-1-2-1-BBBB-B-xP84c1F27-4-1-6-B-5-B]F23-2-1-2-3xP43C9-1-1-1-1-1-BBBB-1-xP84c1F26-2-2-6-B-3-B]-2-1-B/CML395]-1-1-B-B/CML-312SR	IV	Y	DTMA-106	4	4	4	EntomologyProgram
DTMA-107	36	7.033565255	7.398388349	7.281743732	7.366141069	7.469127557	7.18264741	7.077833462	7.159432302	7.253951694	7.437911034	7.520686593	7.623126596	7.405031041	7.508370444	7.592871588	[MBRC6BcF395-1-B-.-2-2-B-B-B-B-B/CML312SR]-1-1-B-B/CML-312SR	III	Y	DTMA-107	5	7	7	EntomologyProgram
DTMA-108	36	4.983990929	4.36603345	5.36770548	4.665628407	4.605809094	4.831630648	5.833946888	5.127693529	5.062649308	5.223682184	4.507831139	4.449094185	5.505020099	5.450357735	4.752127182	[M37W/ZM607.bF37sr-2-3sr-6-2-X]-8-2-X-1-BB-B-xP84c1F27-4-3-3-B-1-B]F29-1-2-1-6x[KILIMAST94A]-30/MSV-03-2-10-B-1-B-B-xP84c1F27-4-1-6-B-5-B]3-1-2-B/CML442]-1-1-B-B/CML-312SR	III	Y	DTMA-108	4	4	4	EntomologyProgram
DTMA-109	36	3.433864693	3.18772769	3.832585966	3.631164576	3.463272846	3.447454266	4.080306555	3.886318122	3.710934027	3.833703367	3.639943395	3.467691412	4.282501335	4.107147816	3.92267977	[M37W/ZM607.bF37sr-2-3sr-6-2-X]-8-2-X-1-BB-B-xP84c1F27-4-3-3-B-1-B]F29-1-1-1-7x[KILIMAST94A]-30/MSV-03-2-10-B-1-B-B-xP84c1F27-4-1-6-B-5-B]-1-3-B/CML312SR]-1-1-B-B/CML-312SR	III	Y	DTMA-109	3	3	3	EntomologyProgram
DTMA-11	36	7.028419002	6.684876473	7.198395407	7.290209153	7.330191438	6.643101957	7.157264528	7.244252708	7.278742235	6.803334766	6.901389835	6.942352469	7.409228594	7.457633103	7.554126074	CIMCALI8843/S9243-BB-.-B-5-1-BB-4-1-3/CML-312SR	V	Y	DTMA-11	1	1	1	ZimbabweProgram
DTMA-110	36	7.376404977	6.955504409	7.008963113	6.861552672	6.875881113	7.508334403	7.569611069	7.409294474	7.437714082	7.138965894	6.992371575	7.020668995	7.037276068	7.066563775	6.911801115	[MBRC5BcF14-2-2-3-B-B-BxG16SeqC1F47-2-1-2-1-BBBBB-B-1-2-B-B-B/CML395]-1-1-B-B/CML-312SR	III	Y	DTMA-110	4	4	4	EntomologyProgram
DTMA-111	36	5.978259335	5.984736372	6.388431362	5.820420229	6.430195997	6.124693618	6.539550416	5.953592277	6.561673623	6.526289886	5.958774359	6.567967162	6.36937925	6.975963062	6.395221134	[[KILIMAST94A]-30/MSV-03-1-10-B-1-B-B-1xP84c1F27-4-1-6-B-5-B]F8-3-2-2-1xG16SeqC1F47-2-1-2-1-BBBB-B-xP84c1F26-2-2-6-B-3-B]-3-1-B/CML395]-1-1-B-B/CML-312SR	III	Y	DTMA-111	4	4	4	EntomologyProgram
DTMA-112	36	6.088564741	6.310956888	6.554324129	6.115413629	6.632979673	6.103438865	6.320350713	5.896451765	6.4058141	6.554573337	6.1266869	6.63805887	6.361685181	6.86121033	6.438161518	[Pob.SEW-HG.B.c0F39-1-1-1-1xMBRC5BcF22-2-1-4-B-B-B-B-2-2-B-B-B/CML442]-1-1-B-B/CML-312SR	III	Y	DTMA-112	4	4	4	EntomologyProgram
DTMA-113	36	6.465743152	6.274455831	6.789145221	6.503895582	6.775479116	6.324453997	6.827269365	6.553490554	6.822043391	6.639084155	6.357431612	6.630460641	6.879590017	7.143789533	6.854276091	[MBREt/MBRBcC1F4-1-1-3-B-B-B-Bx1760BB1BcoxComp.-B-1-1-1-1-B-B-B/CML395]-1-1-B-B/CML-312SR	IV	Y	DTMA-113	4	4	4	EntomologyProgram
DTMA-114	36	7.053530811	6.831028539	7.235485026	7.279779757	7.431386195	6.762196363	7.176195653	7.196753215	7.354832532	6.918959313	6.96665532	7.114453414	7.364123032	7.522119408	7.560033533	[P591c4F31-1-1-2-B-B-B/CML312SR]-1-1-B-B/CML-312SR	II	Y	DTMA-114	4	4	4	EntomologyProgram
DTMA-115	36	6.668291762	7.000937259	7.324514135	6.853107046	7.051639776	6.914344058	7.247429888	6.777815374	6.977052779	7.569761304	7.09891425	7.307869077	7.420639752	7.630987689	7.159602964	[Cuba/GuadC3F34-2-1-1-B-B-BxCML264Q]-1-1-B-B/CML-312SR	III	Y	DTMA-115	4	4	4	EntomologyProgram
DTMA-116	36	6.563879484	6.627463789	6.941228183	7.231052353	7.09316604	6.358082217	6.687350119	6.966411222	6.82955581	6.74726415	7.034799405	6.897859565	7.34598527	7.215460213	7.505510227	[MBR-ET(W)C1F139-2-1-B-2-B-B-B-B-B-BxMBRC5BcF13-3-1-2-B-B-B-B-1-2-B-B-BxCML264Q]-1-1-B-B/CML-312SR	III	Y	DTMA-116	3	5	5	EntomologyProgram
DTMA-117	36	6.06514606	5.776121354	6.581137406	5.864648498	6.154931514	6.070484407	6.891982554	6.155190599	6.452572183	6.591451425	5.868288633	6.162388641	6.667377714	6.965260661	6.244922773	[P591c41y2GENF23-1-1-1-B-B-BxCML486]-1-1-B-B/CML-312SR	III	Y	DTMA-117	4	4	9	EntomologyProgram
DTMA-118	36	7.151281518	6.943064249	7.377351447	6.981187906	7.19834752	7.198759236	7.634697401	7.233903859	7.452971414	7.414647833	7.026429226	7.244336032	7.457725838	7.677032617	7.275119949	[Cuba/GuadC3F44-1-3-2-B-B-BxCML486]-1-1-B-B/CML-312SR	III	Y	DTMA-118	5	9	11	EntomologyProgram
DTMA-119	36	5.849742995	5.211152451	5.782986719	5.327407442	5.542213827	5.658910478	6.238223674	5.775254024	5.998218606	5.59217223	5.141538677	5.353705877	5.716533556	5.930028178	5.473578532	[200-7xMAIZSANANDRES-F1-B-xP84c1F26-2-2-4-B-2-B]F93-3-2-1-3xP43C9-1-1-1-1-1-BBBB-1-xP84c1F26-2-2-6-B-3-B]-1-1-BxCML486]-1-1-B-B/CML-312SR	III	Y	DTMA-119	4	4	9	MexicoSubtropical
DTMA-12	36	5.92787072	5.50832178	6.283778253	5.793499256	6.137803271	5.884708961	6.662441222	6.183047823	6.51441167	6.26435111	5.760112463	6.105890492	6.536223878	6.885284638	6.388774239	CIMCALI8843/S9243-BB-.-B-5-1-BB-4-3-3/CML-312SR	V	Y	DTMA-12	1	1	1	ZimbabweProgram
DTMA-120	36	5.553017636	5.801593178	6.025642568	5.986502606	6.166404268	5.585146624	5.823012261	5.771984144	5.953736146	6.060381774	6.018925007	6.199917855	6.240442446	6.420299571	6.371749622	[CML329/MBRC3AmF103-1-1-2-B-BxCML486]-1-1-B-B/CML-312SR	III	Y	DTMA-120	5	7	7	MexicoSubtropical
DTMA-121	36	6.839081165	7.113999205	7.223728836	6.919901295	7.279343435	6.922024563	7.040118267	6.738124027	7.084289414	7.300696383	7.005845067	7.360834723	7.102311478	7.469689364	7.173852087	[(87036/87923)-X-800-3-1-X-1-B-B-1-1-1-B-B-xP84c1F26-2-2-4-B-2-B]F47-3-1-1-3xM37W/ZM607.bF37sr-2-3sr-6-2-X]-8-2-X-1-BB-B-xP84c1F27-4-3-3-B-1-B]-3-2-BxP33c3F64-1-1-4-BB]-1-1-B-B/CML-312SR	III	Y	DTMA-121	4	4	9	EntomologyProgram
DTMA-122	36	6.874437895	6.527815784	6.54404943	6.502853026	6.837940178	6.837283926	6.874344252	6.81803948	7.150544645	6.500573843	6.457832054	6.798075432	6.493994475	6.818476155	6.773011178	[[KILIMAST94A]-30/MSV-03-2-10-B-1-B-B-xP84c1F26-2-2-6-B-3-B]F17-1-2-1-1xP43C9-1-1-1-1-1-BBBB-1-xP84c1F26-2-2-6-B-3-B]-2-2-BxCML486]-1-1-B-B/CML-312SR	III	Y	DTMA-122	4	4	9	EntomologyProgram
DTMA-123	36	6.815840305	6.906571339	6.890659012	6.493920789	6.7801874	7.136038259	7.114754336	6.720896274	7.006034805	7.224851851	6.816121741	7.096819685	6.80189229	7.083634306	6.692073473	[M37W/ZM607.bF37sr-2-3sr-6-2-X]-8-2-X-1-BB-B-xP84c1F27-4-3-3-B-1-B]F29-1-2-2x[KILIMAST94A]-30/MSV-03-101-08-B-B-1xP84c1F27-4-1-4-B-3-B]F2-1-2-1-1-1-BxCML486]-1-1-B-B/CML-312SR	III	Y	DTMA-123	4	4	9	EntomologyProgram
DTMA-124	36	7.327389882	7.864220172	7.404141855	7.531451238	7.664544535	7.512292725	7.056820738	7.180021646	7.31777003	7.614728391	7.729705576	7.855544195	7.26618134	7.392393137	7.526340596	[(87036/87923)-X-800-3-1-X-1-B-B-1-1-1-B-B-xP84c1F26-2-2-4-B-2-B]F47-3-1-1-3xM37W/ZM607.bF37sr-2-3sr-6-2-X]-8-2-X-1-BB-B-xP84c1F27-4-3-3-B-1-B]-3-1-BxCML486]-1-1-B-B/CML-312SR	III	Y	DTMA-124	5	9	11	EntomologyProgram
DTMA-125	36	7.002676261	6.837178268	7.330807995	7.021793041	7.337561394	6.837259131	7.319528205	7.016969278	7.324550968	7.164332881	6.852300896	7.162182234	7.342609564	7.657863125	7.35056868	[M37W/ZM607.bF37sr-2-3sr-6-2-X]-8-2-X-1-BB-B-xP84c1F27-4-3-3-B-1-B]F29-1-2-1-4x(87036/87923)-X-800-3-1-X-1-B-B-1-1-1-B-B-xP84c1F26-2-2-4-B-2-B]-1-1-BxCML486]-1-1-B-B/CML-312SR	III	Y	DTMA-125	4	4	9	EntomologyProgram
DTMA-126	36	7.336092357	7.385368905	7.452891298	7.476012294	7.552771162	7.390132846	7.436650068	7.462273842	7.544153775	7.490290164	7.515061725	7.586881898	7.587885747	7.659066398	7.678488398	[G16SeqC1F47-2-1-2-1-B*5xP84c1F26-2-2-6-B-3-B]F25-2-3-1x[KILIMAST94A]-30/MSV-03-101-08-B-B-1xP84c1F27-4-1-4-B-3-B]F2-1-2-2-4-2-BxCML161]-1-1-B-B/CML-312SR	III	Y	DTMA-126	4	4	9	EntomologyProgram
DTMA-128	36	7.48566706	7.533831646	7.14387065	7.166043459	7.451330453	7.484376638	7.090764156	7.116328544	7.407058812	7.133653555	7.170840426	7.452494192	6.779213673	7.060253791	7.090748963	CL-02836/Pop.28C9HC113-3-1-4-B*8-B-BBBB-B-B/CML-312SR	III	Y	DTMA-128	4	4	9	MexicoTropical
DTMA-129	36	8.006673654	7.567136122	7.77891235	7.503319537	7.700272513	7.797484228	8.011768356	7.732617169	7.926757448	7.554610475	7.283376844	7.480603107	7.497588939	7.691583461	7.41993589	CA00344/PAC777F2-6-1-1-BB-B-B-BB-B-B/CML-312SR	III	Y	DTMA-129	4	4	9	NA
DTMA-13	36	6.793665616	6.283143328	6.830590515	6.342237506	6.502900471	6.799898035	7.339512528	6.8669723	7.026560724	6.832758169	6.348373649	6.51136695	6.896828428	7.042550248	6.570172073	CIMCALI8843/S9243-BB-.-B-5-1-BB-4-3-4-B-B/CML-312SR	V	Y	DTMA-13	1	1	1	ZimbabweProgram
DTMA-131	36	6.111616871	6.147609743	6.428118229	6.292169486	6.151693651	6.401044223	6.680665619	6.554502301	6.421599183	6.731631719	6.600092101	6.449590094	6.874474104	6.738847681	6.602726129	CA00360/Pio3011F2-3-5-6-1-B-BBB-B-B-B-B-B-B/CML-312SR	III	Y	DTMA-131	4	4	9	NA
DTMA-132	36	6.555278009	6.54820533	7.222430561	6.132516276	6.620180342	6.75952467	7.429580722	6.346337378	6.833730277	7.453823357	6.362868556	6.84120741	7.038031072	7.507796465	6.433032938	P502C3F2-22-7-5-1-BB-B-B/CML-312SR	II	Y	DTMA-132	3	5	5	MexicoSubtropical
DTMA-133	36	6.629795495	6.594890688	7.35089338	6.404572694	6.616301122	6.84127707	7.607102945	6.651214161	6.860490047	7.556576156	6.611733624	6.822153274	7.368303147	7.588449151	6.636406197	POB.501c3F213-8-2-1-BBBB-B-B/CML-312SR	III	Y	DTMA-133	4	4	4	MexicoSubtropical
DTMA-134	36	6.269977821	6.365874705	6.824198113	6.697188563	6.864865464	6.127414706	6.581482586	6.452303622	6.627133418	6.667220828	6.539025418	6.705331265	6.993164548	7.160413515	7.039407525	MBRC5BcF4-1-2-1-BB-B-B/CML-312SR	III	Y	DTMA-134	5	7	7	MexicoSubtropical
DTMA-135	36	7.437661066	7.454901737	7.542717355	7.31165206	7.616549656	7.461782718	7.535052043	7.317845194	7.620289998	7.5578024	7.326516893	7.635237351	7.42786775	7.71410332	7.493403736	95S43SRHG.A.-94-1-1-1-B-B-B-B-B-B-B/CML-312SR	II	Y	DTMA-135	2	2	2	MexicoSubtropical
DTMA-136	36	7.286394147	6.895981752	7.403350764	7.07374228	7.294769422	7.130076193	7.631501532	7.298634043	7.525440293	7.249000923	6.909531596	7.137115537	7.41257001	7.637564807	7.312137885	POB.502c3F29-14-1-2-B-B-B-B-B-B/CML-312SR	III	Y	DTMA-136	3	5	8	MexicoSubtropical
DTMA-137	36	7.090930725	6.611896341	7.351601182	6.595999632	6.949636157	6.910482454	7.652362141	6.899139156	7.246412023	7.173610615	6.413672106	6.766806673	7.155392224	7.513163152	6.757206641	POB.502c3F226-12-1-2-B-B-B-B-B-B/CML-312SR	III	Y	DTMA-137	3	5	5	MexicoSubtropical
DTMA-138	36	7.538906428	6.504184485	6.878888191	6.698515064	7.006382669	7.227665166	7.593603465	7.4251959	7.736595065	6.568010612	6.393607003	6.704702736	6.764326426	7.075656577	6.900022881	P501c1.-500-2-1-2-2-2-1-2-BB-2-BBB-B-B/CML-312SR	II	Y	DTMA-138	4	4	4	MexicoSubtropical
DTMA-139	36	7.306639315	7.291468439	6.874354858	7.279319963	7.306898211	7.396230281	7.003371786	7.391724401	7.407096868	6.944917501	7.353859299	7.38994633	6.93840682	6.976192625	7.37628821	P44C10MH8-30-4-B-4-1-B-B-B-B--B-B/CML-312SR	III	Y	DTMA-139	4	4	4	MexicoSubtropical
DTMA-14	36	5.844759224	5.404781867	6.204776871	5.821927094	5.918736192	5.661345118	6.444651678	6.076436593	6.17935505	6.026598395	5.635274941	5.737930173	6.445359898	6.52782002	6.148268089	[[CML198/ZSR923S4BULK-2-2-X-X-X-X-1-BB]-3-3-1-1-B/CML395//DTPWC8F31-1-1-2-2-BBBB]-4-2-5-1-1-B-2-2-1/CML-312SR	V	Y	DTMA-14	1	1	1	ZimbabweProgram
DTMA-140	36	8.216353862	8.23905661	8.277340602	8.833870241	8.268246925	8.19639135	8.228040909	8.796087072	8.215377232	8.255789016	8.818796549	8.247789164	8.854914563	8.289009587	8.85070147	[P44c8FS158-3-2--4-1-B-BXCML-321]F2-38-1-BB-B-B/CML-312SR	III	Y	DTMA-140	4	4	4	MexicoSubtropical
DTMA-141	36	7.602959079	7.997674285	8.479515183	7.77056601	8.364849519	7.699784961	8.168949948	7.462158151	8.070743147	8.576902282	7.865687126	8.460914731	8.344746327	8.945033453	8.225410946	P502c1.-771-2-2-3-B-1-1xCML-176]F2-1-1-2-3-B-B-B-B-B-B/CML-312SR	III	Y	DTMA-141	5	8	10	MexicoSubtropical
DTMA-142	36	6.069229576	6.35114369	6.375424021	6.718529699	6.787543833	6.307772591	6.337610058	6.679020546	6.752779864	6.625419155	6.971245963	7.040588449	6.9892519	7.055686294	7.402360762	P502c1.-771-2-2-3-B-1-1xCML-176]F2-61-4-2-2-B-B-B-B-B-B/CML-312SR	III	Y	DTMA-142	5	8	10	MexicoSubtropical
DTMA-143	36	7.517153227	8.215185408	7.783533077	7.776537395	8.213221151	7.781838381	7.364766902	7.343235363	7.782844943	8.059922231	8.040126454	8.473185759	7.624905509	8.050341924	8.036470028	[CML-384XCML-176](F3)100-2-7-B-B-B-B/CML-312SR	III	Y	DTMA-143	3	5	8	MexicoSubtropical
DTMA-144	36	7.318614257	7.173392704	7.454213954	7.646539322	7.531476876	7.386363239	7.660431084	7.859834658	7.745039879	7.504685192	7.71253527	7.592991466	7.993950725	7.882849969	8.060662546	[S99SIWQ]-124-2-B-B-B-B-B-B/CML-312SR	NA	NA	DTMA-144	NA	NA	NA	NA
DTMA-145	36	7.376541864	6.938616219	7.762708889	7.046415217	7.401858725	7.416096608	8.250209908	7.519684448	7.883775761	7.817021984	7.089246859	7.44574441	7.91574384	8.275018661	7.553351008	[CML-384XCML-176]F3-135-2-2-1-B-B-B-B-B/CML-312SR	NA	NA	DTMA-145	NA	NA	NA	NA
DTMA-146	36	6.974406219	6.136932757	6.373861654	6.170788573	6.528399116	6.989301284	7.218842679	7.012540904	7.383813587	6.382995269	6.177822861	6.540285336	6.410232805	6.765717659	6.559405482	[CML-384XCML-176]F3-107-3-1-1-B-B-B-B-B/CML-312SR	III	Y	DTMA-146	5	7	7	MexicoSubtropical
DTMA-147	36	3.80817773	3.237381431	4.216197336	3.632993361	3.355822655	3.661794143	4.636761669	4.049548467	3.788775213	4.075943786	3.494648718	3.212109758	4.466831478	4.193509004	3.612927068	CML-311-B-B/CML-312SR	III	Y	DTMA-147	5	8	10	MexicoSubtropical
DTMA-148	36	6.576217304	5.940207823	6.714762258	6.340740926	6.54647764	6.326667503	7.110496737	6.73221268	6.941538583	6.480222595	6.107071474	6.307982448	6.873768605	7.077336444	6.714808099	CML-322-B-B/CML-312SR	III	Y	DTMA-148	5	7	7	MexicoSubtropical
DTMA-149	36	6.306710016	6.257232938	6.737670355	6.175392453	6.469761782	6.412531786	6.903944546	6.336787809	6.644498791	6.856379472	6.284849994	6.583050837	6.761204533	7.06341803	6.502167883	CML-370-B-B/CML-312SR	III	Y	DTMA-149	5	9	11	MexicoSubtropical
DTMA-150	36	6.309655108	5.867186141	6.107506812	5.645949306	5.792404384	6.137583915	6.395588644	5.927759885	6.066525024	5.94698317	5.482788606	5.626867925	5.711489669	5.862574754	5.400803229	CML-371-B-B/CML-312SR	NA	NA	DTMA-150	NA	NA	NA	NA
DTMA-151	36	7.486252556	7.133768868	7.061083924	7.009324071	7.51795447	7.8440825	7.769412364	7.724412467	8.234430026	7.421924632	7.378258386	7.873233727	7.305254315	7.803024646	7.755073101	CML-374-B-B/CML-312SR	NA	NA	DTMA-151	NA	NA	NA	NA
DTMA-152	36	7.409049469	7.288341158	7.731049495	7.621627763	7.859394668	7.03634561	7.469937729	7.374640782	7.620269261	7.355961205	7.245849899	7.487402581	7.680549446	7.925220702	7.816507764	CML-376-B-B/CML-312SR	III	Y	DTMA-152	3	5	8	MexicoSubtropical
DTMA-153	36	7.220916028	7.381240942	7.816716125	7.556796885	7.528692691	7.110478801	7.560536726	7.280746922	7.262950838	7.716120453	7.448014273	7.429147714	7.886682178	7.862927162	7.602146655	CML-330/CML-312SR	III	Y	DTMA-153	3	5	8	MexicoSubtropical
DTMA-154	36	7.75946469	6.401517763	6.309474067	6.252836362	6.548661148	7.18157022	7.10249345	7.042943819	7.341222132	5.735608464	5.680488741	5.9691529	5.589471621	5.885223278	5.827608679	CML-332-B-B/CML-312SR	III	Y	DTMA-154	3	5	8	MexicoSubtropical
DTMA-155	36	8.018140746	9.018574046	8.636689982	8.580336662	8.80028094	8.232951788	7.870586091	7.787700428	8.010444839	8.865205896	8.79463107	9.00313458	8.413446647	8.637186095	8.573526876	CML-483-B-B/CML-312SR	III	Y	DTMA-155	3	5	8	MexicoSubtropical
DTMA-156	36	6.459367924	6.636589919	6.836634558	6.867328982	6.696832509	6.657076104	6.866607512	6.907846861	6.730569495	7.046236447	7.087440799	6.908947227	7.276472174	7.109945166	7.146461866	CML-484-B-B/CML-312SR	III	Y	DTMA-156	3	5	8	MexicoSubtropical
DTMA-157	36	7.351856	7.001815578	7.512915279	7.038565992	7.072902362	6.881068662	7.39938523	6.910539485	6.948903606	7.056989339	6.576626289	6.605691967	7.081813358	7.108539115	6.643926758	(CML-20XCML-329)-17-3-3-1-B-B/CML-312SR	NA	NA	DTMA-157	NA	NA	NA	NA
DTMA-158	36	6.5531311	6.950995194	6.622687673	7.031883156	7.100810787	6.806252034	6.471967253	6.894035472	6.950597562	6.866643131	7.281544292	7.343485182	6.947702177	7.025798568	7.433763805	CML-329/MBRc2amF14-2-BBBB-B-B/CML-312SR	III	Y	DTMA-158	3	5	8	EntomologyProgram
DTMA-159	36	7.514747321	7.638366101	7.739464644	7.5859273	7.869101387	7.524983226	7.600619506	7.469441382	7.755749288	7.734240309	7.581707295	7.873945224	7.681413173	7.966699962	7.823828721	90[SPMATC4/P500(SELY)].-B-4-2-B-B-B-B/CML-312SR	III	Y	DTMA-159	3	3	3	MexicoSubtropical
DTMA-160	36	6.988888925	6.214485486	6.309075839	6.095295585	6.145232493	7.088806072	7.178837568	6.968161727	7.02174827	6.396677459	6.178998506	6.239449791	6.27223297	6.321736365	6.115332889	90[SPMATC4/P500(SELY)].-B-48-4-B-B-B/CML-312SR	III	Y	DTMA-160	3	5	5	MexicoSubtropical
DTMA-161	36	7.28873883	7.051242766	7.028810409	7.063940963	7.435164864	7.141039456	7.121700977	7.171169414	7.538096849	6.894586554	6.92765193	7.304096908	6.909397952	7.267609512	7.310665456	POB.45c8-32-1-1-1-B-B-B/CML-312SR	III	Y	DTMA-161	5	8	10	MexicoSubtropical
DTMA-162	36	7.054267946	6.807710647	7.203788887	6.888829795	7.281612351	6.971939249	7.361244465	7.061996061	7.443576516	7.105229859	6.787224314	7.186462679	7.186278069	7.580008815	7.26518696	POB.33c3-92-2-4-2-B-B-B-B/CML-312SR	NA	NA	DTMA-162	NA	NA	NA	NA
DTMA-163	36	6.177269217	6.368274212	6.388496683	6.367820887	6.653508798	6.188102946	6.203004341	6.194434297	6.487914939	6.419148864	6.3908567	6.669893938	6.413627506	6.688845405	6.672030822	S87P69Q(SIYF)131-2-2-1-B-B-B/CML-312SR	NA	NA	DTMA-163	NA	NA	NA	NA
DTMA-164	36	7.050183097	6.561400674	6.585248022	6.447695866	6.537626092	7.153964643	7.164710199	7.041170801	7.131589519	6.697880179	6.557541513	6.643484307	6.584980961	6.660829194	6.529244553	[89[G25Qc1(STE)18S5/Mo176o2/o22-BB]-B-4-4-1-1-4-B*7-B-B/CML-312SR	III	Y	DTMA-164	4	4	4	MexicoSubtropical
DTMA-165	36	6.92090901	6.649807006	7.025092073	6.552097641	6.764978809	6.968904815	7.323680008	6.865539278	7.074837	7.042143847	6.592115484	6.809392337	6.962428721	7.166032674	6.705603645	S87P69Q(SIYF)109-1-1-4-B/CML-312SR	III	Y	DTMA-165	4	4	4	MexicoSubtropical
DTMA-166	36	6.571451573	6.205958443	6.80700768	6.503150861	6.466064423	6.643534984	7.222576731	6.935616392	6.899084852	6.874502324	6.569924913	6.534950075	7.184393465	7.130654849	6.826391112	(CML-329XCML-287)-F2-11-1-BBB-B-B/CML-312SR	III	Y	DTMA-166	5	8	10	MexicoSubtropical
DTMA-167	36	7.041540105	7.594649009	7.226682792	7.254896729	7.229297985	7.368242718	6.989026229	7.025523449	6.996815413	7.567411183	7.589022219	7.556567621	7.213998607	7.189077309	7.225261846	P147-.136-5-1-B-1-BBB/CML-312SR	II	Y	DTMA-167	2	2	2	MexicoSubtropical
DTMA-168	36	6.826836887	7.031334781	7.053060509	6.685212247	6.99761772	7.03571085	7.064833081	6.682780535	6.984878246	7.234757786	6.866135988	7.192278203	6.897878178	7.212731456	6.842922539	CML-323-B-B/CML-312SR	III	Y	DTMA-168	4	4	9	MexicoSubtropical
DTMA-169	36	6.080468978	6.117240595	6.810599433	6.352866606	6.274960039	6.065280069	6.759191278	6.298593508	6.226038271	6.801092026	6.342763649	6.26963732	7.033032556	6.952002838	6.496792982	CML-325-B-B/CML-312SR	II	Y	DTMA-169	4	4	4	MexicoSubtropical
DTMA-17	36	6.470995243	6.401850344	6.324432016	6.409908492	6.348395644	6.657658746	6.563795693	6.666186103	6.600032188	6.513133057	6.59915057	6.534897348	6.528728092	6.459323987	6.547399826	[CML312/CML445//[TUXPSEQ]C1F2/P49-SR]F2-45-3-2-1-BBB]-1-2-1-1-1-BBB-B-B-B/CML-312SR	III	Y	DTMA-17	3	3	3	ZimbabweProgram
DTMA-170	36	7.370231037	7.003823326	7.328028239	7.253820559	7.485235881	7.08371041	7.42283709	7.340233611	7.560476996	7.063117781	6.982480333	7.196138526	7.306710789	7.525331591	7.461957898	CML-326-B-B/CML-312SR	II	Y	DTMA-170	4	4	4	MexicoSubtropical
DTMA-171	36	6.246202906	6.403659814	6.323703561	6.663640289	6.544735687	6.22921518	6.149679711	6.487321218	6.364350203	6.301261718	6.635504271	6.515892029	6.565805875	6.436701426	6.780143049	CML-328-B-B/CML-312SR	II	Y	DTMA-171	2	2	2	MexicoSubtropical
DTMA-172	36	7.202455617	6.933794593	7.430042461	6.761362102	7.026654315	7.339165089	7.847972837	7.166266997	7.429951055	7.561509485	6.890617356	7.155074041	7.383494678	7.663078254	6.982248468	CML-486-B-B/CML-312SR	I	X	DTMA-172	2	2	2	MexicoSubtropical
DTMA-173	36	6.946566778	6.959318158	6.735009402	6.746902604	6.772645607	7.105093076	6.879324231	6.88924792	6.915278689	6.893600918	6.906138698	6.924628163	6.693018584	6.722057156	6.718997178	CLQ-RCWQ83=(CML146xCML150)-B-32-1-2-B-1-B-B-B-B/CML-312SR	NA	NA	DTMA-173	NA	NA	NA	NA
DTMA-174	36	6.410759778	6.009724116	6.742797185	5.756884254	6.126184162	6.711773364	7.446100002	6.46248487	6.833135863	7.053203401	6.064349308	6.433636292	6.805660051	7.163165317	6.182137214	CLQ-RCWQ39=(CML159*CML144)-B-27-1-2-B*3-B-B/CML-312SR	III	Y	DTMA-174	5	8	10	MexicoTropical
DTMA-175	36	7.103879786	6.411067168	6.340951909	6.269121942	6.823612381	6.990613529	6.904089002	6.861324556	7.405724218	6.229993605	6.153578251	6.71222513	6.087896983	6.644292257	6.580121474	CLQ-6211=P62QC6HC13-1-3-BBB-6-B-7-6-BBBB-7-9-B-B-B-B-B-B/CML-312SR	III	Y	DTMA-175	4	4	4	MexicoTropical
DTMA-176	36	7.300463809	7.552411491	7.23608308	7.65235747	7.911281762	7.42912736	7.110127644	7.533658102	7.799609029	7.363186998	7.777840297	8.044465573	7.454848844	7.722092559	8.128899409	CLQ-RCWQ103=(CML150xCML254)-B-16-2-2-2-B-B-B-B-B/CML-312SR	II	Y	DTMA-176	4	4	4	MexicoTropical
DTMA-177	36	6.544913241	6.400967082	6.631780005	6.483249127	6.377509313	6.700771071	6.927754328	6.796930864	6.679230313	6.788145394	6.640811415	6.534834835	6.878396104	6.758388375	6.628825506	CLQ-RCWQ105=(CML247x(CLQ-6203xCL-04321)-B-7-1-2)-B-6-1-3-B-B-B-B-B/CML-312SR	III	Y	DTMA-177	5	7	7	MexicoTropical
DTMA-178	36	7.427001941	7.205815589	7.213618387	7.633217238	7.392201979	7.232573748	7.258923135	7.666454762	7.422790333	7.046779972	7.459018352	7.208826453	7.463962873	7.215352691	7.652460717	CLQ-RCWQ106=(CML247x(CLQ-6203xCL-04321)-B-7-1-2)-B-22-1-1-2-B-B-B-B-B/CML-312SR	III	Y	DTMA-178	5	7	7	MexicoTropical
DTMA-179	36	6.911386393	6.246202005	6.942476612	6.742478931	6.698643737	7.019519468	7.728909687	7.509973578	7.473367997	7.053827655	6.8530012	6.801218428	7.552167204	7.504134836	7.294088353	CL-07306=P73TLC3.-74-2-6-1-5-..-B-B-B/CML-312SR	III	Y	DTMA-179	4	4	9	MexicoTropical
DTMA-18	36	5.630111048	5.667382714	6.174497678	5.493725663	5.681154809	5.653081765	6.154398806	5.480940201	5.67700264	6.206734041	5.526430606	5.717383892	6.024646668	6.212465757	5.535581521	MAS[MSR/312]-117-2-2-1-B*4-B-B-B-B/CML-312SR	III	Y	DTMA-18	3	3	3	ZimbabweProgram
DTMA-180	36	7.91564935	7.368435629	7.413283091	7.315309709	7.646028149	8.005362232	8.030081474	7.956273311	8.296448573	7.504061731	7.411625074	7.746293536	7.454346881	7.781610353	7.69982107	CML499=(CL-04345*CL-274)-B-15-1-2-B*6-B-B-B/CML-312SR	III	Y	DTMA-180	4	4	9	MexicoTropical
DTMA-181	36	7.618768202	7.415604845	7.61516726	7.16834865	7.71441502	7.452592474	7.656238898	7.213757594	7.750718417	7.447691175	6.993608045	7.544196951	7.209597343	7.753086065	7.299397765	CML269=P25STEC1F13-6-1-1-.-BBB-f-..-B*6-B-B-B/CML-312SR	III	Y	DTMA-181	5	9	NA	MexicoTropical
DTMA-182	36	6.898727342	6.919255515	7.021579893	6.753444642	7.050026417	6.96947891	7.066416202	6.81487605	7.096880814	7.091926874	6.834951922	7.125505819	6.929404989	7.226066733	6.96421498	CML498=(CML265/CL-00303)-S7/CML264)-B-8-1-3-B*9-B-B/CML-312SR	III	Y	DTMA-182	5	9	11	MexicoTropical
DTMA-183	36	7.714915114	7.389811507	7.570936689	7.515739001	7.711194455	7.4584535	7.639595041	7.594497893	7.782958354	7.295486721	7.257594821	7.45664519	7.44087217	7.641910778	7.59210685	CL-02143P21C6S1MH247-5-B-1-1-2-BBB-1-..-B*10-B-B/CML-312SR	III	Y	DTMA-183	5	9	NA	MexicoTropical
DTMA-184	36	7.095690193	6.143064123	7.003168576	6.313056009	6.432532442	6.671133761	7.541611312	6.844991014	6.957759591	6.570912736	5.885167118	6.01149022	6.745249241	6.874318439	6.183421251	CL-04374=P43Cameroon-4-1-1-1-1-3-3-B*7-B-B-B/CML-312SR	III	Y	DTMA-184	5	9	11	MexicoTropical
DTMA-185	36	8.223074253	7.338425585	7.107692381	7.325462412	7.584034745	8.074330993	7.823563035	8.061855586	8.321951289	6.956356215	7.170718332	7.42862562	6.946682165	7.187408619	7.424962877	CML477=P43POSTASEQC3-S2-1-2-B-BBBBB-10-B-B-B-B/CML-312SR	III	Y	DTMA-185	5	9	11	LaPostaSeqC7
DTMA-187	36	7.085030702	6.658648387	6.956954935	6.551085512	6.840002412	7.245163464	7.546414424	7.138439099	7.427715776	7.117313068	6.715948741	7.003894018	7.016774244	7.297883075	6.889967758	CL-RCW81=(CL-RCW01xCML-401)-B-6-B-1-BBB-B-B-B/CML-312SR	III	Y	DTMA-187	4	4	4	MexicoTropical
DTMA-188	36	6.960632787	7.072502968	7.426503763	7.336468843	7.302135251	6.982898656	7.348284125	7.2475257	7.213304136	7.457546829	7.359553108	7.323138963	7.71727471	7.68327964	7.588878503	CL-RCW87=(CL-04321xCML-401)-B-19-2-1-BB-B-B-B/CML-312SR	II	Y	DTMA-188	4	4	4	MexicoTropical
DTMA-189	36	6.013535841	5.054960229	5.724669902	5.329573764	5.389666898	6.146044769	6.823443301	6.414857343	6.47698093	5.833919691	5.446521476	5.503930625	6.112640562	6.176990546	5.771330682	CL-02520=P25C6H37-1-1-1-B-2-1-2-BBB-B-B-B/CML-312SR	III	Y	DTMA-189	4	4	9	MexicoTropical
DTMA-19	36	6.056265027	6.18854613	6.188934768	6.074502481	6.331270996	6.177579291	6.16882748	6.065103566	6.321493764	6.298979516	6.191792753	6.448429077	6.187256946	6.447226114	6.344064151	[CML312/CML445//[TUXPSEQ]C1F2/P49-SR]F2-45-3-2-1-BBB]-1-2-1-1-2-BBB-B/CML-312SR	III	Y	DTMA-19	3	3	3	ZimbabweProgram
DTMA-190	36	6.836787702	6.125269666	6.563960655	6.333717565	6.617283399	6.695267326	7.139799775	6.8949032	7.195182453	6.414082494	6.194417133	6.48484404	6.623977579	6.919448229	6.691924922	CLQ-RCYQ40=(CML165xCLQ-6203)-B-9-1-1-B*8-B-B/CML-312SR	III	Y	DTMA-190	4	4	4	MexicoTropical
DTMA-191	36	7.453910025	7.80355615	7.616334526	7.433900105	7.640684056	7.647090673	7.453876594	7.280258324	7.48363821	7.803097129	7.62368506	7.831332834	7.439122544	7.640675676	7.46477518	CLQ-RCYQ28=(CLQ6502*CLQ6601)-B-34-2-2-B*6-B-B-B/CML-312SR	III	Y	DTMA-191	5	7	7	MexicoTropical
DTMA-192	36	7.551752359	7.638342773	7.975495324	7.831035326	7.966257849	7.481547028	7.837610016	7.684211986	7.82357104	7.930708906	7.780907273	7.908330891	8.12140413	8.249670994	8.101777696	CLQ-RCYQ54=(CML176xCL-G2501)-B-3-1-B-B-B-B-B/CML-312SR	III	Y	DTMA-192	3	5	8	MexicoTropical
DTMA-193	36	7.654450357	7.084675189	6.680471953	6.828630729	7.102466678	7.694002658	7.299358564	7.434808564	7.713599461	6.710528684	6.8607128	7.137016329	6.456654001	6.73310119	6.872930817	CL-RCY015=(CML-285*CL-00356)-B-1-1-B*9-B-B/CML-312SR	III	Y	DTMA-193	4	4	9	MexicoTropical
DTMA-194	36	7.67139859	7.898689794	7.729011239	7.859570262	7.993432247	7.592865169	7.444575496	7.550973585	7.692774073	7.676929293	7.79453809	7.915771005	7.6317263	7.75876128	7.872935803	CL-RCY016=(CL-00331*CML-287)-B-6-2-3-B*8-B-B-B/CML-312SR	III	Y	DTMA-194	4	4	9	MexicoTropical
DTMA-195	36	7.161983386	7.220483088	7.770232428	7.566033595	7.682318657	6.819923562	7.354791531	7.151732399	7.272662773	7.420689698	7.214233323	7.336820806	7.765683401	7.881234736	7.681505388	CL-RCY018=(CL-03618*CML-287)-B-13-1-1-B*5-B-B-B/CML-312SR	NA	NA	DTMA-195	NA	NA	NA	NA
DTMA-197	36	6.463358853	6.530738758	6.82472746	6.744559349	6.929337978	6.620945195	6.920183863	6.839820951	7.021645091	6.979844607	6.903933817	7.08146888	7.180211699	7.377555974	7.300268085	CL-RCY007=PIO3011F2-3-5-6-1-B*5-B-B-B/CML-312SR	III	Y	DTMA-197	4	4	9	MexicoTropical
DTMA-198	36	7.179389139	6.630448504	6.774241358	7.043132657	7.125556469	6.917701667	7.059835819	7.327368021	7.411898896	6.51642522	6.782254682	6.86465618	6.92941402	6.998747698	7.270814551	CML454=CaptMiranda8627-20-1-2-B*17-B-B-B/CML-312SR	III	Y	DTMA-198	4	4	9	MexicoTropical
DTMA-199	36	6.79702676	6.390173342	7.063190918	6.55455262	6.55049101	6.785062996	7.467370155	6.94599516	6.938642588	7.037224177	6.528003745	6.521027178	7.196292543	7.194406022	6.687113795	CML497=[CL-00331*v]-3-B-3-2-1-B*6-B-B/CML-312SR	III	Y	DTMA-199	4	4	9	MexicoTropical
DTMA-2	36	6.912020664	6.469051966	7.017409506	6.703980283	6.648258894	6.905774881	7.442821496	7.138435801	7.082765082	7.010813592	6.703678578	6.639941534	7.264401491	7.190664511	6.887530511	[SYN-USAB2/SYN-ELIB2]-12-1-1-2-BBB-B-B/CML-312SR	IV	Y	DTMA-2	2	2	2	ZimbabweProgram
DTMA-20	36	7.183910649	7.125286266	6.722784707	7.200118932	7.417109408	7.028326492	6.615500642	7.082159934	7.291672681	6.559053018	7.031025386	7.247488005	6.634528357	6.842894697	7.313747438	[CML312/CML444//[DTP2WC4H255-1-2-2-BB/LATA-F2-138-1-3-1-B]-1-3-2-3-B]-2-1-2-BB-B-B-B/CML-312SR	II	Y	DTMA-20	3	3	3	ZimbabweProgram
DTMA-200	36	7.49245494	6.898458042	7.202827483	6.715660914	7.188195967	7.78868262	8.100787208	7.600766827	8.074830618	7.501247827	7.010373852	7.480068867	7.316812653	7.790128844	7.293216056	CL-02725=P27(FRRS)C1-248-B-1-B*4-B-B/CML-312SR	III	Y	DTMA-200	4	4	9	MexicoTropical
DTMA-201	36	7.484187627	7.682536483	8.104577432	7.791585253	8.091233592	7.357894043	7.786517536	7.469501489	7.77696917	7.993613941	7.674191342	7.973676988	8.096023959	8.394523796	8.091192872	CML452=Ac8328BNC6-166-1-1-1-B*9-B-B-B/CML-312SR	III	Y	DTMA-201	4	4	9	MexicoTropical
DTMA-202	36	7.420266711	6.877742309	7.659549818	6.771956825	6.957534656	7.465646686	8.239495822	7.360016149	7.548877485	7.706049303	6.811597674	7.000261649	7.597469043	7.780683016	6.889856129	CL-RCY031=(CL-02410*CML-287)-B-9-1-1-2-B*7-B-B/CML-312SR	NA	NA	DTMA-202	NA	NA	NA	NA
DTMA-203	36	7.432542907	6.961348156	7.428667458	7.2469849	7.013833207	7.120814268	7.59122823	7.409951297	7.179080005	7.121862926	6.939369646	6.699833096	7.408921198	7.169672422	6.988922734	CML479=(P24STE-5*24STE-17)-BBBB-...-B-3-B-1-B*7-B-B-B/CML-312SR	III	Y	DTMA-203	4	4	9	MexicoTropical
DTMA-204	36	6.736571861	6.812042756	6.7568021	7.104125531	7.098177001	6.538108016	6.482593812	6.836945668	6.822994246	6.55680964	6.90291253	6.897508427	6.853685622	6.846799703	7.192865058	CL-04935=(PR8549xP23C2)-5-1-3-B*14-B-B-B-B-B-B/CML-312SR	II	Y	DTMA-204	4	4	4	MexicoTropical
DTMA-205	36	7.23895324	7.028739914	6.938389617	7.025256865	7.315537902	7.320326697	7.248286865	7.310795255	7.598742326	7.019742406	7.103368775	7.394763558	7.024091826	7.321373738	7.389197581	CL-04934=(P49C2MH12-5-4xP23C2-11-1)-2-2-2-BBBBBBB-B-B/CML-312SR	III	Y	DTMA-205	4	4	4	MexicoTropical
DTMA-206	36	7.421134313	7.547427618	7.332779907	7.314915284	7.617367432	7.706402933	7.504206739	7.480327316	7.772165826	7.617158892	7.591823617	7.89705722	7.36988733	7.684540732	7.661408416	CL-G1624=G16C23H173-1-2-B-3-2-B*7-B-B/CML-312SR	III	Y	DTMA-206	4	4	9	MexicoTropical
DTMA-207	36	6.486346045	6.530026832	7.503156826	6.871219016	6.963407204	6.425919361	7.381375257	6.738210801	6.839379661	7.428329705	6.788221721	6.893905196	7.771190376	7.862532766	7.225931926	CL-G1628=G16BNSeqC0F118-1-1-4-2-B*4-B/CML-312SR	III	Y	DTMA-207	4	4	9	MexicoTropical
DTMA-208	36	6.57525043	6.121291751	5.923109053	6.259840654	6.309748719	6.560214449	6.373598841	6.695309847	6.745113295	5.908664841	6.247175826	6.300503428	6.057483925	6.109629268	6.436105433	CL-G1632=G16C20H144.-3-3-1-B*7-B-B-B/CML-312SR	III	Y	DTMA-208	4	4	9	MexicoTropical
DTMA-209	36	7.008576472	6.836507037	6.793391209	6.636601128	6.970548443	7.105401923	7.082945338	6.895625779	7.238934187	6.884883043	6.731263147	7.061527378	6.682385989	7.02402417	6.859134577	CL-P10201=P102C6S2(B)-34-2-BB-B-B/CML-312SR	II	Y	DTMA-209	5	7	7	MexicoTropical
DTMA-21	36	7.262014688	6.042643263	6.040464556	5.923953236	5.876460186	7.146428152	7.151229846	7.027793227	6.98823522	5.914095367	5.799780054	5.758946239	5.808562129	5.765010662	5.628916332	[CML312/[TUXPSEQ]C1F2/P49-SR]F2-45-3-2-1-BB//INTA-F2-192-2-1-1-1-BBBB]-1-5-1-1-2-BB-B-B-B/CML-312SR	III	Y	DTMA-21	3	3	3	ZimbabweProgram
DTMA-210	36	6.960358573	7.021113958	7.033451165	6.897624655	6.783361046	7.243345303	7.320905136	7.171028895	7.115808107	7.389501953	7.25575146	7.159321866	7.263637797	7.167610875	7.031565357	CL-G1829=G18C23-61-3-1-1-B*7-B-B/CML-312SR	III	Y	DTMA-210	4	4	9	MexicoTropical
DTMA-211	36	6.69223885	5.956808062	6.126616935	5.927254538	6.182916837	6.603651769	6.767100719	6.580485819	6.837721187	6.043494269	5.849792458	6.098886833	6.014576135	6.262220263	6.071892661	CL-G1837=G18SeqC2-F141-2-2-1-1-1-2-..-2-B*4-B-B/CML-312SR	III	Y	DTMA-211	4	4	9	MexicoTropical
DTMA-212	36	6.324305284	5.896748437	5.972987498	5.868495275	6.251070229	6.122704122	6.198161331	6.094852502	6.475207103	5.796822604	5.669706894	6.046114919	5.755684794	6.126340112	6.020618564	CL-G1839=G18SeqC3-17-1-1-2-2-B*5-B-B/CML-312SR	III	Y	DTMA-212	4	4	9	MexicoTropical
DTMA-213	36	6.600164883	6.527555656	6.831249091	6.605941435	6.72684553	6.330510893	6.642243859	6.418785758	6.532505736	6.565857243	6.342298251	6.459974629	6.634343072	6.760705677	6.54822726	CL-G1844=G18SeqC3F245-2-2-2-1-1-B*4-B-B/CML-312SR	III	Y	DTMA-213	4	4	9	MexicoTropical
DTMA-214	36	5.765903813	5.921153485	6.504221166	6.092641184	6.059226145	5.831529157	6.427104359	6.01720861	5.98139613	6.604713105	6.185848709	6.150254443	6.762220471	6.735572393	6.332151467	CML-423=G18C19MH100.-4-1-1-B*14/CML-312SR	NA	NA	DTMA-214	NA	NA	NA	NA
DTMA-215	36	6.807105103	5.998892086	6.308122886	5.98286066	6.12616672	6.780899333	7.094503503	6.76748803	6.905398879	6.286446971	5.961645173	6.109158948	6.271366803	6.41577215	6.087544324	CML421=P31DMR.1-55-2-3-2-1-B*18-B-B-B/CML-312SR	III	Y	DTMA-215	5	8	10	MexicoTropical
DTMA-216	36	8.1140074	7.72707623	7.707704058	7.809674897	7.993205335	8.268793621	8.265627927	8.373806146	8.537958164	7.890587751	7.98995051	8.160872158	7.963721672	8.139201561	8.248831701	CML342=LPSEQC3-H1-2-2-3-2-1-.-.-B-B-B-B/CML-312SR	I	X	DTMA-216	2	2	2	LaPostaSeqC7
DTMA-217	36	7.591366915	7.630974689	7.354799809	7.623637061	7.924999948	7.837275015	7.573614602	7.826531286	8.134259612	7.605008684	7.877093282	8.179265088	7.602440856	7.912317033	8.167531104	DTPWC9-F24-4-3-1-B-B-B-B-B/CML-312SR	III	Y	DTMA-217	2	10	12	DTPWC9
DTMA-218	36	6.841715053	7.215914883	7.398330365	7.288843276	7.698571712	6.859482418	7.03696777	6.922404165	7.353364834	7.413835255	7.303746673	7.711552118	7.477316619	7.900334518	7.781075319	DTPWC9-F115-1-4-1-1-B-B-B-B-B/CML-312SR	III	Y	DTMA-218	1	1	14	DTPWC9
DTMA-219	36	7.34322769	7.238842786	7.430282239	7.541847248	7.668960954	7.106816294	7.282675929	7.402340434	7.520734169	7.194513132	7.302334595	7.431790964	7.498539742	7.618252539	7.742669395	DTPWC9-F73-2-1-1-1-B-B-B-B-B/CML-312SR	IV	Y	DTMA-219	2	10	12	DTPWC9
DTMA-22	36	5.785916382	5.397666329	5.844939707	4.957255038	5.274870523	6.038778919	6.489444044	5.611144562	5.929617281	6.106217597	5.227959263	5.541710024	5.679116368	6.002291137	5.103049219	P501SRc0-F2-47-3-2-1-B-B/CML-312SR	III	Y	DTMA-22	4	4	4	ZimbabweProgram
DTMA-220	36	7.120606528	7.184838104	7.838763687	7.408394831	7.353330308	6.808516833	7.472680175	7.034333708	6.981402802	7.527399386	7.097520908	7.039985189	7.755996368	7.695351424	7.268428332	DTPWC9-F2-3-1-1-1-B-B-B-B-B/CML-312SR	NA	NA	DTMA-220	NA	NA	NA	NA
DTMA-221	36	7.283230693	6.67201614	7.149377579	7.185022359	7.073254101	7.035205796	7.532234329	7.561769379	7.442462011	6.893262329	6.94013195	6.828015048	7.411855335	7.311340697	7.346080239	DTPWC9-F109-2-6-1-1-B-B-B-B-B/CML-312SR	III	Y	DTMA-221	2	10	12	DTPWC9
DTMA-222	36	7.819218747	7.080986687	6.955186371	7.250443463	7.164132373	7.414153696	7.296422624	7.582284583	7.494593052	6.575169775	6.858490256	6.768966222	6.736619224	6.644489298	6.936165293	DTPWC9-F31-1-3-1-1-B-B-B-B-B/CML-312SR	IV	Y	DTMA-222	1	1	14	DTPWC9
DTMA-223	36	7.074855254	6.402266534	7.019535238	6.821272521	7.320999463	6.800727849	7.421140679	7.233899732	7.73462586	6.752197366	6.562773781	7.059069636	7.166504318	7.678586504	7.482564296	DTPWC9-F2-3-2-1-1-B-B-B-B-B/CML-312SR	III	Y	DTMA-223	1	1	14	DTPWC9
DTMA-224	36	7.655494521	7.96639388	7.496539593	7.717026684	8.00572957	7.76714984	7.289744617	7.526117297	7.812603595	7.591132367	7.822072507	8.11113821	7.347331584	7.627883994	7.860205947	DTPWC9-F67-1-2-1-2-B-B-B-B-B/CML-312SR	IV	Y	DTMA-224	1	1	14	DTPWC9
DTMA-225	36	6.679544984	6.929507526	6.494845981	6.42711615	6.704740335	6.92504388	6.671886668	6.561562021	6.808431493	6.808749916	6.743319172	7.022934212	6.298907017	6.591445362	6.524503908	DTPWC9-F24-2-3-1-1-B-B-B-B-B/CML-312SR	III	Y	DTMA-225	2	10	12	DTPWC9
DTMA-226	36	6.609987481	6.646852122	6.721549842	6.257454242	6.44370198	6.694519538	6.768231488	6.309694156	6.497450847	6.799111608	6.326630653	6.519277045	6.414133882	6.594857657	6.120934735	DTPWC9-F66-2-1-1-2-B-B-B-B-B/CML-312SR	III	Y	DTMA-226	1	1	14	DTPWC9
DTMA-227	36	7.062596655	6.638121357	7.276036532	7.008988675	7.093327252	6.814446657	7.340904964	7.101853995	7.207130987	6.934958844	6.659083684	6.750283756	7.314866796	7.376769912	7.115500066	DTPWC9-F104-5-4-1-1-B-B-B-B-B/CML-312SR	III	Y	DTMA-227	2	10	12	DTPWC9
DTMA-228	36	6.542222406	6.859241639	7.296505997	7.074421268	7.200236652	6.355733965	6.791183454	6.574767922	6.699709271	7.126495305	6.903509217	7.01764605	7.33495561	7.455952053	7.23459985	DTPWC9-F103-2-1-1-1-B-B-B-B-B/CML-312SR	III	Y	DTMA-228	2	10	12	DTPWC9
DTMA-229	36	6.362561424	5.427640227	5.667869164	5.602120034	5.405898693	6.276176569	6.539392514	6.45070423	6.260292792	5.57478034	5.497865661	5.309575132	5.748829788	5.552957119	5.478747071	DTPWC9-F128-1-1-1-1-B-B-B-B-B/CML-312SR	III	Y	DTMA-229	1	1	14	DTPWC9
DTMA-230	36	7.163809907	7.037542619	7.490849551	7.209044212	7.278014497	7.140249406	7.591403765	7.303229744	7.371082569	7.467374529	7.180988438	7.253325831	7.642723383	7.704616778	7.418297112	DTPWC9-F17-1-3-1-1-B-B-B-B/CML-312SR	V	Y	DTMA-230	1	1	14	DTPWC9
DTMA-231	36	7.51641115	7.600459905	7.097320844	7.617597793	7.756710416	7.680940411	7.191285872	7.710763793	7.845279305	7.267200381	7.795821953	7.934673188	7.284733352	7.43160523	7.96039005	DTPYC9-F143-5-4-1-2-B-B-B-B-B/CML-312SR	III	Y	DTMA-231	2	10	15	DTPYC9
DTMA-232	36	6.072988515	6.342230843	6.642189488	6.495134981	6.749222847	5.928002824	6.2273894	6.08193824	6.334281889	6.497407697	6.345001985	6.59860625	6.652717562	6.909295923	6.753628074	DTPYC9-F11-2-3-1-2-B-B-B-B-B/CML-312SR	III	Y	DTMA-232	2	10	15	DTPYC9
DTMA-233	36	7.20343054	7.276512316	7.587737413	7.282654305	7.650339388	7.083655641	7.41703197	7.09947755	7.459732626	7.481830427	7.17374903	7.533178238	7.490943498	7.846582989	7.54260903	DTPYC9-F46-3-4-1-1-B-B-B-B-B/CML-312SR	III	Y	DTMA-233	2	10	12	DTPYC9
DTMA-234	36	6.753549807	5.859065999	6.469619985	6.272251983	6.364490091	6.483684164	7.101552669	6.897450304	6.988698521	6.199877889	6.002918277	6.092157753	6.616817906	6.706984275	6.505800821	DTPYC9-F74-1-1-1-1-B-B-B-B-B/CML-312SR	III	Y	DTMA-234	2	10	12	DTPYC9
DTMA-235	36	6.68040602	6.570009972	6.4369445	6.548810791	6.852002519	6.881352641	6.762124469	6.875711391	7.173710261	6.635347249	6.746621705	7.052727606	6.616601063	6.921229284	7.036571156	DTPYC9-F102-4-5-1-1-B-B-B-B-B/CML-312SR	III	Y	DTMA-235	2	10	15	DTPYC9
DTMA-236	36	6.568660801	6.205962398	6.545097753	6.537556775	6.762089078	6.582803351	6.916540384	6.905882225	7.119921501	6.557691767	6.551827458	6.768543336	6.888118722	7.112586346	7.110017121	DTPYC9-F46-3-9-1-1-B-B-B-B-B/CML-312SR	III	Y	DTMA-236	2	10	12	DTPYC9
DTMA-237	36	6.452149442	6.277494777	6.363737028	6.480977653	6.831122047	6.697539488	6.785179836	6.909555616	7.270031862	6.615678343	6.733908135	7.082653464	6.833526665	7.172610763	7.292019026	DTPYC9-F46-1-2-1-1-B-B-B-B/CML-312SR	III	Y	DTMA-237	2	10	12	DTPYC9
DTMA-238	36	7.252570262	7.607613855	7.402154591	7.818179095	8.051094239	7.563115147	7.350442559	7.771404803	8.022542765	7.702627057	8.125567784	8.366480051	7.911824431	8.148394182	8.568013543	DTPYC9-F46-1-2-1-2-B-B-B-B/CML-312SR	III	Y	DTMA-238	2	10	12	DTPYC9
DTMA-239	36	6.829957768	7.155746802	7.136339016	7.190153875	7.546201629	6.810906214	6.783989985	6.850069242	7.203694657	7.123586909	7.17435053	7.532346163	7.144869471	7.497878222	7.564202559	DTPYC9-F143-1-6-1-B-B-B-B/CML-312SR	III	Y	DTMA-239	2	10	15	DTPYC9
DTMA-24	36	7.27473834	6.896914552	6.902169344	7.318072165	6.86507976	7.387995716	7.401785343	7.817248286	7.342913425	6.991414388	7.416564769	6.975126884	7.417456439	6.982128542	7.397796208	[CML444/CML395//DTPWC8F31-1-1-2-2-BB]-4-2-2-2-2-BB-B/CML-312SR	V	Y	DTMA-24	1	1	1	ZimbabweProgram
DTMA-240	36	6.718185906	6.912813464	7.052559264	6.907897593	7.117523563	6.574014463	6.73161282	6.572356694	6.782630368	6.915148889	6.766619007	6.976225343	6.896842223	7.116345653	6.9713875	DTPYC9-F114-2-4-1-2-B-B-B-B/CML-312SR	III	Y	DTMA-240	2	10	12	DTPYC9
DTMA-241	36	5.861429305	5.943870063	6.053304905	5.669413722	5.646208025	5.877264617	6.038587788	5.692240512	5.719178332	6.082161689	5.6977487	5.679007525	5.805946903	5.809819798	5.414919675	DTPYC9-F13-2-1-1-2-B-B-B-B/CML-312SR	III	Y	DTMA-241	2	10	12	DTPYC9
DTMA-242	36	6.774528354	7.166543204	7.741114998	7.320628059	7.537707421	6.703237967	7.264423864	6.854054902	7.084906245	7.653338638	7.234934182	7.450411261	7.815780259	8.016862849	7.598587457	LaPostaSeqC7-F102-1-3-1-1-B-B-B-B-B/CML-312SR	I	X	DTMA-242	2	2	2	LaPostaSeqC7
DTMA-243	36	7.317618581	6.944895017	6.982099433	6.849595624	7.022822392	7.332222117	7.368969663	7.237743297	7.41601628	7.011185711	6.872223373	7.03854629	6.905586712	7.081181491	6.943048688	LaPostaSeqC7-F31-2-4-1-1-B-B-B-B-B/CML-312SR	I	X	DTMA-243	2	2	2	LaPostaSeqC7
DTMA-244	36	6.689604038	6.528282701	6.447216415	6.621601167	6.613558674	6.798639532	6.714343136	6.895736535	6.889098795	6.550595424	6.728575103	6.721135996	6.650477091	6.638112217	6.817066686	LaPostaSeqC7-F125-2-1-1-2-B-B-B-B-B/CML-312SR	I	X	DTMA-244	2	2	2	LaPostaSeqC7
DTMA-245	36	7.808634104	7.304659061	7.916648402	7.870184999	8.002619586	7.662422879	8.266317613	8.217783066	8.356266852	7.751565922	7.710512114	7.847485326	8.320835993	8.453118249	8.411035842	LaPostaSeqC7-F64-2-4-1-1-B-B-B-B-B/CML-312SR	I	X	DTMA-245	2	2	2	LaPostaSeqC7
DTMA-246	36	7.781954634	8.184401207	8.023208763	8.222946951	8.872707227	8.022623305	7.865456147	8.069383104	8.724283276	8.269508157	8.466704327	9.127121335	8.298277597	8.965647277	9.160609977	LaPostaSeqC7-F64-1-1-1-1-B-B-B-B-B/CML-312SR	I	X	DTMA-246	2	2	2	LaPostaSeqC7
DTMA-247	36	7.128737498	7.057187662	7.305732852	7.102380105	7.18567836	7.232875984	7.490927718	7.262932	7.350728312	7.412227599	7.202116594	7.297925895	7.450951839	7.539804993	7.325930606	LaPostaSeqC7-F96-1-2-1-1-B-B-B-B-B/CML-312SR	I	X	DTMA-247	2	2	2	LaPostaSeqC7
DTMA-248	36	6.715795657	6.989377226	7.276304299	7.333310712	7.18131203	6.63450003	6.932815576	6.981120319	6.826998169	7.205487012	7.261367142	7.115198901	7.543557712	7.406763238	7.459114555	LaPostaSeqC7-F123-3-1-1-2-B-B-B-B-B/CML-312SR	I	X	DTMA-248	2	2	2	LaPostaSeqC7
DTMA-249	36	6.911311275	6.14999933	6.325024918	6.182366286	6.534162857	6.814979538	6.978811872	6.833082487	7.190906507	6.215755827	6.081135803	6.438246074	6.253294062	6.609481923	6.462743188	LaPostaSeqC7-F180-1-2-2-1-B-B-B-B-B/CML-312SR	I	X	DTMA-249	2	2	2	LaPostaSeqC7
DTMA-25	36	6.612509864	6.386667555	6.840292351	6.519689501	6.627797106	6.447706663	6.89765573	6.571283952	6.670274688	6.663744749	6.338049436	6.443550558	6.799363622	6.905004396	6.573360371	[CML444/CML395//DTPWC8F31-1-1-2-2-BB]-4-2-2-2-1-BB-B/CML-312SR	V	Y	DTMA-25	1	1	1	ZimbabweProgram
DTMA-250	36	7.900550885	8.117319856	7.915843431	8.226526698	8.452893275	8.082145558	7.88820098	8.20237556	8.424439603	8.106808469	8.416781723	8.638065138	8.22012678	8.447547892	8.75442342	LaPostaSeqC7-F71-1-2-1-1-B-B-B-B-B/CML-312SR	I	X	DTMA-250	2	2	2	LaPostaSeqC7
DTMA-251	36	7.526001133	6.993627174	7.049709203	7.062669824	7.132373861	7.482141532	7.507804051	7.539909869	7.612829795	6.99212015	7.007070557	7.082364757	7.067639185	7.11980976	7.151760544	LaPostaSeqC7-F18-3-2-1-1-B-B-B-B-B/CML-312SR	I	X	DTMA-251	2	2	2	LaPostaSeqC7
DTMA-252	36	7.478870165	7.802000963	7.568940346	7.527036619	7.753292388	7.970919537	7.723924838	7.698304405	7.927981097	8.054579916	8.013825685	8.250313536	7.782872741	8.017546067	7.967509523	LaPostaSeqC7-F71-1-2-1-2-B-B-B-B-B/CML-312SR	I	X	DTMA-252	2	2	2	LaPostaSeqC7
DTMA-253	36	7.974255742	7.731257777	7.863337178	7.859108213	7.889662988	7.919227417	8.047866893	8.036695465	8.073121372	7.812237318	7.805629883	7.835485637	7.948415856	7.963531548	7.957484627	LaPostaSeqC7-F31-2-3-1-1-B-B-B-B-B/CML-312SR	I	X	DTMA-253	2	2	2	LaPostaSeqC7
DTMA-254	36	7.876324626	7.852644069	7.964014422	8.315813599	8.304078661	7.623708859	7.727439876	8.076914827	8.065647939	7.699929836	8.057298896	8.04587433	8.179684057	8.167389586	8.505374971	LaPostaSeqC7-F64-1-1-1-2-B-B-B-B-B/CML-312SR	I	X	DTMA-254	2	2	2	LaPostaSeqC7
DTMA-255	36	7.636790635	7.44201165	7.278301737	7.755892369	7.503704634	7.441995948	7.28620068	7.762583047	7.517111792	7.077551686	7.569061218	7.316367995	7.395951341	7.148205022	7.632041434	LaPostaSeqC7-F103-2-1-1-1-B-B-B-B-B/CML-312SR	I	X	DTMA-255	2	2	2	LaPostaSeqC7
DTMA-256	36	8.11186879	7.765651923	8.01719446	7.60218147	7.851808309	8.106580627	8.355325404	7.945052685	8.193290996	8.007598314	7.594909425	7.840299446	7.839338336	8.09225662	7.670779058	LaPostaSeqC7-F103-2-2-2-1-B-B-B-B-B/CML-312SR	I	X	DTMA-256	2	2	2	LaPostaSeqC7
DTMA-257	36	8.068913208	8.146363768	7.725769512	8.179644285	8.257152208	8.462665651	8.051375865	8.492205703	8.572295524	8.126431396	8.589350196	8.658239652	8.163818947	8.241538595	8.700631827	LaPostaSeqC7-F86-3-1-1-1-B-B-B-B-B/CML-312SR	I	X	DTMA-257	2	2	2	LaPostaSeqC7
DTMA-258	36	7.315250029	7.508345067	7.570826932	7.963696844	8.102913656	7.380750542	7.451353798	7.819397174	7.971278941	7.613808821	8.010004259	8.155981969	8.075006729	8.22187366	8.597014225	LaPostaSeqC7-F96-1-6-2-1-B-B-B-B-B/CML-312SR	I	X	DTMA-258	2	2	2	LaPostaSeqC7
DTMA-259	36	6.998634249	6.422539382	6.742036669	6.673264156	6.94700799	7.134437367	7.4600701	7.374308078	7.650629723	6.881761885	6.803981521	7.081908096	7.132273848	7.402730704	7.329249423	LaPostaSeqC7-F32-1-3-1-1-B-B-B-B-B/CML-312SR	I	X	DTMA-259	2	2	2	LaPostaSeqC7
DTMA-26	36	6.315297974	6.021718	6.291762231	6.265388544	6.014160605	6.109864764	6.361833823	6.364512688	6.109618994	6.062534522	6.050577267	5.796305171	6.313254381	6.060501618	6.046646373	P502SRC0-F2-54-2-3-1-B-B-B/CML-312SR	II	Y	DTMA-26	3	5	5	ZimbabweProgram
DTMA-260	36	7.362948235	6.930174002	7.002875293	7.000082652	6.745540654	7.452579847	7.53538526	7.530806067	7.281710514	7.100615759	7.100546898	6.835076566	7.166859494	6.904773116	6.914569994	LaPostaSeqC7-F12-2-1-1-1-B-B-B-B-B/CML-312SR	I	X	DTMA-260	2	2	2	LaPostaSeqC7
DTMA-261	36	8.164634583	7.760513651	7.791274712	8.232312246	8.13327237	8.086954954	8.117795295	8.566216198	8.45974457	7.714482524	8.162639889	8.058496729	8.186163363	8.089867844	8.521987083	LaPostaSeqC7-F180-3-1-1-1-B-B-B-B-B/CML-312SR	I	X	DTMA-261	2	2	2	LaPostaSeqC7
DTMA-262	36	7.886451055	7.76692886	7.316997608	7.922248707	7.708772691	7.946257528	7.513176774	8.10241915	7.88934653	7.387481862	7.996129319	7.771846373	7.554577277	7.342258336	7.940378111	LaPostaSeqC7-F86-1-1-1-1-B-B-B-B-B/CML-312SR	I	X	DTMA-262	2	2	2	LaPostaSeqC7
DTMA-263	36	7.233963484	6.774758532	7.035311272	6.757936312	7.157514647	7.19954988	7.460861689	7.18454788	7.588330062	7.003586875	6.728512508	7.122753548	6.977782082	7.381768621	7.10943956	LaPostaSeqC7-F96-1-1-1-B-B-B-B/CML-312SR	I	X	DTMA-263	2	2	2	LaPostaSeqC7
DTMA-264	36	7.151675559	7.04436231	7.203304008	7.138140517	7.368535977	6.903862524	7.065592579	6.998069346	7.228673402	6.943437498	6.888419685	7.118041019	7.053796092	7.278920583	7.217925787	LaPostaSeqC7-F96-1-2-1-2-B-B-B-B/CML-312SR	I	X	DTMA-264	2	2	2	LaPostaSeqC7
DTMA-265	36	6.7529088	6.849704596	6.85967189	6.755712365	6.906917169	6.947466065	6.946015091	6.852893655	7.013053284	7.056761189	6.959708715	7.111669271	6.967144973	7.12339458	7.01535035	LaPostaSeqC7-F96-1-2-1-3-B-B-B-B/CML-312SR	I	X	DTMA-265	2	2	2	LaPostaSeqC7
DTMA-266	36	7.89554787	7.819303158	7.62153555	7.638293061	7.777520836	7.937535098	7.730310383	7.751477842	7.893593627	7.647032623	7.667272801	7.816316381	7.472148551	7.613334035	7.638310925	LaPostaSeqC7-F180-1-1-2-1-B-B-B-B/CML-312SR	I	X	DTMA-266	2	2	2	LaPostaSeqC7
DTMA-267	36	7.096254543	6.439338428	6.913699302	6.596461998	6.690541705	7.108646297	7.573296753	7.258297343	7.350865313	6.932444292	6.601522727	6.70197837	7.085196827	7.169443614	6.849404271	LaPostaSeqC7-F152-1-1-2-1-B-B-B-B/CML-312SR	I	X	DTMA-267	2	2	2	LaPostaSeqC7
DTMA-268	36	6.422438897	5.615764481	6.576150077	5.830823553	5.830156838	6.50177477	7.440269934	6.695744552	6.714329572	6.639597654	5.890974942	5.904591891	6.856544999	6.849826933	6.101422093	LaPostaSequiaC7-F33-1-2-1-B-B-B-B/CML-312SR	I	X	DTMA-268	2	2	2	LaPostaSeqC7
DTMA-269	36	6.979348888	6.018544164	6.429802953	6.148035782	6.340367084	6.9453835	7.352100124	7.069380375	7.266701959	6.390841314	6.112336701	6.298950278	6.523989035	6.713829872	6.41957552	DTPWC9-F2-3-2-1-B-B-B-B-B/CML-312SR	III	Y	DTMA-269	1	1	14	DTPWC9
DTMA-27	36	6.330557728	6.148471908	5.938319469	6.251705875	6.172039814	6.583397004	6.384530001	6.701954061	6.61247543	6.209344711	6.516802285	6.430594877	6.31966012	6.227569812	6.534973847	P502-SRc0-F2-54-2-2-1-B-B-B-B/CML-312SR	III	Y	DTMA-27	3	5	5	ZimbabweProgram
DTMA-270	36	6.191481934	5.360307553	5.531898399	6.080514272	5.79686828	5.842411607	5.996580658	6.549783983	6.271265063	5.159004595	5.714183837	5.438503001	5.888316219	5.603898939	6.155182417	DTPWC9-F32-1-5-1-B-B-B-B-B/CML-312SR	IV	Y	DTMA-270	1	1	14	DTPWC9
DTMA-271	36	8.602468142	8.516579919	8.468863749	8.419350629	8.712979695	8.384757197	8.312731151	8.28135319	8.568314449	8.23622791	8.193690434	8.49122106	8.150326129	8.439429932	8.391969613	DTPWC9-F67-2-2-1-B-B-B-B-B/CML-312SR	III	Y	DTMA-271	1	1	14	DTPWC9
DTMA-275	36	7.474279478	6.926083763	7.034463578	6.919249962	7.241275028	7.453134229	7.579242382	7.450945386	7.773652661	7.028978465	6.911757869	7.233488945	7.008844092	7.342484213	7.223263101	DTPWC9-F55-1-1-1-3-B-B-B-B/CML-312SR	IV	Y	DTMA-275	2	10	12	DTPWC9
DTMA-28	36	5.902851292	4.709925158	5.611585672	5.092830345	5.029072155	5.520337315	6.405979718	5.916253245	5.842462136	5.221889688	4.71063888	4.640611382	5.606137358	5.541608799	5.035782323	CML489/CML444//ZM521B-66-4-1-1-1-BB]-7-3-1-B-B-B/CML-312SR	II	Y	DTMA-28	4	4	4	ZimbabweProgram
DTMA-280	36	7.133108083	6.048226411	6.290940367	6.305279093	6.51358738	7.095477732	7.348310047	7.371073923	7.568069359	6.274576318	6.292114551	6.496816541	6.537902607	6.742792289	6.758387966	DTPYC9-F38-4-3-1-2-B-B-B-B-B/CML-312SR	III	Y	DTMA-280	2	10	15	DTPYC9
DTMA-281	36	7.101436019	6.901058573	7.098389816	7.100062982	7.064649041	7.018987635	7.229990269	7.224146878	7.182718284	7.037003535	7.022773581	6.9940365	7.222262163	7.193910415	7.189961773	DTPYC9-F86-1-1-1-1-B-B-B-B-B/CML-312SR	III	Y	DTMA-281	2	10	12	DTPYC9
DTMA-282	36	6.061248949	5.689390802	6.22611687	5.837853108	6.141117895	6.043984276	6.588774216	6.199562202	6.490968874	6.200752635	5.814450219	6.127068265	6.346524103	6.674858331	6.277986731	DTPYC9-F69-3-5-1-1-B-B-B-B/CML-312SR	III	Y	DTMA-282	2	10	12	DTPYC9
DTMA-283	36	7.112617285	5.865462574	5.761307328	6.027038309	5.994173969	7.417337929	7.312681676	7.578316302	7.543692023	6.050800033	6.324501544	6.297719362	6.215035266	6.19345913	6.463494347	DTPYC9-F72-1-2-1-1-B-B-B-B/CML-312SR	III	Y	DTMA-283	2	10	12	DTPYC9
DTMA-284	36	7.44299366	6.914796358	7.475937361	7.28863263	7.71444463	7.128153254	7.681305692	7.497533882	7.933891797	7.152925558	6.973689989	7.400726767	7.537936788	7.958098762	7.778230869	LaPostaSeqC7-F153-1-2-1-1-B-B-B-B-B/CML-312SR	I	X	DTMA-284	2	2	2	LaPostaSeqC7
DTMA-285	36	7.125566426	7.200387803	7.511162008	7.405172472	7.406382328	7.046647373	7.379755057	7.254716663	7.264488609	7.426218468	7.315105126	7.317466256	7.618911375	7.633794284	7.521397214	LaPostaSeqC7-F153-1-2-1-2-B-B-B-B-B/CML-312SR	I	X	DTMA-285	2	2	2	LaPostaSeqC7
DTMA-286	36	7.764530712	7.252263751	7.642367608	7.256870242	7.211473903	8.01138804	8.421147204	8.01806914	7.981992889	7.912120769	7.525646055	7.477336263	7.904618617	7.876061002	7.476681869	LaPostaSeqC7-F12-2-3-1-1-B-B-B-B-B/CML-312SR	I	X	DTMA-286	2	2	2	LaPostaSeqC7
DTMA-287	36	7.170902475	7.59611576	7.804714827	7.706879395	7.885669248	7.249637533	7.432029941	7.348138555	7.516022763	7.871836036	7.777853583	7.956606878	7.986803992	8.163271374	8.069717763	LaPostaSeqC7-F102-1-3-1-2-B-B/CML-312SR	I	X	DTMA-287	2	2	2	LaPostaSeqC7
DTMA-289	36	8.041213662	7.814906289	7.85024907	8.164381321	8.349677521	7.691532075	7.714104893	8.042042136	8.224613155	7.479355879	7.804187047	7.988751432	7.84382345	8.017752518	8.33396452	LaPostaSeqC7-F103-1-2-1-1-B-B-B-B-B/CML-312SR	I	X	DTMA-289	2	2	2	LaPostaSeqC7
DTMA-29	36	6.428335555	6.326726678	6.575616793	6.06857467	6.317728328	6.492088436	6.761012471	6.234677295	6.482290079	6.657600321	6.137122505	6.380951987	6.387423247	6.636530326	6.129185562	02SADVL2B-.-17-1-1-B-B-B/CML-312SR	IV	Y	DTMA-29	4	4	4	ZimbabweProgram
DTMA-291	36	6.462954289	5.98408272	6.122549109	5.79052153	5.946361684	6.814861568	6.963292638	6.62839298	6.776718425	6.470982592	6.135414828	6.282554277	6.273728554	6.422246272	6.095799308	LaPostaSeqC7-F97-3-1-1-2-B-B-B-B-B/CML-312SR	I	X	DTMA-291	2	2	2	LaPostaSeqC7
DTMA-292	36	7.521098693	6.942296699	7.388232846	6.920963321	7.271105484	7.376140324	7.834721997	7.352874326	7.701984433	7.245083957	6.775351232	7.122449058	7.206567717	7.564811731	7.101940227	LaPostaSeqC7-F153-1-1-1-1-B-B-B-B-B/CML-312SR	I	X	DTMA-292	2	2	2	LaPostaSeqC7
DTMA-293	36	8.092184675	7.994933197	7.540301182	8.111883988	8.220066428	8.115763708	7.668247858	8.221097247	8.333648945	7.583240057	8.143231533	8.247843489	7.687329996	7.798904772	8.356424915	LaPostaSeqC7-F153-1-1-1-2-B-B-B-B-B/CML-312SR	I	X	DTMA-293	2	2	2	LaPostaSeqC7
DTMA-294	36	8.472467792	8.331775701	8.789528953	8.764368744	8.540181567	8.737523928	9.209359517	9.177893407	8.94233638	9.057215229	9.035567007	8.813695939	9.488608	9.275097826	9.244984557	LaPostaSeqC7-F10-3-3-1-1-B-B-B-B-B/CML-312SR	I	X	DTMA-294	2	2	2	LaPostaSeqC7
DTMA-296	36	6.30812076	6.129003969	6.643435519	6.107278619	6.224955716	6.400315936	6.905836068	6.37915253	6.488262412	6.73800636	6.206496463	6.320306318	6.722263314	6.844191133	6.309248044	LaPostaSeqC7-F31-2-1-1-2-B-B-B-B-B/CML-312SR	I	X	DTMA-296	2	2	2	LaPostaSeqC7
DTMA-297	36	7.765022947	6.534903681	7.162227877	7.156410821	7.140228154	7.450452592	8.086363199	8.079251179	8.059633439	6.861022511	6.854105754	6.830519002	7.482805896	7.456408207	7.459989269	LaPostaSeqC7-F33-1-4-1-1-B-B-B-B-B/CML-312SR	NA	NA	DTMA-297	NA	NA	NA	NA
DTMA-298	36	8.716256582	8.838971285	8.727208892	8.636650983	8.85899183	8.706203231	8.581338061	8.498416712	8.707909262	8.712638573	8.624425345	8.839372523	8.524430798	8.730769294	8.64343526	LaPostaSeqC7-F78-2-1-1-1-B-B-B-B/CML-312SR	NA	NA	DTMA-298	NA	NA	NA	NA
DTMA-299	36	7.662605449	7.338547109	7.817643784	7.828679069	7.868581424	7.540574218	7.998877675	8.026209165	8.068194508	7.668149753	7.688593078	7.73380073	8.160746556	8.203557894	8.216552973	LaPostaSeqC7-F32-2-1-1-1-B-B-B-B/CML-312SR	NA	NA	DTMA-299	NA	NA	NA	NA
DTMA-3	36	6.300720461	6.635637562	6.485786627	6.421642427	6.927476996	6.420701869	6.256275229	6.204078044	6.708950366	6.61274764	6.538246589	7.046825917	6.396738811	6.894212318	6.840627527	[(CML395/CML444)-B-4-1-3-1-B/CML395//DTPWC8F31-1-1-2-2]-5-1-2-2-BB/CML-312SR	V	Y	DTMA-3	1	1	1	ZimbabweProgram
DTMA-300	36	8.100992733	7.543923123	7.91666941	8.040005896	8.240965718	8.025942936	8.395886534	8.529320567	8.732774259	7.83281677	7.963632717	8.17532575	8.334837257	8.533788689	8.674677463	LaPostaSeqC7-F32-2-1-1-2-B-B-B-B/CML-312SR	NA	NA	DTMA-300	NA	NA	NA	NA
DTMA-31	36	6.727253575	6.28591167	6.767769282	5.791702203	6.274136891	6.626882468	7.090456099	6.123349267	6.607978561	6.658767184	5.686731711	6.163105805	6.1642992	6.634978533	5.663465917	[CML440/[[[K64R/G16SR]-39-1/[K64R/G16SR]-20-2]-5-1-2-B*4/CML390]-B-38-1-B-7-.-B//ZM303c1-243-3-B-1-1-B]-2-1-B-B/CML-312SR	III	Y	DTMA-31	3	NA	NA	ZimbabweProgram
DTMA-32	36	6.334981325	6.012626761	6.432965271	5.722574661	5.930886249	6.309070851	6.730178061	6.024823194	6.232712264	6.399815644	5.696772451	5.905504108	6.108518002	6.325611413	5.621727488	[CML440/[[[NAW5867/P30SR]-111-2/[NAW5867/P30SR]-25-1]-9-2-3-B-2-B/CML388]-B-35-2-B-1-.-1//ZM303c1-243-3-B-1-1-B]-2-1-B-B/CML-312SR	III	Y	DTMA-32	3	NA	NA	ZimbabweProgram
DTMA-33	36	6.815209933	6.827572313	6.923337642	7.010261258	6.942320152	6.910864699	7.016249973	7.089158089	7.033720734	7.009963187	7.104446853	7.03820181	7.188453636	7.139663099	7.207204301	[CML144/[CML144/CML395]F2-5sx]-1-3-1-3-B*4-B-B/CML-312SR	IV	Y	DTMA-33	4	4	4	ZimbabweProgram
DTMA-34	36	5.338447166	5.204156628	6.042369132	5.152487828	5.258589054	5.085049879	5.920674996	5.023636456	5.132149943	5.790462421	4.890146879	5.003323783	5.728254265	5.839456729	4.947757061	[CML198/ZSR923S4BULK-2-2-X-X-X-X-1-BB]-3-3-1-1-2-B*7-B-B/CML-312SR	IV	Y	DTMA-34	4	4	4	ZimbabweProgram
DTMA-35	36	7.113510798	6.683846421	7.003591723	6.760763696	6.909819654	6.898545912	7.218756095	6.99128442	7.135323071	6.817153225	6.564257915	6.704730459	6.892026139	7.027410957	6.78992951	P402c2F2-695-2-BB-2-B*4-B-B/CML-312SR	III	Y	DTMA-35	5	7	7	ZimbabweProgram
DTMA-36	36	6.371945226	6.468542952	6.029604688	6.074032635	6.20636073	6.482750278	6.044509708	6.08879701	6.227168763	6.138068815	6.180889521	6.326235875	5.742439428	5.876222	5.919750499	ZEWAc1F2-254-2-1-B-1-BBB-B-B/CML-312SR	III	Y	DTMA-36	5	7	7	ZimbabweProgram
DTMA-37	36	6.733321841	5.859243703	6.99712345	6.453781095	6.374159126	6.198066612	7.333636688	6.789685011	6.71134327	6.450980557	5.908517189	5.829013503	7.047108537	6.968428128	6.430295182	CML373-BB-B-B/CML-312SR	II	Y	DTMA-37	2	2	2	MexicoSubtropical
DTMA-38	36	5.543458366	5.239445077	5.923798142	5.946259742	5.801211697	5.426434884	6.104130504	6.133942435	5.983940015	5.800773369	5.833254777	5.683938485	6.50896787	6.367421198	6.398815674	[CML389/CML176]-B-29-2-2-6-1-B-B-B/CML-312SR	III	Y	DTMA-38	3	5	8	ZimbabweProgram
DTMA-39	36	6.057381323	5.908165606	6.819515813	6.06892004	6.269246407	6.012070001	6.925772748	6.168358348	6.373821031	6.79304113	6.028942999	6.222791723	6.942933752	7.141522197	6.379107473	[CML144/[CML144/CML395]F2-8sx]-1-1-1-B*5-B-B/CML-312SR	IV	Y	DTMA-39	4	4	4	ZimbabweProgram
DTMA-40	36	6.592891179	6.293218637	6.375856253	6.379128803	6.762515946	6.434619953	6.52358212	6.523312675	6.90032695	6.226193644	6.229064429	6.616767386	6.31621136	6.702751772	6.708915285	[CML144/[CML144/CML395]F2-8sx]-1-2-3-2-B*5-B-B/CML-312SR	IV	Y	DTMA-40	4	4	4	ZimbabweProgram
DTMA-41	36	6.052937789	5.362322193	5.551887398	5.129059042	5.16480776	6.214087688	6.411109649	5.997119142	6.024313495	5.738399925	5.30276637	5.338957972	5.4994643	5.531879404	5.098569837	[GQL5/[GQL5/[MSRXPOOL9]C1F2-205-1(OSU23i)-5-3-X-X-1-BB]F2-4sx]-11-3-1-1-B*5-B-B/CML-312SR	III	Y	DTMA-41	4	4	4	ZimbabweProgram
DTMA-42	36	7.228017678	6.494289782	7.207823899	6.64159649	6.662541609	6.761555216	7.465030157	6.903988542	6.909228771	6.725214951	6.156981049	6.172293721	6.866425884	6.897041812	6.325538878	[CML150/CML373]-B-2-2-B*5-B-B/CML-312SR	II	Y	DTMA-42	2	2	2	ZimbabweProgram
DTMA-43	36	6.13816634	5.974802721	6.079727934	6.230862786	6.078614296	6.171705273	6.30274795	6.37475568	6.287320701	6.122957943	6.263175981	6.11263389	6.384610118	6.209523202	6.372911221	S99TLWQ-B-8-1-B*5-B-B/CML-312SR	II	Y	DTMA-43	4	4	4	MexicoTropical
DTMA-44	36	7.539656298	6.830262951	6.952290663	7.203997335	7.361540093	7.545328769	7.672099966	7.905195596	8.059407255	6.952231927	7.202161486	7.356853599	7.332988012	7.492997635	7.727675697	CML444-B/CML-312SR	II	Y	DTMA-44	2	2	2	ZimbabweProgram
DTMA-45	36	6.290393212	5.804292017	6.907303008	6.076376065	6.234916024	6.217655571	7.316823001	6.492425865	6.644159458	6.837511398	5.997295654	6.159974458	7.111300211	7.260907244	6.438706863	1368-B-B/CML-312SR	III	Y	DTMA-45	4	4	4	NA
DTMA-47	36	5.530207997	5.306923163	6.189129594	5.327571949	5.682981763	5.64010219	6.546118786	5.679482951	6.029182123	6.299822331	5.448447757	5.805214037	6.329062926	6.689196094	5.816854015	(KU1403x1368)-7-2-1-B-B-B-B-B-B/CML-312SR	III	Y	DTMA-47	4	4	4	NA
DTMA-48	36	5.959386604	5.518425069	5.822507979	5.377692034	5.321082597	6.339912932	6.654931203	6.186910247	6.130865995	6.205225251	5.757307614	5.695100402	6.060754687	6.01222831	5.547769601	4001-B-B/CML-312SR	III	Y	DTMA-48	4	4	4	NA
DTMA-49	36	5.093071559	4.560804462	5.646666249	4.969783925	4.932156202	5.241456913	6.333372325	5.647529829	5.61969662	5.802511087	5.121071457	5.088863236	6.209885018	6.168712614	5.494087071	KU1409-SR-B-B/CML-312SR	III	Y	DTMA-49	4	4	9	NA
DTMA-5	36	6.266841928	6.270763687	6.67659176	6.392080086	6.38692321	6.383716056	6.79468499	6.506867954	6.500925148	6.786629451	6.511822157	6.513494941	6.923047361	6.921832258	6.628770264	[DTPWC8F31-4-2-1-6-B2/CML395//[CML445/ZM621B]-2-1-2-3-1-BB]-3-2-1-1-1-2-1-B-B/CML-312SR	V	Y	DTMA-5	1	1	1	ZimbabweProgram
DTMA-52	36	6.455689287	6.730827644	7.106731994	6.913535123	7.179652357	6.74714237	7.142131535	6.928023799	7.202539264	7.409852526	7.211823685	7.475202453	7.584612897	7.867040413	7.654078979	CLA135-B-B/CML-312SR	III	Y	DTMA-52	4	4	4	ColombiaAcidTolerant
DTMA-53	36	6.120921121	5.183287785	6.331429662	5.235972844	5.437749075	6.319719518	7.470955812	6.373909647	6.576399505	6.532437816	5.43538986	5.635591361	6.580242547	6.784075884	5.678382928	CLA183-B-B/CML-312SR	II	Y	DTMA-53	4	4	4	ColombiaAcidTolerant
DTMA-54	36	6.612171954	5.886175896	5.970122557	6.193091908	6.186594019	6.507573653	6.564087661	6.813153442	6.816124611	5.863498011	6.082383877	6.088512153	6.160370212	6.160927736	6.398270834	CLA195-B-B/CML-312SR	III	Y	DTMA-54	4	4	4	ColombiaAcidTolerant
DTMA-55	36	7.189123721	7.245162537	7.893975746	7.711649281	7.787686789	6.958607849	7.616596011	7.431826509	7.506516416	7.682187772	7.495431456	7.566502833	8.146102496	8.220961326	8.041498218	CLA222-B-B/CML-312SR	II	Y	DTMA-55	4	4	4	ColombiaAcidTolerant
DTMA-56	36	6.355856769	6.793989454	7.228558242	6.695975405	7.122193878	6.463525636	6.905243299	6.374657559	6.791833142	7.362818231	6.816540522	7.227457979	7.24483285	7.66163058	7.138416851	CLA12-B-B/CML-312SR	III	Y	DTMA-56	5	8	10	ColombiaAcidTolerant
DTMA-57	36	6.518091444	7.137038872	6.872830724	6.986783172	6.841359323	7.032996038	6.761283401	6.875136617	6.736565355	7.383148211	7.495118273	7.358554713	7.23645304	7.087159006	7.207930915	CLA18-B-B/CML-312SR	III	Y	DTMA-57	4	4	9	ColombiaAcidTolerant
DTMA-58	36	6.162262031	6.374558944	6.578024135	6.658752235	6.608140242	6.340116423	6.548182894	6.634320122	6.576878776	6.769767425	6.841520591	6.793772848	7.044841387	6.993733811	7.079226981	CLA20-B-B/CML-312SR	NA	NA	DTMA-58	NA	NA	NA	NA
DTMA-59	36	6.971432809	7.032186213	7.398921586	7.231541036	7.126894167	6.897197978	7.254717252	7.079169038	6.985645872	7.321955732	7.141407639	7.043790433	7.511095613	7.414535045	7.241579049	CLA35-B-B/CML-312SR	III	Y	DTMA-59	NA	NA	NA	NA
DTMA-6	36	5.587271172	5.001481775	5.587985641	5.604772926	5.536512678	5.363294659	5.969018653	5.972828845	5.900203337	5.366689291	5.37160352	5.299030287	5.95031509	5.897151913	5.908117097	00SADVEA-.-28-1-2-1-1-1-2-3/CML-312SR	V	Y	DTMA-6	1	1	1	ZimbabweProgram
DTMA-60	36	6.419245515	6.872610086	7.147514722	6.807587804	6.983032314	6.61022176	6.879117539	6.542505079	6.708046565	7.33005012	6.995032082	7.16574972	7.283709608	7.439147715	7.101338231	CLA37-B-B/CML-312SR	III	Y	DTMA-60	5	8	10	ColombiaAcidTolerant
DTMA-61	36	6.210096566	5.899178103	6.55410513	5.983714818	6.115993603	6.182777192	6.83559613	6.257987085	6.398524469	6.533422927	5.958250465	6.085724893	6.61293546	6.742390299	6.167317872	CLA41/CML-312SR	III	Y	DTMA-61	4	4	9	ColombiaAcidTolerant
DTMA-62	36	6.942470209	7.057954404	7.484349222	7.076659089	7.114643466	6.949950156	7.354540918	6.961733189	6.994699098	7.462827887	7.070024744	7.110913457	7.491620501	7.526009497	7.127299182	CLA44-B-B/CML-312SR	III	Y	DTMA-62	5	8	10	ColombiaAcidTolerant
DTMA-63	36	6.630978133	7.079954411	7.036872335	6.686843308	7.065158598	7.006681059	6.971021307	6.614973715	6.992556758	7.42671848	7.073909634	7.444864386	7.027576133	7.407715132	7.048074231	CLA46-B-B/CML-312SR	III	Y	DTMA-63	5	8	10	ColombiaAcidTolerant
DTMA-64	36	7.91931295	8.394019834	8.223336284	8.313784814	8.824760025	7.735371387	7.544524481	7.635111177	8.148047141	8.024957476	8.111321554	8.634839308	7.933538567	8.463136563	8.545499408	CLA56-B-B/CML-312SR	III	Y	DTMA-64	5	8	10	ColombiaAcidTolerant
DTMA-65	36	6.965989117	5.863193267	6.662084242	6.050477373	6.416118467	6.675982587	7.491773675	6.868826055	7.226258305	6.371957008	5.763530123	6.124229689	6.561749977	6.938401452	6.318253607	CLA91-B-B/CML-312SR	III	Y	DTMA-65	4	4	9	ColombiaAcidTolerant
DTMA-66	36	5.487311974	5.644304253	5.88733928	5.478885237	5.825270718	5.713101098	5.947059684	5.537953438	5.893300677	6.106736962	5.701951702	6.049011762	5.932493866	6.284924938	5.883535834	CLA99-B-B/CML-312SR	III	Y	DTMA-66	5	8	10	ColombiaAcidTolerant
DTMA-67	36	6.45871729	6.032498112	7.066599532	6.236602642	6.527133529	6.328745433	7.369783417	6.527930475	6.813178061	6.941377925	6.10857194	6.403748321	7.137020113	7.437453149	6.605166037	CLA105-B-B/CML-312SR	III	Y	DTMA-67	4	4	9	ColombiaAcidTolerant
DTMA-68	36	6.129065455	5.689766264	6.532803883	5.829823585	6.069306287	5.75090592	6.573166333	5.884263149	6.126793809	6.128235052	5.43369506	5.677515588	6.270682227	6.50735381	5.812613363	CLA106-B-B/CML-312SR	III	Y	DTMA-68	4	4	9	ColombiaAcidTolerant
DTMA-69	36	7.226426109	6.914486979	6.605653043	7.017802149	6.962354019	7.369311654	7.068516473	7.462657141	7.413671856	6.744459797	7.151049289	7.098338868	6.842188232	6.795143604	7.196396856	CLA113-B-B/CML-312SR	III	Y	DTMA-69	4	4	9	ColombiaAcidTolerant
DTMA-7	36	5.614743432	5.521746198	6.158834814	5.747621524	5.57195847	5.567685123	6.218063395	5.811988513	5.61410161	6.104010181	5.703127699	5.530177473	6.331156565	6.166717818	5.756857575	CIMCALI8843/S9243-BB-.-B-5-1-BB-2-3-1-B-B/CML-312SR	V	Y	DTMA-7	1	1	1	ZimbabweProgram
DTMA-70	36	7.063514874	7.354332746	7.891853999	7.722754267	7.622777932	7.090790771	7.626591921	7.456968685	7.365336251	7.909122291	7.750448109	7.651703928	8.28688014	8.173876395	8.010006119	CLA149-B-B/CML-312SR	III	Y	DTMA-70	5	8	10	ColombiaAcidTolerant
DTMA-71	36	6.353274762	6.748566316	7.257024265	6.853201318	6.877776189	6.422087575	6.907405311	6.526945169	6.540138843	7.347158856	6.938442165	6.960024712	7.449187662	7.470323734	7.072842528	CLA154-B-B/CML-312SR	III	Y	DTMA-71	5	8	10	ColombiaAcidTolerant
DTMA-72	36	6.648305235	7.018969573	7.099704719	6.801672282	7.087221294	6.995233796	7.059071734	6.755963503	7.049076914	7.419586275	7.122585003	7.417037842	7.208262887	7.491048879	7.188916918	CLA155-B-B/CML-312SR	III	Y	DTMA-72	5	8	10	ColombiaAcidTolerant
DTMA-73	36	6.601118222	6.903173241	7.218549731	6.844215181	7.214675402	6.634144456	6.948523343	6.574317889	6.95074191	7.245553942	6.877900882	7.246360731	7.182197287	7.559822996	7.186919763	CLA156-B-B/CML-312SR	III	Y	DTMA-73	5	8	10	ColombiaAcidTolerant
DTMA-74	36	5.677385777	5.884860827	6.423925741	6.116350419	6.021814161	5.709368974	6.242392948	5.931424518	5.846525601	6.466067064	6.156193896	6.061151379	6.697264387	6.589021367	6.288614863	CLA157-B-B/CML-312SR	III	Y	DTMA-74	5	8	10	ColombiaAcidTolerant
DTMA-75	36	6.28416404	6.780473068	6.879254411	6.583833235	6.69398703	6.537848948	6.622780811	6.336123603	6.453777695	7.146934341	6.847463786	6.947005722	6.942450298	7.056123551	6.752141832	CLA158-B-B/CML-312SR	III	Y	DTMA-75	5	8	10	ColombiaAcidTolerant
DTMA-77	36	6.175947481	6.350940301	6.24605008	6.227627122	6.641934004	6.163219623	6.062595289	6.03274562	6.452695907	6.227671521	6.208357667	6.620086132	6.095725376	6.514415175	6.499999298	CLA307-B-B/CML-312SR	III	Y	DTMA-77	5	8	10	ColombiaAcidTolerant
DTMA-78	36	6.47577502	6.22849949	6.696906295	6.411264375	6.779050074	6.338592369	6.803198901	6.511783286	6.883669353	6.58225051	6.286095647	6.647093376	6.754633559	7.116100296	6.831553746	CLA309-B-B/CML-312SR	III	Y	DTMA-78	5	8	10	ColombiaAcidTolerant
DTMA-79	36	6.044846503	5.714896459	6.066440993	5.971713772	6.115305697	6.055942194	6.396711264	6.314559689	6.46673859	6.07684567	5.984888001	6.132075568	6.334907628	6.480281808	6.390849379	(A.T.Z.T.R.L.BA905-3-3P-1P-4P-2P-1-1-1-BxG9BC0R.L.23-1P-2P-3-2P-3-2P-1P-B-B-B)-B-16TL-3-1-4-B-B-B/CML-312SR	III	Y	DTMA-79	5	8	10	NA
DTMA-8	36	5.684457511	5.03440372	5.948910068	5.274237282	5.400096432	5.489863464	6.413299611	5.721756658	5.865943247	5.760198853	5.078257613	5.213462291	5.99134018	6.128930307	5.449754424	CIMCALI8843/S9243-BB-.-B-5-1-BB-2-3-2-B-B/CML-312SR	NA	NA	DTMA-8	NA	NA	NA	NA
DTMA-80	36	5.983585275	5.678451959	6.02356074	5.335604753	5.839879017	6.115097985	6.477722327	5.797548321	6.293332754	6.163634731	5.482328308	5.988736329	5.817023005	6.334166295	5.654887518	(A.T.Z.T.R.L.BA905-3-3P-1P-4P-2P-1-1-1-BxG9BC0R.L.23-1P-2P-3-2P-3-2P-1P-B-B-B)-B-76TL-1-2-4-B-B-B/CML-312SR	III	Y	DTMA-80	5	8	10	NA
DTMA-81	36	6.597077236	6.265485385	6.792450002	6.398065168	6.468660702	6.496324532	7.008022353	6.627303601	6.696851643	6.678767867	6.275784208	6.340825864	6.811427875	6.873837324	6.489878016	[(G31*G32-2xG31*G32-1)PR92A72-3P-2-1-1-1xCML-349]-1-2-2-1-B-B-B-B-B/CML-312SR	III	Y	DTMA-81	5	8	10	NA
DTMA-82	36	5.623923377	5.166058297	5.721313014	5.152562314	5.229180214	5.501973341	6.065936232	5.490717152	5.56741952	5.595721042	5.01827106	5.103269459	5.577506131	5.663628859	5.092940859	(A.I.Z.T.V.C.20-3-1-1-2-B-BxA.I.Z.T.V.C.PR93A-17-1-3-1-1-B-B)-B-14TL-1-3-B-B/CML-312SR	NA	NA	DTMA-82	NA	NA	NA	NA
DTMA-83	36	5.984274368	5.466583286	5.828884265	5.486236157	5.603691345	5.793968849	6.166128935	5.816250485	5.949590639	5.649996205	5.304281829	5.426601281	5.668388639	5.794987962	5.440003386	[(P86S.F*P.S.P.A.AxP.S.P.A.A.TL91A44-3-1-18-2P-2-1-1-3-1)xA.I.R.L.TL91A2(3)-1-4-2-2TL-1-1-B]-3-2-3-1-B-B-B-B-B/CML-312SR	NA	NA	DTMA-83	NA	NA	NA	NA
DTMA-84	36	4.975594386	4.521703326	4.913851743	4.720819059	4.587268301	4.718259306	5.104320232	4.907734285	4.764287989	4.634572172	4.443816787	4.307036422	4.836727536	4.696858768	4.498956325	(200-3xGUAT189)(16xP84c1F27-4-1-4-B-1-B59)F1-B-xP84c1F26-2-2-4-B-2-B]F97-1-2-1-3xCML312-B-xP84c1F27-4-1-6-B-5-B]-2-1-B-B-B-B-B/CML-312SR	III	Y	DTMA-84	4	4	9	EntomologyProgram
DTMA-85	36	6.29831444	5.852128737	6.082670249	5.787606665	6.222115309	6.771674712	6.976824812	6.693810914	7.122424274	6.540214847	6.251810186	6.686412967	6.486247226	6.910159272	6.60935817	(200-6xGUAT189)(51-2-1)F1-B-xP84c1F26-2-2-4-B-2-B]F102-1-2-2-3x[KILIMAST94A]-30/MSV-03-2-10-B-1-B-B-xP84c1F27-4-1-6-B-5-B]-2-2-B-B-B-B-B/CML-312SR	III	Y	DTMA-85	4	4	9	EntomologyProgram
DTMA-86	36	6.798354673	7.478935842	6.887678229	6.998283535	7.265028099	7.003948834	6.402593956	6.528529686	6.794874151	7.098995343	7.204188729	7.472109183	6.617973222	6.873169346	6.994635618	CML311xCML311/CML311xMBRC1BcF94-3-1-1-B-B-B-B-1-1-B-B-B-B-B-B-B/CML-312SR	III	Y	DTMA-86	3	5	8	EntomologyProgram
DTMA-87	36	6.967490876	7.408411191	7.62436229	7.456760613	7.547836982	6.835783131	7.038737281	6.866410769	6.964474805	7.497407139	7.325472631	7.420409636	7.547722041	7.635904691	7.461800619	CML384xMBR/MDRC3BcF58-2-1-3-B-B-B-B-3-1-B-B-BB-B-B-B/CML-312SR	III	Y	DTMA-87	5	8	10	EntomologyProgram
DTMA-88	36	6.531486639	6.176748952	6.396351907	5.77532009	6.168493151	6.861125734	7.089109127	6.451899864	6.848561408	6.70990259	6.083443186	6.472324257	6.300310242	6.705720599	6.069806356	CML311/MBRC2BcF41-2-BBBBB-B-B-B-B/CML-312SR	III	Y	DTMA-88	3	5	5	EntomologyProgram
DTMA-89	36	6.114300442	5.979024838	6.915492038	6.222027773	6.281295141	6.138836402	7.064218908	6.373895694	6.431571586	6.939491397	6.248616385	6.303958759	7.176148526	7.244325671	6.554601866	CML311/MBRC2BcF4-1-B-B-BB-B-B/CML-312SR	III	Y	DTMA-89	3	5	5	EntomologyProgram
DTMA-9	36	6.600503637	6.019041753	6.154921048	6.195644103	6.003285925	6.38590002	6.532278685	6.573886798	6.377049448	5.930512097	5.984191146	5.790300031	6.111269174	5.935459246	5.977888798	CIMCALI8843/S9243-BB-.-B-5-1-BB-2-3-3-B-B/CML-312SR	V	Y	DTMA-9	1	1	1	ZimbabweProgram
DTMA-90	36	7.797042727	7.619126594	7.659770088	7.524345339	7.585382916	7.5811953	7.63027153	7.494714075	7.555854573	7.454447102	7.322025709	7.384120847	7.352118172	7.422039642	7.287287355	CML311/MBRC3BcF112-1-1-1-B-B-B-B-B-B-B/CML-312SR	III	Y	DTMA-90	3	5	5	EntomologyProgram
DTMA-91	36	6.66007101	6.845127298	8.022439101	7.041869541	7.180175659	6.756588415	7.92986064	6.931223022	7.078980794	8.121758337	7.134309395	7.27369926	8.312993442	8.441941977	7.455159458	CML311/MBRC3BcF12-2-2-2-B-B-BB-B-B/CML-312SR	III	Y	DTMA-91	3	5	5	EntomologyProgram
DTMA-92	36	6.93732264	7.210134042	7.408732709	7.503081016	7.660035475	6.774897847	6.988406435	7.076077293	7.230480458	7.247368109	7.351839224	7.49555195	7.546298029	7.705818247	7.78164774	CML311/MBRC3BcF23-1-2-1-B-B-B-B-B-B-B/CML-312SR	III	Y	DTMA-92	3	5	5	EntomologyProgram
DTMA-93	36	6.585182518	6.811128851	6.896140601	6.47978376	7.119550564	6.903394493	6.98778746	6.571921127	7.20966582	7.219385382	6.800282511	7.442336588	6.897636201	7.533319598	7.112583207	CML311/MBRC3BcF3-1-1-1-B-B-B-B-B-B-B/CML-312SR	III	Y	DTMA-93	3	5	5	EntomologyProgram
DTMA-94	36	6.546292827	5.974489437	6.315044957	6.013990115	6.339555562	6.673020271	7.019956462	6.722840539	7.028209097	6.436686378	6.140825341	6.458376091	6.476298252	6.805248847	6.507244612	CML311/MBRC3BcF95-2-2-1-B-B-B-B-B-B-B/CML-312SR	III	Y	DTMA-94	3	5	5	EntomologyProgram
DTMA-95	36	6.283176332	6.331653033	6.38371431	6.47736095	6.460990692	6.518714245	6.576578044	6.673041708	6.655480387	6.632651582	6.729243921	6.717711123	6.78757645	6.773339052	6.863121219	Cuba/GuadC3F85-3-3-1-B-B-B-B-B-B/CML-312SR	III	Y	DTMA-95	4	4	9	EntomologyProgram
DTMA-96	36	5.237718771	5.071676601	5.751327824	5.438180209	5.288953456	5.194281566	5.876548514	5.573123826	5.41907254	5.722719015	5.408828871	5.259407343	6.089831558	5.934221129	5.617197078	MBRC6BcF280-2-B-.-1-1-B-B-B-B-B-B-B-B/CML-312SR	III	Y	DTMA-96	5	7	7	EntomologyProgram
DTMA-98	36	7.049152478	7.084089941	7.662948375	7.12997693	7.403726798	6.958894453	7.534100108	6.990652448	7.270686687	7.559565769	7.027458994	7.302348383	7.612141437	7.883136272	7.338419965	MBR/MDRC4BcF34-1-B-.-1-1-B-B-B-B-B-B-B-B-B/CML-312SR	III	Y	DTMA-98	3	5	5	EntomologyProgram
DTMA-99	36	6.691056798	6.550551215	6.618682132	6.795063301	6.490722308	6.433933143	6.491811061	6.678673784	6.37258061	6.360349925	6.536562219	6.229733763	6.598813826	6.299481139	6.482261034	MBR-ET(W)C1F139-2-1-B-2-B-B-B-B-B-BxMBRC5BcF13-3-2-1-B-B-B-B-1-2-B-B-B-B-B-B/CML-312SR	III	Y	DTMA-99	5	7	7	EntomologyProgram
h2.36	36	0.709940659	0.671461523	0.681731033	0.687124926	0.687433372	0.709940659	0.715696729	0.791991177	0.714723254	0.729928263	0.671461523	0.715696729	0.695189242	0.693422382	0.705776563	NA	NA	NA	h2.36	NA	NA	NA	NA
