# Supplementary material for: Effectiveness of Genomic Prediction of Maize Hybrid Performance in Different Breeding Populations and Environments
Source: G3 (Bethesda). 2012 Nov 1;2(11):1427–36. doi: 10.1534/g3.112.003699 (PMC3484673; doi:10.1534/g3.112.003699)
Supplement: Supporting Information [file supp_2.11.1427_FileS1.zip › FileS1/dataFiles/Exp1_AdjV-in2vs6environments.AD.txt]

ID	Subset	2010_WW_Mexico-2010_WW+heat_Mexico-12	2010_WW_Mexico-2011_WW_Mexico-12	2010_WW_Mexico-2011_WW+heat_Mexico-12	2010_WW_Mexico-2010_WW_Thailand-12	2010_WW_Mexico-2011_WW_Thailand-12	2010_WW+heat_Mexico-2011_WW_Mexico-12	2010_WW+heat_Mexico-2011_WW+heat_Mexico-12	2010_WW+heat_Mexico-2010_WW_Thailand-12	2010_WW+heat_Mexico-2011_WW_Thailand-12	2011_WW_Mexico-2011_WW+heat_Mexico-12	2011_WW_Mexico-2010_WW_Thailand-12	2011_WW_Mexico-2011_WW_Thailand-12	2011_WW+heat_Mexico-2010_WW_Thailand-12	2011_WW+heat_Mexico-2011_WW_Thailand-12	2010_WW_Thailand-2011_WW_Thailand-12
DTMA-1	12	79.43256012	85.73277206	76.84344591	69.9322109	70.78490892	82.72004031	74.07846274	67.36286196	67.97908203	80.33253524	73.62602017	74.33276204	64.7153742	65.84556057	58.80695735
DTMA-100	12	77.25679454	83.8827356	75.10677344	68.98846778	69.36313464	81.51988812	72.7330701	66.8622919	67.00374542	79.39708963	73.56983322	73.76116164	64.74914545	65.09453378	59.06476226
DTMA-101	12	75.88283678	83.3368853	75.21508142	67.87438547	70.11925526	79.66851175	71.6002716	64.57439884	66.57338646	78.81552558	71.99875308	74.1209229	63.89468435	65.88067073	58.94002385
DTMA-102	12	74.91651212	80.50830409	72.04429857	68.56078158	66.94263978	77.10047008	68.77457735	65.51863411	63.70594456	74.43858134	71.08730535	69.40225754	62.66983617	61.13408776	57.71768475
DTMA-105	12	75.96688851	81.47227103	73.60566907	69.32687172	68.07878316	77.36686836	69.62148936	65.45023458	63.99035274	75.26630829	70.99068289	69.70854973	63.04458218	61.95128553	57.6522905
DTMA-107	12	74.02741138	78.51096911	70.60428389	65.61668734	65.53682505	77.19864394	69.30294481	64.55529454	64.16759574	73.84221716	69.23908051	68.82208725	61.12991627	60.95223177	56.13050503
DTMA-109	12	77.81829602	83.1656656	73.68798757	68.39916111	69.4062833	80.75629799	71.36069629	66.34933731	67.15314712	76.88604062	71.71887612	72.66880854	62.17334639	63.36617522	57.97353841
DTMA-11	12	79.40736201	84.03041982	76.26672664	69.73507164	71.06857943	81.75035142	74.23661508	67.68159095	68.87378583	79.02215677	72.41462572	73.73992098	64.69760482	66.18401106	59.45943
DTMA-111	12	75.5104952	81.5493024	72.15469716	66.77294947	68.26357749	79.34910382	70.02881334	64.89354556	66.24900355	76.17198095	70.99673031	72.38266942	61.47064761	63.05704571	57.63976686
DTMA-112	12	74.32758673	80.45640037	71.9598825	68.11043958	66.47907982	78.78797671	70.45109936	66.73216473	64.92844403	76.54910072	72.99218641	71.19431432	64.39077153	62.726941	58.85375297
DTMA-113	12	76.89693898	82.61411341	73.46556102	69.31386976	68.97109967	79.5689756	70.77746842	66.7812219	66.24826547	76.37900823	72.3065077	71.8770258	63.37096259	63.16786973	58.99085484
DTMA-114	12	75.21521409	81.54560494	72.4473649	68.54766413	68.02652761	77.5073485	68.58803749	64.67387648	64.03710164	74.79457731	71.154765	70.51999317	62.18454129	61.77974989	57.73470827
DTMA-115	12	75.38865253	81.32241728	73.99054257	67.47611849	67.23757504	79.53171286	72.47473301	66.04964512	65.6196473	78.45278431	72.06311321	71.7008477	64.63374261	64.54336384	58.11702612
DTMA-116	12	74.08793291	81.1009551	72.445782	67.05514104	68.12254193	78.10728446	69.51250163	64.32346357	65.27175038	76.59550078	71.38811266	72.39008	62.69758283	63.87889537	58.48683235
DTMA-117	12	73.2337294	77.82325379	70.65409417	66.34780656	65.52468971	75.75326751	68.60812338	64.5074913	63.5349347	73.13830963	69.17929534	68.31305817	61.97750051	61.10071033	57.05196646
DTMA-118	12	74.78730881	81.28347619	71.98097732	67.85648477	66.60808121	78.26024824	69.0945163	65.2353845	63.84563556	75.65002505	71.74851525	70.33090134	62.31953024	61.1818366	57.09526998
DTMA-119	12	74.79873954	79.00878126	70.19188278	66.47279724	66.13384229	78.32075798	69.63363157	66.00956928	65.53886495	73.89839037	70.30438231	69.99035506	61.54304309	61.25516266	57.5159202
DTMA-12	12	81.05527353	86.10731411	77.96758223	71.71429795	72.89309627	83.71838025	75.6847645	69.64427222	70.57680621	80.71235617	74.8197313	75.6965284	66.60431443	67.70122058	61.62376959
DTMA-120	12	73.42257017	79.45516615	71.51716187	66.8154937	66.45777868	76.62608409	68.81116046	64.48462575	63.80849455	74.73303802	70.34711976	69.86066085	62.26619029	61.98063824	57.35780172
DTMA-121	12	74.79480155	82.43028095	73.58687333	67.42221776	67.81504678	79.11060739	70.44939242	64.5506952	64.7980794	78.0086305	72.16512809	72.41758896	63.43392808	63.76608063	57.80813389
DTMA-122	12	78.1019541	82.81754769	74.2626458	68.6222042	68.00450936	81.72115126	73.340438	67.84664947	67.01029208	78.00590932	72.61984622	71.79986507	64.1145188	63.42299232	57.82944181
DTMA-123	12	77.06861632	83.11724778	73.41982946	68.01820616	68.87870245	80.16060874	70.61238397	65.26945144	66.04069043	76.62457987	71.3912001	72.13921111	61.61316477	62.60503025	57.3218725
DTMA-124	12	75.1446526	80.63257286	72.67188889	67.81527656	66.90529944	78.87255587	71.02721892	66.38614149	65.22841937	76.38916413	71.82037597	70.7236422	63.77725674	62.94755447	58.1290461
DTMA-125	12	73.30095753	80.60104307	71.38514687	66.0319725	66.69411608	77.53773804	68.36454645	63.30502382	63.78806244	75.68842954	70.61696707	71.23129299	61.402224	62.09069269	56.85577185
DTMA-126	12	74.30583362	81.04701196	71.83130298	67.80029311	68.02894674	77.82126832	68.79419483	65.07542717	65.05894074	75.54281788	71.77836565	71.80458353	62.47948884	62.81984585	58.83745287
DTMA-131	12	77.94201547	83.33086947	76.48702425	69.03296555	69.18488452	80.94026015	74.15164391	66.99690384	66.97356091	79.57994346	72.25876858	72.36396217	65.36661097	65.68622622	58.41250895
DTMA-132	12	77.96285094	83.59786825	75.20083743	70.35026371	68.56515259	81.71559221	73.54529802	68.8795101	66.83502675	79.06749722	74.48212761	72.5141967	66.09089793	64.29007589	59.50944609
DTMA-133	12	75.56604933	81.77160786	72.94110742	67.48980267	68.11357214	79.4669334	70.80665272	65.54416666	65.93790156	77.00908392	71.70246559	72.26920851	62.97211451	63.51604787	58.17289998
DTMA-134	12	74.884435	81.86215307	73.21889984	67.15994436	68.52662017	79.69588062	71.11254107	65.34373262	66.37041618	78.18293179	72.47385905	73.56209497	63.70320601	64.92624641	59.02407261
DTMA-135	12	78.04016648	84.6401581	74.41767562	69.18405953	69.21358668	81.79146764	71.6668943	66.63085429	66.51816841	78.16586245	73.36123855	73.29514104	63.07990822	63.19000139	57.95312921
DTMA-141	12	76.17090315	82.45094327	74.37162497	68.52143211	68.88483846	79.7788597	71.76148538	66.0728801	66.14781516	78.04834161	72.43783238	72.67749879	64.06904737	64.50701829	58.7232702
DTMA-142	12	77.40863242	84.09919636	75.33577501	69.25397946	69.09473154	81.42870664	72.93256098	66.91127769	66.60918634	79.61577146	73.65478508	73.46426466	64.77469074	64.87622752	58.68192279
DTMA-143	12	76.15988566	82.77244007	72.80588747	69.12975693	68.87626562	79.089929	69.3020818	65.84282324	65.32447448	75.73682159	72.46631589	71.99509096	62.48048098	62.25172839	58.64424884
DTMA-149	12	74.84962532	83.73697085	73.36630213	66.63572294	68.76816196	80.54363952	70.19443792	63.81490236	65.6267405	79.03669527	72.69887218	74.58972468	62.32929244	64.40523665	57.7691986
DTMA-153	12	75.38621943	82.14228246	73.44222608	67.79032139	68.08253442	80.18902177	71.57810116	66.12188806	66.14221528	78.16464489	72.97558785	73.04794216	64.19350416	64.58024628	58.98891952
DTMA-154	12	78.2125061	81.68465942	73.44180902	68.47132707	68.18650394	80.01034053	71.95158085	67.09844789	66.51665849	75.45436862	70.69901012	70.20626446	62.34167169	61.95918479	57.01469803
DTMA-155	12	73.72592946	82.02026202	72.07934578	66.16245118	67.12964313	79.59578937	69.75016032	64.11705591	64.78477772	77.92378752	72.46366557	73.17136038	62.50383946	63.28469207	57.58681087
DTMA-156	12	76.92707403	80.55431042	74.44326015	68.07322963	68.65220705	78.65603465	72.53436244	66.32661482	66.86095534	76.24878609	70.19492698	70.65407426	64.04244975	64.61392525	58.28718149
DTMA-158	12	72.9170014	78.70219999	69.82807982	65.26619803	65.5583579	77.04926725	68.33051435	63.97531933	63.99797084	74.19994492	69.91224682	69.9592462	60.86386936	61.00584516	56.71687817
DTMA-159	12	74.45863773	81.03848952	72.08681858	67.05355624	66.65985821	78.25989065	69.55210743	64.74408453	64.20917249	75.99004664	71.12282434	70.7379376	62.18174189	61.99221324	57.01172828
DTMA-161	12	75.30369497	82.58874229	72.27609006	67.39723386	67.71590496	81.31255046	71.11098353	66.40070677	66.59242135	78.32061948	73.8157256	73.94578259	63.26297332	63.65813853	59.01963639
DTMA-162	12	73.13798923	77.79395106	70.29284376	67.42652116	65.02423975	75.24959501	67.9221622	65.21908115	62.61338403	72.65303846	70.03376915	67.46859537	62.46695764	59.93833758	57.25988247
DTMA-163	12	73.50345684	81.45720687	71.53656067	67.3198028	66.75152869	78.84208759	69.00123038	65.01211042	64.16798598	76.93528226	72.99038723	72.24882766	62.85800149	62.28915694	58.13031527
DTMA-165	12	74.26862075	80.81334323	71.49790286	67.75581792	66.1306265	78.55610332	69.27490018	65.74058729	64.06874908	75.87349476	72.2838799	70.68620305	62.74425778	61.45288026	57.66086556
DTMA-167	12	72.82447305	78.64040516	70.43122747	66.68198396	64.62422218	76.22778852	68.18910484	64.62379108	62.33853238	74.04327055	70.62767235	68.31675864	62.21104737	60.20978986	56.52384119
DTMA-168	12	74.39128891	80.41283266	71.89557012	66.72164813	67.1727077	77.57601686	69.02518315	64.15939482	64.30602868	75.19951363	70.28433298	70.66873654	61.52029311	62.02422884	57.05966785
DTMA-169	12	73.19363771	80.52544169	71.00244742	67.5779836	66.05613904	77.35128959	67.90836546	64.76980994	63.0500835	75.10728047	72.12029223	70.47660376	62.48614194	61.07847255	57.68193714
DTMA-17	12	75.47640479	80.97144032	71.85051139	67.44418474	66.99495561	78.93488708	70.12279884	65.82103907	65.19392562	75.69713106	71.28738441	70.7834399	62.27185043	62.05387254	57.50962348
DTMA-170	12	75.82113886	82.06384169	73.51654524	68.94759441	69.34257732	78.39585859	70.12004647	65.63442961	65.76820382	76.34181647	71.93086628	72.15327713	63.36143311	63.90582414	59.1879889
DTMA-171	12	73.64263081	77.64958149	69.34667934	66.14587227	65.5273091	76.07111308	67.81095771	64.94080573	64.06876307	71.76840452	68.97994113	68.14018227	60.44777111	59.85950722	56.95910167
DTMA-172	12	75.03711054	81.6288013	71.33696926	67.52792629	67.61464914	80.22471132	70.16307512	66.50701865	66.38843193	76.71167359	73.07932375	73.01845576	62.87278215	62.90098913	59.19130619
DTMA-173	12	78.88537493	84.96221747	76.34418189	69.56562197	70.52295564	81.68722224	73.11746982	66.76212936	67.42631652	79.32012356	72.8820274	73.62462629	64.15739851	65.0110578	58.37231556
DTMA-176	12	76.57980257	83.2698128	73.5535756	68.12695676	69.20068151	79.93581549	70.31813036	65.14290781	66.03407422	77.08821845	71.71126197	72.77852762	61.99871212	63.16997967	57.73251167
DTMA-18	12	76.25289054	82.36283856	74.20739812	68.88870262	69.040521	78.36161858	70.3143887	65.14319462	65.1453843	76.45920976	71.40936892	71.42052674	63.02358851	63.1822629	58.13019113
DTMA-181	12	77.87741412	84.27607773	74.88275221	70.13917776	70.06512854	80.95345509	71.62764384	67.08050668	66.80512317	77.9934175	73.59323082	73.40164525	64.08695652	63.97559942	59.37017232
DTMA-183	12	75.32170921	80.03195286	72.74628559	66.83352133	67.02874158	79.8948914	72.82359028	67.06720323	67.0363714	77.62090073	71.80181653	71.82843087	64.49962994	64.78526656	58.74468886
DTMA-19	12	75.74144341	79.92272666	73.5680305	68.92872114	68.15200922	76.9967598	70.76002181	66.33507315	65.29563567	74.80399612	70.51562339	69.60948506	64.10935271	63.34980703	58.74348268
DTMA-191	12	74.63669678	81.84698337	73.19462237	67.27218178	67.93260601	78.83323295	70.28329868	64.47339912	64.89088515	77.54858015	71.82045393	72.27501677	63.12226587	63.87243841	57.81049005
DTMA-192	12	76.24508001	84.0045339	73.92454593	69.60438948	69.97443714	80.56810374	70.52646343	66.5145579	66.58605751	78.31716737	74.35780707	74.42882059	64.04287328	64.52117318	60.25360111
DTMA-197	12	77.26686762	83.86277351	75.31481987	69.14987497	69.63791767	80.75494047	72.27167354	66.18654936	66.44713135	79.04897003	73.01837903	73.32062016	64.41778141	64.939931	58.7594152
DTMA-20	12	75.45542248	81.32563584	72.28447411	67.67078356	68.60599875	78.57412177	69.59778656	65.19743298	65.99362189	75.18323777	71.15154381	71.89455763	61.83612612	62.9081362	58.44052647
DTMA-201	12	74.7260055	81.90485256	73.6440957	67.37023184	67.75175755	79.21936446	71.0520131	65.10928032	65.17057564	78.36423424	72.33566584	72.46263295	64.03545128	64.37962791	58.24365982
DTMA-204	12	78.73509857	84.14028277	74.72864643	69.5977107	71.1549706	79.19408835	69.89420897	64.96209829	66.34215193	75.28293916	70.44732394	71.89804477	60.97508318	62.56484755	57.44267903
DTMA-206	12	74.44733031	78.94237731	70.50040446	66.28517718	65.17142212	78.04959569	69.66372172	65.70545752	64.42791535	74.19320903	70.20032359	69.01781322	61.58166976	60.57353659	56.3837971
DTMA-207	12	74.92525727	80.50714502	71.86197712	66.66997267	66.28407036	78.71071467	70.08157462	65.31915158	64.59092747	75.82119929	70.98408153	70.43795862	62.1394353	61.77709169	56.74604829
DTMA-209	12	72.37417476	76.0128315	69.79472348	66.91017317	64.84373831	74.51945067	68.34859569	65.63963481	63.35465961	72.22369697	69.36826769	67.19604198	63.12934472	61.21010646	58.10541482
DTMA-210	12	74.1707487	80.50512658	72.10794949	67.24793496	66.18844988	78.05233603	70.10534365	65.91056967	63.32954319	75.78787778	71.36290678	70.06587364	62.89609125	61.79977249	57.19894893
DTMA-212	12	75.25215673	78.99636042	70.97933496	67.25718962	66.91460582	78.2471111	70.51938898	67.00313313	66.34681988	74.1294307	70.67878303	70.06864379	62.6613168	62.26899834	58.72966074
DTMA-213	12	72.38175119	76.86248448	69.71690622	65.76092913	63.81758932	75.2813371	68.21931377	64.4598017	62.35818374	72.62124734	69.06354785	66.93587742	61.80760673	59.98549353	56.04182586
DTMA-214	12	71.47815746	76.80367876	68.99052613	65.61071172	63.2490142	75.19891392	67.51493595	64.27501294	61.65329412	72.90897704	69.69656604	67.1746717	61.95074841	59.5794351	56.32330047
DTMA-217	12	74.44027332	80.68754462	71.24953754	67.67389169	67.69523815	77.90654618	68.40192062	65.05289263	64.89905844	74.74158641	71.49494437	71.43164605	61.86993015	61.92271775	58.33865621
DTMA-218	12	75.22549678	80.39080223	72.87100482	68.51340845	68.32649418	77.8512576	70.55089096	66.38275962	65.91645124	75.68487416	71.47513006	71.16475551	64.00872241	63.69197789	59.30706733
DTMA-219	12	74.70582627	81.04789795	72.39249293	67.24225263	66.84083422	78.49723336	70.01569496	65.03139767	64.45328205	76.21615279	71.3667076	70.77771226	62.76851195	62.45745512	57.23642473
DTMA-22	12	79.20062059	85.54711041	75.81116076	70.41187265	70.90745541	83.67282448	74.1203355	68.96102299	69.23921107	80.30165752	75.24475837	75.54121955	65.51929064	65.97614146	60.69582457
DTMA-220	12	75.09391614	83.13506399	73.76701633	68.06996201	68.27640017	79.1512458	69.89039439	64.32511792	64.38197409	77.80976202	72.3946231	72.5540214	63.04798308	63.24733285	57.61363696
DTMA-223	12	76.55929434	81.71231582	74.59419961	68.86432953	69.1400971	78.51747343	71.79474112	66.24582701	66.25601839	76.83432279	71.28584678	71.27949216	64.32057017	64.38083654	58.88305056
DTMA-224	12	73.57811361	79.41034516	69.89461173	66.35825869	65.45767182	77.88206221	68.30208353	64.86077667	63.84189329	74.28846402	70.94996118	70.01098996	61.28711859	60.51614404	56.88699363
DTMA-225	12	74.32947395	78.94753646	70.56769568	66.97177127	65.79422147	74.57082057	66.69978043	65.0095507	62.40248161	72.52382905	69.2716938	67.97127762	60.78559104	59.77090512	56.24381435
DTMA-228	12	73.7157833	80.95895626	71.50241384	67.47655978	66.18750256	78.73315921	69.27861049	65.60041887	64.07905176	76.58209636	72.93515001	71.44106436	63.2771053	62.18723031	58.20010813
DTMA-230	12	74.76076044	81.82235305	73.17531395	67.63071615	67.93674453	78.77154763	70.10687576	64.87499306	65.00460382	77.27296065	71.97644529	72.14997586	63.22847984	63.58249473	58.34958089
DTMA-231	12	73.03489846	80.31112392	70.1246272	67.39434966	66.29977665	77.57526919	67.58328553	65.05607694	63.73614654	74.97182253	72.2864446	71.15076118	62.07733213	61.12228456	58.34254023
DTMA-232	12	76.68785443	82.34085339	73.30336774	69.91165088	69.57063782	79.09947695	70.24392513	66.9601446	66.38255599	75.85234653	72.56163392	72.17783224	63.45157258	63.21682468	59.75799793
DTMA-233	12	75.57935267	81.32895276	73.64628653	69.1173072	68.64052459	78.01303239	70.43223545	66.15359514	65.46122479	76.11098985	71.94781868	71.26328068	64.16746559	63.64049961	59.27334224
DTMA-235	12	77.80469493	82.46194541	73.67270335	68.57314767	68.78230199	80.79897301	71.91276911	66.99599399	67.03436886	76.79706236	71.97068644	71.97773062	62.91486617	63.19421471	58.06770696
DTMA-238	12	73.37137928	78.86678686	70.392309	66.03883334	65.92153316	76.13192137	67.79137233	63.49386041	63.22874827	73.25026673	68.97721775	68.88045119	60.5031587	60.67228028	56.16381944
DTMA-239	12	74.2749793	80.77489473	71.81998057	67.51191734	67.52068225	77.92537679	69.07529413	64.97666712	64.81060547	75.68223968	71.50625763	71.4607488	62.53527473	62.73300315	58.34852127
DTMA-240	12	75.5720755	80.79480431	73.61046197	68.18558117	67.57879535	77.62433892	70.46114086	65.30694052	64.50324136	75.72082196	70.56484706	69.89520148	63.27374622	62.79841604	57.26833358
DTMA-242	12	77.01618887	84.3307687	75.97550174	68.84621256	70.2531732	80.87180711	72.76268408	65.91511177	67.10810382	80.01850507	73.06909389	74.46441217	64.69403917	66.32136532	59.21674034
DTMA-246	12	77.39367601	83.83486022	74.37876621	69.89372614	69.66575522	80.71807096	71.46480432	67.21181728	66.68065633	77.80882965	73.61152895	73.21619429	64.18294707	63.77866134	59.48583836
DTMA-247	12	77.45416996	83.32453465	74.71673783	69.24066832	69.4472578	80.28061007	71.63404183	66.28505814	66.40746124	77.66230402	72.38582535	72.47643438	63.46596119	63.92127885	58.46797938
DTMA-248	12	76.93202444	83.4250488	73.80891363	69.41704367	69.47754338	80.63968637	71.12219073	67.01642716	66.8059523	77.76498272	73.65906648	73.59114487	63.86661018	64.00268283	59.63798022
DTMA-250	12	78.2322388	84.46780973	75.18686085	68.41497585	70.2363294	82.30073943	72.95667946	66.47818121	68.12500788	79.18753874	72.90198647	74.51205361	63.29071685	65.35278959	58.63477381
DTMA-252	12	76.93685012	84.24608323	75.2438575	67.59071931	69.2017139	82.02935875	72.97403213	65.60911629	67.02111016	80.23475511	73.06125732	74.42642805	63.91193084	65.3822184	57.90939852
DTMA-257	12	76.79267998	83.50478711	74.37618019	68.4935984	68.61676757	81.35120892	72.36388474	66.7949627	66.71949737	79.11246773	73.43514593	73.39336456	64.23673008	64.52555224	58.61225595
DTMA-258	12	76.10328235	83.91250376	73.91435949	68.99678292	69.59981257	79.66110989	69.8327422	65.18846452	65.63287584	77.77340903	73.02326904	73.59075369	63.00021489	63.63318027	58.77479357
DTMA-264	12	76.18331648	83.17248671	74.2672059	69.20842182	69.15758715	79.07419631	70.23477633	65.27830891	65.06933216	77.25297978	72.49311401	72.27907197	63.52689182	63.33788	58.46475441
DTMA-265	12	75.68080758	82.47099349	73.48465808	68.58710575	68.10154365	79.8284385	70.98414212	66.32092325	65.56206831	77.72254968	73.12516134	72.44344796	64.05090107	63.65061804	58.78890903
DTMA-271	12	77.70362354	83.5164625	74.89429718	69.67321906	69.77854204	80.50897545	72.15868595	67.05322962	66.9993695	77.86341128	72.8847343	72.86057664	64.16442814	64.43535659	59.17620476
DTMA-283	12	79.13188315	85.71216112	76.55206351	68.93822055	70.65580923	82.96552019	73.93151226	66.54954969	67.96752036	80.36714412	73.11269011	74.61811913	64.02202399	65.64255043	58.15545916
DTMA-285	12	78.14343304	84.33017429	74.8708027	70.07061432	69.73213733	81.19142806	71.88188005	67.26285866	66.83217392	78.08851223	73.44096029	73.04428311	63.97816777	63.88200764	59.00430918
DTMA-287	12	75.18588564	81.78420357	73.94538643	67.669918	67.9944543	78.87368924	71.24244188	65.3316832	65.23434561	77.78762801	71.82399023	71.8667736	64.00410135	64.35262043	58.16572104
DTMA-29	12	78.92105826	83.42308272	74.45856252	68.15494898	69.7845739	82.09263548	73.17103766	67.06164336	68.44882818	77.58486642	71.58884445	73.00546309	62.44581284	64.16761932	57.92035671
DTMA-298	12	76.83389752	83.43061153	75.33013459	69.05064857	68.79072746	80.90149032	73.01085515	66.90402362	66.53079303	79.50107405	73.43610455	73.07763358	65.32474206	65.15804993	58.93878432
DTMA-3	12	78.46552469	83.7768468	76.00067453	70.72576315	70.8905852	80.70244015	73.0825767	67.90775528	67.90911524	78.4270353	73.28986427	73.38712978	65.46728368	65.94199235	60.4524903
DTMA-31	12	72.36348225	77.69489964	70.57714425	66.99893726	65.12872563	74.80324548	67.80580233	64.34373273	62.28687371	73.23563986	69.83245429	67.87214873	62.59553733	60.96351278	57.28880279
DTMA-32	12	72.73092562	77.43981376	69.10605124	65.79786517	65.23529751	75.49019813	67.12125634	64.02192172	63.27069049	71.96813374	68.9358555	68.27243386	60.3318377	59.89901769	56.57521829
DTMA-36	12	76.13228921	81.82211364	72.0232944	68.23254926	67.12291805	80.52319318	70.88916936	67.38346555	65.9903181	76.50012992	72.97746166	71.66814314	63.12061708	62.18120186	58.48303511
DTMA-47	12	76.74702174	82.90512652	75.32496289	67.89374989	69.21655473	80.37344537	73.06882524	65.81097316	66.9160697	79.26315906	72.06396346	73.21443478	64.49054562	65.83040033	58.41732585
DTMA-5	12	77.45449718	84.7438999	76.71097789	69.7738436	70.05513406	80.66728458	72.76143951	65.99043254	66.02091466	80.03226847	73.35735188	73.41886292	65.21620831	65.69140602	58.69089947
DTMA-52	12	76.34043392	82.41879028	73.08704669	68.12895628	68.14326792	79.72346178	70.51340181	65.67100242	65.53483678	76.44532384	71.89145832	71.75772067	62.48825325	62.48127483	57.65028255
DTMA-55	12	73.90771101	80.14612231	72.03939571	67.39403284	67.09283197	77.7153831	69.72346383	65.48235565	64.89669953	75.60214367	71.68944286	71.0736722	63.40240807	63.09209968	58.87049318
DTMA-56	12	74.00320644	80.46532917	72.32124364	67.33836256	66.98076144	77.7238159	69.63968984	64.94233726	64.30811824	76.03403176	71.3245235	70.87532224	63.1579115	62.88221861	57.85745382
DTMA-57	12	75.89820363	82.51378985	72.96274537	66.59776182	68.32119208	79.72276418	70.48709938	64.2242458	65.86377155	76.98583469	70.75911016	72.42280373	61.33018622	63.3000759	56.83240802
DTMA-58	12	74.64494373	82.3499658	71.63089909	66.85562736	66.28200543	80.69420585	70.18131118	65.50179117	64.80403683	77.67672158	73.24410684	72.57877924	62.52707909	61.91771167	57.29703832
DTMA-60	12	74.48903901	80.49060357	72.67728246	67.69212078	66.47141773	78.71444339	71.09442439	66.22304021	64.85699313	77.10516303	72.38525364	71.01138147	64.33048417	63.18940931	58.32665285
DTMA-62	12	72.19828288	79.60828165	70.25257284	66.41015918	65.86211208	76.91537768	67.82273806	63.94933705	63.32808724	75.34116346	71.40221723	70.88611663	62.17402788	61.72592199	57.91186823
DTMA-63	12	72.0458285	79.48758534	69.42015355	67.09535821	66.24585563	76.35560134	66.39939379	64.26646841	63.2622829	73.90840412	71.85189563	70.71512851	61.57494503	60.89771512	58.60146927
DTMA-64	12	74.33202159	81.0512971	71.78276446	67.02492903	67.01352039	78.36114562	69.16933374	64.77828942	64.40550343	75.82621192	71.51652335	71.24037078	62.15733461	62.01096935	57.46185176
DTMA-66	12	74.44074071	80.70900444	72.14851136	68.35186822	66.89164171	78.34476889	69.77480286	66.33971706	64.64873157	76.18871354	72.67723734	70.97432198	63.94828209	62.54113447	58.89862608
DTMA-70	12	73.98656549	81.09685825	71.56483734	67.48419838	67.01107396	78.56925243	69.28418934	65.26034087	64.76002335	76.42729625	72.4638345	72.01845911	62.92449393	62.66255662	58.58921723
DTMA-71	12	73.01503134	79.66304831	71.82220703	66.53848981	66.25308824	77.38110398	69.61503564	64.62231019	64.10960939	76.20823715	71.29795223	70.82879894	63.31860632	63.05090112	57.81596703
DTMA-72	12	75.13858769	82.33365183	73.21236973	66.66167903	68.14376037	79.64392053	70.64321886	64.23639614	65.50868308	77.85003536	71.47109711	72.79208713	62.37875003	63.81293286	57.26911139
DTMA-73	12	72.70636162	80.15915223	71.75087685	66.40426349	66.77704466	77.03496234	68.68733083	63.44437417	63.67668517	76.27063645	71.12146789	71.30964654	62.55079878	62.99533068	57.56577354
DTMA-74	12	74.94572233	80.97052135	72.93723577	67.5314111	67.09858515	78.61638364	70.74909598	65.60981764	65.02150099	76.69989921	71.51676147	70.99568746	63.5687071	63.19292115	57.76855994
DTMA-75	12	74.23596045	80.53903712	71.70853625	66.79946528	66.43447818	77.92655651	69.26563844	64.66758947	64.11519694	75.51488655	70.87577595	70.39202243	61.93146286	61.5463552	56.85530165
DTMA-77	12	77.41634393	84.62035003	75.60506857	68.78994129	70.48214087	81.08734902	72.14468654	65.56055448	67.08997352	79.30756574	72.76291654	74.27526575	63.64452938	65.4730546	58.69072438
DTMA-81	12	75.95229093	81.72222483	73.88531336	68.92623807	68.11637157	77.88449729	70.40549016	65.51227356	64.47096458	76.0890299	71.3384755	70.39896879	63.55776828	62.75543692	57.88422907
DTMA-83	12	72.73544826	77.66950399	69.99764168	65.61625306	65.59889554	76.4666851	68.77082035	64.52819456	64.27074601	73.81042468	69.76237832	69.51065978	61.78778644	61.87359728	57.50028678
DTMA-85	12	79.55848044	85.25268974	76.56575515	71.80734768	71.23569727	78.95218088	70.47406205	65.92449852	65.21651644	76.26186061	71.69166768	70.95798705	62.77475918	62.41719183	57.84458527
DTMA-86	12	77.05190095	83.24016449	74.09662044	70.58918891	69.15001495	80.67610398	71.53713767	68.01322913	66.4602439	77.78252676	74.53151615	72.96378757	65.30482075	63.85570673	60.36384125
DTMA-87	12	78.2857022	85.76936881	76.84377895	70.56637513	71.00243447	80.86677373	72.02975586	65.9008801	66.13964676	79.35292713	73.52113702	73.75402759	64.44744965	64.7961418	58.58536832
DTMA-89	12	74.48020864	80.8580886	71.68392261	67.69017872	67.2792771	78.56665087	69.35735957	65.76567911	65.13574985	75.82940449	72.11880313	71.60988766	62.88215947	62.52848899	58.68857905
DTMA-91	12	76.90214249	84.14470126	75.59981087	68.99138979	69.6134464	80.44381798	72.03164598	65.61306389	66.11607724	79.48326628	73.03314347	73.5654763	64.34659521	65.30221175	58.60821262
DTMA-92	12	73.56007103	79.64554159	70.6103212	66.06627022	66.93603192	77.37226782	68.43737108	63.94772939	64.8259923	74.53066164	70.25756614	71.04751397	61.10003312	62.09286454	57.58908796
DTMA-93	12	74.36967405	80.60832521	71.46749689	69.11416744	67.95405888	75.76487023	66.78128643	64.49311581	63.18465406	73.20006241	70.91833362	69.6122174	61.81230963	60.75494434	58.16786562
DTMA-94	12	78.13689375	84.42334188	74.7317236	68.49791391	70.26561051	81.95889579	72.42219525	66.28439267	67.90175036	78.78049221	72.89245763	74.38228635	62.98992825	64.87310853	58.69572048
DTMA-95	12	76.28986762	82.91115778	74.63543611	69.11304353	68.95547619	77.96871805	69.94663147	64.57310793	64.17108521	76.54264061	71.24038582	70.90054773	62.94258844	62.78498076	57.24022605
DTMA-96	12	77.74946547	83.19650786	73.87841342	69.80035897	69.06511547	81.65059594	72.39286732	68.6113028	67.61896771	77.79992939	73.98635062	73.11478431	64.65517542	63.91524142	59.92181851
DTMA-98	12	74.76920514	81.23784701	71.9324988	67.8980789	67.62413461	78.95419819	69.73990974	65.93472181	65.53510151	76.32391889	72.52308823	72.13526518	62.98330378	62.88951749	58.85131296
DTMA-10	12	81.45102935	84.92968203	76.34856335	69.7469694	71.65175912	85.06135779	76.32983431	69.53043326	71.63682428	79.75541128	72.91008021	74.92648478	64.60119816	66.36023554	59.73932567
DTMA-103	12	81.00027764	87.03293771	77.65514206	70.6432367	72.58391255	85.07307484	75.67013343	68.41761665	70.64429861	81.5566375	74.33203548	76.44456685	65.02386433	66.89874518	59.82642984
DTMA-104	12	78.34978149	84.55286954	75.98179889	69.33533447	71.13102155	81.98371301	73.05701689	66.41491341	68.27386414	79.3046073	72.49641464	74.37834838	63.92190805	65.59655684	58.93570965
DTMA-106	12	78.5626917	82.18609346	75.36120797	68.639857	70.00070221	80.96332111	73.96527224	67.04006712	68.59699817	77.68278186	70.66714806	72.20482719	63.8975161	65.21922165	58.39684215
DTMA-108	12	75.66118316	81.7299192	72.86161533	67.18108295	68.40131925	80.08222977	71.11396694	65.23728007	66.66110571	77.08569825	71.14964349	72.51790115	62.45330163	63.55185414	57.87724188
DTMA-110	12	78.97455368	84.38570981	75.8655101	69.12671662	70.89861946	82.40805648	73.56771327	66.71747127	68.70233804	79.17078512	72.13821097	74.06176694	63.48444386	65.25892998	58.53185633
DTMA-128	12	79.19703477	85.83799077	75.46919873	68.82643577	70.77347995	84.07262068	73.4987775	66.71368687	68.73185162	80.10977974	73.20841778	75.22770712	62.97457619	64.67757963	58.04921525
DTMA-129	12	79.44211323	86.44631236	76.92127167	69.74790052	72.01608843	83.79975505	74.17127593	66.87986745	69.15887273	81.12597894	73.70415672	76.07597977	64.24436634	66.50210637	59.16426644
DTMA-13	12	81.11773215	86.11860463	78.25805543	71.40348065	73.48464281	84.52641776	76.6823242	69.53695182	71.93688772	81.56297461	74.47294049	76.66572191	66.60561067	68.6888001	61.77664922
DTMA-136	12	80.96058056	85.69727436	76.94443663	70.08518447	72.28661322	83.75430982	74.78636447	67.91625751	70.2575728	79.54935114	72.55081159	74.85564291	63.87300687	65.92909967	59.20247569
DTMA-137	12	81.97037905	88.10700487	78.17379572	71.2702115	72.93275746	85.02421072	75.06598139	67.83743485	69.80741938	81.29978585	73.89778837	75.84391114	64.21154544	65.78404212	58.78848557
DTMA-138	12	80.29331963	85.97540662	76.57332356	69.33294823	71.74364472	84.82957219	75.23997815	67.83207614	70.49411367	80.89519715	73.43550406	75.99714351	64.11916869	66.56649363	59.29130985
DTMA-139	12	78.37116805	84.7772665	76.69948152	69.42568229	70.8418397	81.89435719	73.66166449	66.22903	67.78126021	80.08428695	72.52003719	74.08203505	64.57388602	66.06939097	58.56267684
DTMA-14	12	80.70787929	85.26664686	76.88998836	70.05980587	72.32426059	84.19785381	75.6131806	68.43878882	71.03891119	80.08149179	73.00508557	75.44563319	64.66668868	66.88114594	60.03059047
DTMA-140	12	78.80627439	84.86971232	76.03127595	69.26324081	71.0297373	82.67538374	73.67596066	66.7843213	68.66822202	79.78512157	72.66705322	74.67463211	63.86402029	65.74046621	58.74155887
DTMA-144	12	77.26331742	83.24434254	74.08160556	67.66332592	69.43273258	81.64438178	72.32748505	65.64423179	67.68521635	78.2773129	71.62738654	73.55171189	62.46086112	64.22329846	57.69578285
DTMA-145	12	78.98481983	85.15559311	75.74747794	69.65624708	70.76875162	82.64168126	73.06888282	66.70013849	68.0708792	79.30227501	72.85037858	74.18589034	63.46010442	64.65844396	58.4171428
DTMA-146	12	80.45375486	86.54481377	76.53307138	69.786614	71.82820218	84.55232583	74.32703186	67.4748151	69.64748777	80.44270543	73.61051251	75.71455101	63.5341828	65.46348602	58.75886544
DTMA-147	12	79.78755534	86.37291547	76.92541885	70.4679655	72.33515886	83.88469653	74.42968899	67.76598904	69.76801266	80.95059032	74.14363131	76.20263224	64.76154822	66.67860828	59.91912915
DTMA-148	12	78.59381849	84.96736951	76.15733578	68.88198469	71.39421998	82.28940054	73.30941074	65.92253195	68.55742609	79.58898323	72.22902997	74.78801032	63.44531952	65.88180744	58.4855127
DTMA-150	12	77.33006389	83.60171852	75.13177232	68.39847381	69.28675205	80.74458391	72.02707054	65.32333679	66.28315951	78.36945062	71.46927965	72.41525403	63.04545548	63.7054231	57.12169264
DTMA-151	12	79.58087872	86.00735761	76.74775526	68.94387017	71.39260762	83.68466694	74.18732515	66.57431459	68.95242826	80.59354097	72.78237745	75.19655155	63.4404975	65.71621674	58.06515377
DTMA-152	12	78.89791595	84.92790792	75.44958438	70.54493062	72.13660459	82.15478646	72.52801192	67.44258105	69.21401567	78.72875108	73.54783597	75.25010643	64.17848221	65.60088031	60.69812617
DTMA-157	12	78.18561204	85.06526555	76.50175604	68.38310573	70.91405968	81.89265469	73.24495111	64.91533246	67.6632259	80.14079265	71.75565106	74.4303668	63.26898162	65.6339149	57.5018541
DTMA-160	12	77.50735697	82.85219467	74.00131085	67.44619259	69.71553462	81.74248164	72.86725363	66.05292814	68.4848423	78.10871878	71.28885211	73.66655599	62.53128253	64.69731134	58.16443693
DTMA-164	12	77.93619464	84.96835942	75.5100513	69.5925321	71.00426804	81.1866916	71.79677693	65.56657092	67.22332599	78.56621276	72.42593715	73.97994047	63.01437177	64.28465974	58.40264853
DTMA-166	12	80.09947057	85.84985665	77.13242218	69.68610888	72.1354448	83.78358802	74.80077034	67.37269555	69.86546306	80.49102176	72.99695968	75.48312138	64.17222887	66.51213073	59.21701713
DTMA-174	12	78.96830316	84.95425055	75.59291237	68.94198014	71.26177673	83.44374526	73.82764705	67.02242961	69.50836009	79.79606973	73.0173892	75.48897956	63.65534438	65.69579131	59.27844912
DTMA-175	12	78.1705945	83.87504993	74.12600061	67.89955507	70.400942	81.77350427	71.98367359	65.58558773	68.23321051	77.61284625	71.1136294	73.71452056	61.55097738	63.9157779	57.64471119
DTMA-177	12	83.09078036	88.49279329	79.28834357	71.63840207	74.19667581	85.8925701	76.51522136	68.71058578	71.44959947	81.86922167	73.97611782	76.69738821	64.74493585	67.31072919	59.58500499
DTMA-178	12	81.69620418	87.88155569	78.39383815	71.23256723	73.00450106	84.93705997	75.60220383	68.05975013	70.11673623	81.69230332	74.1103312	76.13232683	64.97932675	66.87293239	59.41482444
DTMA-179	12	81.69100093	87.59526557	77.7753366	71.20502121	72.78215507	85.27764695	75.35745486	68.62798783	70.33860928	81.40491781	74.55543219	76.30623975	64.72478327	66.26074508	59.64165317
DTMA-180	12	80.48504694	86.55186269	77.14832975	69.99488685	72.31017	84.61379187	75.00374924	67.74152501	70.22579783	81.06686353	73.74869378	76.18648779	64.38699623	66.67481463	59.4337919
DTMA-182	12	81.52621982	87.4212042	77.98725057	71.16147311	73.04486406	85.58635667	75.96936417	68.90985753	70.98265718	81.84843087	74.73014071	76.79240673	65.4608663	67.2993822	60.32236122
DTMA-184	12	79.98813643	84.90028486	75.46249576	68.49769216	71.252676	84.10442621	74.52927456	67.24711035	70.32744917	79.52363699	72.14998641	75.10365882	62.86325013	65.66574358	58.54268893
DTMA-185	12	83.38246218	89.36197585	79.17041336	72.83387263	74.76884821	86.81597949	76.68277806	70.01878525	72.19657197	82.37013551	75.88445986	77.86715676	65.82592149	67.56590667	61.2455916
DTMA-187	12	79.59093437	86.20242935	76.96043085	70.16332874	72.32210102	84.30747844	74.84295771	67.83614276	70.19562408	81.38425016	74.3137414	76.66891162	65.17991379	67.24800034	60.38828556
DTMA-188	12	81.76683648	86.77326567	77.98467574	70.83234337	73.10772803	84.89428293	75.99753541	68.557554	71.06834794	81.02216625	73.56310653	76.0072036	64.8606415	67.08897121	59.83591452
DTMA-189	12	81.13313801	85.31655673	78.1324661	69.50569257	72.84693993	84.11784223	76.55186294	67.92769109	71.355711	80.91148297	72.28537768	75.583339	65.00038289	68.1451553	59.6418712
DTMA-190	12	78.1020243	84.91371403	75.7204025	68.85050105	71.56368996	81.93474468	72.67549074	65.51252258	68.52588171	79.51634329	72.30462417	75.1846077	63.27848382	65.9872755	58.95290099
DTMA-193	12	80.44551795	85.26265683	76.81615904	69.19872098	71.62308365	84.27072347	75.77491539	67.98483437	70.56051505	80.63071962	72.79151843	75.31578449	64.35832404	66.7667804	59.03434358
DTMA-194	12	79.15540222	84.99895255	76.22541913	69.12192298	71.04019861	82.88659544	74.09253761	66.70431282	68.85378724	79.93755629	72.618529	74.6649056	63.88798875	65.62351981	58.60257222
DTMA-195	12	78.38665357	85.37193071	75.49222607	68.30019146	71.1915845	82.82262053	72.90327553	65.54843677	68.55914843	79.89226724	72.41035476	75.46280185	62.76835018	65.45921675	58.27373212
DTMA-198	12	80.87756433	86.29295082	76.66301324	69.95419786	71.94322936	85.36843066	75.72913589	68.63603237	70.9402463	80.85662691	73.99746717	76.12336002	64.46174977	66.30157482	59.62300223
DTMA-199	12	80.40460559	87.43553429	77.5389497	70.04496848	71.9161613	84.42031392	74.42536924	66.84677732	68.79658406	81.57156852	73.78425153	75.82824965	63.85485476	65.68850638	58.10104206
DTMA-2	12	78.29861876	84.58254902	74.85404069	69.68988337	70.48408212	81.6434692	71.90565694	66.48779574	67.53339085	77.99903004	72.6235018	73.54033622	62.89752871	63.52426465	58.47025681
DTMA-200	12	80.45863631	86.0514974	77.87679545	70.18613212	72.37064747	84.4926658	76.10329515	68.30097445	70.69681509	81.66278334	73.81508822	76.05630295	65.54187174	67.6736244	60.07264406
DTMA-202	12	81.67083375	87.36030586	77.22100978	71.13165283	73.41323098	85.39196357	75.12571288	68.8227751	71.33800399	81.03698397	74.70583873	77.07194534	64.48501849	66.71975331	60.6208901
DTMA-203	12	79.23503658	85.45359881	76.62255506	69.00218715	71.03928883	83.48012835	74.6379141	66.78726296	68.99356415	80.73039578	72.86874338	75.00282156	64.08456697	66.06281521	58.35841678
DTMA-205	12	77.79982694	84.02254239	74.68563461	68.22022885	69.97332846	80.6268825	71.27879781	64.61785065	66.5303857	77.6098597	70.78522466	72.69225646	61.56494899	63.32267923	56.7278145
DTMA-208	12	74.74558318	80.37378292	70.821943	65.08035936	66.89121889	79.93875265	70.31462772	64.38660109	66.34006308	75.98016218	69.94129238	71.81078383	60.38983584	62.23202074	56.33239848
DTMA-21	12	80.46043104	84.9142354	75.23809516	69.85271785	71.56567491	84.07389742	74.32154433	68.72784178	70.56097014	78.88495001	73.11857794	74.99024362	63.54031302	65.24583875	59.72897429
DTMA-211	12	75.69798542	80.27669982	71.92107305	66.28951667	67.66575234	79.47495078	71.01362934	65.06586301	66.74741117	75.48496781	69.62207847	71.22446508	61.30565954	62.72630337	56.99682609
DTMA-215	12	76.98877944	80.65392373	71.85360585	65.09032145	66.09060705	81.85600376	72.87647149	65.78335165	67.0923139	76.56512491	69.42898305	70.69281989	60.57244133	61.66212059	54.74387658
DTMA-216	12	79.30112808	86.1607536	76.8322473	69.71447189	71.69953428	83.24123808	73.79882358	66.48764342	68.76046863	80.71960473	73.35876324	75.46530926	63.97864485	65.92963132	58.92764357
DTMA-221	12	76.13370886	81.38218706	72.31909614	66.86790145	68.52705572	80.68633739	71.43341083	65.82517478	67.70093627	76.68474709	70.96737304	72.81083587	62.04300902	63.55052449	58.16173051
DTMA-222	12	81.23319817	85.64433531	76.07155874	70.14658635	71.90856197	84.64254942	74.956706	68.8827292	70.85634486	79.4737847	73.18120053	75.22170514	63.69696008	65.39990527	59.46801885
DTMA-226	12	76.6979873	82.96548882	74.14576171	67.44267721	69.15396279	80.46389833	71.64940101	64.7423745	66.54039246	77.96756134	71.03556049	72.85537789	62.30017536	63.90758794	57.19844979
DTMA-227	12	89.81721855	84.54442894	75.91900758	69.50189239	71.05816999	93.57400198	84.80504513	78.23569919	79.9021715	79.47336558	72.9015582	74.501518	64.27541322	65.70231966	59.27605495
DTMA-229	12	76.18421973	80.21378143	73.16830148	66.22966039	67.92114456	79.60800349	72.1443313	65.0722033	66.89443106	76.36599873	69.20066528	71.03682735	61.99935328	63.59276486	56.63646017
DTMA-234	12	76.77068939	83.39853388	74.44824617	67.50526233	69.23564087	81.15779554	72.12039359	64.91999236	66.86758864	78.7929785	71.57970544	73.4700402	62.60834602	64.38882355	57.35608157
DTMA-236	12	77.27949231	81.65785175	73.5972243	67.36067888	69.01879952	80.49088519	72.34112661	65.80579942	67.73715281	76.72321745	70.17124372	71.99792957	62.32226109	64.0852559	57.55281827
DTMA-237	12	75.12414542	80.51597567	72.94471289	66.07213959	67.5902094	79.09857323	71.28865518	64.28879764	65.93145273	76.73955116	69.6535535	71.3612579	61.92830452	63.35384098	56.55282719
DTMA-24	12	78.64087165	85.07673951	76.17644092	69.03918311	71.67155477	82.84870026	73.81587126	66.42699561	69.33735549	80.26610589	72.73389669	75.64443357	64.07439079	66.79190482	59.4202917
DTMA-241	12	76.83457698	81.84664398	72.90015472	68.41276571	69.05144602	78.87533264	69.88502068	67.63710037	67.14806316	75.71243347	70.97896968	71.73311683	62.14345561	62.75805051	58.21584934
DTMA-243	12	77.86882787	84.35472917	74.44510679	68.46737769	69.73405239	81.42621562	71.53122036	65.41450624	66.81988686	78.03390766	71.78735134	73.1936393	61.95314404	63.17056606	57.12102884
DTMA-244	12	77.65928699	83.84023995	75.42522675	67.8539002	69.7691497	80.17216599	71.67810911	63.88277187	66.03192975	77.80939794	69.99071533	72.09389541	61.83829933	63.56895407	56.03023763
DTMA-245	12	77.56453001	83.80533345	74.80174801	68.26805738	69.58696956	81.67106612	72.68728009	66.03860444	67.49766291	78.84115069	72.12632399	73.52205172	63.28917252	64.58472424	57.91428642
DTMA-249	12	81.00953066	86.64006621	76.3638983	69.82968771	71.49528325	85.75717975	75.39075449	68.61836144	70.53333391	81.05126462	74.19541236	76.02712216	64.09244128	65.71970412	59.15815145
DTMA-25	12	78.75042702	84.11331152	75.1030673	68.51957828	71.10308793	81.86181928	72.59857968	66.08228277	68.64883143	77.97339823	71.25248294	73.87329722	62.25360455	64.75514024	58.14295958
DTMA-251	12	77.30621039	85.00971776	75.36542699	68.76019425	70.99619009	81.13893249	71.29852867	64.37280277	66.92320334	79.06761085	72.19317286	74.62939848	62.52887924	64.73743333	58.08992473
DTMA-253	12	79.88788501	86.74261106	76.55593274	70.06917605	72.1565474	83.90286751	73.75383676	66.86184433	69.2767866	80.69680558	73.82399516	76.11752648	63.74776535	65.83531645	59.25947329
DTMA-254	12	79.04449792	85.38591225	75.2725782	69.67233448	70.9929107	82.65551676	72.32211786	66.52556659	68.10419666	78.82249134	72.90381562	74.3964908	62.78985998	64.34741285	58.49803086
DTMA-255	12	78.81561881	85.87751289	75.6184412	68.58724637	71.20937511	83.15470677	72.65043992	65.46638093	68.30773092	79.76111904	72.46929276	75.27047831	62.28673293	64.88522562	57.72057461
DTMA-256	12	79.42019455	85.59824644	76.12297636	69.42292534	71.23867656	84.55293237	75.01591798	68.31570286	70.20405129	81.06260838	74.1738527	76.13934682	64.83958249	66.54397443	59.90331913
DTMA-259	12	80.26509916	86.98103889	77.272234	70.50300828	72.14428331	84.89128361	74.99143463	68.05976235	69.88514983	81.85601003	74.7463142	76.54628333	65.11892364	66.67841256	59.85906819
DTMA-26	12	78.87254334	84.2266938	75.09033088	69.34556714	70.52156194	81.62315645	72.28702176	66.49498683	67.81068165	77.63171265	71.73494123	72.96887945	62.65142734	63.69505644	57.94990639
DTMA-260	12	81.02093195	87.88436856	78.67015724	70.70610951	72.99832836	84.48669853	75.0279981	66.94177867	69.38447395	81.87730465	73.74339026	76.06035907	64.57124688	66.68797472	58.78731226
DTMA-261	12	79.87374772	85.69472673	76.78656593	69.60723469	71.86731512	84.07543368	74.94109859	67.69623003	70.09424841	80.82047923	73.4872505	75.87048117	64.42029303	66.58320029	59.52834561
DTMA-262	12	81.57026545	86.89337193	76.88887665	69.68080559	71.66030245	85.4939164	75.30916019	67.86391715	70.06731926	80.74067912	73.27143105	75.38635912	63.34340081	65.37555825	57.94073487
DTMA-263	12	79.64746907	85.8934298	76.24460269	69.50715501	71.79106244	84.00914854	74.0638977	67.36266227	69.70753454	80.52509919	73.65589587	75.94653923	63.85971055	66.05288268	59.39590366
DTMA-266	12	79.43982537	86.34878335	77.00312882	70.03734033	71.41932987	84.20185641	74.74548855	67.69006514	69.15580263	81.728887	74.38912673	75.92033254	65.1528467	66.43913112	59.3699817
DTMA-267	12	79.60262246	84.72012458	76.07420596	69.21091258	70.75830806	82.75769424	74.19719256	66.98176706	68.82682322	79.13939678	72.06419569	73.74160391	63.44111116	65.03189599	58.13537191
DTMA-268	12	80.32333134	86.69729123	77.73261638	69.99376986	72.43830686	84.65567728	75.57273689	67.60011107	70.27242122	81.98719938	74.02648384	76.58068078	64.96904377	67.37384632	59.64570405
DTMA-269	12	78.46637379	83.63864049	74.27295223	67.88997098	69.95938052	82.32774108	72.68210509	66.29683241	68.42570164	77.88021827	71.32312354	73.49298813	61.87547931	63.79248759	57.5087404
DTMA-27	12	77.10380307	83.03897109	73.84354704	67.20242715	70.01791867	81.15818726	71.62400258	64.87027445	67.91966252	77.64302569	70.88288692	73.80310978	61.54995525	64.30140159	57.76786639
DTMA-270	12	79.22082912	84.8209999	76.01227203	69.2591042	70.48432964	82.42570697	73.56930817	66.61395765	68.02026877	79.15180418	72.11755335	73.51099741	63.50240263	64.64376992	57.83527432
DTMA-275	12	80.52908175	85.92125647	76.87502771	70.31284788	71.71192644	84.31981175	75.15525572	68.29005502	69.96399486	80.53788117	73.62630223	75.24298959	64.62490813	66.00159828	59.30112771
DTMA-28	12	82.08948081	86.98861656	77.63070838	70.99803113	73.19146584	85.48921914	75.85757051	69.12755626	71.58335661	80.90988112	74.01092256	76.43894996	64.71485826	66.85817993	60.21056836
DTMA-280	12	76.86565633	81.84633165	72.26953913	66.61009928	68.09874327	81.3487785	71.57118553	65.81779854	67.38100723	76.71987089	70.7153404	72.34030983	61.21320282	62.63990792	56.90331186
DTMA-281	12	77.52769612	82.68597364	73.89237563	67.39646157	68.98094159	81.09156345	71.99167059	65.36017898	67.13136013	77.26481108	70.48895842	72.19461362	61.65035367	63.26298675	56.67206963
DTMA-282	12	76.42800998	83.64216938	75.15746681	68.14918332	70.06500353	80.46445315	71.80396092	64.47911355	66.64604576	79.12829907	71.75407149	73.85416497	63.5859823	65.38263996	58.23304718
DTMA-284	12	78.33469762	85.75472022	75.35844865	68.74722819	71.39512115	83.00061313	72.4278546	65.62878106	68.46185367	79.89486378	73.02391888	75.76758439	62.748922	65.27860882	58.62003117
DTMA-286	12	82.22245707	88.0395073	79.50998464	71.34286907	73.47627218	85.4799329	76.67592792	68.41051902	70.69906056	82.71419525	74.26935492	76.56136311	65.80638858	67.83975035	59.63366929
DTMA-289	12	78.17707923	86.10850842	75.4229869	68.93075657	70.93110281	83.16949141	72.38822561	65.69816086	67.83940333	80.20367625	73.47379239	75.62830696	62.91015773	64.76592438	58.27930988
DTMA-291	12	80.41897949	86.30478336	77.49881898	69.93196034	72.09658143	84.19491444	75.37949616	67.57180832	69.9476186	81.12491131	73.33279478	75.58548676	64.69504658	66.71127236	59.09831421
DTMA-292	12	79.2083177	85.76433951	76.25136881	68.8456636	71.15702508	83.68325205	73.84568271	66.38919296	68.84310919	80.5356698	73.04690567	75.42726706	63.52827922	65.76226512	58.36103331
DTMA-293	12	77.47825424	84.4928398	74.8006444	68.202816	70.92621441	81.89022801	72.01967898	65.33291708	68.19168279	79.04508446	72.27468894	75.10719919	62.52567305	65.1347602	58.67153488
DTMA-294	12	78.58344126	84.61433257	75.57919793	68.95071374	70.83838882	82.15094516	72.88356006	66.07619315	68.12170385	79.01208327	72.21325026	74.18614922	63.28257773	64.97254172	58.40686968
DTMA-296	12	79.39366701	85.40161062	75.90299708	69.70523317	71.60159879	82.77550039	73.27688778	66.79467507	68.92327512	79.21480422	72.7071638	74.76239077	63.50750313	65.31273981	59.01516039
DTMA-297	12	82.56943297	87.46880876	78.89806901	71.82572657	73.2000303	85.19332731	76.64813349	69.2550949	70.94505037	81.37462271	74.03286366	75.61481125	65.58641074	66.97838911	59.81304751
DTMA-299	12	84.16094668	91.12781601	80.94801355	73.07882966	75.61161661	87.45578485	77.17093461	69.24121519	71.89317824	84.03264689	76.08031489	78.63837047	65.94576464	68.39247809	60.59437195
DTMA-300	12	82.24055073	88.64747188	78.94642075	71.09561599	73.6917664	85.91255661	75.99340134	67.85521965	70.74261054	82.45412539	74.24226872	77.04564636	64.7104657	67.17741806	59.28790425
DTMA-33	12	77.57472716	85.62322825	76.27162346	69.62643266	71.08416444	81.92582819	72.48190975	65.61429894	67.27808716	80.56639897	73.60903377	75.27250119	64.27141723	65.75062335	58.97850707
DTMA-34	12	81.43141745	87.4730822	77.05688571	69.92810744	71.84094352	86.37410164	75.89362004	68.50365011	70.62406566	81.92392633	74.47031763	76.54695293	64.33225305	66.07386977	58.94785957
DTMA-35	12	76.38024649	81.8037451	72.83908058	66.13711442	68.13639941	81.08979506	72.08427613	65.09911698	67.31601514	77.39353477	70.56678901	72.67233734	61.57262231	63.66305437	56.76345462
DTMA-37	12	78.81603186	86.33424528	75.44110483	70.12418203	71.40265411	82.97990978	71.9492733	66.45562872	67.93370808	79.38574894	73.89768795	75.25885102	63.12475076	64.32638123	58.95694468
DTMA-38	12	77.33407742	84.14276984	75.7736695	69.54623544	70.92830229	81.27328061	72.86125061	66.42638605	68.01109328	79.67605209	73.12748553	74.68368267	64.9701369	66.15835074	59.93471109
DTMA-39	12	81.96841264	88.83718433	78.50126363	71.41025311	73.62321838	85.4979035	74.90911628	67.62557823	70.0606627	81.85804804	74.53194004	76.91200726	64.18092315	66.33412961	59.18610274
DTMA-40	12	78.98616432	86.28654298	76.80638092	69.64350233	71.08097015	83.6409543	74.04526495	66.51070583	68.33839169	81.39060027	73.8155261	75.45980802	64.58286065	65.99669477	58.66259885
DTMA-41	12	82.03891233	87.11180708	77.60459603	70.18131202	72.49308936	85.72618874	76.34081712	68.53419109	71.14052776	81.3112242	73.57750692	76.01270631	64.21878556	66.47224327	58.98097415
DTMA-42	12	80.18573965	84.70664076	75.75105327	68.63592772	71.3840281	83.41549206	74.37573171	67.04518853	70.06879048	78.99797024	71.58173097	74.5289212	62.7814143	65.55259182	58.26869028
DTMA-43	12	79.19435812	84.57355155	74.77683341	69.23587801	70.81635848	82.11268671	71.58083693	66.86697259	68.56318473	78.00531511	72.25932464	73.98165032	62.5219876	64.02578469	58.57370688
DTMA-44	12	82.56192513	88.31254307	78.42630326	71.68992187	73.93598932	86.44588163	76.41633056	69.48716712	71.92808779	82.22156774	75.27982407	77.61866118	65.34499072	67.5811247	60.8214869
DTMA-45	12	80.50991347	84.84494769	77.26709365	70.16246886	71.23906814	83.63283523	76.00912805	68.67953697	69.9193241	80.18458723	72.89281191	74.0814499	65.34761965	66.41516183	59.24936295
DTMA-48	12	79.85275369	86.39216963	77.77317332	70.62729432	72.14036106	83.26078583	74.38888507	67.17230263	68.79540367	80.91354193	73.69034826	75.21369952	64.97395021	66.42339732	59.3451957
DTMA-49	12	80.05781826	85.24594906	76.29181726	69.3104233	71.47196822	83.74976943	74.82756057	67.45267804	69.92514436	79.91390743	72.59428022	74.93903876	63.84876724	66.04946736	58.83965007
DTMA-53	12	78.7809703	84.55818123	75.55848405	68.72948758	70.04019662	83.56500131	74.51249605	67.45760646	69.05328661	80.2366286	73.17043822	74.58926024	64.21424183	65.39012779	58.64963227
DTMA-54	12	81.11923567	85.79379478	76.17222449	69.66506616	71.50367015	84.56002534	74.79242179	68.04664375	70.09272451	79.55562242	72.63982119	74.73189953	63.07034654	64.97832151	58.27891349
DTMA-59	12	77.72997429	85.71661998	76.0761346	69.36605932	71.81996781	82.34708061	72.45036674	65.45447139	68.19802596	80.4797589	73.4462365	76.09921584	63.72319757	66.23191945	59.4487586
DTMA-6	12	80.20235942	85.11660705	76.96988161	69.24360754	72.79666612	83.56063931	75.33204342	67.35705196	71.11211383	80.25393051	72.19640333	75.92211079	64.20974699	67.7087237	59.81957486
DTMA-61	12	79.11690217	85.82121774	76.55848344	70.56438356	71.76161159	83.00764205	73.62854497	67.41256729	68.82166289	80.34354491	74.12299306	75.43517577	64.86081545	65.95309093	60.00619935
DTMA-65	12	78.85684698	84.01296569	75.1702438	68.04268357	70.48965238	82.7148179	73.83560288	66.34544829	69.12163318	79.02903972	71.47789772	74.15570597	63.0434861	65.39023228	58.10447577
DTMA-67	12	77.34216493	84.0670572	75.14752962	67.21152823	69.76556373	81.55357355	72.53988789	64.41103827	67.24326663	79.35399316	71.17180374	73.87966706	62.37577196	64.78556216	56.92034195
DTMA-68	12	77.41893689	83.57766536	74.40233727	67.81721285	70.26660957	80.71353054	71.39964552	64.72879172	67.32635812	77.66310391	70.89392872	73.4552816	61.79007627	64.145483	57.59157477
DTMA-69	12	77.10671388	84.59857711	74.30047633	68.54210736	70.01632165	81.64740185	71.2563744	65.30936356	66.92733762	78.60724333	72.64639838	74.24373414	62.4225087	63.75428422	58.04245476
DTMA-7	12	78.49267513	84.38546411	76.23299312	69.73010379	71.29658575	81.72788354	73.49312606	66.79137058	68.62022626	79.35779958	72.56202689	74.3015985	64.56438682	66.1678897	59.53527898
DTMA-78	12	77.10032525	84.56997351	74.35040874	67.96417699	70.0823457	82.73709795	72.61091121	65.90293718	68.36693779	80.01088989	73.35654707	75.62322853	63.25221359	65.17935365	58.90928789
DTMA-79	12	79.88378596	85.5620107	77.61962559	70.80985771	71.80801053	82.28448999	74.21716262	67.26276655	68.39109788	79.86585199	72.86977372	73.95424268	64.94447072	65.81908161	59.01862111
DTMA-8	12	79.81535521	84.36538815	76.22663349	70.54639385	72.22006074	83.17741347	74.86875254	68.79882624	70.74045116	79.35021031	73.33086447	75.18525801	65.27915731	66.99949082	61.06586146
DTMA-80	12	79.85094216	85.88313879	78.44053849	68.81181122	71.64516418	84.34001445	76.77523686	66.89871201	69.99446943	82.79840687	72.87613578	75.85635184	65.76940603	68.49589288	58.72585474
DTMA-82	12	73.09242204	76.8714921	69.72490729	63.99648091	65.6690678	76.2524972	68.88787822	62.89225573	64.85135681	72.63727388	66.64152314	68.53924646	59.44266338	61.05086994	55.26193592
DTMA-84	12	79.53563703	85.00392738	75.52900812	69.54247454	71.26150762	82.53901206	72.80914397	66.79502074	68.60572842	78.17699584	72.1125022	73.92622053	62.5654197	64.16215693	58.2921185
DTMA-88	12	77.51032013	82.7403502	73.52232712	68.45369058	70.02850583	80.6147557	71.15219469	65.90851195	67.68500419	76.38160785	71.14823785	72.80099286	61.91447482	63.38403539	58.26801232
DTMA-9	12	80.81118088	84.50045648	76.77684191	70.51974125	71.87136786	84.01504808	76.27498164	69.74785427	71.3636296	79.85772518	73.2684264	74.75245236	65.79605338	67.05795165	60.68376716
DTMA-90	12	77.92839182	84.62374256	74.53228683	69.31009134	70.41550475	81.23005103	70.99612639	65.52733602	66.8842319	77.80972033	72.21968277	73.50698048	62.33047674	63.38628024	58.07734847
DTMA-99	12	78.86652364	84.49508992	75.28442818	68.95770939	70.65368409	82.07072105	73.02853202	66.41178591	68.29099016	78.67317819	71.96019102	73.84098813	62.99341302	64.55618975	58.12632309
herit12	12	0.761007794	0.888979601	0.827690151	0.495819992	0.82859599	0.761007794	0.735760129	0.731092359	0.462246553	0.717032572	0.888979601	0.735760154	0.84081792	0.456945517	0.862769073
DTMA-1	36	72.3590832	72.3590832	72.3590832	72.3590832	72.3590832	72.3590832	72.3590832	72.3590832	72.3590832	72.3590832	72.3590832	72.3590832	72.3590832	72.3590832	72.3590832
DTMA-100	36	71.69790601	71.69790601	71.69790601	71.69790601	71.69790601	71.69790601	71.69790601	71.69790601	71.69790601	71.69790601	71.69790601	71.69790601	71.69790601	71.69790601	71.69790601
DTMA-101	36	71.19719803	71.19719803	71.19719803	71.19719803	71.19719803	71.19719803	71.19719803	71.19719803	71.19719803	71.19719803	71.19719803	71.19719803	71.19719803	71.19719803	71.19719803
DTMA-102	36	68.75704546	68.75704546	68.75704546	68.75704546	68.75704546	68.75704546	68.75704546	68.75704546	68.75704546	68.75704546	68.75704546	68.75704546	68.75704546	68.75704546	68.75704546
DTMA-105	36	69.33909025	69.33909025	69.33909025	69.33909025	69.33909025	69.33909025	69.33909025	69.33909025	69.33909025	69.33909025	69.33909025	69.33909025	69.33909025	69.33909025	69.33909025
DTMA-107	36	67.89073726	67.89073726	67.89073726	67.89073726	67.89073726	67.89073726	67.89073726	67.89073726	67.89073726	67.89073726	67.89073726	67.89073726	67.89073726	67.89073726	67.89073726
DTMA-109	36	70.74790986	70.74790986	70.74790986	70.74790986	70.74790986	70.74790986	70.74790986	70.74790986	70.74790986	70.74790986	70.74790986	70.74790986	70.74790986	70.74790986	70.74790986
DTMA-11	36	72.47439204	72.47439204	72.47439204	72.47439204	72.47439204	72.47439204	72.47439204	72.47439204	72.47439204	72.47439204	72.47439204	72.47439204	72.47439204	72.47439204	72.47439204
DTMA-111	36	69.64523128	69.64523128	69.64523128	69.64523128	69.64523128	69.64523128	69.64523128	69.64523128	69.64523128	69.64523128	69.64523128	69.64523128	69.64523128	69.64523128	69.64523128
DTMA-112	36	69.72608321	69.72608321	69.72608321	69.72608321	69.72608321	69.72608321	69.72608321	69.72608321	69.72608321	69.72608321	69.72608321	69.72608321	69.72608321	69.72608321	69.72608321
DTMA-113	36	70.50459204	70.50459204	70.50459204	70.50459204	70.50459204	70.50459204	70.50459204	70.50459204	70.50459204	70.50459204	70.50459204	70.50459204	70.50459204	70.50459204	70.50459204
DTMA-114	36	69.00579092	69.00579092	69.00579092	69.00579092	69.00579092	69.00579092	69.00579092	69.00579092	69.00579092	69.00579092	69.00579092	69.00579092	69.00579092	69.00579092	69.00579092
DTMA-115	36	70.48975137	70.48975137	70.48975137	70.48975137	70.48975137	70.48975137	70.48975137	70.48975137	70.48975137	70.48975137	70.48975137	70.48975137	70.48975137	70.48975137	70.48975137
DTMA-116	36	69.43423813	69.43423813	69.43423813	69.43423813	69.43423813	69.43423813	69.43423813	69.43423813	69.43423813	69.43423813	69.43423813	69.43423813	69.43423813	69.43423813	69.43423813
DTMA-117	36	67.64849595	67.64849595	67.64849595	67.64849595	67.64849595	67.64849595	67.64849595	67.64849595	67.64849595	67.64849595	67.64849595	67.64849595	67.64849595	67.64849595	67.64849595
DTMA-118	36	68.88352965	68.88352965	68.88352965	68.88352965	68.88352965	68.88352965	68.88352965	68.88352965	68.88352965	68.88352965	68.88352965	68.88352965	68.88352965	68.88352965	68.88352965
DTMA-119	36	68.65202724	68.65202724	68.65202724	68.65202724	68.65202724	68.65202724	68.65202724	68.65202724	68.65202724	68.65202724	68.65202724	68.65202724	68.65202724	68.65202724	68.65202724
DTMA-12	36	74.38705597	74.38705597	74.38705597	74.38705597	74.38705597	74.38705597	74.38705597	74.38705597	74.38705597	74.38705597	74.38705597	74.38705597	74.38705597	74.38705597	74.38705597
DTMA-120	36	68.45416048	68.45416048	68.45416048	68.45416048	68.45416048	68.45416048	68.45416048	68.45416048	68.45416048	68.45416048	68.45416048	68.45416048	68.45416048	68.45416048	68.45416048
DTMA-121	36	69.88603465	69.88603465	69.88603465	69.88603465	69.88603465	69.88603465	69.88603465	69.88603465	69.88603465	69.88603465	69.88603465	69.88603465	69.88603465	69.88603465	69.88603465
DTMA-122	36	70.95870665	70.95870665	70.95870665	70.95870665	70.95870665	70.95870665	70.95870665	70.95870665	70.95870665	70.95870665	70.95870665	70.95870665	70.95870665	70.95870665	70.95870665
DTMA-123	36	70.22635276	70.22635276	70.22635276	70.22635276	70.22635276	70.22635276	70.22635276	70.22635276	70.22635276	70.22635276	70.22635276	70.22635276	70.22635276	70.22635276	70.22635276
DTMA-124	36	69.91926371	69.91926371	69.91926371	69.91926371	69.91926371	69.91926371	69.91926371	69.91926371	69.91926371	69.91926371	69.91926371	69.91926371	69.91926371	69.91926371	69.91926371
DTMA-125	36	68.45607675	68.45607675	68.45607675	68.45607675	68.45607675	68.45607675	68.45607675	68.45607675	68.45607675	68.45607675	68.45607675	68.45607675	68.45607675	68.45607675	68.45607675
DTMA-126	36	69.29572139	69.29572139	69.29572139	69.29572139	69.29572139	69.29572139	69.29572139	69.29572139	69.29572139	69.29572139	69.29572139	69.29572139	69.29572139	69.29572139	69.29572139
DTMA-131	36	71.56463949	71.56463949	71.56463949	71.56463949	71.56463949	71.56463949	71.56463949	71.56463949	71.56463949	71.56463949	71.56463949	71.56463949	71.56463949	71.56463949	71.56463949
DTMA-132	36	72.04498667	72.04498667	72.04498667	72.04498667	72.04498667	72.04498667	72.04498667	72.04498667	72.04498667	72.04498667	72.04498667	72.04498667	72.04498667	72.04498667	72.04498667
DTMA-133	36	69.96825927	69.96825927	69.96825927	69.96825927	69.96825927	69.96825927	69.96825927	69.96825927	69.96825927	69.96825927	69.96825927	69.96825927	69.96825927	69.96825927	69.96825927
DTMA-134	36	70.7318407	70.7318407	70.7318407	70.7318407	70.7318407	70.7318407	70.7318407	70.7318407	70.7318407	70.7318407	70.7318407	70.7318407	70.7318407	70.7318407	70.7318407
DTMA-135	36	71.2976472	71.2976472	71.2976472	71.2976472	71.2976472	71.2976472	71.2976472	71.2976472	71.2976472	71.2976472	71.2976472	71.2976472	71.2976472	71.2976472	71.2976472
DTMA-141	36	70.92544171	70.92544171	70.92544171	70.92544171	70.92544171	70.92544171	70.92544171	70.92544171	70.92544171	70.92544171	70.92544171	70.92544171	70.92544171	70.92544171	70.92544171
DTMA-142	36	71.53152041	71.53152041	71.53152041	71.53152041	71.53152041	71.53152041	71.53152041	71.53152041	71.53152041	71.53152041	71.53152041	71.53152041	71.53152041	71.53152041	71.53152041
DTMA-143	36	70.02240024	70.02240024	70.02240024	70.02240024	70.02240024	70.02240024	70.02240024	70.02240024	70.02240024	70.02240024	70.02240024	70.02240024	70.02240024	70.02240024	70.02240024
DTMA-149	36	70.43974952	70.43974952	70.43974952	70.43974952	70.43974952	70.43974952	70.43974952	70.43974952	70.43974952	70.43974952	70.43974952	70.43974952	70.43974952	70.43974952	70.43974952
DTMA-153	36	70.61513129	70.61513129	70.61513129	70.61513129	70.61513129	70.61513129	70.61513129	70.61513129	70.61513129	70.61513129	70.61513129	70.61513129	70.61513129	70.61513129	70.61513129
DTMA-154	36	70.29514485	70.29514485	70.29514485	70.29514485	70.29514485	70.29514485	70.29514485	70.29514485	70.29514485	70.29514485	70.29514485	70.29514485	70.29514485	70.29514485	70.29514485
DTMA-155	36	69.64599565	69.64599565	69.64599565	69.64599565	69.64599565	69.64599565	69.64599565	69.64599565	69.64599565	69.64599565	69.64599565	69.64599565	69.64599565	69.64599565	69.64599565
DTMA-156	36	70.20104159	70.20104159	70.20104159	70.20104159	70.20104159	70.20104159	70.20104159	70.20104159	70.20104159	70.20104159	70.20104159	70.20104159	70.20104159	70.20104159	70.20104159
DTMA-158	36	67.77253862	67.77253862	67.77253862	67.77253862	67.77253862	67.77253862	67.77253862	67.77253862	67.77253862	67.77253862	67.77253862	67.77253862	67.77253862	67.77253862	67.77253862
DTMA-159	36	68.83860338	68.83860338	68.83860338	68.83860338	68.83860338	68.83860338	68.83860338	68.83860338	68.83860338	68.83860338	68.83860338	68.83860338	68.83860338	68.83860338	68.83860338
DTMA-161	36	70.86346024	70.86346024	70.86346024	70.86346024	70.86346024	70.86346024	70.86346024	70.86346024	70.86346024	70.86346024	70.86346024	70.86346024	70.86346024	70.86346024	70.86346024
DTMA-162	36	67.30332095	67.30332095	67.30332095	67.30332095	67.30332095	67.30332095	67.30332095	67.30332095	67.30332095	67.30332095	67.30332095	67.30332095	67.30332095	67.30332095	67.30332095
DTMA-163	36	69.45028252	69.45028252	69.45028252	69.45028252	69.45028252	69.45028252	69.45028252	69.45028252	69.45028252	69.45028252	69.45028252	69.45028252	69.45028252	69.45028252	69.45028252
DTMA-165	36	68.98640981	68.98640981	68.98640981	68.98640981	68.98640981	68.98640981	68.98640981	68.98640981	68.98640981	68.98640981	68.98640981	68.98640981	68.98640981	68.98640981	68.98640981
DTMA-167	36	67.56262824	67.56262824	67.56262824	67.56262824	67.56262824	67.56262824	67.56262824	67.56262824	67.56262824	67.56262824	67.56262824	67.56262824	67.56262824	67.56262824	67.56262824
DTMA-168	36	68.54648084	68.54648084	68.54648084	68.54648084	68.54648084	68.54648084	68.54648084	68.54648084	68.54648084	68.54648084	68.54648084	68.54648084	68.54648084	68.54648084	68.54648084
DTMA-169	36	68.65461581	68.65461581	68.65461581	68.65461581	68.65461581	68.65461581	68.65461581	68.65461581	68.65461581	68.65461581	68.65461581	68.65461581	68.65461581	68.65461581	68.65461581
DTMA-17	36	69.12510565	69.12510565	69.12510565	69.12510565	69.12510565	69.12510565	69.12510565	69.12510565	69.12510565	69.12510565	69.12510565	69.12510565	69.12510565	69.12510565	69.12510565
DTMA-170	36	70.30921002	70.30921002	70.30921002	70.30921002	70.30921002	70.30921002	70.30921002	70.30921002	70.30921002	70.30921002	70.30921002	70.30921002	70.30921002	70.30921002	70.30921002
DTMA-171	36	67.27911117	67.27911117	67.27911117	67.27911117	67.27911117	67.27911117	67.27911117	67.27911117	67.27911117	67.27911117	67.27911117	67.27911117	67.27911117	67.27911117	67.27911117
DTMA-172	36	70.14663164	70.14663164	70.14663164	70.14663164	70.14663164	70.14663164	70.14663164	70.14663164	70.14663164	70.14663164	70.14663164	70.14663164	70.14663164	70.14663164	70.14663164
DTMA-173	36	72.05251883	72.05251883	72.05251883	72.05251883	72.05251883	72.05251883	72.05251883	72.05251883	72.05251883	72.05251883	72.05251883	72.05251883	72.05251883	72.05251883	72.05251883
DTMA-176	36	70.28220093	70.28220093	70.28220093	70.28220093	70.28220093	70.28220093	70.28220093	70.28220093	70.28220093	70.28220093	70.28220093	70.28220093	70.28220093	70.28220093	70.28220093
DTMA-18	36	70.11418228	70.11418228	70.11418228	70.11418228	70.11418228	70.11418228	70.11418228	70.11418228	70.11418228	70.11418228	70.11418228	70.11418228	70.11418228	70.11418228	70.11418228
DTMA-181	36	71.5634464	71.5634464	71.5634464	71.5634464	71.5634464	71.5634464	71.5634464	71.5634464	71.5634464	71.5634464	71.5634464	71.5634464	71.5634464	71.5634464	71.5634464
DTMA-183	36	70.43256935	70.43256935	70.43256935	70.43256935	70.43256935	70.43256935	70.43256935	70.43256935	70.43256935	70.43256935	70.43256935	70.43256935	70.43256935	70.43256935	70.43256935
DTMA-19	36	69.56009591	69.56009591	69.56009591	69.56009591	69.56009591	69.56009591	69.56009591	69.56009591	69.56009591	69.56009591	69.56009591	69.56009591	69.56009591	69.56009591	69.56009591
DTMA-191	36	69.73732641	69.73732641	69.73732641	69.73732641	69.73732641	69.73732641	69.73732641	69.73732641	69.73732641	69.73732641	69.73732641	69.73732641	69.73732641	69.73732641	69.73732641
DTMA-192	36	71.29738571	71.29738571	71.29738571	71.29738571	71.29738571	71.29738571	71.29738571	71.29738571	71.29738571	71.29738571	71.29738571	71.29738571	71.29738571	71.29738571	71.29738571
DTMA-197	36	71.45284046	71.45284046	71.45284046	71.45284046	71.45284046	71.45284046	71.45284046	71.45284046	71.45284046	71.45284046	71.45284046	71.45284046	71.45284046	71.45284046	71.45284046
DTMA-20	36	69.65550239	69.65550239	69.65550239	69.65550239	69.65550239	69.65550239	69.65550239	69.65550239	69.65550239	69.65550239	69.65550239	69.65550239	69.65550239	69.65550239	69.65550239
DTMA-201	36	70.02047448	70.02047448	70.02047448	70.02047448	70.02047448	70.02047448	70.02047448	70.02047448	70.02047448	70.02047448	70.02047448	70.02047448	70.02047448	70.02047448	70.02047448
DTMA-204	36	70.39776115	70.39776115	70.39776115	70.39776115	70.39776115	70.39776115	70.39776115	70.39776115	70.39776115	70.39776115	70.39776115	70.39776115	70.39776115	70.39776115	70.39776115
DTMA-206	36	68.20735786	68.20735786	68.20735786	68.20735786	68.20735786	68.20735786	68.20735786	68.20735786	68.20735786	68.20735786	68.20735786	68.20735786	68.20735786	68.20735786	68.20735786
DTMA-207	36	68.95593447	68.95593447	68.95593447	68.95593447	68.95593447	68.95593447	68.95593447	68.95593447	68.95593447	68.95593447	68.95593447	68.95593447	68.95593447	68.95593447	68.95593447
DTMA-209	36	67.27290987	67.27290987	67.27290987	67.27290987	67.27290987	67.27290987	67.27290987	67.27290987	67.27290987	67.27290987	67.27290987	67.27290987	67.27290987	67.27290987	67.27290987
DTMA-210	36	69.29927359	69.29927359	69.29927359	69.29927359	69.29927359	69.29927359	69.29927359	69.29927359	69.29927359	69.29927359	69.29927359	69.29927359	69.29927359	69.29927359	69.29927359
DTMA-212	36	69.04851993	69.04851993	69.04851993	69.04851993	69.04851993	69.04851993	69.04851993	69.04851993	69.04851993	69.04851993	69.04851993	69.04851993	69.04851993	69.04851993	69.04851993
DTMA-213	36	66.92679932	66.92679932	66.92679932	66.92679932	66.92679932	66.92679932	66.92679932	66.92679932	66.92679932	66.92679932	66.92679932	66.92679932	66.92679932	66.92679932	66.92679932
DTMA-214	36	66.68786286	66.68786286	66.68786286	66.68786286	66.68786286	66.68786286	66.68786286	66.68786286	66.68786286	66.68786286	66.68786286	66.68786286	66.68786286	66.68786286	66.68786286
DTMA-217	36	69.19317272	69.19317272	69.19317272	69.19317272	69.19317272	69.19317272	69.19317272	69.19317272	69.19317272	69.19317272	69.19317272	69.19317272	69.19317272	69.19317272	69.19317272
DTMA-218	36	70.0007535	70.0007535	70.0007535	70.0007535	70.0007535	70.0007535	70.0007535	70.0007535	70.0007535	70.0007535	70.0007535	70.0007535	70.0007535	70.0007535	70.0007535
DTMA-219	36	69.04390064	69.04390064	69.04390064	69.04390064	69.04390064	69.04390064	69.04390064	69.04390064	69.04390064	69.04390064	69.04390064	69.04390064	69.04390064	69.04390064	69.04390064
DTMA-22	36	73.19904411	73.19904411	73.19904411	73.19904411	73.19904411	73.19904411	73.19904411	73.19904411	73.19904411	73.19904411	73.19904411	73.19904411	73.19904411	73.19904411	73.19904411
DTMA-220	36	70.18853042	70.18853042	70.18853042	70.18853042	70.18853042	70.18853042	70.18853042	70.18853042	70.18853042	70.18853042	70.18853042	70.18853042	70.18853042	70.18853042	70.18853042
DTMA-223	36	70.59152882	70.59152882	70.59152882	70.59152882	70.59152882	70.59152882	70.59152882	70.59152882	70.59152882	70.59152882	70.59152882	70.59152882	70.59152882	70.59152882	70.59152882
DTMA-224	36	67.89972598	67.89972598	67.89972598	67.89972598	67.89972598	67.89972598	67.89972598	67.89972598	67.89972598	67.89972598	67.89972598	67.89972598	67.89972598	67.89972598	67.89972598
DTMA-225	36	67.40105337	67.40105337	67.40105337	67.40105337	67.40105337	67.40105337	67.40105337	67.40105337	67.40105337	67.40105337	67.40105337	67.40105337	67.40105337	67.40105337	67.40105337
DTMA-228	36	69.25133718	69.25133718	69.25133718	69.25133718	69.25133718	69.25133718	69.25133718	69.25133718	69.25133718	69.25133718	69.25133718	69.25133718	69.25133718	69.25133718	69.25133718
DTMA-230	36	69.7572582	69.7572582	69.7572582	69.7572582	69.7572582	69.7572582	69.7572582	69.7572582	69.7572582	69.7572582	69.7572582	69.7572582	69.7572582	69.7572582	69.7572582
DTMA-231	36	68.34523935	68.34523935	68.34523935	68.34523935	68.34523935	68.34523935	68.34523935	68.34523935	68.34523935	68.34523935	68.34523935	68.34523935	68.34523935	68.34523935	68.34523935
DTMA-232	36	70.71987321	70.71987321	70.71987321	70.71987321	70.71987321	70.71987321	70.71987321	70.71987321	70.71987321	70.71987321	70.71987321	70.71987321	70.71987321	70.71987321	70.71987321
DTMA-233	36	70.05476643	70.05476643	70.05476643	70.05476643	70.05476643	70.05476643	70.05476643	70.05476643	70.05476643	70.05476643	70.05476643	70.05476643	70.05476643	70.05476643	70.05476643
DTMA-235	36	70.60428774	70.60428774	70.60428774	70.60428774	70.60428774	70.60428774	70.60428774	70.60428774	70.60428774	70.60428774	70.60428774	70.60428774	70.60428774	70.60428774	70.60428774
DTMA-238	36	67.31776892	67.31776892	67.31776892	67.31776892	67.31776892	67.31776892	67.31776892	67.31776892	67.31776892	67.31776892	67.31776892	67.31776892	67.31776892	67.31776892	67.31776892
DTMA-239	36	69.23497343	69.23497343	69.23497343	69.23497343	69.23497343	69.23497343	69.23497343	69.23497343	69.23497343	69.23497343	69.23497343	69.23497343	69.23497343	69.23497343	69.23497343
DTMA-240	36	69.44777488	69.44777488	69.44777488	69.44777488	69.44777488	69.44777488	69.44777488	69.44777488	69.44777488	69.44777488	69.44777488	69.44777488	69.44777488	69.44777488	69.44777488
DTMA-242	36	71.74735735	71.74735735	71.74735735	71.74735735	71.74735735	71.74735735	71.74735735	71.74735735	71.74735735	71.74735735	71.74735735	71.74735735	71.74735735	71.74735735	71.74735735
DTMA-246	36	71.58097877	71.58097877	71.58097877	71.58097877	71.58097877	71.58097877	71.58097877	71.58097877	71.58097877	71.58097877	71.58097877	71.58097877	71.58097877	71.58097877	71.58097877
DTMA-247	36	70.99973233	70.99973233	70.99973233	70.99973233	70.99973233	70.99973233	70.99973233	70.99973233	70.99973233	70.99973233	70.99973233	70.99973233	70.99973233	70.99973233	70.99973233
DTMA-248	36	71.22308483	71.22308483	71.22308483	71.22308483	71.22308483	71.22308483	71.22308483	71.22308483	71.22308483	71.22308483	71.22308483	71.22308483	71.22308483	71.22308483	71.22308483
DTMA-250	36	71.86765589	71.86765589	71.86765589	71.86765589	71.86765589	71.86765589	71.86765589	71.86765589	71.86765589	71.86765589	71.86765589	71.86765589	71.86765589	71.86765589	71.86765589
DTMA-252	36	71.55977743	71.55977743	71.55977743	71.55977743	71.55977743	71.55977743	71.55977743	71.55977743	71.55977743	71.55977743	71.55977743	71.55977743	71.55977743	71.55977743	71.55977743
DTMA-257	36	71.2324107	71.2324107	71.2324107	71.2324107	71.2324107	71.2324107	71.2324107	71.2324107	71.2324107	71.2324107	71.2324107	71.2324107	71.2324107	71.2324107	71.2324107
DTMA-258	36	70.50846807	70.50846807	70.50846807	70.50846807	70.50846807	70.50846807	70.50846807	70.50846807	70.50846807	70.50846807	70.50846807	70.50846807	70.50846807	70.50846807	70.50846807
DTMA-264	36	70.56995464	70.56995464	70.56995464	70.56995464	70.56995464	70.56995464	70.56995464	70.56995464	70.56995464	70.56995464	70.56995464	70.56995464	70.56995464	70.56995464	70.56995464
DTMA-265	36	70.40119262	70.40119262	70.40119262	70.40119262	70.40119262	70.40119262	70.40119262	70.40119262	70.40119262	70.40119262	70.40119262	70.40119262	70.40119262	70.40119262	70.40119262
DTMA-271	36	71.46748612	71.46748612	71.46748612	71.46748612	71.46748612	71.46748612	71.46748612	71.46748612	71.46748612	71.46748612	71.46748612	71.46748612	71.46748612	71.46748612	71.46748612
DTMA-283	36	72.19794589	72.19794589	72.19794589	72.19794589	72.19794589	72.19794589	72.19794589	72.19794589	72.19794589	72.19794589	72.19794589	72.19794589	72.19794589	72.19794589	72.19794589
DTMA-285	36	71.41735414	71.41735414	71.41735414	71.41735414	71.41735414	71.41735414	71.41735414	71.41735414	71.41735414	71.41735414	71.41735414	71.41735414	71.41735414	71.41735414	71.41735414
DTMA-287	36	70.00210878	70.00210878	70.00210878	70.00210878	70.00210878	70.00210878	70.00210878	70.00210878	70.00210878	70.00210878	70.00210878	70.00210878	70.00210878	70.00210878	70.00210878
DTMA-29	36	71.27524046	71.27524046	71.27524046	71.27524046	71.27524046	71.27524046	71.27524046	71.27524046	71.27524046	71.27524046	71.27524046	71.27524046	71.27524046	71.27524046	71.27524046
DTMA-298	36	71.50663893	71.50663893	71.50663893	71.50663893	71.50663893	71.50663893	71.50663893	71.50663893	71.50663893	71.50663893	71.50663893	71.50663893	71.50663893	71.50663893	71.50663893
DTMA-3	36	72.12171318	72.12171318	72.12171318	72.12171318	72.12171318	72.12171318	72.12171318	72.12171318	72.12171318	72.12171318	72.12171318	72.12171318	72.12171318	72.12171318	72.12171318
DTMA-31	36	67.46355925	67.46355925	67.46355925	67.46355925	67.46355925	67.46355925	67.46355925	67.46355925	67.46355925	67.46355925	67.46355925	67.46355925	67.46355925	67.46355925	67.46355925
DTMA-32	36	66.9391352	66.9391352	66.9391352	66.9391352	66.9391352	66.9391352	66.9391352	66.9391352	66.9391352	66.9391352	66.9391352	66.9391352	66.9391352	66.9391352	66.9391352
DTMA-36	36	70.080386	70.080386	70.080386	70.080386	70.080386	70.080386	70.080386	70.080386	70.080386	70.080386	70.080386	70.080386	70.080386	70.080386	70.080386
DTMA-47	36	71.30284482	71.30284482	71.30284482	71.30284482	71.30284482	71.30284482	71.30284482	71.30284482	71.30284482	71.30284482	71.30284482	71.30284482	71.30284482	71.30284482	71.30284482
DTMA-5	36	71.92763118	71.92763118	71.92763118	71.92763118	71.92763118	71.92763118	71.92763118	71.92763118	71.92763118	71.92763118	71.92763118	71.92763118	71.92763118	71.92763118	71.92763118
DTMA-52	36	70.07285961	70.07285961	70.07285961	70.07285961	70.07285961	70.07285961	70.07285961	70.07285961	70.07285961	70.07285961	70.07285961	70.07285961	70.07285961	70.07285961	70.07285961
DTMA-55	36	69.28182511	69.28182511	69.28182511	69.28182511	69.28182511	69.28182511	69.28182511	69.28182511	69.28182511	69.28182511	69.28182511	69.28182511	69.28182511	69.28182511	69.28182511
DTMA-56	36	69.15733968	69.15733968	69.15733968	69.15733968	69.15733968	69.15733968	69.15733968	69.15733968	69.15733968	69.15733968	69.15733968	69.15733968	69.15733968	69.15733968	69.15733968
DTMA-57	36	69.57266068	69.57266068	69.57266068	69.57266068	69.57266068	69.57266068	69.57266068	69.57266068	69.57266068	69.57266068	69.57266068	69.57266068	69.57266068	69.57266068	69.57266068
DTMA-58	36	69.91221477	69.91221477	69.91221477	69.91221477	69.91221477	69.91221477	69.91221477	69.91221477	69.91221477	69.91221477	69.91221477	69.91221477	69.91221477	69.91221477	69.91221477
DTMA-60	36	69.66017145	69.66017145	69.66017145	69.66017145	69.66017145	69.66017145	69.66017145	69.66017145	69.66017145	69.66017145	69.66017145	69.66017145	69.66017145	69.66017145	69.66017145
DTMA-62	36	68.30215648	68.30215648	68.30215648	68.30215648	68.30215648	68.30215648	68.30215648	68.30215648	68.30215648	68.30215648	68.30215648	68.30215648	68.30215648	68.30215648	68.30215648
DTMA-63	36	67.97626054	67.97626054	67.97626054	67.97626054	67.97626054	67.97626054	67.97626054	67.97626054	67.97626054	67.97626054	67.97626054	67.97626054	67.97626054	67.97626054	67.97626054
DTMA-64	36	69.21570174	69.21570174	69.21570174	69.21570174	69.21570174	69.21570174	69.21570174	69.21570174	69.21570174	69.21570174	69.21570174	69.21570174	69.21570174	69.21570174	69.21570174
DTMA-66	36	69.51124363	69.51124363	69.51124363	69.51124363	69.51124363	69.51124363	69.51124363	69.51124363	69.51124363	69.51124363	69.51124363	69.51124363	69.51124363	69.51124363	69.51124363
DTMA-70	36	69.53309182	69.53309182	69.53309182	69.53309182	69.53309182	69.53309182	69.53309182	69.53309182	69.53309182	69.53309182	69.53309182	69.53309182	69.53309182	69.53309182	69.53309182
DTMA-71	36	68.83169041	68.83169041	68.83169041	68.83169041	68.83169041	68.83169041	68.83169041	68.83169041	68.83169041	68.83169041	68.83169041	68.83169041	68.83169041	68.83169041	68.83169041
DTMA-72	36	69.97201631	69.97201631	69.97201631	69.97201631	69.97201631	69.97201631	69.97201631	69.97201631	69.97201631	69.97201631	69.97201631	69.97201631	69.97201631	69.97201631	69.97201631
DTMA-73	36	68.75639655	68.75639655	68.75639655	68.75639655	68.75639655	68.75639655	68.75639655	68.75639655	68.75639655	68.75639655	68.75639655	68.75639655	68.75639655	68.75639655	68.75639655
DTMA-74	36	69.56899796	69.56899796	69.56899796	69.56899796	69.56899796	69.56899796	69.56899796	69.56899796	69.56899796	69.56899796	69.56899796	69.56899796	69.56899796	69.56899796	69.56899796
DTMA-75	36	68.70809147	68.70809147	68.70809147	68.70809147	68.70809147	68.70809147	68.70809147	68.70809147	68.70809147	68.70809147	68.70809147	68.70809147	68.70809147	68.70809147	68.70809147
DTMA-77	36	71.59903466	71.59903466	71.59903466	71.59903466	71.59903466	71.59903466	71.59903466	71.59903466	71.59903466	71.59903466	71.59903466	71.59903466	71.59903466	71.59903466	71.59903466
DTMA-81	36	69.67614	69.67614	69.67614	69.67614	69.67614	69.67614	69.67614	69.67614	69.67614	69.67614	69.67614	69.67614	69.67614	69.67614	69.67614
DTMA-83	36	67.89586261	67.89586261	67.89586261	67.89586261	67.89586261	67.89586261	67.89586261	67.89586261	67.89586261	67.89586261	67.89586261	67.89586261	67.89586261	67.89586261	67.89586261
DTMA-85	36	70.88982535	70.88982535	70.88982535	70.88982535	70.88982535	70.88982535	70.88982535	70.88982535	70.88982535	70.88982535	70.88982535	70.88982535	70.88982535	70.88982535	70.88982535
DTMA-86	36	71.474736	71.474736	71.474736	71.474736	71.474736	71.474736	71.474736	71.474736	71.474736	71.474736	71.474736	71.474736	71.474736	71.474736	71.474736
DTMA-87	36	72.10678972	72.10678972	72.10678972	72.10678972	72.10678972	72.10678972	72.10678972	72.10678972	72.10678972	72.10678972	72.10678972	72.10678972	72.10678972	72.10678972	72.10678972
DTMA-89	36	69.36763986	69.36763986	69.36763986	69.36763986	69.36763986	69.36763986	69.36763986	69.36763986	69.36763986	69.36763986	69.36763986	69.36763986	69.36763986	69.36763986	69.36763986
DTMA-91	36	71.21370196	71.21370196	71.21370196	71.21370196	71.21370196	71.21370196	71.21370196	71.21370196	71.21370196	71.21370196	71.21370196	71.21370196	71.21370196	71.21370196	71.21370196
DTMA-92	36	68.51657638	68.51657638	68.51657638	68.51657638	68.51657638	68.51657638	68.51657638	68.51657638	68.51657638	68.51657638	68.51657638	68.51657638	68.51657638	68.51657638	68.51657638
DTMA-93	36	68.35134868	68.35134868	68.35134868	68.35134868	68.35134868	68.35134868	68.35134868	68.35134868	68.35134868	68.35134868	68.35134868	68.35134868	68.35134868	68.35134868	68.35134868
DTMA-94	36	71.80032099	71.80032099	71.80032099	71.80032099	71.80032099	71.80032099	71.80032099	71.80032099	71.80032099	71.80032099	71.80032099	71.80032099	71.80032099	71.80032099	71.80032099
DTMA-95	36	69.87758236	69.87758236	69.87758236	69.87758236	69.87758236	69.87758236	69.87758236	69.87758236	69.87758236	69.87758236	69.87758236	69.87758236	69.87758236	69.87758236	69.87758236
DTMA-96	36	71.67899796	71.67899796	71.67899796	71.67899796	71.67899796	71.67899796	71.67899796	71.67899796	71.67899796	71.67899796	71.67899796	71.67899796	71.67899796	71.67899796	71.67899796
DTMA-98	36	69.53348835	69.53348835	69.53348835	69.53348835	69.53348835	69.53348835	69.53348835	69.53348835	69.53348835	69.53348835	69.53348835	69.53348835	69.53348835	69.53348835	69.53348835
DTMA-10	36	73.7786659	73.7786659	73.7786659	73.7786659	73.7786659	73.7786659	73.7786659	73.7786659	73.7786659	73.7786659	73.7786659	73.7786659	73.7786659	73.7786659	73.7786659
DTMA-103	36	74.33950178	74.33950178	74.33950178	74.33950178	74.33950178	74.33950178	74.33950178	74.33950178	74.33950178	74.33950178	74.33950178	74.33950178	74.33950178	74.33950178	74.33950178
DTMA-104	36	72.27408978	72.27408978	72.27408978	72.27408978	72.27408978	72.27408978	72.27408978	72.27408978	72.27408978	72.27408978	72.27408978	72.27408978	72.27408978	72.27408978	72.27408978
DTMA-106	36	71.77871875	71.77871875	71.77871875	71.77871875	71.77871875	71.77871875	71.77871875	71.77871875	71.77871875	71.77871875	71.77871875	71.77871875	71.77871875	71.77871875	71.77871875
DTMA-108	36	70.23525473	70.23525473	70.23525473	70.23525473	70.23525473	70.23525473	70.23525473	70.23525473	70.23525473	70.23525473	70.23525473	70.23525473	70.23525473	70.23525473	70.23525473
DTMA-110	36	72.46542743	72.46542743	72.46542743	72.46542743	72.46542743	72.46542743	72.46542743	72.46542743	72.46542743	72.46542743	72.46542743	72.46542743	72.46542743	72.46542743	72.46542743
DTMA-128	36	72.99849713	72.99849713	72.99849713	72.99849713	72.99849713	72.99849713	72.99849713	72.99849713	72.99849713	72.99849713	72.99849713	72.99849713	72.99849713	72.99849713	72.99849713
DTMA-129	36	73.50797114	73.50797114	73.50797114	73.50797114	73.50797114	73.50797114	73.50797114	73.50797114	73.50797114	73.50797114	73.50797114	73.50797114	73.50797114	73.50797114	73.50797114
DTMA-13	36	75.03636312	75.03636312	75.03636312	75.03636312	75.03636312	75.03636312	75.03636312	75.03636312	75.03636312	75.03636312	75.03636312	75.03636312	75.03636312	75.03636312	75.03636312
DTMA-136	36	73.48965045	73.48965045	73.48965045	73.48965045	73.48965045	73.48965045	73.48965045	73.48965045	73.48965045	73.48965045	73.48965045	73.48965045	73.48965045	73.48965045	73.48965045
DTMA-137	36	74.28059326	74.28059326	74.28059326	74.28059326	74.28059326	74.28059326	74.28059326	74.28059326	74.28059326	74.28059326	74.28059326	74.28059326	74.28059326	74.28059326	74.28059326
DTMA-138	36	73.58003302	73.58003302	73.58003302	73.58003302	73.58003302	73.58003302	73.58003302	73.58003302	73.58003302	73.58003302	73.58003302	73.58003302	73.58003302	73.58003302	73.58003302
DTMA-139	36	72.54088551	72.54088551	72.54088551	72.54088551	72.54088551	72.54088551	72.54088551	72.54088551	72.54088551	72.54088551	72.54088551	72.54088551	72.54088551	72.54088551	72.54088551
DTMA-14	36	73.78057954	73.78057954	73.78057954	73.78057954	73.78057954	73.78057954	73.78057954	73.78057954	73.78057954	73.78057954	73.78057954	73.78057954	73.78057954	73.78057954	73.78057954
DTMA-140	36	72.60924852	72.60924852	72.60924852	72.60924852	72.60924852	72.60924852	72.60924852	72.60924852	72.60924852	72.60924852	72.60924852	72.60924852	72.60924852	72.60924852	72.60924852
DTMA-144	36	71.18264169	71.18264169	71.18264169	71.18264169	71.18264169	71.18264169	71.18264169	71.18264169	71.18264169	71.18264169	71.18264169	71.18264169	71.18264169	71.18264169	71.18264169
DTMA-145	36	72.4608889	72.4608889	72.4608889	72.4608889	72.4608889	72.4608889	72.4608889	72.4608889	72.4608889	72.4608889	72.4608889	72.4608889	72.4608889	72.4608889	72.4608889
DTMA-146	36	73.51232538	73.51232538	73.51232538	73.51232538	73.51232538	73.51232538	73.51232538	73.51232538	73.51232538	73.51232538	73.51232538	73.51232538	73.51232538	73.51232538	73.51232538
DTMA-147	36	73.89016749	73.89016749	73.89016749	73.89016749	73.89016749	73.89016749	73.89016749	73.89016749	73.89016749	73.89016749	73.89016749	73.89016749	73.89016749	73.89016749	73.89016749
DTMA-148	36	72.62405966	72.62405966	72.62405966	72.62405966	72.62405966	72.62405966	72.62405966	72.62405966	72.62405966	72.62405966	72.62405966	72.62405966	72.62405966	72.62405966	72.62405966
DTMA-150	36	70.97319279	70.97319279	70.97319279	70.97319279	70.97319279	70.97319279	70.97319279	70.97319279	70.97319279	70.97319279	70.97319279	70.97319279	70.97319279	70.97319279	70.97319279
DTMA-151	36	72.94191929	72.94191929	72.94191929	72.94191929	72.94191929	72.94191929	72.94191929	72.94191929	72.94191929	72.94191929	72.94191929	72.94191929	72.94191929	72.94191929	72.94191929
DTMA-152	36	72.98185783	72.98185783	72.98185783	72.98185783	72.98185783	72.98185783	72.98185783	72.98185783	72.98185783	72.98185783	72.98185783	72.98185783	72.98185783	72.98185783	72.98185783
DTMA-157	36	72.17791815	72.17791815	72.17791815	72.17791815	72.17791815	72.17791815	72.17791815	72.17791815	72.17791815	72.17791815	72.17791815	72.17791815	72.17791815	72.17791815	72.17791815
DTMA-160	36	71.47857028	71.47857028	71.47857028	71.47857028	71.47857028	71.47857028	71.47857028	71.47857028	71.47857028	71.47857028	71.47857028	71.47857028	71.47857028	71.47857028	71.47857028
DTMA-164	36	71.87942561	71.87942561	71.87942561	71.87942561	71.87942561	71.87942561	71.87942561	71.87942561	71.87942561	71.87942561	71.87942561	71.87942561	71.87942561	71.87942561	71.87942561
DTMA-166	36	73.31639637	73.31639637	73.31639637	73.31639637	73.31639637	73.31639637	73.31639637	73.31639637	73.31639637	73.31639637	73.31639637	73.31639637	73.31639637	73.31639637	73.31639637
DTMA-174	36	72.9494311	72.9494311	72.9494311	72.9494311	72.9494311	72.9494311	72.9494311	72.9494311	72.9494311	72.9494311	72.9494311	72.9494311	72.9494311	72.9494311	72.9494311
DTMA-175	36	71.42458933	71.42458933	71.42458933	71.42458933	71.42458933	71.42458933	71.42458933	71.42458933	71.42458933	71.42458933	71.42458933	71.42458933	71.42458933	71.42458933	71.42458933
DTMA-177	36	75.10719397	75.10719397	75.10719397	75.10719397	75.10719397	75.10719397	75.10719397	75.10719397	75.10719397	75.10719397	75.10719397	75.10719397	75.10719397	75.10719397	75.10719397
DTMA-178	36	74.5869579	74.5869579	74.5869579	74.5869579	74.5869579	74.5869579	74.5869579	74.5869579	74.5869579	74.5869579	74.5869579	74.5869579	74.5869579	74.5869579	74.5869579
DTMA-179	36	74.53263384	74.53263384	74.53263384	74.53263384	74.53263384	74.53263384	74.53263384	74.53263384	74.53263384	74.53263384	74.53263384	74.53263384	74.53263384	74.53263384	74.53263384
DTMA-180	36	73.92001093	73.92001093	73.92001093	73.92001093	73.92001093	73.92001093	73.92001093	73.92001093	73.92001093	73.92001093	73.92001093	73.92001093	73.92001093	73.92001093	73.92001093
DTMA-182	36	74.81689192	74.81689192	74.81689192	74.81689192	74.81689192	74.81689192	74.81689192	74.81689192	74.81689192	74.81689192	74.81689192	74.81689192	74.81689192	74.81689192	74.81689192
DTMA-184	36	72.75204998	72.75204998	72.75204998	72.75204998	72.75204998	72.75204998	72.75204998	72.75204998	72.75204998	72.75204998	72.75204998	72.75204998	72.75204998	72.75204998	72.75204998
DTMA-185	36	75.94526946	75.94526946	75.94526946	75.94526946	75.94526946	75.94526946	75.94526946	75.94526946	75.94526946	75.94526946	75.94526946	75.94526946	75.94526946	75.94526946	75.94526946
DTMA-187	36	74.04893489	74.04893489	74.04893489	74.04893489	74.04893489	74.04893489	74.04893489	74.04893489	74.04893489	74.04893489	74.04893489	74.04893489	74.04893489	74.04893489	74.04893489
DTMA-188	36	74.16477066	74.16477066	74.16477066	74.16477066	74.16477066	74.16477066	74.16477066	74.16477066	74.16477066	74.16477066	74.16477066	74.16477066	74.16477066	74.16477066	74.16477066
DTMA-189	36	74.03654805	74.03654805	74.03654805	74.03654805	74.03654805	74.03654805	74.03654805	74.03654805	74.03654805	74.03654805	74.03654805	74.03654805	74.03654805	74.03654805	74.03654805
DTMA-190	36	72.42643341	72.42643341	72.42643341	72.42643341	72.42643341	72.42643341	72.42643341	72.42643341	72.42643341	72.42643341	72.42643341	72.42643341	72.42643341	72.42643341	72.42643341
DTMA-193	36	73.69116658	73.69116658	73.69116658	73.69116658	73.69116658	73.69116658	73.69116658	73.69116658	73.69116658	73.69116658	73.69116658	73.69116658	73.69116658	73.69116658	73.69116658
DTMA-194	36	72.78865406	72.78865406	72.78865406	72.78865406	72.78865406	72.78865406	72.78865406	72.78865406	72.78865406	72.78865406	72.78865406	72.78865406	72.78865406	72.78865406	72.78865406
DTMA-195	36	72.44102564	72.44102564	72.44102564	72.44102564	72.44102564	72.44102564	72.44102564	72.44102564	72.44102564	72.44102564	72.44102564	72.44102564	72.44102564	72.44102564	72.44102564
DTMA-198	36	74.05834328	74.05834328	74.05834328	74.05834328	74.05834328	74.05834328	74.05834328	74.05834328	74.05834328	74.05834328	74.05834328	74.05834328	74.05834328	74.05834328	74.05834328
DTMA-199	36	73.61408677	73.61408677	73.61408677	73.61408677	73.61408677	73.61408677	73.61408677	73.61408677	73.61408677	73.61408677	73.61408677	73.61408677	73.61408677	73.61408677	73.61408677
DTMA-2	36	71.83037657	71.83037657	71.83037657	71.83037657	71.83037657	71.83037657	71.83037657	71.83037657	71.83037657	71.83037657	71.83037657	71.83037657	71.83037657	71.83037657	71.83037657
DTMA-200	36	74.09852944	74.09852944	74.09852944	74.09852944	74.09852944	74.09852944	74.09852944	74.09852944	74.09852944	74.09852944	74.09852944	74.09852944	74.09852944	74.09852944	74.09852944
DTMA-202	36	74.47048508	74.47048508	74.47048508	74.47048508	74.47048508	74.47048508	74.47048508	74.47048508	74.47048508	74.47048508	74.47048508	74.47048508	74.47048508	74.47048508	74.47048508
DTMA-203	36	72.94662998	72.94662998	72.94662998	72.94662998	72.94662998	72.94662998	72.94662998	72.94662998	72.94662998	72.94662998	72.94662998	72.94662998	72.94662998	72.94662998	72.94662998
DTMA-205	36	70.82938058	70.82938058	70.82938058	70.82938058	70.82938058	70.82938058	70.82938058	70.82938058	70.82938058	70.82938058	70.82938058	70.82938058	70.82938058	70.82938058	70.82938058
DTMA-208	36	69.06451692	69.06451692	69.06451692	69.06451692	69.06451692	69.06451692	69.06451692	69.06451692	69.06451692	69.06451692	69.06451692	69.06451692	69.06451692	69.06451692	69.06451692
DTMA-21	36	73.15949105	73.15949105	73.15949105	73.15949105	73.15949105	73.15949105	73.15949105	73.15949105	73.15949105	73.15949105	73.15949105	73.15949105	73.15949105	73.15949105	73.15949105
DTMA-211	36	69.60033246	69.60033246	69.60033246	69.60033246	69.60033246	69.60033246	69.60033246	69.60033246	69.60033246	69.60033246	69.60033246	69.60033246	69.60033246	69.60033246	69.60033246
DTMA-215	36	69.75881526	69.75881526	69.75881526	69.75881526	69.75881526	69.75881526	69.75881526	69.75881526	69.75881526	69.75881526	69.75881526	69.75881526	69.75881526	69.75881526	69.75881526
DTMA-216	36	72.98315096	72.98315096	72.98315096	72.98315096	72.98315096	72.98315096	72.98315096	72.98315096	72.98315096	72.98315096	72.98315096	72.98315096	72.98315096	72.98315096	72.98315096
DTMA-221	36	70.48283176	70.48283176	70.48283176	70.48283176	70.48283176	70.48283176	70.48283176	70.48283176	70.48283176	70.48283176	70.48283176	70.48283176	70.48283176	70.48283176	70.48283176
DTMA-222	36	73.50169312	73.50169312	73.50169312	73.50169312	73.50169312	73.50169312	73.50169312	73.50169312	73.50169312	73.50169312	73.50169312	73.50169312	73.50169312	73.50169312	73.50169312
DTMA-226	36	70.96298456	70.96298456	70.96298456	70.96298456	70.96298456	70.96298456	70.96298456	70.96298456	70.96298456	70.96298456	70.96298456	70.96298456	70.96298456	70.96298456	70.96298456
DTMA-227	36	76.59621821	76.59621821	76.59621821	76.59621821	76.59621821	76.59621821	76.59621821	76.59621821	76.59621821	76.59621821	76.59621821	76.59621821	76.59621821	76.59621821	76.59621821
DTMA-229	36	70.07889329	70.07889329	70.07889329	70.07889329	70.07889329	70.07889329	70.07889329	70.07889329	70.07889329	70.07889329	70.07889329	70.07889329	70.07889329	70.07889329	70.07889329
DTMA-234	36	71.23311474	71.23311474	71.23311474	71.23311474	71.23311474	71.23311474	71.23311474	71.23311474	71.23311474	71.23311474	71.23311474	71.23311474	71.23311474	71.23311474	71.23311474
DTMA-236	36	70.8894568	70.8894568	70.8894568	70.8894568	70.8894568	70.8894568	70.8894568	70.8894568	70.8894568	70.8894568	70.8894568	70.8894568	70.8894568	70.8894568	70.8894568
DTMA-237	36	69.71986751	69.71986751	69.71986751	69.71986751	69.71986751	69.71986751	69.71986751	69.71986751	69.71986751	69.71986751	69.71986751	69.71986751	69.71986751	69.71986751	69.71986751
DTMA-24	36	72.98787116	72.98787116	72.98787116	72.98787116	72.98787116	72.98787116	72.98787116	72.98787116	72.98787116	72.98787116	72.98787116	72.98787116	72.98787116	72.98787116	72.98787116
DTMA-241	36	70.1477261	70.1477261	70.1477261	70.1477261	70.1477261	70.1477261	70.1477261	70.1477261	70.1477261	70.1477261	70.1477261	70.1477261	70.1477261	70.1477261	70.1477261
DTMA-243	36	71.17487322	71.17487322	71.17487322	71.17487322	71.17487322	71.17487322	71.17487322	71.17487322	71.17487322	71.17487322	71.17487322	71.17487322	71.17487322	71.17487322	71.17487322
DTMA-244	36	70.78293748	70.78293748	70.78293748	70.78293748	70.78293748	70.78293748	70.78293748	70.78293748	70.78293748	70.78293748	70.78293748	70.78293748	70.78293748	70.78293748	70.78293748
DTMA-245	36	71.7925395	71.7925395	71.7925395	71.7925395	71.7925395	71.7925395	71.7925395	71.7925395	71.7925395	71.7925395	71.7925395	71.7925395	71.7925395	71.7925395	71.7925395
DTMA-249	36	73.90073692	73.90073692	73.90073692	73.90073692	73.90073692	73.90073692	73.90073692	73.90073692	73.90073692	73.90073692	73.90073692	73.90073692	73.90073692	73.90073692	73.90073692
DTMA-25	36	71.75994454	71.75994454	71.75994454	71.75994454	71.75994454	71.75994454	71.75994454	71.75994454	71.75994454	71.75994454	71.75994454	71.75994454	71.75994454	71.75994454	71.75994454
DTMA-251	36	71.67625971	71.67625971	71.67625971	71.67625971	71.67625971	71.67625971	71.67625971	71.67625971	71.67625971	71.67625971	71.67625971	71.67625971	71.67625971	71.67625971	71.67625971
DTMA-253	36	73.44400604	73.44400604	73.44400604	73.44400604	73.44400604	73.44400604	73.44400604	73.44400604	73.44400604	73.44400604	73.44400604	73.44400604	73.44400604	73.44400604	73.44400604
DTMA-254	36	72.18628848	72.18628848	72.18628848	72.18628848	72.18628848	72.18628848	72.18628848	72.18628848	72.18628848	72.18628848	72.18628848	72.18628848	72.18628848	72.18628848	72.18628848
DTMA-255	36	72.31329684	72.31329684	72.31329684	72.31329684	72.31329684	72.31329684	72.31329684	72.31329684	72.31329684	72.31329684	72.31329684	72.31329684	72.31329684	72.31329684	72.31329684
DTMA-256	36	73.80117815	73.80117815	73.80117815	73.80117815	73.80117815	73.80117815	73.80117815	73.80117815	73.80117815	73.80117815	73.80117815	73.80117815	73.80117815	73.80117815	73.80117815
DTMA-259	36	74.17463817	74.17463817	74.17463817	74.17463817	74.17463817	74.17463817	74.17463817	74.17463817	74.17463817	74.17463817	74.17463817	74.17463817	74.17463817	74.17463817	74.17463817
DTMA-26	36	71.68427285	71.68427285	71.68427285	71.68427285	71.68427285	71.68427285	71.68427285	71.68427285	71.68427285	71.68427285	71.68427285	71.68427285	71.68427285	71.68427285	71.68427285
DTMA-260	36	74.22219278	74.22219278	74.22219278	74.22219278	74.22219278	74.22219278	74.22219278	74.22219278	74.22219278	74.22219278	74.22219278	74.22219278	74.22219278	74.22219278	74.22219278
DTMA-261	36	73.51646181	73.51646181	73.51646181	73.51646181	73.51646181	73.51646181	73.51646181	73.51646181	73.51646181	73.51646181	73.51646181	73.51646181	73.51646181	73.51646181	73.51646181
DTMA-262	36	73.7579751	73.7579751	73.7579751	73.7579751	73.7579751	73.7579751	73.7579751	73.7579751	73.7579751	73.7579751	73.7579751	73.7579751	73.7579751	73.7579751	73.7579751
DTMA-263	36	73.39278063	73.39278063	73.39278063	73.39278063	73.39278063	73.39278063	73.39278063	73.39278063	73.39278063	73.39278063	73.39278063	73.39278063	73.39278063	73.39278063	73.39278063
DTMA-266	36	73.66699733	73.66699733	73.66699733	73.66699733	73.66699733	73.66699733	73.66699733	73.66699733	73.66699733	73.66699733	73.66699733	73.66699733	73.66699733	73.66699733	73.66699733
DTMA-267	36	72.52701567	72.52701567	72.52701567	72.52701567	72.52701567	72.52701567	72.52701567	72.52701567	72.52701567	72.52701567	72.52701567	72.52701567	72.52701567	72.52701567	72.52701567
DTMA-268	36	74.26373703	74.26373703	74.26373703	74.26373703	74.26373703	74.26373703	74.26373703	74.26373703	74.26373703	74.26373703	74.26373703	74.26373703	74.26373703	74.26373703	74.26373703
DTMA-269	36	71.54014208	71.54014208	71.54014208	71.54014208	71.54014208	71.54014208	71.54014208	71.54014208	71.54014208	71.54014208	71.54014208	71.54014208	71.54014208	71.54014208	71.54014208
DTMA-27	36	70.98194318	70.98194318	70.98194318	70.98194318	70.98194318	70.98194318	70.98194318	70.98194318	70.98194318	70.98194318	70.98194318	70.98194318	70.98194318	70.98194318	70.98194318
DTMA-270	36	72.12487451	72.12487451	72.12487451	72.12487451	72.12487451	72.12487451	72.12487451	72.12487451	72.12487451	72.12487451	72.12487451	72.12487451	72.12487451	72.12487451	72.12487451
DTMA-275	36	73.83733996	73.83733996	73.83733996	73.83733996	73.83733996	73.83733996	73.83733996	73.83733996	73.83733996	73.83733996	73.83733996	73.83733996	73.83733996	73.83733996	73.83733996
DTMA-28	36	74.56475211	74.56475211	74.56475211	74.56475211	74.56475211	74.56475211	74.56475211	74.56475211	74.56475211	74.56475211	74.56475211	74.56475211	74.56475211	74.56475211	74.56475211
DTMA-280	36	70.39866164	70.39866164	70.39866164	70.39866164	70.39866164	70.39866164	70.39866164	70.39866164	70.39866164	70.39866164	70.39866164	70.39866164	70.39866164	70.39866164	70.39866164
DTMA-281	36	70.54584036	70.54584036	70.54584036	70.54584036	70.54584036	70.54584036	70.54584036	70.54584036	70.54584036	70.54584036	70.54584036	70.54584036	70.54584036	70.54584036	70.54584036
DTMA-282	36	71.29194265	71.29194265	71.29194265	71.29194265	71.29194265	71.29194265	71.29194265	71.29194265	71.29194265	71.29194265	71.29194265	71.29194265	71.29194265	71.29194265	71.29194265
DTMA-284	36	72.62877265	72.62877265	72.62877265	72.62877265	72.62877265	72.62877265	72.62877265	72.62877265	72.62877265	72.62877265	72.62877265	72.62877265	72.62877265	72.62877265	72.62877265
DTMA-286	36	74.97364526	74.97364526	74.97364526	74.97364526	74.97364526	74.97364526	74.97364526	74.97364526	74.97364526	74.97364526	74.97364526	74.97364526	74.97364526	74.97364526	74.97364526
DTMA-289	36	72.52228403	72.52228403	72.52228403	72.52228403	72.52228403	72.52228403	72.52228403	72.52228403	72.52228403	72.52228403	72.52228403	72.52228403	72.52228403	72.52228403	72.52228403
DTMA-291	36	73.62156924	73.62156924	73.62156924	73.62156924	73.62156924	73.62156924	73.62156924	73.62156924	73.62156924	73.62156924	73.62156924	73.62156924	73.62156924	73.62156924	73.62156924
DTMA-292	36	72.93572786	72.93572786	72.93572786	72.93572786	72.93572786	72.93572786	72.93572786	72.93572786	72.93572786	72.93572786	72.93572786	72.93572786	72.93572786	72.93572786	72.93572786
DTMA-293	36	71.86776298	71.86776298	71.86776298	71.86776298	71.86776298	71.86776298	71.86776298	71.86776298	71.86776298	71.86776298	71.86776298	71.86776298	71.86776298	71.86776298	71.86776298
DTMA-294	36	72.13066549	72.13066549	72.13066549	72.13066549	72.13066549	72.13066549	72.13066549	72.13066549	72.13066549	72.13066549	72.13066549	72.13066549	72.13066549	72.13066549	72.13066549
DTMA-296	36	72.74296093	72.74296093	72.74296093	72.74296093	72.74296093	72.74296093	72.74296093	72.74296093	72.74296093	72.74296093	72.74296093	72.74296093	72.74296093	72.74296093	72.74296093
DTMA-297	36	74.80115008	74.80115008	74.80115008	74.80115008	74.80115008	74.80115008	74.80115008	74.80115008	74.80115008	74.80115008	74.80115008	74.80115008	74.80115008	74.80115008	74.80115008
DTMA-299	36	76.35801464	76.35801464	76.35801464	76.35801464	76.35801464	76.35801464	76.35801464	76.35801464	76.35801464	76.35801464	76.35801464	76.35801464	76.35801464	76.35801464	76.35801464
DTMA-300	36	74.88048694	74.88048694	74.88048694	74.88048694	74.88048694	74.88048694	74.88048694	74.88048694	74.88048694	74.88048694	74.88048694	74.88048694	74.88048694	74.88048694	74.88048694
DTMA-33	36	72.62127146	72.62127146	72.62127146	72.62127146	72.62127146	72.62127146	72.62127146	72.62127146	72.62127146	72.62127146	72.62127146	72.62127146	72.62127146	72.62127146	72.62127146
DTMA-34	36	74.34787113	74.34787113	74.34787113	74.34787113	74.34787113	74.34787113	74.34787113	74.34787113	74.34787113	74.34787113	74.34787113	74.34787113	74.34787113	74.34787113	74.34787113
DTMA-35	36	70.51561729	70.51561729	70.51561729	70.51561729	70.51561729	70.51561729	70.51561729	70.51561729	70.51561729	70.51561729	70.51561729	70.51561729	70.51561729	70.51561729	70.51561729
DTMA-37	36	72.63919235	72.63919235	72.63919235	72.63919235	72.63919235	72.63919235	72.63919235	72.63919235	72.63919235	72.63919235	72.63919235	72.63919235	72.63919235	72.63919235	72.63919235
DTMA-38	36	72.4314052	72.4314052	72.4314052	72.4314052	72.4314052	72.4314052	72.4314052	72.4314052	72.4314052	72.4314052	72.4314052	72.4314052	72.4314052	72.4314052	72.4314052
DTMA-39	36	74.54306445	74.54306445	74.54306445	74.54306445	74.54306445	74.54306445	74.54306445	74.54306445	74.54306445	74.54306445	74.54306445	74.54306445	74.54306445	74.54306445	74.54306445
DTMA-40	36	73.0462061	73.0462061	73.0462061	73.0462061	73.0462061	73.0462061	73.0462061	73.0462061	73.0462061	73.0462061	73.0462061	73.0462061	73.0462061	73.0462061	73.0462061
DTMA-41	36	74.31467429	74.31467429	74.31467429	74.31467429	74.31467429	74.31467429	74.31467429	74.31467429	74.31467429	74.31467429	74.31467429	74.31467429	74.31467429	74.31467429	74.31467429
DTMA-42	36	72.74081894	72.74081894	72.74081894	72.74081894	72.74081894	72.74081894	72.74081894	72.74081894	72.74081894	72.74081894	72.74081894	72.74081894	72.74081894	72.74081894	72.74081894
DTMA-43	36	71.6764723	71.6764723	71.6764723	71.6764723	71.6764723	71.6764723	71.6764723	71.6764723	71.6764723	71.6764723	71.6764723	71.6764723	71.6764723	71.6764723	71.6764723
DTMA-44	36	75.18368843	75.18368843	75.18368843	75.18368843	75.18368843	75.18368843	75.18368843	75.18368843	75.18368843	75.18368843	75.18368843	75.18368843	75.18368843	75.18368843	75.18368843
DTMA-45	36	73.70046659	73.70046659	73.70046659	73.70046659	73.70046659	73.70046659	73.70046659	73.70046659	73.70046659	73.70046659	73.70046659	73.70046659	73.70046659	73.70046659	73.70046659
DTMA-48	36	73.4086771	73.4086771	73.4086771	73.4086771	73.4086771	73.4086771	73.4086771	73.4086771	73.4086771	73.4086771	73.4086771	73.4086771	73.4086771	73.4086771	73.4086771
DTMA-49	36	73.21625087	73.21625087	73.21625087	73.21625087	73.21625087	73.21625087	73.21625087	73.21625087	73.21625087	73.21625087	73.21625087	73.21625087	73.21625087	73.21625087	73.21625087
DTMA-53	36	72.83804961	72.83804961	72.83804961	72.83804961	72.83804961	72.83804961	72.83804961	72.83804961	72.83804961	72.83804961	72.83804961	72.83804961	72.83804961	72.83804961	72.83804961
DTMA-54	36	73.01791134	73.01791134	73.01791134	73.01791134	73.01791134	73.01791134	73.01791134	73.01791134	73.01791134	73.01791134	73.01791134	73.01791134	73.01791134	73.01791134	73.01791134
DTMA-59	36	72.76051751	72.76051751	72.76051751	72.76051751	72.76051751	72.76051751	72.76051751	72.76051751	72.76051751	72.76051751	72.76051751	72.76051751	72.76051751	72.76051751	72.76051751
DTMA-6	36	73.42090278	73.42090278	73.42090278	73.42090278	73.42090278	73.42090278	73.42090278	73.42090278	73.42090278	73.42090278	73.42090278	73.42090278	73.42090278	73.42090278	73.42090278
DTMA-61	36	73.43667204	73.43667204	73.43667204	73.43667204	73.43667204	73.43667204	73.43667204	73.43667204	73.43667204	73.43667204	73.43667204	73.43667204	73.43667204	73.43667204	73.43667204
DTMA-65	36	72.23598545	72.23598545	72.23598545	72.23598545	72.23598545	72.23598545	72.23598545	72.23598545	72.23598545	72.23598545	72.23598545	72.23598545	72.23598545	72.23598545	72.23598545
DTMA-67	36	71.22577838	71.22577838	71.22577838	71.22577838	71.22577838	71.22577838	71.22577838	71.22577838	71.22577838	71.22577838	71.22577838	71.22577838	71.22577838	71.22577838	71.22577838
DTMA-68	36	70.95673482	70.95673482	70.95673482	70.95673482	70.95673482	70.95673482	70.95673482	70.95673482	70.95673482	70.95673482	70.95673482	70.95673482	70.95673482	70.95673482	70.95673482
DTMA-69	36	71.40135586	71.40135586	71.40135586	71.40135586	71.40135586	71.40135586	71.40135586	71.40135586	71.40135586	71.40135586	71.40135586	71.40135586	71.40135586	71.40135586	71.40135586
DTMA-7	36	72.55631673	72.55631673	72.55631673	72.55631673	72.55631673	72.55631673	72.55631673	72.55631673	72.55631673	72.55631673	72.55631673	72.55631673	72.55631673	72.55631673	72.55631673
DTMA-78	36	72.10360072	72.10360072	72.10360072	72.10360072	72.10360072	72.10360072	72.10360072	72.10360072	72.10360072	72.10360072	72.10360072	72.10360072	72.10360072	72.10360072	72.10360072
DTMA-79	36	73.17423454	73.17423454	73.17423454	73.17423454	73.17423454	73.17423454	73.17423454	73.17423454	73.17423454	73.17423454	73.17423454	73.17423454	73.17423454	73.17423454	73.17423454
DTMA-8	36	73.80237942	73.80237942	73.80237942	73.80237942	73.80237942	73.80237942	73.80237942	73.80237942	73.80237942	73.80237942	73.80237942	73.80237942	73.80237942	73.80237942	73.80237942
DTMA-80	36	74.09709427	74.09709427	74.09709427	74.09709427	74.09709427	74.09709427	74.09709427	74.09709427	74.09709427	74.09709427	74.09709427	74.09709427	74.09709427	74.09709427	74.09709427
DTMA-82	36	67.3497664	67.3497664	67.3497664	67.3497664	67.3497664	67.3497664	67.3497664	67.3497664	67.3497664	67.3497664	67.3497664	67.3497664	67.3497664	67.3497664	67.3497664
DTMA-84	36	72.14908878	72.14908878	72.14908878	72.14908878	72.14908878	72.14908878	72.14908878	72.14908878	72.14908878	72.14908878	72.14908878	72.14908878	72.14908878	72.14908878	72.14908878
DTMA-88	36	70.84031731	70.84031731	70.84031731	70.84031731	70.84031731	70.84031731	70.84031731	70.84031731	70.84031731	70.84031731	70.84031731	70.84031731	70.84031731	70.84031731	70.84031731
DTMA-9	36	73.97784026	73.97784026	73.97784026	73.97784026	73.97784026	73.97784026	73.97784026	73.97784026	73.97784026	73.97784026	73.97784026	73.97784026	73.97784026	73.97784026	73.97784026
DTMA-90	36	71.29272233	71.29272233	71.29272233	71.29272233	71.29272233	71.29272233	71.29272233	71.29272233	71.29272233	71.29272233	71.29272233	71.29272233	71.29272233	71.29272233	71.29272233
DTMA-99	36	72.09373391	72.09373391	72.09373391	72.09373391	72.09373391	72.09373391	72.09373391	72.09373391	72.09373391	72.09373391	72.09373391	72.09373391	72.09373391	72.09373391	72.09373391
