# Supplementary material for: Effectiveness of Genomic Prediction of Maize Hybrid Performance in Different Breeding Populations and Environments
Source: G3 (Bethesda). 2012 Nov 1;2(11):1427–36. doi: 10.1534/g3.112.003699 (PMC3484673; doi:10.1534/g3.112.003699)
Supplement: Supporting Information [file supp_2.11.1427_FileS1.zip › FileS1/dataFiles/Exp1_AdjV-in2vs6environments.ASI.txt]

ID	Subset	2010_WW_Mexico-2010_WW+heat_Mexico	2010_WW_Mexico-2011_WW_Mexico	2010_WW_Mexico-2011_WW+heat_Mexico	2010_WW_Mexico-2010_WW_Thailand	2010_WW_Mexico-2011_WW_Thailand	2010_WW+heat_Mexico-2011_WW_Mexico	2010_WW+heat_Mexico-2011_WW+heat_Mexico	2010_WW+heat_Mexico-2010_WW_Thailand	2010_WW+heat_Mexico-2011_WW_Thailand	2011_WW_Mexico-2011_WW+heat_Mexico	2011_WW_Mexico-2010_WW_Thailand	2011_WW_Mexico-2011_WW_Thailand	2011_WW+heat_Mexico-2010_WW_Thailand	2011_WW+heat_Mexico-2011_WW_Thailand	2010_WW_Thailand-2011_WW_Thailand
DTMA-1	12	1.903013159	1.853789883	1.195601099	2.752576415	0.752257834	2.402380546	1.633565337	3.591957218	1.36731166	1.660366572	3.38544981	1.210171399	2.748631761	0.488416813	2.085014317
DTMA-100	12	3.142202435	3.067920386	2.117413873	3.155773416	2.002549888	3.365770042	2.14114695	3.479244219	2.239665321	2.307855885	3.18207155	2.182885086	2.418867866	1.075396086	1.940221789
DTMA-101	12	1.887693522	2.047704408	2.445835372	0.818372077	1.258903317	1.499815269	1.689714694	0.267563808	0.647880497	2.144842345	0.29965813	0.855709813	1.189478857	1.162366696	-0.596802185
DTMA-102	12	3.136107259	3.940719074	3.302193168	1.432711682	3.243617708	3.75957725	2.900707395	1.292028082	3.07174907	3.857313094	1.927357133	3.812580253	1.409175036	3.072363029	1.130029502
DTMA-105	12	3.390936197	3.218626415	3.329298609	3.546613934	2.753809768	2.83357989	2.538374892	3.010660583	2.272451129	2.688418726	2.9381854	2.124062168	2.888515432	2.001285132	2.117707541
DTMA-107	12	2.644013711	3.999254281	3.719312486	2.939736906	2.760654057	2.115463478	1.562771793	0.841721973	0.934926158	3.091035356	2.206936269	2.293458899	2.039448784	1.791896836	1.137769121
DTMA-109	12	4.108445001	4.469678925	5.804858851	4.711777333	3.258802041	3.667237073	4.798632838	4.050101272	2.509194371	5.27902243	3.992959006	2.840399222	5.591141261	4.048732831	2.803293353
DTMA-11	12	2.028492057	1.669431685	2.286831143	2.287127567	1.036755471	2.539008925	2.797098515	3.102801129	1.986035596	2.608422662	2.821085433	1.653503395	3.124478521	2.02962346	1.884152576
DTMA-111	12	2.851446386	3.516500969	3.575163774	3.673011727	2.503498435	2.515890767	2.332455205	2.699536657	1.413692183	3.236428024	3.363195382	2.183037184	3.445473102	2.061902563	2.204154235
DTMA-112	12	2.442631045	2.24901472	1.986718738	3.02480296	1.752793771	1.845191937	1.371644267	2.56223686	1.342983228	1.331858535	2.427321113	1.128841473	2.160938304	0.827062644	1.654609066
DTMA-113	12	2.180852095	2.728325643	2.665289881	2.550025489	1.509215313	1.983601388	1.565147419	1.685856948	0.694989288	2.423136476	2.486905359	1.335205882	2.258166073	1.12034204	1.054507885
DTMA-114	12	2.392892387	2.058204688	1.620812217	2.535945702	1.014576094	2.510467106	1.808464359	2.906276565	1.431828225	1.770222961	2.622198787	1.144626642	2.166900383	0.526265857	1.351225324
DTMA-115	12	3.176726023	3.541194481	2.711170836	2.449518375	2.764303314	3.287533627	2.223052607	2.139951613	2.502984558	2.79326799	2.491950824	2.86748604	1.884103394	1.896533105	1.564626505
DTMA-116	12	2.125428729	1.983810051	1.969818606	4.777021567	1.246640261	1.728329299	1.618877015	4.595861803	0.999075296	1.557500772	4.278649078	0.856585267	4.498630918	0.757075449	3.444977903
DTMA-117	12	3.433067735	4.555614602	4.554985618	1.776701245	3.015328765	4.116420472	3.924522823	1.256851796	2.552937337	5.248010579	2.402322474	3.714961061	2.281762526	3.556180787	0.48235475
DTMA-118	12	1.439764358	2.095816946	2.093423037	3.111937629	1.523713817	1.564463374	1.30670913	2.369098012	1.020345332	2.145351679	3.039829848	1.73219166	2.785508862	1.537768151	2.38024437
DTMA-119	12	2.072266015	2.606070961	3.206654033	2.184033117	1.539772388	1.968565286	2.3752133	1.440251037	1.054973558	3.064666151	1.777023006	1.514995992	2.557005194	2.030329732	0.795411803
DTMA-12	12	1.700232547	1.702698507	1.378137337	2.499582369	1.005000449	1.422988132	1.01133558	2.250785025	0.807080546	1.108417982	1.872474639	0.77441472	2.096243315	0.408253508	1.334140739
DTMA-120	12	3.428489019	3.662956661	3.601157966	3.279087022	3.251954283	2.621925821	2.521423836	2.381648533	2.320046439	2.792442741	2.426849742	2.483796982	2.810199416	2.430628472	1.981430248
DTMA-121	12	2.390372763	2.43822689	1.855719793	2.289646189	1.253530372	2.403009894	1.705311594	2.340943606	1.240406034	1.864364285	2.310584309	1.249813447	1.92109623	0.593895519	0.977193594
DTMA-122	12	4.514074223	4.175270332	3.732945139	3.578281938	2.996880498	3.609480792	3.047669416	3.008259348	2.519161703	2.913285129	2.799885539	2.18077368	2.627560602	1.730317079	1.836726948
DTMA-123	12	2.631392805	3.006991961	3.40720675	2.602652271	2.011270401	3.188084892	3.336761179	2.790056785	2.16992086	3.948203549	3.162688149	2.542003993	3.782651236	2.803225149	2.266414124
DTMA-124	12	1.170326503	1.210626032	1.291620721	1.383129367	1.005640596	0.428777182	0.38676533	0.794532524	0.291184648	0.61645522	0.513024514	0.298411294	0.849174195	0.310579087	0.6032616
DTMA-125	12	2.871389466	2.727964182	3.174502075	4.323378159	2.256252706	1.629535906	1.940283889	3.274238002	1.240538441	1.981046575	2.961620997	1.08871708	3.676230609	1.489464079	2.612887035
DTMA-126	12	2.215277837	2.242462416	2.058112802	3.828756545	1.014617586	2.013714201	1.629656965	3.625257514	0.887722728	1.741896039	3.622304583	0.893769834	3.594599936	0.559397496	2.461837232
DTMA-131	12	2.196437931	1.985915388	1.50386702	1.677279136	1.273877386	2.126252199	1.496370443	1.804423105	1.569544893	1.367516701	1.42568393	1.267950852	1.329909603	0.759084484	1.288987015
DTMA-132	12	2.624149308	2.536953215	2.46421545	0.920315974	1.758962593	2.72405321	2.500791917	0.804062757	1.922296833	2.632119112	0.667440198	1.893434744	0.723300716	1.716508406	0.014647835
DTMA-133	12	2.670783402	3.021768493	3.060532209	2.604249066	1.512154651	2.779836792	2.529056283	2.237445026	1.284175553	3.098603033	2.396104403	1.611448982	2.676092815	1.572187226	1.052138571
DTMA-134	12	4.197657235	3.819886685	4.287384993	5.980200185	3.503024631	3.730303062	3.969902627	5.860326893	3.320800565	3.760503382	5.581716491	2.953180832	5.865536293	3.283961601	4.905530651
DTMA-135	12	1.644333681	2.544145554	1.755494614	2.754296953	1.50326971	1.748603815	0.729286704	2.197401228	0.753974883	1.839035559	2.849714456	1.622108783	2.124912159	0.725408387	1.759902512
DTMA-141	12	1.356318423	1.698369421	1.719913122	2.639377063	0.999783315	1.134564374	1.1012005	1.936206061	0.513927207	1.573261745	2.275675481	0.747690311	2.554863382	0.778550001	1.947000813
DTMA-142	12	1.860989153	1.958447385	0.953334136	2.404320142	1.50428239	2.336388175	1.180117123	2.760053418	1.908821334	1.401510017	2.983089569	1.994038376	2.068659726	0.913797585	2.322554081
DTMA-143	12	1.829420878	2.430007324	2.76241348	4.387699062	1.250427566	2.413928723	2.499451419	4.286307259	1.208070419	3.344629396	5.097942852	1.888045718	5.335900488	2.072559098	3.914945341
DTMA-149	12	2.921868344	2.523504455	3.704329852	3.144148652	1.749513076	2.135333953	3.094611717	2.850600101	1.309824875	2.832884387	2.534576376	0.903712941	3.596955403	1.971551585	1.411743268
DTMA-153	12	4.081780337	4.221081295	3.249764923	3.512679539	3.000819259	3.34335766	2.175484638	2.619086207	2.122622511	2.526348328	2.826786882	2.292148625	2.018241789	1.187426896	1.584905327
DTMA-154	12	2.889061644	2.233386778	1.816676664	1.598145661	1.490490304	3.801093099	3.112069441	3.066372671	2.978510128	2.665047613	2.525803627	2.343412503	1.992256537	1.780940551	1.557589347
DTMA-155	12	2.184361491	2.544904613	1.787082334	2.6825274	1.506374189	1.894172448	0.830981931	1.845724797	0.810741485	1.45951769	2.055874708	1.147510856	1.4701397	0.285137541	1.275533204
DTMA-156	12	1.423379939	4.764550688	1.36860891	1.394518398	1.00827496	4.35198742	0.740140014	0.956865834	0.607842554	4.221717226	4.087593779	3.890830159	1.053403209	0.424253806	0.327746934
DTMA-158	12	2.603385755	2.67259583	3.073939028	2.906604879	2.74005034	1.315362186	1.721047651	1.754861515	1.407806526	1.850551169	1.716649088	1.44909564	2.324702924	1.878435887	1.697277132
DTMA-159	12	2.615223252	2.56017841	2.744999083	1.721597496	1.760505278	2.23761067	2.146944869	1.51447154	1.386671349	2.336811737	1.668674766	1.391356878	1.582638527	1.411132259	0.478976761
DTMA-161	12	2.915939778	3.214257681	3.165455994	1.859574322	2.013585285	2.080778188	1.967761978	0.961293272	1.011152759	2.315903815	1.098048054	1.244597679	1.235010654	1.127737532	-0.102076735
DTMA-162	12	2.621223118	2.329155339	2.518185466	4.421418911	2.261802455	1.915418117	1.871881481	4.024581413	1.84445617	1.810519523	3.56497522	1.596469054	3.705385958	1.65731788	3.346332923
DTMA-163	12	1.459548897	2.071229554	1.825826481	1.714918224	1.512466069	1.562026998	1.201449757	1.079797145	1.043198524	1.889294411	1.727984776	1.612144396	1.424075268	1.330454347	1.033285756
DTMA-165	12	2.36796009	2.801049469	2.486925449	5.011642053	1.508313477	2.298176724	1.820809382	4.660707133	0.999988521	2.472485672	5.318931972	1.479808263	4.989235749	1.063640012	3.630530299
DTMA-167	12	1.901686014	3.193233573	2.234973691	2.330112026	2.01599755	3.07421579	2.033397732	2.252315905	2.037114253	3.423355013	3.365429112	3.264804034	2.459603471	2.298662948	2.301277195
DTMA-168	12	3.3191956	3.750479373	3.016435154	2.508642143	2.254095041	3.635045404	2.623912554	2.488650485	2.125500423	3.401218372	2.924102538	2.619185841	2.164794452	1.807710995	1.102485979
DTMA-169	12	2.651229684	2.735701242	3.002542017	2.278718639	2.006438795	1.938112948	2.007943046	1.887771457	1.303602843	2.182578914	1.739251153	1.310994705	2.108492466	1.475045808	0.814537826
DTMA-17	12	2.194481918	2.008964913	2.078718851	2.510589509	2.012188684	1.272238532	1.122189032	1.990812287	1.354706729	1.022367123	1.378376811	1.105953043	1.643575566	1.054885428	1.463801292
DTMA-170	12	2.155093823	1.312544374	1.878462069	3.333233303	1.010653839	1.587793039	1.816407411	3.657828104	1.277095161	1.241871133	2.521644572	0.496238456	3.224216467	0.877725033	2.286254688
DTMA-171	12	1.678158454	2.046280976	1.835866787	2.619236309	1.503115358	1.34355132	0.941994804	1.935117624	0.744687866	1.474302856	2.629661339	1.115708626	2.25373001	0.751813433	1.548201716
DTMA-172	12	2.753343574	3.347638823	3.661470261	2.979179655	1.778865511	1.922392868	2.08946494	1.540996211	0.446179024	2.857807385	2.029374351	1.084456563	2.480694337	1.271757301	0.532310866
DTMA-173	12	2.388554726	3.148835025	1.69514176	5.771225281	1.505665655	2.51106567	0.872013643	5.543163177	0.998589635	1.715059767	5.833615816	1.69165609	4.593102671	0.121062605	4.563527178
DTMA-176	12	2.417996699	3.020680116	2.49453132	1.652768407	2.01459477	2.404721407	1.725890186	0.946199469	1.471418006	2.50273348	1.399926909	2.05137037	1.164535284	1.464262468	0.487081848
DTMA-18	12	2.356335735	2.48876558	2.782496553	5.168425001	1.499448697	2.968279448	3.169567913	5.856998777	2.026737447	3.500307261	5.999221076	2.082751871	6.346885742	2.366661124	4.891145324
DTMA-181	12	1.27585046	1.764884752	1.923953083	1.484803439	1.239736299	1.297667245	1.197071022	0.963385436	0.633120322	1.999225818	1.837922105	1.195888092	1.821026828	1.292912755	0.981403604
DTMA-183	12	2.74822653	3.920643058	2.307664281	5.39028469	2.037023977	2.585424261	0.671790802	3.710183902	0.767069596	2.089676067	5.208961659	1.976715027	3.488626767	0.156213082	3.295435836
DTMA-19	12	1.678814891	4.030715104	1.07936537	3.549070675	1.510936251	3.776171769	0.613935586	3.169717453	1.261991554	3.224689874	5.785595428	3.590955938	2.914870132	0.560779888	3.11006621
DTMA-191	12	3.485748234	3.481869567	2.801141177	5.165088338	2.491744885	3.087688063	2.185547101	4.772474721	2.07813427	2.304742721	4.549230265	1.956378361	3.949120396	1.211922318	3.452261279
DTMA-192	12	2.909946916	2.723985715	2.50801901	0.616118307	2.002231348	3.156968894	2.835311239	1.199786087	2.508095327	2.781269655	1.047138862	2.263620323	0.940556463	1.978689578	0.08643353
DTMA-197	12	1.905370905	2.201672379	1.471880556	1.803643093	1.002264736	2.208496236	1.396010896	1.971286211	1.116902552	1.700653305	1.815157684	1.256475103	1.328799459	0.496322076	0.743205493
DTMA-20	12	2.101099393	2.051290674	1.959026497	1.704963056	1.507766901	1.720866162	1.432817891	1.177036015	1.140407411	1.591752966	1.334318753	1.1875719	1.253177487	0.977271385	0.520663841
DTMA-201	12	2.106600561	1.804089827	1.573100155	6.767509111	0.752888941	2.384625835	1.964183768	7.022024187	1.323428676	1.970536977	7.117996656	1.077572777	6.746944085	0.743469301	5.730651634
DTMA-204	12	-0.129681761	-0.245571199	-0.620778283	-0.352411065	-0.996162999	2.301365338	1.757657622	2.211473055	1.544729716	1.804329924	1.793807946	1.415177708	1.78193139	0.903535245	1.218378946
DTMA-206	12	0.627489206	1.521498106	0.861114969	1.258388171	1.016656012	0.568732476	-0.26137528	0.267550604	0.166865351	0.778650409	0.892556251	1.110215963	0.490920807	0.322418631	0.430360245
DTMA-207	12	2.553300249	3.511103594	3.986567718	4.776272555	2.743103054	2.181815638	2.463628097	3.910779146	1.380701339	3.695644198	4.741050399	2.323939795	5.07497765	2.784916647	3.546731963
DTMA-209	12	2.856234138	2.719511166	3.184778682	2.647760735	2.997151808	1.781894416	2.091751502	1.797638051	2.026412063	2.048897963	1.369334088	1.839082515	1.984980971	2.23805659	1.7962928
DTMA-210	12	1.633206366	2.274227349	1.935958267	1.315428542	1.010512367	2.345752077	1.72995786	0.548897701	0.829269334	2.206994698	1.749727204	1.363060614	1.661050887	0.915875387	0.329568897
DTMA-212	12	3.107366389	3.698643219	3.213075565	5.679885021	2.494703112	2.450229685	1.75595417	4.444389183	1.205453335	2.572188379	5.087547003	1.779695801	4.593078127	1.170800441	3.833713408
DTMA-213	12	2.696747304	3.558375386	4.161572983	4.200093656	3.018243042	2.777877577	3.064526426	3.493448338	2.254208993	4.091007411	4.314757858	3.1324094	4.978459973	3.5062071	3.867410158
DTMA-214	12	3.181762445	3.271497733	4.054439959	1.034727224	3.015554723	3.560245872	4.049275262	1.363094974	3.31005164	4.218107616	1.268145396	3.376353599	2.001107993	3.920309657	1.075307384
DTMA-217	12	0.175313813	1.025222304	0.378322463	2.108890709	-0.231228537	0.665725053	-0.265779775	1.825308361	-0.527902779	0.726347415	2.650042405	0.294936266	1.813225656	-0.529967296	1.342318695
DTMA-218	12	2.15796169	3.38797315	2.772446087	4.153095289	2.005510411	2.59665772	1.820573124	3.394693874	1.300205689	3.155253106	4.602626196	2.453088283	4.078338825	1.732354849	3.266455701
DTMA-219	12	1.604266289	1.30123573	0.836470071	1.323918851	1.011469844	0.99930713	0.244494072	0.920663939	0.692774394	0.172736229	0.808139045	0.487808044	0.332173383	-0.218180756	0.406373686
DTMA-22	12	5.152172646	4.156552436	4.045375597	7.519059657	3.266766731	4.223889519	3.967218792	7.356278131	3.447408878	3.123374828	6.385322152	2.479909325	6.521860981	2.221096391	5.634126725
DTMA-220	12	3.435993541	3.032878343	2.715163487	1.141336087	1.998653902	3.147570621	2.555303722	1.373820837	2.061296171	2.371843877	0.794437843	1.67130253	0.44963322	1.199885859	-0.4667819
DTMA-223	12	2.423470978	2.307009823	1.84232333	1.563015498	1.495959269	2.315854625	1.671409364	1.53767189	1.476310042	1.709733196	1.39810374	1.332824508	0.914612782	0.750482551	0.528272811
DTMA-224	12	2.134783612	4.014408878	3.001670906	2.744775711	2.504904571	2.73339601	1.58446307	1.499235928	1.306252892	3.580684653	3.343335157	3.114358951	2.693262179	2.109822613	1.889108585
DTMA-225	12	0.688743848	0.302054402	0.841167092	1.770520258	0.522069498	-0.554511502	0.574029241	2.110957486	0.822501693	0.219441749	1.041616726	-0.087526083	1.703114732	0.33324234	1.154468853
DTMA-228	12	2.677005726	2.786999019	2.500863579	4.880127458	2.513546543	1.456279454	1.001185293	3.811717657	1.264324416	1.274842447	3.742831967	1.355949795	3.416951107	1.010591673	3.295829904
DTMA-230	12	2.578793656	3.187174962	2.458160339	2.725040841	1.504812919	2.295676876	1.368644293	1.956073086	0.66274376	2.163755813	2.351882894	1.251923679	1.924207759	0.471006447	0.72227722
DTMA-231	12	2.246831058	1.176301825	1.697403613	2.854477553	1.03402353	1.344784636	1.459645693	2.965778304	1.195449591	0.694236675	2.075052119	0.223200467	2.162973891	0.514322001	1.566775633
DTMA-232	12	1.611556435	1.256614838	2.200242047	1.244799003	0.995233933	0.989667808	1.779373977	0.971716482	0.73893035	1.572023811	0.505726558	0.372376475	1.533682287	1.260094404	0.519257946
DTMA-233	12	1.389924753	1.840556534	1.334544709	5.224503051	0.760016608	1.468706188	0.656272854	4.569635138	0.277959814	1.42838483	5.4621777	0.758663042	4.720525811	0.111313544	3.981899937
DTMA-235	12	1.308555367	1.027226887	1.33692997	1.185522127	0.505152893	0.805198764	0.977402279	0.779719051	0.352312777	0.859354728	0.825838081	0.066020427	1.270315096	0.310751344	0.333248904
DTMA-238	12	0.441603139	1.241835805	1.014837933	0.625079838	0.507064662	0.706856925	0.355219599	0.078800618	0.080362312	1.272684798	0.550907981	0.801160236	0.52176593	0.496309775	-0.025527772
DTMA-239	12	2.272250191	2.568794315	1.65215752	2.23758715	1.5309508	1.775111926	0.666532716	1.267439859	0.832413538	1.045286175	1.523319407	1.112651285	0.905145171	0.084727469	0.43006477
DTMA-240	12	1.956754346	2.269639475	1.306159512	1.308083085	1.506812006	2.31724048	1.212881356	1.496048344	1.597525074	1.706007293	1.662922102	1.87000236	0.902841569	0.868067125	0.742312251
DTMA-242	12	1.141010098	1.984297849	1.691082919	1.054184161	0.491790441	1.267849042	0.864796669	0.486136106	-0.236852504	1.901249656	1.122913561	0.592096388	0.997008004	0.286529395	-0.362901305
DTMA-246	12	2.370370374	3.274018769	2.540342376	2.090186665	2.002198464	2.740574058	1.857345283	1.475785763	1.488314872	2.900274748	2.39307328	2.330865611	1.671600935	1.545300363	0.868249396
DTMA-247	12	0.883580002	0.982438469	0.961879929	1.496807685	0.494178974	1.071249319	0.813043551	1.589082045	0.525250034	1.030292635	1.791852698	0.610722889	1.777138429	0.438707696	1.115823631
DTMA-248	12	1.928930898	1.776128819	2.146521912	1.537090432	1.010218893	1.809494351	1.911849988	1.511683601	1.040319357	1.868384806	1.480056095	0.851788625	1.698083308	1.063784941	0.500283414
DTMA-250	12	1.883063791	2.307068637	1.819929355	1.931089594	1.249155061	2.423307414	1.665778912	1.926550161	1.21906902	2.291581167	2.566278825	1.658543622	1.921322743	1.054949467	1.355488549
DTMA-252	12	1.960594624	2.992458347	1.031803059	2.616348012	1.508189707	2.547146264	0.4302325	2.114431531	1.132128106	1.526874253	2.863305065	2.069084136	1.168069335	0.022644858	1.714139448
DTMA-257	12	1.677908392	1.988630762	1.040792261	1.354819331	1.257118919	1.772915678	0.575552264	1.157401952	1.006961398	1.015867224	1.421640181	1.369748771	0.61001218	0.293414319	0.712794953
DTMA-258	12	0.850210674	0.966052908	-0.213095078	3.475441294	0.49866516	0.909110956	-0.482525689	3.664000519	0.42131214	-0.090270319	3.821543846	0.531311838	2.698860525	-0.707520692	2.960263797
DTMA-264	12	1.831046247	1.728407914	1.770594464	4.284406784	0.996952206	1.713738395	1.500016928	4.432951195	0.964932639	1.630350402	4.492653206	0.805716279	4.43248401	0.787446966	3.603049255
DTMA-265	12	2.087443175	2.551088298	1.829299775	2.586282252	1.507646425	1.654988897	0.692795112	1.730333561	0.698354716	1.403149333	2.165580169	1.174681555	1.469441025	0.29042331	1.399098831
DTMA-271	12	3.196229195	4.529309363	3.272322444	3.176682198	3.001980186	2.880353488	1.403763787	1.678685275	1.327916732	2.931295151	2.785746756	2.659256262	1.684100538	1.311032679	1.167792826
DTMA-283	12	3.080293546	1.815510463	1.632756455	3.862612589	1.262851162	1.890989003	1.381806367	3.687716119	1.350274512	0.52022454	2.748112786	0.143863815	2.585550031	-0.193297074	2.383053473
DTMA-285	12	1.131854218	1.669427376	1.102337882	2.256367264	1.007096195	1.360396244	0.66904936	1.759735782	0.67358375	1.291079802	2.318306047	1.209866317	2.048487651	0.62232504	1.714070191
DTMA-287	12	1.918469554	2.347865675	1.940686084	2.70224468	1.76549155	1.290972503	0.651457919	1.592362643	0.775175168	1.252674343	2.02159191	1.142544696	1.805791905	0.550281497	1.314807771
DTMA-29	12	2.094407843	1.482130598	1.539354563	1.225454108	0.756241146	2.138593708	1.986590696	1.965192825	1.425410429	1.598988088	1.130466642	0.880115745	1.340133514	0.783574277	0.350274651
DTMA-298	12	2.436704719	3.277170004	2.267421352	1.70053095	2.263695702	2.295995017	1.198758304	0.949517097	1.320411848	2.070676568	1.589584372	2.124244539	0.774419717	1.081122596	0.536292935
DTMA-3	12	4.154895509	3.970612561	3.615575444	2.748014795	3.014230116	3.154235662	2.54794901	1.984207484	2.223147198	2.500003998	1.769354601	2.014427542	1.562169246	1.522470879	0.825100677
DTMA-31	12	3.178269371	3.773231713	3.713808627	8.608962547	2.519034924	2.863033954	2.544888218	7.763140526	1.719058004	3.415809823	8.260686568	2.303261944	7.956249557	2.114073842	6.717227376
DTMA-32	12	0.639767359	1.026488128	1.556142269	0.993950538	0.508469145	0.65461597	1.03755212	0.937369489	0.155733636	1.565670475	1.146695925	0.539230288	1.91367176	0.940065105	0.52146389
DTMA-36	12	3.110627209	2.896231154	2.038170727	0.655939691	1.999509967	3.103963144	2.09847115	0.923216791	2.255372458	2.054002823	0.557218093	2.022433866	0.077313106	1.103401996	-0.361978915
DTMA-47	12	3.867618069	3.535174363	4.292077492	2.963962053	2.509805689	3.0141937	3.452697818	2.45063134	2.015306245	3.371390844	2.313250066	1.715904334	2.88877595	2.254225945	1.058436666
DTMA-5	12	2.577177383	2.236815343	2.035383367	2.839216069	2.004854459	1.939220893	1.541466169	2.459689937	1.68067052	1.36473463	1.890864061	1.352632478	1.986906633	1.058373092	1.66394202
DTMA-52	12	1.42939876	1.479485124	1.595691492	2.384187852	1.255320748	1.021409237	0.817246862	1.852162752	0.779695433	1.066833335	1.922039695	0.757944437	2.10567219	0.737382939	1.614292835
DTMA-55	12	3.453624272	3.336833823	3.465683302	4.494700292	2.522807321	2.783615023	2.649575285	3.655816742	1.999246428	2.771809629	3.760820659	1.9258718	3.926729003	1.883645246	2.883606151
DTMA-56	12	4.159777006	4.95957653	3.954764133	2.72677938	3.001920201	4.288248988	3.062693701	2.084090944	2.29960765	4.053084064	2.97070001	3.067785901	1.874375175	2.023141721	0.752398729
DTMA-57	12	2.392025569	3.034313069	2.985937177	1.334187942	1.999076232	2.591716718	2.28859538	1.105404932	1.500756591	3.10242816	1.600369005	2.16920776	1.743756388	1.969668831	0.506269456
DTMA-58	12	2.386314396	3.01525879	2.240900202	1.802127831	1.754019406	3.035067405	2.129078189	1.932592774	1.744144177	2.915226442	2.557683196	2.411006332	1.995249948	1.534105444	1.035554003
DTMA-60	12	2.396187849	2.323188826	2.059842628	1.010822691	0.756964491	3.241787661	2.716955546	1.564410657	1.596196828	2.968642661	2.078003263	1.667286663	1.472113072	1.261484427	0.084181343
DTMA-62	12	2.649895959	2.081068934	2.487717065	2.326571776	1.509972967	2.448229771	2.614961226	2.705203736	1.777524652	2.266587599	2.199128479	1.274210319	2.317954553	1.552281454	1.393284371
DTMA-63	12	3.028655703	3.126288328	3.217163173	3.794625543	1.783516127	2.957562358	2.770762481	3.387969963	1.704783775	3.054403415	3.548218836	1.861228815	3.542135113	1.686224469	2.199918309
DTMA-64	12	2.828989651	3.033996913	2.697926038	2.489280539	2.247762894	2.46260192	1.965139015	2.038769013	1.693438927	2.392301045	2.131927306	1.882194099	1.916243028	1.533894639	1.171744209
DTMA-66	12	1.916326187	2.24538582	1.779383981	2.107938739	1.261597772	1.600772267	1.046946666	1.68422087	0.721501067	1.463364368	1.84875632	0.970976047	1.381493191	0.473001676	0.701641688
DTMA-70	12	2.959235992	3.70772794	2.866655491	1.993597806	2.266489391	3.17134453	2.11307136	1.420066259	1.8403915	2.933890513	2.050509812	2.50103489	1.425865809	1.570527868	0.482170315
DTMA-71	12	2.704634375	4.282380662	3.691798208	1.983642363	2.51414864	3.03607243	2.178762955	0.708235063	1.312282154	3.972742107	2.336961984	2.83459175	1.766019695	2.165626745	0.605672568
DTMA-72	12	3.098472103	3.497161358	2.2408602	1.671259748	2.009190095	3.14306581	1.731404514	1.352569397	1.678887078	2.290586187	1.741855974	2.055877304	0.230080566	0.79261774	-0.058401204
DTMA-73	12	2.631598974	2.722957813	1.79985746	3.466684228	1.759327134	2.30433175	1.298893541	3.067315828	1.485685507	1.503822156	3.074939373	1.505141978	2.292586942	0.536080711	2.257690251
DTMA-74	12	2.965909195	3.464157898	4.824629236	3.355815624	2.262011255	2.652491701	3.626421703	2.489301444	1.341301713	4.412875992	3.30382926	1.897136333	4.297093983	3.078971577	1.610526421
DTMA-75	12	3.256954792	3.270675837	3.501240701	4.043877421	2.774975419	2.484917018	2.515496684	3.006795649	2.115920451	2.692356	3.065620827	2.060602736	3.061894974	2.156416465	2.886575625
DTMA-77	12	2.422794003	2.710185379	2.211417279	1.831053733	1.504823832	2.809231942	2.082632203	1.885428905	1.566118924	2.499018324	1.93499522	1.867465394	1.670548413	1.274267772	0.870456869
DTMA-81	12	2.927375739	2.5422711	2.975569181	3.005376433	2.507750883	2.113252494	2.319312188	2.782841297	2.103209669	2.16414046	2.193302063	1.738027179	2.707181615	2.038594435	2.237221444
DTMA-83	12	3.844680914	3.895483417	3.668617853	7.334588583	2.991596941	2.887816427	2.499483985	6.464926993	2.003027253	2.616177228	6.211699117	1.967812406	6.239758513	1.687680299	5.186888794
DTMA-85	12	1.993500293	2.282558276	-0.3740356	1.106655048	1.236820793	2.980028817	0.135057665	2.200758254	1.859766295	0.683466992	2.297913897	2.161434409	-0.25115744	-0.568429243	1.105341924
DTMA-86	12	2.818792982	2.777626513	1.90567646	2.206127495	1.251214461	3.154112475	2.166216595	2.69353171	1.657673346	2.193999499	2.546902119	1.566063159	1.691197335	0.628032025	0.75634616
DTMA-87	12	2.409217167	2.243265137	2.146778477	2.143760903	1.504844355	2.277533669	1.951866379	2.03348145	1.525644528	1.897116775	1.744680867	1.315250476	1.9384669	1.076138573	0.92551376
DTMA-89	12	3.89209876	2.765146268	3.443360265	9.527204859	2.269366817	3.109487509	3.694200507	10.10828187	2.746039666	2.639684024	8.819590965	1.504047582	9.696855037	2.162328119	8.560573836
DTMA-91	12	1.098705224	0.902960201	1.182108177	0.37477355	0.252728839	1.553962296	1.752479655	1.180454274	0.971824369	1.627145881	0.755990192	0.684008392	1.334208162	0.996665361	0.109050142
DTMA-92	12	2.111664542	2.937879203	2.403488079	2.305770006	2.00085177	2.18157898	1.490988036	1.661538951	1.254237954	2.422570573	2.607018674	2.019825532	1.946213941	1.453209126	1.362879261
DTMA-93	12	-0.087060656	0.042773591	0.246023036	1.754884824	-0.232785862	2.381625552	2.257638767	4.109608346	2.195043653	2.624826983	4.235121276	2.29060836	4.176976251	2.307605192	4.041690411
DTMA-94	12	1.789008592	1.72410741	1.467871524	1.221418193	0.988042259	1.717135591	1.353401135	1.268301004	0.97820848	1.404406376	1.248360607	0.871514616	0.982169087	0.530346267	0.233636075
DTMA-95	12	1.035132272	2.100904204	1.582298404	1.329609504	0.536456525	3.012050022	2.121670097	1.980790422	1.534924705	3.442648692	3.158522238	2.610911519	2.353536248	1.845128875	1.253248506
DTMA-96	12	2.140448613	2.471942938	2.529928477	1.030520592	1.76784532	2.030762256	1.925127486	0.738166839	1.475777743	2.391037296	0.646918573	1.788459569	1.032726688	1.719556968	0.113170623
DTMA-98	12	3.655602594	3.348844227	4.342015476	2.618688384	2.74638032	3.01798856	3.879825131	2.311242466	2.473669733	3.610405714	1.935470757	2.085102527	2.98625967	3.034469473	1.239099226
DTMA-10	12	2.817914151	2.738665964	4.159848391	4.871602578	2.740071982	0.978570887	2.460407883	3.221330416	0.900821619	2.305609162	3.147395556	0.870677768	4.391189916	2.360312974	3.164544289
DTMA-103	12	2.794934043	1.892754391	1.540334461	2.673364678	1.468235391	2.293886346	2.226989284	3.166351287	1.760980701	1.109685225	2.336108781	0.871024791	1.943703617	0.69034156	1.87552446
DTMA-104	12	1.402836505	2.027134608	1.208050044	2.405411711	0.736978934	1.981441516	1.424687338	2.224661799	0.661405293	1.863764576	2.888697696	1.279174295	2.063860068	0.53615711	1.684862446
DTMA-106	12	2.785430054	2.962800762	1.93350396	3.53377144	1.981135506	3.208222367	2.474381149	3.82694617	2.158578583	2.496219612	4.045635651	2.35765285	2.989106058	1.521266207	3.019581065
DTMA-108	12	4.800621017	3.187702298	4.662305248	5.084031831	2.740186955	3.878930173	5.615639547	5.773742234	3.459321225	3.785539425	4.146736916	1.87153408	5.755718315	3.456575204	3.925278656
DTMA-110	12	1.58261276	2.000294341	1.468745251	2.814133995	0.984473314	2.069820718	1.754322827	2.923493284	1.003298669	1.91069513	3.374534913	1.402963836	2.768027646	0.96746731	2.328459023
DTMA-128	12	4.10923944	4.272195182	3.11067858	4.438079372	2.995516557	4.245856571	3.286531545	4.156366505	2.916296846	3.331560807	4.526796477	3.13760574	3.349188153	2.076728208	3.321070991
DTMA-129	12	3.06150542	1.959186337	2.165389196	3.599003064	1.991587304	1.985644766	2.361324279	3.531638611	2.021515329	1.169291817	2.634132359	0.926979704	2.668995051	1.22069874	2.713157242
DTMA-13	12	0.397734768	0.555962596	0.465858766	1.777465127	-0.003453451	0.363710107	0.347036003	1.542557819	-0.270675036	0.400142311	1.803298137	-0.078954421	1.530114178	-0.073188863	1.248669924
DTMA-136	12	2.578545393	1.713671708	1.636687412	3.215094633	1.482081787	1.801252108	1.976589206	3.401446994	1.549263745	0.981371779	2.581688708	0.682901993	2.409504841	0.750047897	2.328612395
DTMA-137	12	1.080496776	1.522806587	0.832700959	2.112719813	0.492013416	1.454603322	1.015389188	1.985714747	0.411466095	1.297172341	2.660816688	0.923470362	1.928974737	0.33376318	1.603147914
DTMA-138	12	3.611642734	2.714112829	2.27432402	3.655838999	1.745596355	2.795527525	2.530640809	3.680713217	1.788063913	1.524658731	2.836729023	0.984945683	2.339717792	0.609986672	1.986184323
DTMA-139	12	1.04234412	0.708508363	0.609137258	2.092705662	-0.01537053	1.732672763	1.772483767	3.124325695	0.989535902	1.215221741	2.795644773	0.624904491	2.515095517	0.613854438	2.12995159
DTMA-14	12	2.816804816	2.975729152	3.832978617	4.309723767	2.233875952	2.319119492	3.278877718	3.712152903	1.435384202	3.381374739	3.935018025	1.656343611	4.594552245	2.616926713	3.124874271
DTMA-140	12	2.146293116	1.583584672	1.66085427	2.725226906	0.759639888	1.5561664	1.763264997	2.491140614	0.721708122	1.127590196	2.106914985	0.219258954	2.048971187	0.302446819	1.399103849
DTMA-144	12	3.174908431	3.048118331	3.026557184	4.897616113	2.517890649	2.077424158	2.33417691	3.931329488	1.63370504	1.948628323	3.699342185	1.471241162	3.73669217	1.549018979	3.472828896
DTMA-145	12	1.580169911	2.021481505	4.464733341	2.719927126	1.253368703	1.9962656	4.572497538	2.596396524	1.26241391	4.866241399	3.190531482	1.746248635	5.470355082	4.205966406	2.545703449
DTMA-146	12	2.132680954	2.016915102	2.652586822	2.890730357	1.499687602	2.01766751	2.854749531	2.88726053	1.498901069	2.540360105	2.776043166	1.37070899	3.236632606	2.116523321	2.333789643
DTMA-147	12	3.867697512	2.741978363	3.966150783	4.870954658	2.488935637	2.501584424	3.858519029	4.505429519	2.216718201	2.653232911	3.586993281	1.124516442	4.682636338	2.446541479	3.371906193
DTMA-148	12	0.331745415	1.186071239	0.671721271	1.849025419	0.472028837	1.059406207	0.803031528	1.779945828	0.262839141	1.452250332	2.579521362	1.151952575	2.028328729	0.805512149	1.929881564
DTMA-150	12	2.788603667	1.990676794	2.343219687	2.796687833	1.476045277	2.83227457	3.416165327	3.629342663	2.239947226	2.482267429	2.901004341	1.478413875	3.214958155	1.939670236	2.412750226
DTMA-151	12	0.455546077	-0.025845092	0.146625543	1.53742491	-0.017113946	0.061924997	0.58261513	1.710903766	0.023385122	-0.247702607	1.072439977	-0.561974187	1.241663593	-0.211518107	1.139693596
DTMA-152	12	3.14445882	2.497915099	3.071802042	3.854350052	2.244216551	2.017086361	2.78589478	3.37329682	1.772654786	1.957762571	2.701149767	1.112970588	3.124296818	1.813447044	2.532674424
DTMA-157	12	1.90043183	2.170787966	1.987626629	2.919167897	1.474102874	2.220527643	2.287324634	3.201068887	1.452435432	2.320224067	3.335293003	1.64375308	3.051875415	1.64685921	2.646369219
DTMA-160	12	2.348025086	2.241278254	2.334140962	3.110202925	1.750556584	1.485225268	1.737678248	2.380498372	1.044834083	1.421894458	2.313307444	0.908121748	2.145720622	1.080352012	1.887289765
DTMA-164	12	2.627453618	0.963454496	1.901255723	2.473808931	0.73562237	2.50093768	3.622937766	3.96180279	2.220787767	1.768344939	2.199741387	0.572229397	3.108470537	1.656156532	2.129963317
DTMA-166	12	2.068141105	1.479882091	0.874139621	2.567285407	0.726628204	2.099402676	1.819260287	3.193538399	1.330172577	1.009753603	2.629164036	0.717446614	2.00616208	0.262966266	1.918103785
DTMA-174	12	1.513448792	0.717885278	1.586205413	1.788421646	0.480375022	1.218558836	2.220986362	2.295234111	0.91047663	1.392400346	1.601543593	0.201090129	2.30967613	1.157032323	1.341660871
DTMA-175	12	3.103480475	2.274246477	2.593442067	3.071376033	1.744425442	2.840097775	3.183060788	3.457780503	2.194329607	2.345730102	2.854986771	1.473970566	3.082458752	1.783184932	2.306752996
DTMA-177	12	1.33660361	1.254823152	1.651934452	2.872832516	0.991136861	0.944428794	1.556994277	2.502463023	0.680882806	1.32353576	2.550326391	0.670820476	2.877680024	1.176705768	2.365588048
DTMA-178	12	2.15030866	1.755639747	1.132964101	2.788989085	0.747202634	1.786752308	1.274708433	2.7706674	0.74921288	0.65311517	2.464026168	0.365845324	1.568018516	-0.164618415	1.505866651
DTMA-179	12	1.570877167	1.223611875	1.44901477	2.263072303	0.987010711	1.731503448	2.281750842	2.776901824	1.533429152	1.648759968	2.473547082	1.138703514	2.755652894	1.532957493	2.322547204
DTMA-180	12	2.141215547	1.508797137	2.14985778	2.641039195	0.990797005	1.658601573	2.48584419	2.733206846	1.077295641	1.68159429	2.174159773	0.454401672	2.810154416	1.210890796	1.713930754
DTMA-182	12	2.212481821	2.011510124	2.749326448	3.888512592	1.996077537	1.251345744	2.160772875	3.105828045	1.197023986	1.75166494	2.872354718	0.99040188	3.504188821	1.744711178	2.959343432
DTMA-184	12	4.111306598	4.006969762	4.253147152	5.175052384	3.003102657	2.418991797	2.827218226	3.603434508	1.477070265	2.6062378	3.580273497	1.399859617	3.731474645	1.772007151	2.709493496
DTMA-185	12	2.269608473	1.899499507	3.105316815	3.513139341	2.470872478	1.173467922	2.650016372	2.847434013	1.623502467	2.118770539	2.509314146	1.349832875	3.744976728	2.707244279	3.079355298
DTMA-187	12	4.349864705	3.283141609	4.200317395	4.635537506	2.748589163	2.960307863	4.049771303	4.183238213	2.392404917	2.833899513	3.235292526	1.36841224	4.04113285	2.431044239	2.865904148
DTMA-188	12	1.896643971	3.244145787	2.961321633	3.751513288	1.739301241	2.106342542	2.020072983	2.663440123	0.594027403	3.1834254	4.000344767	1.946037049	3.61450878	1.7450092	2.616057551
DTMA-189	12	2.102701087	1.751595328	1.615376765	3.153726966	1.493831826	1.782298544	1.87416693	3.169795969	1.552798882	1.40388202	2.796183723	1.224624724	2.602739606	1.199896612	2.683243341
DTMA-190	12	2.620717634	2.031793247	2.143464435	3.084102228	1.492622204	2.532705766	2.786025549	3.495502201	1.954851687	2.113367464	3.076224927	1.461184225	3.011550146	1.625705379	2.572832067
DTMA-193	12	3.297592123	2.980343349	2.714200947	4.318960064	2.502932222	2.64021533	2.65516856	3.988854793	2.231931795	2.13102447	3.683935964	1.9256118	3.34673726	1.81784028	3.427268383
DTMA-194	12	2.133035182	1.742480409	1.48974385	2.653060469	1.247853658	1.697646406	1.765772282	2.711942338	1.264156564	1.140662294	2.210382098	0.873259514	1.981938134	0.753408958	1.881432489
DTMA-195	12	3.502470518	2.179177188	2.81880663	3.456221352	2.229593986	2.658426207	3.587954781	4.067201732	2.662621759	2.06051256	2.754385336	1.314922327	3.439573489	2.175320918	2.890552378
DTMA-198	12	1.095264268	0.494277162	0.21178883	1.812885012	-0.252873368	0.925957696	0.73624791	2.166601159	0.117595389	0.032253961	1.585005152	-0.429800357	1.221068267	-0.602737398	1.001213603
DTMA-199	12	4.356324722	3.227715659	4.432807368	4.150396332	2.987680014	3.444294246	4.894059718	4.213330095	3.216163458	3.579028222	3.227577776	2.068771255	4.501018255	3.45389046	3.104096306
DTMA-2	12	2.139830561	1.014758929	1.79523171	1.862089842	0.735290904	2.129763389	3.073798972	2.9650412	1.767439608	1.813078706	1.860294895	0.723790776	2.496170603	1.512706279	1.55461917
DTMA-200	12	3.275517202	3.253949412	2.624962714	4.322641281	2.484592776	2.902441161	2.535399191	3.923084978	2.112767393	2.366601817	4.114231656	2.19487874	3.47118646	1.71578617	3.397322262
DTMA-202	12	1.83043772	1.520368865	2.008945288	2.475305861	1.235613916	1.360733167	1.992994217	2.239015485	0.972975388	1.494757318	1.978288476	0.634962524	2.334796293	1.254978207	1.602328876
DTMA-203	12	2.644253239	2.737613316	3.521089977	3.626722223	1.993536314	1.289071919	2.155238366	2.05500644	0.493178252	2.114035633	2.275204603	0.658802815	2.942976106	1.450300004	1.636645677
DTMA-205	12	1.556259752	1.493199349	1.736794003	1.965815981	0.987356182	2.030767302	2.471244787	2.544061139	1.466981656	2.269982261	2.597184777	1.451302798	2.854827901	1.795516866	2.138571458
DTMA-208	12	3.103083863	2.51280057	3.110690205	3.535932843	1.743544571	2.087259128	2.81186091	3.107073778	1.271767242	2.069289704	2.653546685	0.715242161	3.048265235	1.285555723	1.90665023
DTMA-21	12	1.615362502	1.482593408	1.344775936	1.794439042	0.490384253	2.026803978	2.109916607	2.333316969	1.023515283	1.849534335	2.307972338	0.935822547	2.06790583	0.813473931	1.317755851
DTMA-211	12	2.868491962	3.263496299	2.46209899	3.861084761	2.249823047	2.574621664	1.933629637	3.165302043	1.490857827	2.27138832	3.569712329	1.974299597	2.708818635	1.281803293	2.626063916
DTMA-215	12	2.878054921	4.099193085	3.437403276	4.526120104	3.012189863	2.646722055	2.187947983	2.932307591	1.593389385	3.308672056	4.345981315	2.858489858	3.673705935	2.340600517	3.367648737
DTMA-216	12	1.058935377	1.030512753	0.603528111	2.246852607	0.490766722	0.609921691	0.470811586	1.815709029	0.038902265	0.165490589	1.869392186	-0.039727488	1.378161906	-0.266240104	1.25688652
DTMA-221	12	1.829950812	1.749919707	2.037510884	3.245366935	1.25497702	0.512200431	0.979716545	2.06540899	0.057918907	0.761442483	1.987723027	0.013775291	2.165238804	0.300908776	1.626328189
DTMA-222	12	2.094435588	2.225176608	1.992192531	3.323061105	1.738740487	1.810623683	1.813003711	2.983867594	1.31016997	1.708603767	3.134050785	1.396670923	2.887493763	1.297406663	2.69248126
DTMA-226	12	0.295392379	0.733131319	0.391531138	1.57586758	-0.007612226	0.431320914	0.284648374	1.267149621	-0.308792087	0.474681505	1.708271079	0.15001271	1.287276561	-0.113256926	1.097982333
DTMA-227	12	-0.664823744	2.771061014	2.17861283	4.151564376	2.490574323	-1.49440282	-1.930497561	-0.276472472	-1.841380133	1.443902172	3.315748415	1.685996743	2.547106393	1.156559924	3.021885806
DTMA-229	12	2.121905725	2.774705791	2.497881246	3.411535437	1.749885986	1.821524592	1.705422277	2.496112074	0.814722053	2.09825708	3.014807513	1.368567138	2.758757384	1.230659883	2.190173834
DTMA-234	12	1.321421137	1.523441264	1.569263786	2.072190564	0.746644244	0.724960882	0.962682052	1.204655234	-0.064124474	0.996479898	1.52337888	0.166080356	1.558154335	0.28979483	0.769895665
DTMA-236	12	1.454725557	1.281907014	1.524475158	2.233100671	0.749402185	1.119788117	1.582487981	2.181668108	0.633931123	1.134082755	1.794452522	0.354096896	1.911497051	0.697680113	1.371221222
DTMA-237	12	1.068648816	1.275840328	1.069537929	1.912732798	0.240953814	1.238153142	1.281249437	1.782036942	0.192774437	1.285451075	2.13307491	0.437381795	1.903998054	0.311052589	1.120672565
DTMA-24	12	2.146386443	1.810011465	1.528826233	3.096923477	0.765506814	1.675115119	1.561762073	2.960091371	0.717052215	1.031921985	2.609744284	0.387943627	2.208807838	0.193686265	1.714184935
DTMA-241	12	1.839948699	1.732833363	1.202137225	1.10090357	0.990948413	1.705488662	0.546422091	-0.683375689	0.706154982	0.962010117	0.94475294	0.750703466	0.332227819	0.238977014	0.246586666
DTMA-243	12	1.781033105	1.61739962	1.727885953	2.931008473	1.478398147	0.461450682	0.846559161	1.842216186	0.223148552	0.456992986	1.645397291	0.048746502	1.883284072	0.357491613	1.56421025
DTMA-244	12	1.018327593	1.226693379	1.082817776	2.077062315	0.991541413	0.707772329	0.829105998	1.571951663	0.453277287	0.907706406	1.954675456	0.716656562	1.719630269	0.68671655	1.748150866
DTMA-245	12	1.792006211	1.4089633	1.312516009	2.14679466	0.97169748	1.30598836	1.450465983	2.091211706	0.749558366	0.934794695	1.743485247	0.379079236	1.690445483	0.463968114	1.317325419
DTMA-249	12	1.065844861	0.501102423	0.719061503	1.810127722	0.241024104	0.453241343	0.903798438	1.778683271	0.218585098	0.21678791	1.345625629	-0.320161481	1.558175523	0.024696072	1.148300259
DTMA-25	12	1.81232091	1.96242114	2.283174803	3.225505279	1.239154868	1.295111707	1.867846944	2.569625094	0.589285049	1.86018814	2.757367464	0.736337072	3.03531103	1.149588359	2.16300658
DTMA-251	12	1.077465433	1.285865696	0.281290008	2.403317187	0.491989451	0.694020886	-0.101705311	1.783681567	-0.108401794	0.011928673	2.088307544	0.124944205	0.965830936	-0.648429677	1.303447067
DTMA-253	12	1.413483898	0.935748106	1.133968301	2.215688916	0.22739253	1.418071245	1.963161876	2.908109958	0.712595685	1.141596511	2.27953307	0.136699103	2.499872186	0.483119708	1.63831631
DTMA-254	12	2.206048313	2.720717971	2.82312919	3.502964225	2.003833083	1.964151753	2.280610854	2.811185278	1.332975638	2.431624905	3.170704652	1.679774546	3.202057849	1.855380442	2.633894436
DTMA-255	12	0.642019315	0.761508971	0.476656296	1.831353041	0.246375138	0.856139323	0.680277964	1.785494049	0.289602261	0.624365405	2.021576607	0.394575686	1.620818959	0.210592774	1.557965859
DTMA-256	12	0.618831488	0.475854341	0.733999087	1.819394127	0.492833264	0.033988332	0.520785902	1.275411491	-0.003139603	0.218955314	1.244821288	-0.075737667	1.371374882	0.27408369	1.314229336
DTMA-259	12	1.058367941	1.222699809	0.796341182	2.123338169	0.743492969	0.67685287	0.429215563	1.591376443	0.19100549	0.373668606	1.697443817	0.342967816	1.232214526	0.040092852	1.392536263
DTMA-26	12	0.596521444	1.460765508	1.365873707	2.261848216	0.742758815	1.134439069	1.269294004	1.945366598	0.393472367	1.942965511	2.816081621	1.239138701	2.728400742	1.230715546	2.216142862
DTMA-260	12	1.128340352	0.706497641	0.8789774	2.08019359	0.480829879	0.912114021	1.349067468	2.370796349	0.604831417	0.70325894	1.881927375	0.130256961	2.005735962	0.470178461	1.624311
DTMA-261	12	0.794477153	0.511560219	0.178384343	2.0828909	0.2373522	0.247225505	0.217775423	1.795799025	-0.0718663	-0.288825545	1.557156611	-0.368230148	1.139479958	-0.533145073	1.278541205
DTMA-262	12	0.470165518	0.515923872	0.867462263	1.601765964	0.247967983	-0.090398177	0.486539305	1.143907962	-0.277735191	0.303169819	1.001468142	-0.336255239	1.276530684	0.02852075	0.915210486
DTMA-263	12	0.553051768	0.21069582	0.134096386	1.381512427	-0.519094678	0.198821742	0.388882546	1.398662865	-0.569884671	-0.10036623	1.074797273	-0.890480985	1.024999202	-0.755895471	0.410500222
DTMA-266	12	2.194065905	1.502282118	1.073499474	2.634308573	0.998630118	1.589997746	1.348076378	2.65221484	1.039182887	0.4409565	2.047483206	0.355290879	1.404516531	-0.009822099	1.532936112
DTMA-267	12	2.79980635	2.180423546	1.942881268	3.398150654	1.984119955	2.400562816	2.330865104	3.654775044	2.150126672	1.547465262	3.046035405	1.55670589	2.744827523	1.454906234	2.884433738
DTMA-268	12	2.372028816	1.762656621	2.86165388	2.912165545	1.246767671	2.535575192	3.712357684	3.636061237	1.93873482	2.935178084	3.054510791	1.358049871	3.951353806	2.550885968	2.620270951
DTMA-269	12	1.177984259	1.246130534	1.554736727	2.551241538	0.988668035	0.961988812	1.555321182	2.260096699	0.658097982	1.423881648	2.313816031	0.692372979	2.614508199	1.100654276	2.032524683
DTMA-27	12	2.401210198	3.281065249	2.704979582	3.890032499	1.993201729	2.649619074	2.319824536	3.248926724	1.338734288	2.936789289	4.043635052	2.136466711	3.397080239	1.742970862	2.749611898
DTMA-270	12	1.783322873	1.427377565	0.713590132	2.215932979	1.236771196	1.235371772	0.832402603	2.19657121	1.045629725	0.240903938	1.771473007	0.659417657	1.001320507	0.108824866	1.720362569
DTMA-275	12	2.765537029	1.992895993	2.20499952	3.025594692	1.742019424	1.700623433	2.066635168	2.669568801	1.330166399	1.204542013	2.163575875	0.674679903	2.246681177	1.010246295	1.878622186
DTMA-28	12	2.324592781	2.235050916	2.103135466	3.000422067	1.48614447	1.588302195	1.619245829	2.402671145	0.743666699	1.377328659	2.348056525	0.656916712	2.088235899	0.629487788	1.563385646
DTMA-280	12	3.616819352	2.778175375	2.768269633	3.334000178	1.73431053	3.393703909	3.640982216	3.856317795	2.316350601	2.556161457	3.03121776	1.421001643	2.955965844	1.540150958	2.023629212
DTMA-281	12	1.62707335	2.055679029	2.29492765	3.210765809	1.252036019	1.598079992	1.99865832	2.589602921	0.810786003	2.323874748	3.2375404	1.293769503	3.36070204	1.582189598	2.555701504
DTMA-282	12	3.086765212	2.24386528	2.052044708	3.136561351	1.25987931	2.18080927	2.180356119	3.091014574	1.269841366	1.154563309	2.286745785	0.460912584	2.100477445	0.289057836	1.551770222
DTMA-284	12	0.702054446	0.730259726	1.14651909	1.853719395	0.994357981	0.421237793	1.131727286	1.721715267	0.702172746	0.896771182	1.66842236	0.681090418	1.946409348	1.159823678	1.969223639
DTMA-286	12	2.016100229	1.712295767	1.220614768	3.098810605	0.997915334	1.600718945	1.344083678	3.016394154	0.947967123	0.859294303	2.812019357	0.650172119	2.359956037	0.243680014	2.26761197
DTMA-289	12	0.562686611	-0.018190846	0.172931496	1.278489486	-0.017702178	0.481178799	0.954137139	1.668514526	0.479639184	0.23550893	1.265023812	-0.066055127	1.443001813	0.248616948	1.314010561
DTMA-291	12	2.32281411	1.476279019	1.822085791	2.358492454	1.2361349	1.718422797	2.297717759	2.708096877	1.455927149	1.267388431	1.855523274	0.60167037	2.128353451	1.156146103	1.701021585
DTMA-292	12	1.846907269	0.705795548	0.904010452	1.54292676	-0.004181708	1.535141623	1.991585593	2.450970864	0.865607258	0.550357611	1.171608949	-0.395547652	1.337026808	-0.043722819	0.605022466
DTMA-293	12	0.953128847	1.041884799	0.373785519	2.048944001	0.007627078	0.727914236	0.349734245	1.718220159	-0.169527171	0.192235982	1.836676646	-0.070038658	1.105948168	-0.693553641	0.909518165
DTMA-294	12	1.902672939	0.775090805	1.028245504	2.210178752	0.494495812	1.477452597	2.016557707	2.989276234	1.284961021	0.70580077	1.724930475	0.152328924	2.041092269	0.512668243	1.604733305
DTMA-296	12	3.320951858	2.700502721	2.358649108	3.340793296	1.749359436	3.020065035	2.757692164	3.635155809	2.016515774	2.019790581	3.165490348	1.458299426	2.6960016	1.094102631	2.29263948
DTMA-297	12	-0.158836016	-0.057367163	-0.356602212	0.719471756	-0.510105554	0.775758633	0.57878418	1.560224597	0.198578748	0.580010937	1.653310954	0.398623698	1.325255223	0.17710916	1.286733073
DTMA-299	12	1.266465037	1.15662022	1.595729772	2.450926484	0.979651024	0.941737166	1.690520781	2.298308143	0.726877333	1.453109706	2.272948127	0.707698592	2.744806816	1.272806274	2.14857197
DTMA-300	12	1.77635807	1.444692843	0.823245053	2.548324096	1.235237492	1.686297572	1.314100868	2.894878968	1.46089077	0.77774538	2.591747801	1.093194093	1.893769385	0.701436853	2.398252178
DTMA-33	12	3.393347602	2.246120553	2.271241768	3.388952075	1.506753771	3.009034479	3.242958521	4.079391554	2.287299491	1.93505114	2.981029723	1.207865155	2.973397432	1.270089842	2.430942686
DTMA-34	12	3.273671106	3.39852599	3.998191064	4.652099697	2.974039876	1.235351299	2.075629043	2.643128387	0.715543598	1.991603148	2.776009057	0.854616636	3.414148032	1.66386966	2.375349359
DTMA-35	12	2.634813049	3.28742502	2.929541959	3.919348046	2.242701903	2.238897827	1.987175711	2.746014653	1.114729479	2.555613195	3.453045639	1.856363328	2.922103881	1.606599896	2.472318351
DTMA-37	12	3.597830114	2.207268405	4.451441963	3.580172937	1.99546929	2.161135946	4.567148513	3.543238029	1.936460842	3.060711724	2.195241368	0.617445517	4.396601214	2.905603723	2.075572403
DTMA-38	12	1.638271012	1.990387367	1.329340877	2.763458554	0.998089141	1.973037644	1.5400413	2.721883991	1.017379616	1.714689517	3.040894603	1.350454769	2.463228257	0.814297759	2.283027698
DTMA-39	12	0.940606426	0.79101471	2.366421089	2.658562485	1.243257024	0.260652662	1.997230816	2.151329754	0.653804651	1.605657174	1.865696579	0.415547631	3.339272639	2.045192276	2.31372333
DTMA-40	12	3.952358497	2.798382187	3.632027207	4.522013356	3.003279164	2.17440868	3.115586304	3.838317194	2.369055371	1.839657106	2.73653637	1.243592828	3.42369599	2.132697263	3.051674876
DTMA-41	12	1.777841594	1.248035923	0.907783598	2.49558028	0.48565469	1.083169479	0.906180687	2.357533378	0.239401377	0.172563187	1.835991242	-0.313947038	1.489078718	-0.535501179	1.1637085
DTMA-42	12	2.178532189	2.759291925	3.027050656	3.71795788	1.746853853	1.851017385	2.335468223	2.803613895	0.829060477	2.635973725	3.313616126	1.302813632	3.495320191	1.738075488	2.356237445
DTMA-43	12	2.874734253	2.991792502	3.168325141	3.607937989	1.992748353	3.162030104	3.47772799	3.173097696	1.680136524	3.110260211	3.566707133	1.892118571	3.613814458	2.186025968	2.576417713
DTMA-44	12	1.819132252	1.493607806	1.712104397	2.965614022	0.986581177	1.301120323	1.7571006	2.755463376	0.717524674	1.309967213	2.584554701	0.458683886	2.792649572	0.812407962	2.094245189
DTMA-45	12	2.109201752	2.786530792	2.997931427	3.432305069	1.74710016	1.665160041	2.101465543	2.264247034	0.625545882	2.64326896	3.107415713	1.406634658	3.166651825	1.697946957	2.098674907
DTMA-48	12	2.32969863	1.73025533	1.744456143	2.221403676	0.500013096	2.400110176	2.64003763	2.849137345	1.222419658	1.876732575	2.348245558	0.641719435	2.383930279	0.768200044	1.317354023
DTMA-49	12	1.363220068	1.696692408	2.486539718	2.769309709	0.96987167	1.162320079	2.154049655	2.280765143	0.306657783	2.281579241	2.680042979	0.641597285	3.369128831	1.555915541	1.91605082
DTMA-53	12	2.541590363	1.921192284	1.854841941	2.416144504	1.225399938	2.527016955	2.679593163	3.014334967	1.740593091	1.864725317	2.452719646	1.13298333	2.431907625	1.226349762	1.816846019
DTMA-54	12	3.362030399	3.254480678	3.986529862	4.604389508	2.990386412	2.582551917	3.509777036	3.923963655	2.304613046	3.160106136	3.909778494	2.129952688	4.60383694	2.98868787	3.646455224
DTMA-59	12	0.916260418	1.019734647	1.121932192	2.17074867	0.743025174	0.858561366	1.182851626	2.07033765	0.597759558	1.015285454	2.112987839	0.661046526	2.232274237	0.817889926	1.842060275
DTMA-6	12	2.552120009	2.953821469	2.472962452	3.626153413	2.238963304	1.991755601	1.671792956	2.611125392	1.263444129	1.87611233	3.086644896	1.663415316	2.633456515	1.234750035	2.548901038
DTMA-61	12	3.342480992	3.426388722	3.361706616	4.203150595	2.981169308	2.777710417	2.967527022	3.63939349	2.276279744	2.898929987	3.674245484	2.350100697	3.728488976	2.473073068	3.319595877
DTMA-65	12	2.606057151	1.520609663	2.615477435	2.897212043	1.500047932	2.031392755	3.342723568	3.538126137	2.057740091	2.148027131	2.392101042	0.990616909	3.448079542	2.125662291	2.48630647
DTMA-67	12	4.355838994	3.746036619	4.730352468	5.098525931	3.99976848	2.524503841	3.782185841	3.917460051	2.786416824	2.946737696	3.244001702	2.152640027	4.323090614	3.257082869	3.650121982
DTMA-68	12	3.031197459	2.696274863	3.421596257	3.565630495	2.483007991	2.753460307	3.675214062	3.589263371	2.425362486	3.225310604	3.248461395	2.102020243	4.072247531	3.005590589	3.066395239
DTMA-69	12	2.34889122	2.210070239	2.015919706	2.655406066	1.476761279	2.023860218	2.11276775	2.403756934	1.21880932	1.858038453	2.38446429	1.152951477	2.265729099	1.080365027	1.723320921
DTMA-7	12	4.111902809	3.275437518	3.958973822	5.108276287	2.993991786	2.74652309	3.586711388	4.603262769	2.473045178	2.533507637	3.81753218	1.638144071	4.295545326	2.420197398	3.562249682
DTMA-78	12	2.111576195	2.178929361	2.695375941	3.142766307	1.484206325	1.688217865	2.438507185	2.681649231	0.957080424	2.259603595	2.723299125	1.06510721	3.16380386	1.669121	2.111882465
DTMA-79	12	1.843327086	1.772089106	2.098377372	3.172773105	0.999079091	2.037510109	2.50569843	3.26974207	1.237867592	2.247571532	3.27839191	1.156303287	3.489695917	1.589562979	2.54743546
DTMA-8	12	2.348023199	2.247679089	3.981679491	3.624676378	1.742473736	1.972641317	3.879466006	3.310670377	1.424138724	3.638917017	3.347877261	1.381288705	4.950056342	3.168899233	2.832200463
DTMA-80	12	2.055898927	0.467413073	1.797951152	2.163643274	0.733628322	1.37418772	2.906755881	3.063286696	1.598347088	1.190919008	1.486339668	0.065291835	2.835107574	1.589697177	1.916285478
DTMA-82	12	2.854274754	3.01746935	3.540519595	4.146599724	2.991913078	2.248400014	2.985687509	3.292738122	2.232291727	2.97619987	3.615183642	2.406339428	4.167527983	3.009258863	3.611460234
DTMA-84	12	3.047202188	3.224199174	3.373295214	4.140517986	2.243249198	2.70183695	3.083815039	3.535017355	1.683648618	3.137829951	3.82837115	1.902951392	3.878412056	2.215162643	2.944752494
DTMA-88	12	1.58729253	1.729309969	2.732061525	2.585517175	0.739424566	1.788245155	2.959574917	2.721993017	0.786627056	2.920729756	2.783006015	0.893896112	3.763786415	1.965488148	1.895540507
DTMA-9	12	3.320226122	3.731641111	3.467337241	5.049861976	3.004762186	2.479877663	2.411793491	3.785957408	1.750596343	2.677926682	4.349812552	2.236171388	4.008899042	2.019795949	3.671550738
DTMA-90	12	2.575544496	2.042225241	2.243870581	3.508454694	1.761247532	1.926911061	2.377483953	3.332294234	1.735945873	1.611171558	2.926251227	1.235624153	2.99056983	1.479766048	2.795231662
DTMA-99	12	0.624340737	-0.76183354	0.89554738	1.462487446	0.251411607	-0.744461151	1.058006874	1.441845232	0.251840205	-0.509662524	-0.038084812	-1.166488663	1.566530663	0.567277544	1.118980724
herit12	12	0.51110684	0.599935116	0.604790674	0.324009734	0.598230715	0.51110684	0.504435888	0.609104474	0.237921484	0.57771638	0.599935116	0.504435888	0.564244343	0.134299786	0.693642549
DTMA-1	36	2.392705846	2.392705846	2.392705846	2.392705846	2.392705846	2.392705846	2.392705846	2.392705846	2.392705846	2.392705846	2.392705846	2.392705846	2.392705846	2.392705846	2.392705846
DTMA-100	36	2.669706892	2.669706892	2.669706892	2.669706892	2.669706892	2.669706892	2.669706892	2.669706892	2.669706892	2.669706892	2.669706892	2.669706892	2.669706892	2.669706892	2.669706892
DTMA-101	36	1.55591355	1.55591355	1.55591355	1.55591355	1.55591355	1.55591355	1.55591355	1.55591355	1.55591355	1.55591355	1.55591355	1.55591355	1.55591355	1.55591355	1.55591355
DTMA-102	36	3.069662758	3.069662758	3.069662758	3.069662758	3.069662758	3.069662758	3.069662758	3.069662758	3.069662758	3.069662758	3.069662758	3.069662758	3.069662758	3.069662758	3.069662758
DTMA-105	36	3.070132543	3.070132543	3.070132543	3.070132543	3.070132543	3.070132543	3.070132543	3.070132543	3.070132543	3.070132543	3.070132543	3.070132543	3.070132543	3.070132543	3.070132543
DTMA-107	36	2.579686144	2.579686144	2.579686144	2.579686144	2.579686144	2.579686144	2.579686144	2.579686144	2.579686144	2.579686144	2.579686144	2.579686144	2.579686144	2.579686144	2.579686144
DTMA-109	36	4.437880857	4.437880857	4.437880857	4.437880857	4.437880857	4.437880857	4.437880857	4.437880857	4.437880857	4.437880857	4.437880857	4.437880857	4.437880857	4.437880857	4.437880857
DTMA-11	36	2.547308184	2.547308184	2.547308184	2.547308184	2.547308184	2.547308184	2.547308184	2.547308184	2.547308184	2.547308184	2.547308184	2.547308184	2.547308184	2.547308184	2.547308184
DTMA-111	36	3.014593812	3.014593812	3.014593812	3.014593812	3.014593812	3.014593812	3.014593812	3.014593812	3.014593812	3.014593812	3.014593812	3.014593812	3.014593812	3.014593812	3.014593812
DTMA-112	36	2.003189827	2.003189827	2.003189827	2.003189827	2.003189827	2.003189827	2.003189827	2.003189827	2.003189827	2.003189827	2.003189827	2.003189827	2.003189827	2.003189827	2.003189827
DTMA-113	36	2.091891383	2.091891383	2.091891383	2.091891383	2.091891383	2.091891383	2.091891383	2.091891383	2.091891383	2.091891383	2.091891383	2.091891383	2.091891383	2.091891383	2.091891383
DTMA-114	36	2.108435158	2.108435158	2.108435158	2.108435158	2.108435158	2.108435158	2.108435158	2.108435158	2.108435158	2.108435158	2.108435158	2.108435158	2.108435158	2.108435158	2.108435158
DTMA-115	36	2.804722584	2.804722584	2.804722584	2.804722584	2.804722584	2.804722584	2.804722584	2.804722584	2.804722584	2.804722584	2.804722584	2.804722584	2.804722584	2.804722584	2.804722584
DTMA-116	36	2.640699563	2.640699563	2.640699563	2.640699563	2.640699563	2.640699563	2.640699563	2.640699563	2.640699563	2.640699563	2.640699563	2.640699563	2.640699563	2.640699563	2.640699563
DTMA-117	36	3.457131226	3.457131226	3.457131226	3.457131226	3.457131226	3.457131226	3.457131226	3.457131226	3.457131226	3.457131226	3.457131226	3.457131226	3.457131226	3.457131226	3.457131226
DTMA-118	36	2.210521366	2.210521366	2.210521366	2.210521366	2.210521366	2.210521366	2.210521366	2.210521366	2.210521366	2.210521366	2.210521366	2.210521366	2.210521366	2.210521366	2.210521366
DTMA-119	36	2.254821372	2.254821372	2.254821372	2.254821372	2.254821372	2.254821372	2.254821372	2.254821372	2.254821372	2.254821372	2.254821372	2.254821372	2.254821372	2.254821372	2.254821372
DTMA-12	36	1.685196853	1.685196853	1.685196853	1.685196853	1.685196853	1.685196853	1.685196853	1.685196853	1.685196853	1.685196853	1.685196853	1.685196853	1.685196853	1.685196853	1.685196853
DTMA-120	36	3.157399493	3.157399493	3.157399493	3.157399493	3.157399493	3.157399493	3.157399493	3.157399493	3.157399493	3.157399493	3.157399493	3.157399493	3.157399493	3.157399493	3.157399493
DTMA-121	36	1.99681743	1.99681743	1.99681743	1.99681743	1.99681743	1.99681743	1.99681743	1.99681743	1.99681743	1.99681743	1.99681743	1.99681743	1.99681743	1.99681743	1.99681743
DTMA-122	36	3.248093786	3.248093786	3.248093786	3.248093786	3.248093786	3.248093786	3.248093786	3.248093786	3.248093786	3.248093786	3.248093786	3.248093786	3.248093786	3.248093786	3.248093786
DTMA-123	36	3.025990829	3.025990829	3.025990829	3.025990829	3.025990829	3.025990829	3.025990829	3.025990829	3.025990829	3.025990829	3.025990829	3.025990829	3.025990829	3.025990829	3.025990829
DTMA-124	36	0.95574412	0.95574412	0.95574412	0.95574412	0.95574412	0.95574412	0.95574412	0.95574412	0.95574412	0.95574412	0.95574412	0.95574412	0.95574412	0.95574412	0.95574412
DTMA-125	36	2.826509039	2.826509039	2.826509039	2.826509039	2.826509039	2.826509039	2.826509039	2.826509039	2.826509039	2.826509039	2.826509039	2.826509039	2.826509039	2.826509039	2.826509039
DTMA-126	36	2.446158254	2.446158254	2.446158254	2.446158254	2.446158254	2.446158254	2.446158254	2.446158254	2.446158254	2.446158254	2.446158254	2.446158254	2.446158254	2.446158254	2.446158254
DTMA-131	36	1.752057492	1.752057492	1.752057492	1.752057492	1.752057492	1.752057492	1.752057492	1.752057492	1.752057492	1.752057492	1.752057492	1.752057492	1.752057492	1.752057492	1.752057492
DTMA-132	36	2.066738193	2.066738193	2.066738193	2.066738193	2.066738193	2.066738193	2.066738193	2.066738193	2.066738193	2.066738193	2.066738193	2.066738193	2.066738193	2.066738193	2.066738193
DTMA-133	36	2.493967642	2.493967642	2.493967642	2.493967642	2.493967642	2.493967642	2.493967642	2.493967642	2.493967642	2.493967642	2.493967642	2.493967642	2.493967642	2.493967642	2.493967642
DTMA-134	36	4.624859107	4.624859107	4.624859107	4.624859107	4.624859107	4.624859107	4.624859107	4.624859107	4.624859107	4.624859107	4.624859107	4.624859107	4.624859107	4.624859107	4.624859107
DTMA-135	36	1.96663786	1.96663786	1.96663786	1.96663786	1.96663786	1.96663786	1.96663786	1.96663786	1.96663786	1.96663786	1.96663786	1.96663786	1.96663786	1.96663786	1.96663786
DTMA-141	36	1.819915953	1.819915953	1.819915953	1.819915953	1.819915953	1.819915953	1.819915953	1.819915953	1.819915953	1.819915953	1.819915953	1.819915953	1.819915953	1.819915953	1.819915953
DTMA-142	36	2.210206048	2.210206048	2.210206048	2.210206048	2.210206048	2.210206048	2.210206048	2.210206048	2.210206048	2.210206048	2.210206048	2.210206048	2.210206048	2.210206048	2.210206048
DTMA-143	36	3.193312198	3.193312198	3.193312198	3.193312198	3.193312198	3.193312198	3.193312198	3.193312198	3.193312198	3.193312198	3.193312198	3.193312198	3.193312198	3.193312198	3.193312198
DTMA-149	36	2.593710886	2.593710886	2.593710886	2.593710886	2.593710886	2.593710886	2.593710886	2.593710886	2.593710886	2.593710886	2.593710886	2.593710886	2.593710886	2.593710886	2.593710886
DTMA-153	36	2.982597419	2.982597419	2.982597419	2.982597419	2.982597419	2.982597419	2.982597419	2.982597419	2.982597419	2.982597419	2.982597419	2.982597419	2.982597419	2.982597419	2.982597419
DTMA-154	36	2.717996036	2.717996036	2.717996036	2.717996036	2.717996036	2.717996036	2.717996036	2.717996036	2.717996036	2.717996036	2.717996036	2.717996036	2.717996036	2.717996036	2.717996036
DTMA-155	36	1.812944074	1.812944074	1.812944074	1.812944074	1.812944074	1.812944074	1.812944074	1.812944074	1.812944074	1.812944074	1.812944074	1.812944074	1.812944074	1.812944074	1.812944074
DTMA-156	36	2.236992709	2.236992709	2.236992709	2.236992709	2.236992709	2.236992709	2.236992709	2.236992709	2.236992709	2.236992709	2.236992709	2.236992709	2.236992709	2.236992709	2.236992709
DTMA-158	36	2.261839242	2.261839242	2.261839242	2.261839242	2.261839242	2.261839242	2.261839242	2.261839242	2.261839242	2.261839242	2.261839242	2.261839242	2.261839242	2.261839242	2.261839242
DTMA-159	36	2.179215595	2.179215595	2.179215595	2.179215595	2.179215595	2.179215595	2.179215595	2.179215595	2.179215595	2.179215595	2.179215595	2.179215595	2.179215595	2.179215595	2.179215595
DTMA-161	36	1.949373142	1.949373142	1.949373142	1.949373142	1.949373142	1.949373142	1.949373142	1.949373142	1.949373142	1.949373142	1.949373142	1.949373142	1.949373142	1.949373142	1.949373142
DTMA-162	36	2.950743976	2.950743976	2.950743976	2.950743976	2.950743976	2.950743976	2.950743976	2.950743976	2.950743976	2.950743976	2.950743976	2.950743976	2.950743976	2.950743976	2.950743976
DTMA-163	36	1.674904908	1.674904908	1.674904908	1.674904908	1.674904908	1.674904908	1.674904908	1.674904908	1.674904908	1.674904908	1.674904908	1.674904908	1.674904908	1.674904908	1.674904908
DTMA-165	36	3.052539992	3.052539992	3.052539992	3.052539992	3.052539992	3.052539992	3.052539992	3.052539992	3.052539992	3.052539992	3.052539992	3.052539992	3.052539992	3.052539992	3.052539992
DTMA-167	36	2.821672352	2.821672352	2.821672352	2.821672352	2.821672352	2.821672352	2.821672352	2.821672352	2.821672352	2.821672352	2.821672352	2.821672352	2.821672352	2.821672352	2.821672352
DTMA-168	36	2.974473841	2.974473841	2.974473841	2.974473841	2.974473841	2.974473841	2.974473841	2.974473841	2.974473841	2.974473841	2.974473841	2.974473841	2.974473841	2.974473841	2.974473841
DTMA-169	36	2.255944901	2.255944901	2.255944901	2.255944901	2.255944901	2.255944901	2.255944901	2.255944901	2.255944901	2.255944901	2.255944901	2.255944901	2.255944901	2.255944901	2.255944901
DTMA-17	36	1.966980216	1.966980216	1.966980216	1.966980216	1.966980216	1.966980216	1.966980216	1.966980216	1.966980216	1.966980216	1.966980216	1.966980216	1.966980216	1.966980216	1.966980216
DTMA-170	36	2.282597107	2.282597107	2.282597107	2.282597107	2.282597107	2.282597107	2.282597107	2.282597107	2.282597107	2.282597107	2.282597107	2.282597107	2.282597107	2.282597107	2.282597107
DTMA-171	36	1.820721379	1.820721379	1.820721379	1.820721379	1.820721379	1.820721379	1.820721379	1.820721379	1.820721379	1.820721379	1.820721379	1.820721379	1.820721379	1.820721379	1.820721379
DTMA-172	36	2.300726927	2.300726927	2.300726927	2.300726927	2.300726927	2.300726927	2.300726927	2.300726927	2.300726927	2.300726927	2.300726927	2.300726927	2.300726927	2.300726927	2.300726927
DTMA-173	36	3.245046409	3.245046409	3.245046409	3.245046409	3.245046409	3.245046409	3.245046409	3.245046409	3.245046409	3.245046409	3.245046409	3.245046409	3.245046409	3.245046409	3.245046409
DTMA-176	36	2.092137868	2.092137868	2.092137868	2.092137868	2.092137868	2.092137868	2.092137868	2.092137868	2.092137868	2.092137868	2.092137868	2.092137868	2.092137868	2.092137868	2.092137868
DTMA-18	36	3.810734908	3.810734908	3.810734908	3.810734908	3.810734908	3.810734908	3.810734908	3.810734908	3.810734908	3.810734908	3.810734908	3.810734908	3.810734908	3.810734908	3.810734908
DTMA-181	36	1.606049129	1.606049129	1.606049129	1.606049129	1.606049129	1.606049129	1.606049129	1.606049129	1.606049129	1.606049129	1.606049129	1.606049129	1.606049129	1.606049129	1.606049129
DTMA-183	36	3.081826774	3.081826774	3.081826774	3.081826774	3.081826774	3.081826774	3.081826774	3.081826774	3.081826774	3.081826774	3.081826774	3.081826774	3.081826774	3.081826774	3.081826774
DTMA-19	36	2.821399757	2.821399757	2.821399757	2.821399757	2.821399757	2.821399757	2.821399757	2.821399757	2.821399757	2.821399757	2.821399757	2.821399757	2.821399757	2.821399757	2.821399757
DTMA-191	36	3.477832094	3.477832094	3.477832094	3.477832094	3.477832094	3.477832094	3.477832094	3.477832094	3.477832094	3.477832094	3.477832094	3.477832094	3.477832094	3.477832094	3.477832094
DTMA-192	36	2.369140535	2.369140535	2.369140535	2.369140535	2.369140535	2.369140535	2.369140535	2.369140535	2.369140535	2.369140535	2.369140535	2.369140535	2.369140535	2.369140535	2.369140535
DTMA-197	36	1.70331274	1.70331274	1.70331274	1.70331274	1.70331274	1.70331274	1.70331274	1.70331274	1.70331274	1.70331274	1.70331274	1.70331274	1.70331274	1.70331274	1.70331274
DTMA-20	36	1.785982462	1.785982462	1.785982462	1.785982462	1.785982462	1.785982462	1.785982462	1.785982462	1.785982462	1.785982462	1.785982462	1.785982462	1.785982462	1.785982462	1.785982462
DTMA-201	36	3.607602769	3.607602769	3.607602769	3.607602769	3.607602769	3.607602769	3.607602769	3.607602769	3.607602769	3.607602769	3.607602769	3.607602769	3.607602769	3.607602769	3.607602769
DTMA-204	36	1.143988371	1.143988371	1.143988371	1.143988371	1.143988371	1.143988371	1.143988371	1.143988371	1.143988371	1.143988371	1.143988371	1.143988371	1.143988371	1.143988371	1.143988371
DTMA-206	36	0.88415522	0.88415522	0.88415522	0.88415522	0.88415522	0.88415522	0.88415522	0.88415522	0.88415522	0.88415522	0.88415522	0.88415522	0.88415522	0.88415522	0.88415522
DTMA-207	36	3.626668722	3.626668722	3.626668722	3.626668722	3.626668722	3.626668722	3.626668722	3.626668722	3.626668722	3.626668722	3.626668722	3.626668722	3.626668722	3.626668722	3.626668722
DTMA-209	36	2.469323509	2.469323509	2.469323509	2.469323509	2.469323509	2.469323509	2.469323509	2.469323509	2.469323509	2.469323509	2.469323509	2.469323509	2.469323509	2.469323509	2.469323509
DTMA-210	36	1.718249202	1.718249202	1.718249202	1.718249202	1.718249202	1.718249202	1.718249202	1.718249202	1.718249202	1.718249202	1.718249202	1.718249202	1.718249202	1.718249202	1.718249202
DTMA-212	36	3.40731823	3.40731823	3.40731823	3.40731823	3.40731823	3.40731823	3.40731823	3.40731823	3.40731823	3.40731823	3.40731823	3.40731823	3.40731823	3.40731823	3.40731823
DTMA-213	36	3.88079074	3.88079074	3.88079074	3.88079074	3.88079074	3.88079074	3.88079074	3.88079074	3.88079074	3.88079074	3.88079074	3.88079074	3.88079074	3.88079074	3.88079074
DTMA-214	36	3.154106771	3.154106771	3.154106771	3.154106771	3.154106771	3.154106771	3.154106771	3.154106771	3.154106771	3.154106771	3.154106771	3.154106771	3.154106771	3.154106771	3.154106771
DTMA-217	36	0.975237808	0.975237808	0.975237808	0.975237808	0.975237808	0.975237808	0.975237808	0.975237808	0.975237808	0.975237808	0.975237808	0.975237808	0.975237808	0.975237808	0.975237808
DTMA-218	36	3.257037297	3.257037297	3.257037297	3.257037297	3.257037297	3.257037297	3.257037297	3.257037297	3.257037297	3.257037297	3.257037297	3.257037297	3.257037297	3.257037297	3.257037297
DTMA-219	36	0.968613445	0.968613445	0.968613445	0.968613445	0.968613445	0.968613445	0.968613445	0.968613445	0.968613445	0.968613445	0.968613445	0.968613445	0.968613445	0.968613445	0.968613445
DTMA-22	36	4.887181954	4.887181954	4.887181954	4.887181954	4.887181954	4.887181954	4.887181954	4.887181954	4.887181954	4.887181954	4.887181954	4.887181954	4.887181954	4.887181954	4.887181954
DTMA-220	36	2.320355416	2.320355416	2.320355416	2.320355416	2.320355416	2.320355416	2.320355416	2.320355416	2.320355416	2.320355416	2.320355416	2.320355416	2.320355416	2.320355416	2.320355416
DTMA-223	36	1.743731958	1.743731958	1.743731958	1.743731958	1.743731958	1.743731958	1.743731958	1.743731958	1.743731958	1.743731958	1.743731958	1.743731958	1.743731958	1.743731958	1.743731958
DTMA-224	36	2.829293852	2.829293852	2.829293852	2.829293852	2.829293852	2.829293852	2.829293852	2.829293852	2.829293852	2.829293852	2.829293852	2.829293852	2.829293852	2.829293852	2.829293852
DTMA-225	36	1.171844644	1.171844644	1.171844644	1.171844644	1.171844644	1.171844644	1.171844644	1.171844644	1.171844644	1.171844644	1.171844644	1.171844644	1.171844644	1.171844644	1.171844644
DTMA-228	36	2.763857746	2.763857746	2.763857746	2.763857746	2.763857746	2.763857746	2.763857746	2.763857746	2.763857746	2.763857746	2.763857746	2.763857746	2.763857746	2.763857746	2.763857746
DTMA-230	36	2.135120691	2.135120691	2.135120691	2.135120691	2.135120691	2.135120691	2.135120691	2.135120691	2.135120691	2.135120691	2.135120691	2.135120691	2.135120691	2.135120691	2.135120691
DTMA-231	36	1.907284603	1.907284603	1.907284603	1.907284603	1.907284603	1.907284603	1.907284603	1.907284603	1.907284603	1.907284603	1.907284603	1.907284603	1.907284603	1.907284603	1.907284603
DTMA-232	36	1.55809416	1.55809416	1.55809416	1.55809416	1.55809416	1.55809416	1.55809416	1.55809416	1.55809416	1.55809416	1.55809416	1.55809416	1.55809416	1.55809416	1.55809416
DTMA-233	36	2.53646916	2.53646916	2.53646916	2.53646916	2.53646916	2.53646916	2.53646916	2.53646916	2.53646916	2.53646916	2.53646916	2.53646916	2.53646916	2.53646916	2.53646916
DTMA-235	36	1.09815637	1.09815637	1.09815637	1.09815637	1.09815637	1.09815637	1.09815637	1.09815637	1.09815637	1.09815637	1.09815637	1.09815637	1.09815637	1.09815637	1.09815637
DTMA-238	36	0.960949232	0.960949232	0.960949232	0.960949232	0.960949232	0.960949232	0.960949232	0.960949232	0.960949232	0.960949232	0.960949232	0.960949232	0.960949232	0.960949232	0.960949232
DTMA-239	36	1.643005498	1.643005498	1.643005498	1.643005498	1.643005498	1.643005498	1.643005498	1.643005498	1.643005498	1.643005498	1.643005498	1.643005498	1.643005498	1.643005498	1.643005498
DTMA-240	36	1.754352063	1.754352063	1.754352063	1.754352063	1.754352063	1.754352063	1.754352063	1.754352063	1.754352063	1.754352063	1.754352063	1.754352063	1.754352063	1.754352063	1.754352063
DTMA-242	36	1.187116118	1.187116118	1.187116118	1.187116118	1.187116118	1.187116118	1.187116118	1.187116118	1.187116118	1.187116118	1.187116118	1.187116118	1.187116118	1.187116118	1.187116118
DTMA-246	36	2.341349409	2.341349409	2.341349409	2.341349409	2.341349409	2.341349409	2.341349409	2.341349409	2.341349409	2.341349409	2.341349409	2.341349409	2.341349409	2.341349409	2.341349409
DTMA-247	36	1.180966104	1.180966104	1.180966104	1.180966104	1.180966104	1.180966104	1.180966104	1.180966104	1.180966104	1.180966104	1.180966104	1.180966104	1.180966104	1.180966104	1.180966104
DTMA-248	36	1.77665083	1.77665083	1.77665083	1.77665083	1.77665083	1.77665083	1.77665083	1.77665083	1.77665083	1.77665083	1.77665083	1.77665083	1.77665083	1.77665083	1.77665083
DTMA-250	36	1.918289853	1.918289853	1.918289853	1.918289853	1.918289853	1.918289853	1.918289853	1.918289853	1.918289853	1.918289853	1.918289853	1.918289853	1.918289853	1.918289853	1.918289853
DTMA-252	36	1.945930062	1.945930062	1.945930062	1.945930062	1.945930062	1.945930062	1.945930062	1.945930062	1.945930062	1.945930062	1.945930062	1.945930062	1.945930062	1.945930062	1.945930062
DTMA-257	36	1.437659428	1.437659428	1.437659428	1.437659428	1.437659428	1.437659428	1.437659428	1.437659428	1.437659428	1.437659428	1.437659428	1.437659428	1.437659428	1.437659428	1.437659428
DTMA-258	36	1.542947593	1.542947593	1.542947593	1.542947593	1.542947593	1.542947593	1.542947593	1.542947593	1.542947593	1.542947593	1.542947593	1.542947593	1.542947593	1.542947593	1.542947593
DTMA-264	36	2.688247043	2.688247043	2.688247043	2.688247043	2.688247043	2.688247043	2.688247043	2.688247043	2.688247043	2.688247043	2.688247043	2.688247043	2.688247043	2.688247043	2.688247043
DTMA-265	36	1.584082059	1.584082059	1.584082059	1.584082059	1.584082059	1.584082059	1.584082059	1.584082059	1.584082059	1.584082059	1.584082059	1.584082059	1.584082059	1.584082059	1.584082059
DTMA-271	36	2.644979021	2.644979021	2.644979021	2.644979021	2.644979021	2.644979021	2.644979021	2.644979021	2.644979021	2.644979021	2.644979021	2.644979021	2.644979021	2.644979021	2.644979021
DTMA-283	36	2.035285082	2.035285082	2.035285082	2.035285082	2.035285082	2.035285082	2.035285082	2.035285082	2.035285082	2.035285082	2.035285082	2.035285082	2.035285082	2.035285082	2.035285082
DTMA-285	36	1.670591701	1.670591701	1.670591701	1.670591701	1.670591701	1.670591701	1.670591701	1.670591701	1.670591701	1.670591701	1.670591701	1.670591701	1.670591701	1.670591701	1.670591701
DTMA-287	36	1.672561317	1.672561317	1.672561317	1.672561317	1.672561317	1.672561317	1.672561317	1.672561317	1.672561317	1.672561317	1.672561317	1.672561317	1.672561317	1.672561317	1.672561317
DTMA-29	36	1.753150121	1.753150121	1.753150121	1.753150121	1.753150121	1.753150121	1.753150121	1.753150121	1.753150121	1.753150121	1.753150121	1.753150121	1.753150121	1.753150121	1.753150121
DTMA-298	36	2.076627545	2.076627545	2.076627545	2.076627545	2.076627545	2.076627545	2.076627545	2.076627545	2.076627545	2.076627545	2.076627545	2.076627545	2.076627545	2.076627545	2.076627545
DTMA-3	36	2.85232311	2.85232311	2.85232311	2.85232311	2.85232311	2.85232311	2.85232311	2.85232311	2.85232311	2.85232311	2.85232311	2.85232311	2.85232311	2.85232311	2.85232311
DTMA-31	36	4.984468798	4.984468798	4.984468798	4.984468798	4.984468798	4.984468798	4.984468798	4.984468798	4.984468798	4.984468798	4.984468798	4.984468798	4.984468798	4.984468798	4.984468798
DTMA-32	36	1.128528484	1.128528484	1.128528484	1.128528484	1.128528484	1.128528484	1.128528484	1.128528484	1.128528484	1.128528484	1.128528484	1.128528484	1.128528484	1.128528484	1.128528484
DTMA-36	36	2.046418979	2.046418979	2.046418979	2.046418979	2.046418979	2.046418979	2.046418979	2.046418979	2.046418979	2.046418979	2.046418979	2.046418979	2.046418979	2.046418979	2.046418979
DTMA-47	36	3.026504224	3.026504224	3.026504224	3.026504224	3.026504224	3.026504224	3.026504224	3.026504224	3.026504224	3.026504224	3.026504224	3.026504224	3.026504224	3.026504224	3.026504224
DTMA-5	36	2.16415405	2.16415405	2.16415405	2.16415405	2.16415405	2.16415405	2.16415405	2.16415405	2.16415405	2.16415405	2.16415405	2.16415405	2.16415405	2.16415405	2.16415405
DTMA-52	36	1.588573974	1.588573974	1.588573974	1.588573974	1.588573974	1.588573974	1.588573974	1.588573974	1.588573974	1.588573974	1.588573974	1.588573974	1.588573974	1.588573974	1.588573974
DTMA-55	36	3.510484433	3.510484433	3.510484433	3.510484433	3.510484433	3.510484433	3.510484433	3.510484433	3.510484433	3.510484433	3.510484433	3.510484433	3.510484433	3.510484433	3.510484433
DTMA-56	36	3.406003696	3.406003696	3.406003696	3.406003696	3.406003696	3.406003696	3.406003696	3.406003696	3.406003696	3.406003696	3.406003696	3.406003696	3.406003696	3.406003696	3.406003696
DTMA-57	36	2.545148038	2.545148038	2.545148038	2.545148038	2.545148038	2.545148038	2.545148038	2.545148038	2.545148038	2.545148038	2.545148038	2.545148038	2.545148038	2.545148038	2.545148038
DTMA-58	36	2.338408267	2.338408267	2.338408267	2.338408267	2.338408267	2.338408267	2.338408267	2.338408267	2.338408267	2.338408267	2.338408267	2.338408267	2.338408267	2.338408267	2.338408267
DTMA-60	36	2.250590904	2.250590904	2.250590904	2.250590904	2.250590904	2.250590904	2.250590904	2.250590904	2.250590904	2.250590904	2.250590904	2.250590904	2.250590904	2.250590904	2.250590904
DTMA-62	36	2.307610693	2.307610693	2.307610693	2.307610693	2.307610693	2.307610693	2.307610693	2.307610693	2.307610693	2.307610693	2.307610693	2.307610693	2.307610693	2.307610693	2.307610693
DTMA-63	36	3.040219296	3.040219296	3.040219296	3.040219296	3.040219296	3.040219296	3.040219296	3.040219296	3.040219296	3.040219296	3.040219296	3.040219296	3.040219296	3.040219296	3.040219296
DTMA-64	36	2.469365573	2.469365573	2.469365573	2.469365573	2.469365573	2.469365573	2.469365573	2.469365573	2.469365573	2.469365573	2.469365573	2.469365573	2.469365573	2.469365573	2.469365573
DTMA-66	36	1.644391238	1.644391238	1.644391238	1.644391238	1.644391238	1.644391238	1.644391238	1.644391238	1.644391238	1.644391238	1.644391238	1.644391238	1.644391238	1.644391238	1.644391238
DTMA-70	36	2.572417798	2.572417798	2.572417798	2.572417798	2.572417798	2.572417798	2.572417798	2.572417798	2.572417798	2.572417798	2.572417798	2.572417798	2.572417798	2.572417798	2.572417798
DTMA-71	36	2.553353715	2.553353715	2.553353715	2.553353715	2.553353715	2.553353715	2.553353715	2.553353715	2.553353715	2.553353715	2.553353715	2.553353715	2.553353715	2.553353715	2.553353715
DTMA-72	36	2.305258268	2.305258268	2.305258268	2.305258268	2.305258268	2.305258268	2.305258268	2.305258268	2.305258268	2.305258268	2.305258268	2.305258268	2.305258268	2.305258268	2.305258268
DTMA-73	36	2.411510091	2.411510091	2.411510091	2.411510091	2.411510091	2.411510091	2.411510091	2.411510091	2.411510091	2.411510091	2.411510091	2.411510091	2.411510091	2.411510091	2.411510091
DTMA-74	36	3.258472689	3.258472689	3.258472689	3.258472689	3.258472689	3.258472689	3.258472689	3.258472689	3.258472689	3.258472689	3.258472689	3.258472689	3.258472689	3.258472689	3.258472689
DTMA-75	36	3.154891981	3.154891981	3.154891981	3.154891981	3.154891981	3.154891981	3.154891981	3.154891981	3.154891981	3.154891981	3.154891981	3.154891981	3.154891981	3.154891981	3.154891981
DTMA-77	36	2.110167842	2.110167842	2.110167842	2.110167842	2.110167842	2.110167842	2.110167842	2.110167842	2.110167842	2.110167842	2.110167842	2.110167842	2.110167842	2.110167842	2.110167842
DTMA-81	36	2.54639631	2.54639631	2.54639631	2.54639631	2.54639631	2.54639631	2.54639631	2.54639631	2.54639631	2.54639631	2.54639631	2.54639631	2.54639631	2.54639631	2.54639631
DTMA-83	36	4.415099878	4.415099878	4.415099878	4.415099878	4.415099878	4.415099878	4.415099878	4.415099878	4.415099878	4.415099878	4.415099878	4.415099878	4.415099878	4.415099878	4.415099878
DTMA-85	36	1.489805998	1.489805998	1.489805998	1.489805998	1.489805998	1.489805998	1.489805998	1.489805998	1.489805998	1.489805998	1.489805998	1.489805998	1.489805998	1.489805998	1.489805998
DTMA-86	36	2.327462784	2.327462784	2.327462784	2.327462784	2.327462784	2.327462784	2.327462784	2.327462784	2.327462784	2.327462784	2.327462784	2.327462784	2.327462784	2.327462784	2.327462784
DTMA-87	36	2.054884216	2.054884216	2.054884216	2.054884216	2.054884216	2.054884216	2.054884216	2.054884216	2.054884216	2.054884216	2.054884216	2.054884216	2.054884216	2.054884216	2.054884216
DTMA-89	36	5.188987117	5.188987117	5.188987117	5.188987117	5.188987117	5.188987117	5.188987117	5.188987117	5.188987117	5.188987117	5.188987117	5.188987117	5.188987117	5.188987117	5.188987117
DTMA-91	36	1.313763102	1.313763102	1.313763102	1.313763102	1.313763102	1.313763102	1.313763102	1.313763102	1.313763102	1.313763102	1.313763102	1.313763102	1.313763102	1.313763102	1.313763102
DTMA-92	36	2.283607244	2.283607244	2.283607244	2.283607244	2.283607244	2.283607244	2.283607244	2.283607244	2.283607244	2.283607244	2.283607244	2.283607244	2.283607244	2.283607244	2.283607244
DTMA-93	36	2.547561323	2.547561323	2.547561323	2.547561323	2.547561323	2.547561323	2.547561323	2.547561323	2.547561323	2.547561323	2.547561323	2.547561323	2.547561323	2.547561323	2.547561323
DTMA-94	36	1.496662456	1.496662456	1.496662456	1.496662456	1.496662456	1.496662456	1.496662456	1.496662456	1.496662456	1.496662456	1.496662456	1.496662456	1.496662456	1.496662456	1.496662456
DTMA-95	36	2.175360993	2.175360993	2.175360993	2.175360993	2.175360993	2.175360993	2.175360993	2.175360993	2.175360993	2.175360993	2.175360993	2.175360993	2.175360993	2.175360993	2.175360993
DTMA-96	36	1.829806464	1.829806464	1.829806464	1.829806464	1.829806464	1.829806464	1.829806464	1.829806464	1.829806464	1.829806464	1.829806464	1.829806464	1.829806464	1.829806464	1.829806464
DTMA-98	36	3.211998243	3.211998243	3.211998243	3.211998243	3.211998243	3.211998243	3.211998243	3.211998243	3.211998243	3.211998243	3.211998243	3.211998243	3.211998243	3.211998243	3.211998243
DTMA-10	36	2.490604905	2.490604905	2.490604905	2.490604905	2.490604905	2.490604905	2.490604905	2.490604905	2.490604905	2.490604905	2.490604905	2.490604905	2.490604905	2.490604905	2.490604905
DTMA-103	36	1.639311968	1.639311968	1.639311968	1.639311968	1.639311968	1.639311968	1.639311968	1.639311968	1.639311968	1.639311968	1.639311968	1.639311968	1.639311968	1.639311968	1.639311968
DTMA-104	36	1.406937565	1.406937565	1.406937565	1.406937565	1.406937565	1.406937565	1.406937565	1.406937565	1.406937565	1.406937565	1.406937565	1.406937565	1.406937565	1.406937565	1.406937565
DTMA-106	36	2.490502258	2.490502258	2.490502258	2.490502258	2.490502258	2.490502258	2.490502258	2.490502258	2.490502258	2.490502258	2.490502258	2.490502258	2.490502258	2.490502258	2.490502258
DTMA-108	36	3.910828726	3.910828726	3.910828726	3.910828726	3.910828726	3.910828726	3.910828726	3.910828726	3.910828726	3.910828726	3.910828726	3.910828726	3.910828726	3.910828726	3.910828726
DTMA-110	36	1.650638893	1.650638893	1.650638893	1.650638893	1.650638893	1.650638893	1.650638893	1.650638893	1.650638893	1.650638893	1.650638893	1.650638893	1.650638893	1.650638893	1.650638893
DTMA-128	36	3.272547645	3.272547645	3.272547645	3.272547645	3.272547645	3.272547645	3.272547645	3.272547645	3.272547645	3.272547645	3.272547645	3.272547645	3.272547645	3.272547645	3.272547645
DTMA-129	36	1.851604846	1.851604846	1.851604846	1.851604846	1.851604846	1.851604846	1.851604846	1.851604846	1.851604846	1.851604846	1.851604846	1.851604846	1.851604846	1.851604846	1.851604846
DTMA-13	36	0.297310126	0.297310126	0.297310126	0.297310126	0.297310126	0.297310126	0.297310126	0.297310126	0.297310126	0.297310126	0.297310126	0.297310126	0.297310126	0.297310126	0.297310126
DTMA-136	36	1.583253396	1.583253396	1.583253396	1.583253396	1.583253396	1.583253396	1.583253396	1.583253396	1.583253396	1.583253396	1.583253396	1.583253396	1.583253396	1.583253396	1.583253396
DTMA-137	36	1.083257304	1.083257304	1.083257304	1.083257304	1.083257304	1.083257304	1.083257304	1.083257304	1.083257304	1.083257304	1.083257304	1.083257304	1.083257304	1.083257304	1.083257304
DTMA-138	36	2.047410202	2.047410202	2.047410202	2.047410202	2.047410202	2.047410202	2.047410202	2.047410202	2.047410202	2.047410202	2.047410202	2.047410202	2.047410202	2.047410202	2.047410202
DTMA-139	36	1.22637372	1.22637372	1.22637372	1.22637372	1.22637372	1.22637372	1.22637372	1.22637372	1.22637372	1.22637372	1.22637372	1.22637372	1.22637372	1.22637372	1.22637372
DTMA-14	36	2.864382018	2.864382018	2.864382018	2.864382018	2.864382018	2.864382018	2.864382018	2.864382018	2.864382018	2.864382018	2.864382018	2.864382018	2.864382018	2.864382018	2.864382018
DTMA-140	36	1.106554259	1.106554259	1.106554259	1.106554259	1.106554259	1.106554259	1.106554259	1.106554259	1.106554259	1.106554259	1.106554259	1.106554259	1.106554259	1.106554259	1.106554259
DTMA-144	36	2.632652961	2.632652961	2.632652961	2.632652961	2.632652961	2.632652961	2.632652961	2.632652961	2.632652961	2.632652961	2.632652961	2.632652961	2.632652961	2.632652961	2.632652961
DTMA-145	36	2.706497221	2.706497221	2.706497221	2.706497221	2.706497221	2.706497221	2.706497221	2.706497221	2.706497221	2.706497221	2.706497221	2.706497221	2.706497221	2.706497221	2.706497221
DTMA-146	36	2.09670278	2.09670278	2.09670278	2.09670278	2.09670278	2.09670278	2.09670278	2.09670278	2.09670278	2.09670278	2.09670278	2.09670278	2.09670278	2.09670278	2.09670278
DTMA-147	36	3.033146537	3.033146537	3.033146537	3.033146537	3.033146537	3.033146537	3.033146537	3.033146537	3.033146537	3.033146537	3.033146537	3.033146537	3.033146537	3.033146537	3.033146537
DTMA-148	36	0.980191735	0.980191735	0.980191735	0.980191735	0.980191735	0.980191735	0.980191735	0.980191735	0.980191735	0.980191735	0.980191735	0.980191735	0.980191735	0.980191735	0.980191735
DTMA-150	36	2.239021882	2.239021882	2.239021882	2.239021882	2.239021882	2.239021882	2.239021882	2.239021882	2.239021882	2.239021882	2.239021882	2.239021882	2.239021882	2.239021882	2.239021882
DTMA-151	36	0.143722829	0.143722829	0.143722829	0.143722829	0.143722829	0.143722829	0.143722829	0.143722829	0.143722829	0.143722829	0.143722829	0.143722829	0.143722829	0.143722829	0.143722829
DTMA-152	36	2.317090412	2.317090412	2.317090412	2.317090412	2.317090412	2.317090412	2.317090412	2.317090412	2.317090412	2.317090412	2.317090412	2.317090412	2.317090412	2.317090412	2.317090412
DTMA-157	36	2.081351459	2.081351459	2.081351459	2.081351459	2.081351459	2.081351459	2.081351459	2.081351459	2.081351459	2.081351459	2.081351459	2.081351459	2.081351459	2.081351459	2.081351459
DTMA-160	36	1.609206381	1.609206381	1.609206381	1.609206381	1.609206381	1.609206381	1.609206381	1.609206381	1.609206381	1.609206381	1.609206381	1.609206381	1.609206381	1.609206381	1.609206381
DTMA-164	36	1.916959305	1.916959305	1.916959305	1.916959305	1.916959305	1.916959305	1.916959305	1.916959305	1.916959305	1.916959305	1.916959305	1.916959305	1.916959305	1.916959305	1.916959305
DTMA-166	36	1.446765497	1.446765497	1.446765497	1.446765497	1.446765497	1.446765497	1.446765497	1.446765497	1.446765497	1.446765497	1.446765497	1.446765497	1.446765497	1.446765497	1.446765497
DTMA-174	36	1.176087767	1.176087767	1.176087767	1.176087767	1.176087767	1.176087767	1.176087767	1.176087767	1.176087767	1.176087767	1.176087767	1.176087767	1.176087767	1.176087767	1.176087767
DTMA-175	36	2.192871466	2.192871466	2.192871466	2.192871466	2.192871466	2.192871466	2.192871466	2.192871466	2.192871466	2.192871466	2.192871466	2.192871466	2.192871466	2.192871466	2.192871466
DTMA-177	36	1.46587036	1.46587036	1.46587036	1.46587036	1.46587036	1.46587036	1.46587036	1.46587036	1.46587036	1.46587036	1.46587036	1.46587036	1.46587036	1.46587036	1.46587036
DTMA-178	36	1.244986063	1.244986063	1.244986063	1.244986063	1.244986063	1.244986063	1.244986063	1.244986063	1.244986063	1.244986063	1.244986063	1.244986063	1.244986063	1.244986063	1.244986063
DTMA-179	36	1.50168111	1.50168111	1.50168111	1.50168111	1.50168111	1.50168111	1.50168111	1.50168111	1.50168111	1.50168111	1.50168111	1.50168111	1.50168111	1.50168111	1.50168111
DTMA-180	36	1.471280894	1.471280894	1.471280894	1.471280894	1.471280894	1.471280894	1.471280894	1.471280894	1.471280894	1.471280894	1.471280894	1.471280894	1.471280894	1.471280894	1.471280894
DTMA-182	36	1.990491507	1.990491507	1.990491507	1.990491507	1.990491507	1.990491507	1.990491507	1.990491507	1.990491507	1.990491507	1.990491507	1.990491507	1.990491507	1.990491507	1.990491507
DTMA-184	36	2.862614008	2.862614008	2.862614008	2.862614008	2.862614008	2.862614008	2.862614008	2.862614008	2.862614008	2.862614008	2.862614008	2.862614008	2.862614008	2.862614008	2.862614008
DTMA-185	36	2.118797428	2.118797428	2.118797428	2.118797428	2.118797428	2.118797428	2.118797428	2.118797428	2.118797428	2.118797428	2.118797428	2.118797428	2.118797428	2.118797428	2.118797428
DTMA-187	36	3.071228187	3.071228187	3.071228187	3.071228187	3.071228187	3.071228187	3.071228187	3.071228187	3.071228187	3.071228187	3.071228187	3.071228187	3.071228187	3.071228187	3.071228187
DTMA-188	36	2.287254668	2.287254668	2.287254668	2.287254668	2.287254668	2.287254668	2.287254668	2.287254668	2.287254668	2.287254668	2.287254668	2.287254668	2.287254668	2.287254668	2.287254668
DTMA-189	36	1.818811455	1.818811455	1.818811455	1.818811455	1.818811455	1.818811455	1.818811455	1.818811455	1.818811455	1.818811455	1.818811455	1.818811455	1.818811455	1.818811455	1.818811455
DTMA-190	36	2.116443802	2.116443802	2.116443802	2.116443802	2.116443802	2.116443802	2.116443802	2.116443802	2.116443802	2.116443802	2.116443802	2.116443802	2.116443802	2.116443802	2.116443802
DTMA-193	36	2.647158502	2.647158502	2.647158502	2.647158502	2.647158502	2.647158502	2.647158502	2.647158502	2.647158502	2.647158502	2.647158502	2.647158502	2.647158502	2.647158502	2.647158502
DTMA-194	36	1.474436055	1.474436055	1.474436055	1.474436055	1.474436055	1.474436055	1.474436055	1.474436055	1.474436055	1.474436055	1.474436055	1.474436055	1.474436055	1.474436055	1.474436055
DTMA-195	36	2.639412041	2.639412041	2.639412041	2.639412041	2.639412041	2.639412041	2.639412041	2.639412041	2.639412041	2.639412041	2.639412041	2.639412041	2.639412041	2.639412041	2.639412041
DTMA-198	36	0.459143045	0.459143045	0.459143045	0.459143045	0.459143045	0.459143045	0.459143045	0.459143045	0.459143045	0.459143045	0.459143045	0.459143045	0.459143045	0.459143045	0.459143045
DTMA-199	36	3.410768858	3.410768858	3.410768858	3.410768858	3.410768858	3.410768858	3.410768858	3.410768858	3.410768858	3.410768858	3.410768858	3.410768858	3.410768858	3.410768858	3.410768858
DTMA-2	36	1.39861961	1.39861961	1.39861961	1.39861961	1.39861961	1.39861961	1.39861961	1.39861961	1.39861961	1.39861961	1.39861961	1.39861961	1.39861961	1.39861961	1.39861961
DTMA-200	36	2.737272401	2.737272401	2.737272401	2.737272401	2.737272401	2.737272401	2.737272401	2.737272401	2.737272401	2.737272401	2.737272401	2.737272401	2.737272401	2.737272401	2.737272401
DTMA-202	36	1.353328713	1.353328713	1.353328713	1.353328713	1.353328713	1.353328713	1.353328713	1.353328713	1.353328713	1.353328713	1.353328713	1.353328713	1.353328713	1.353328713	1.353328713
DTMA-203	36	1.858211309	1.858211309	1.858211309	1.858211309	1.858211309	1.858211309	1.858211309	1.858211309	1.858211309	1.858211309	1.858211309	1.858211309	1.858211309	1.858211309	1.858211309
DTMA-205	36	1.74475045	1.74475045	1.74475045	1.74475045	1.74475045	1.74475045	1.74475045	1.74475045	1.74475045	1.74475045	1.74475045	1.74475045	1.74475045	1.74475045	1.74475045
DTMA-208	36	1.94804804	1.94804804	1.94804804	1.94804804	1.94804804	1.94804804	1.94804804	1.94804804	1.94804804	1.94804804	1.94804804	1.94804804	1.94804804	1.94804804	1.94804804
DTMA-21	36	1.260756409	1.260756409	1.260756409	1.260756409	1.260756409	1.260756409	1.260756409	1.260756409	1.260756409	1.260756409	1.260756409	1.260756409	1.260756409	1.260756409	1.260756409
DTMA-211	36	2.269289523	2.269289523	2.269289523	2.269289523	2.269289523	2.269289523	2.269289523	2.269289523	2.269289523	2.269289523	2.269289523	2.269289523	2.269289523	2.269289523	2.269289523
DTMA-215	36	2.845412826	2.845412826	2.845412826	2.845412826	2.845412826	2.845412826	2.845412826	2.845412826	2.845412826	2.845412826	2.845412826	2.845412826	2.845412826	2.845412826	2.845412826
DTMA-216	36	0.617049474	0.617049474	0.617049474	0.617049474	0.617049474	0.617049474	0.617049474	0.617049474	0.617049474	0.617049474	0.617049474	0.617049474	0.617049474	0.617049474	0.617049474
DTMA-221	36	0.965027467	0.965027467	0.965027467	0.965027467	0.965027467	0.965027467	0.965027467	0.965027467	0.965027467	0.965027467	0.965027467	0.965027467	0.965027467	0.965027467	0.965027467
DTMA-222	36	1.79880568	1.79880568	1.79880568	1.79880568	1.79880568	1.79880568	1.79880568	1.79880568	1.79880568	1.79880568	1.79880568	1.79880568	1.79880568	1.79880568	1.79880568
DTMA-226	36	0.373182713	0.373182713	0.373182713	0.373182713	0.373182713	0.373182713	0.373182713	0.373182713	0.373182713	0.373182713	0.373182713	0.373182713	0.373182713	0.373182713	0.373182713
DTMA-227	36	0.846679571	0.846679571	0.846679571	0.846679571	0.846679571	0.846679571	0.846679571	0.846679571	0.846679571	0.846679571	0.846679571	0.846679571	0.846679571	0.846679571	0.846679571
DTMA-229	36	1.772619412	1.772619412	1.772619412	1.772619412	1.772619412	1.772619412	1.772619412	1.772619412	1.772619412	1.772619412	1.772619412	1.772619412	1.772619412	1.772619412	1.772619412
DTMA-234	36	0.761190439	0.761190439	0.761190439	0.761190439	0.761190439	0.761190439	0.761190439	0.761190439	0.761190439	0.761190439	0.761190439	0.761190439	0.761190439	0.761190439	0.761190439
DTMA-236	36	1.008836575	1.008836575	1.008836575	1.008836575	1.008836575	1.008836575	1.008836575	1.008836575	1.008836575	1.008836575	1.008836575	1.008836575	1.008836575	1.008836575	1.008836575
DTMA-237	36	0.866726631	0.866726631	0.866726631	0.866726631	0.866726631	0.866726631	0.866726631	0.866726631	0.866726631	0.866726631	0.866726631	0.866726631	0.866726631	0.866726631	0.866726631
DTMA-24	36	1.29306753	1.29306753	1.29306753	1.29306753	1.29306753	1.29306753	1.29306753	1.29306753	1.29306753	1.29306753	1.29306753	1.29306753	1.29306753	1.29306753	1.29306753
DTMA-241	36	0.393840382	0.393840382	0.393840382	0.393840382	0.393840382	0.393840382	0.393840382	0.393840382	0.393840382	0.393840382	0.393840382	0.393840382	0.393840382	0.393840382	0.393840382
DTMA-243	36	0.992941064	0.992941064	0.992941064	0.992941064	0.992941064	0.992941064	0.992941064	0.992941064	0.992941064	0.992941064	0.992941064	0.992941064	0.992941064	0.992941064	0.992941064
DTMA-244	36	0.972150014	0.972150014	0.972150014	0.972150014	0.972150014	0.972150014	0.972150014	0.972150014	0.972150014	0.972150014	0.972150014	0.972150014	0.972150014	0.972150014	0.972150014
DTMA-245	36	0.943841508	0.943841508	0.943841508	0.943841508	0.943841508	0.943841508	0.943841508	0.943841508	0.943841508	0.943841508	0.943841508	0.943841508	0.943841508	0.943841508	0.943841508
DTMA-249	36	0.413028446	0.413028446	0.413028446	0.413028446	0.413028446	0.413028446	0.413028446	0.413028446	0.413028446	0.413028446	0.413028446	0.413028446	0.413028446	0.413028446	0.413028446
DTMA-25	36	1.561877467	1.561877467	1.561877467	1.561877467	1.561877467	1.561877467	1.561877467	1.561877467	1.561877467	1.561877467	1.561877467	1.561877467	1.561877467	1.561877467	1.561877467
DTMA-251	36	0.520557063	0.520557063	0.520557063	0.520557063	0.520557063	0.520557063	0.520557063	0.520557063	0.520557063	0.520557063	0.520557063	0.520557063	0.520557063	0.520557063	0.520557063
DTMA-253	36	1.073060659	1.073060659	1.073060659	1.073060659	1.073060659	1.073060659	1.073060659	1.073060659	1.073060659	1.073060659	1.073060659	1.073060659	1.073060659	1.073060659	1.073060659
DTMA-254	36	2.124619785	2.124619785	2.124619785	2.124619785	2.124619785	2.124619785	2.124619785	2.124619785	2.124619785	2.124619785	2.124619785	2.124619785	2.124619785	2.124619785	2.124619785
DTMA-255	36	0.703762312	0.703762312	0.703762312	0.703762312	0.703762312	0.703762312	0.703762312	0.703762312	0.703762312	0.703762312	0.703762312	0.703762312	0.703762312	0.703762312	0.703762312
DTMA-256	36	0.330424078	0.330424078	0.330424078	0.330424078	0.330424078	0.330424078	0.330424078	0.330424078	0.330424078	0.330424078	0.330424078	0.330424078	0.330424078	0.330424078	0.330424078
DTMA-259	36	0.710290396	0.710290396	0.710290396	0.710290396	0.710290396	0.710290396	0.710290396	0.710290396	0.710290396	0.710290396	0.710290396	0.710290396	0.710290396	0.710290396	0.710290396
DTMA-26	36	1.340967162	1.340967162	1.340967162	1.340967162	1.340967162	1.340967162	1.340967162	1.340967162	1.340967162	1.340967162	1.340967162	1.340967162	1.340967162	1.340967162	1.340967162
DTMA-260	36	0.788129991	0.788129991	0.788129991	0.788129991	0.788129991	0.788129991	0.788129991	0.788129991	0.788129991	0.788129991	0.788129991	0.788129991	0.788129991	0.788129991	0.788129991
DTMA-261	36	0.210407815	0.210407815	0.210407815	0.210407815	0.210407815	0.210407815	0.210407815	0.210407815	0.210407815	0.210407815	0.210407815	0.210407815	0.210407815	0.210407815	0.210407815
DTMA-262	36	0.253669935	0.253669935	0.253669935	0.253669935	0.253669935	0.253669935	0.253669935	0.253669935	0.253669935	0.253669935	0.253669935	0.253669935	0.253669935	0.253669935	0.253669935
DTMA-263	36	-0.160961395	-0.160961395	-0.160961395	-0.160961395	-0.160961395	-0.160961395	-0.160961395	-0.160961395	-0.160961395	-0.160961395	-0.160961395	-0.160961395	-0.160961395	-0.160961395	-0.160961395
DTMA-266	36	1.054814803	1.054814803	1.054814803	1.054814803	1.054814803	1.054814803	1.054814803	1.054814803	1.054814803	1.054814803	1.054814803	1.054814803	1.054814803	1.054814803	1.054814803
DTMA-267	36	2.064089282	2.064089282	2.064089282	2.064089282	2.064089282	2.064089282	2.064089282	2.064089282	2.064089282	2.064089282	2.064089282	2.064089282	2.064089282	2.064089282	2.064089282
DTMA-268	36	2.317282556	2.317282556	2.317282556	2.317282556	2.317282556	2.317282556	2.317282556	2.317282556	2.317282556	2.317282556	2.317282556	2.317282556	2.317282556	2.317282556	2.317282556
DTMA-269	36	1.232173885	1.232173885	1.232173885	1.232173885	1.232173885	1.232173885	1.232173885	1.232173885	1.232173885	1.232173885	1.232173885	1.232173885	1.232173885	1.232173885	1.232173885
DTMA-27	36	2.444191034	2.444191034	2.444191034	2.444191034	2.444191034	2.444191034	2.444191034	2.444191034	2.444191034	2.444191034	2.444191034	2.444191034	2.444191034	2.444191034	2.444191034
DTMA-270	36	0.960049233	0.960049233	0.960049233	0.960049233	0.960049233	0.960049233	0.960049233	0.960049233	0.960049233	0.960049233	0.960049233	0.960049233	0.960049233	0.960049233	0.960049233
DTMA-275	36	1.686048493	1.686048493	1.686048493	1.686048493	1.686048493	1.686048493	1.686048493	1.686048493	1.686048493	1.686048493	1.686048493	1.686048493	1.686048493	1.686048493	1.686048493
DTMA-28	36	1.467021037	1.467021037	1.467021037	1.467021037	1.467021037	1.467021037	1.467021037	1.467021037	1.467021037	1.467021037	1.467021037	1.467021037	1.467021037	1.467021037	1.467021037
DTMA-280	36	2.248311487	2.248311487	2.248311487	2.248311487	2.248311487	2.248311487	2.248311487	2.248311487	2.248311487	2.248311487	2.248311487	2.248311487	2.248311487	2.248311487	2.248311487
DTMA-281	36	1.832883786	1.832883786	1.832883786	1.832883786	1.832883786	1.832883786	1.832883786	1.832883786	1.832883786	1.832883786	1.832883786	1.832883786	1.832883786	1.832883786	1.832883786
DTMA-282	36	1.784241477	1.784241477	1.784241477	1.784241477	1.784241477	1.784241477	1.784241477	1.784241477	1.784241477	1.784241477	1.784241477	1.784241477	1.784241477	1.784241477	1.784241477
DTMA-284	36	0.930596677	0.930596677	0.930596677	0.930596677	0.930596677	0.930596677	0.930596677	0.930596677	0.930596677	0.930596677	0.930596677	0.930596677	0.930596677	0.930596677	0.930596677
DTMA-286	36	1.481013762	1.481013762	1.481013762	1.481013762	1.481013762	1.481013762	1.481013762	1.481013762	1.481013762	1.481013762	1.481013762	1.481013762	1.481013762	1.481013762	1.481013762
DTMA-289	36	0.432747674	0.432747674	0.432747674	0.432747674	0.432747674	0.432747674	0.432747674	0.432747674	0.432747674	0.432747674	0.432747674	0.432747674	0.432747674	0.432747674	0.432747674
DTMA-291	36	1.5373157	1.5373157	1.5373157	1.5373157	1.5373157	1.5373157	1.5373157	1.5373157	1.5373157	1.5373157	1.5373157	1.5373157	1.5373157	1.5373157	1.5373157
DTMA-292	36	0.796964694	0.796964694	0.796964694	0.796964694	0.796964694	0.796964694	0.796964694	0.796964694	0.796964694	0.796964694	0.796964694	0.796964694	0.796964694	0.796964694	0.796964694
DTMA-293	36	0.292471107	0.292471107	0.292471107	0.292471107	0.292471107	0.292471107	0.292471107	0.292471107	0.292471107	0.292471107	0.292471107	0.292471107	0.292471107	0.292471107	0.292471107
DTMA-294	36	1.066176736	1.066176736	1.066176736	1.066176736	1.066176736	1.066176736	1.066176736	1.066176736	1.066176736	1.066176736	1.066176736	1.066176736	1.066176736	1.066176736	1.066176736
DTMA-296	36	2.24018501	2.24018501	2.24018501	2.24018501	2.24018501	2.24018501	2.24018501	2.24018501	2.24018501	2.24018501	2.24018501	2.24018501	2.24018501	2.24018501	2.24018501
DTMA-297	36	0.243968404	0.243968404	0.243968404	0.243968404	0.243968404	0.243968404	0.243968404	0.243968404	0.243968404	0.243968404	0.243968404	0.243968404	0.243968404	0.243968404	0.243968404
DTMA-299	36	1.393947516	1.393947516	1.393947516	1.393947516	1.393947516	1.393947516	1.393947516	1.393947516	1.393947516	1.393947516	1.393947516	1.393947516	1.393947516	1.393947516	1.393947516
DTMA-300	36	1.465433833	1.465433833	1.465433833	1.465433833	1.465433833	1.465433833	1.465433833	1.465433833	1.465433833	1.465433833	1.465433833	1.465433833	1.465433833	1.465433833	1.465433833
DTMA-33	36	2.27712718	2.27712718	2.27712718	2.27712718	2.27712718	2.27712718	2.27712718	2.27712718	2.27712718	2.27712718	2.27712718	2.27712718	2.27712718	2.27712718	2.27712718
DTMA-34	36	2.275667567	2.275667567	2.275667567	2.275667567	2.275667567	2.275667567	2.275667567	2.275667567	2.275667567	2.275667567	2.275667567	2.275667567	2.275667567	2.275667567	2.275667567
DTMA-35	36	2.377256024	2.377256024	2.377256024	2.377256024	2.377256024	2.377256024	2.377256024	2.377256024	2.377256024	2.377256024	2.377256024	2.377256024	2.377256024	2.377256024	2.377256024
DTMA-37	36	2.661540641	2.661540641	2.661540641	2.661540641	2.661540641	2.661540641	2.661540641	2.661540641	2.661540641	2.661540641	2.661540641	2.661540641	2.661540641	2.661540641	2.661540641
DTMA-38	36	1.517293569	1.517293569	1.517293569	1.517293569	1.517293569	1.517293569	1.517293569	1.517293569	1.517293569	1.517293569	1.517293569	1.517293569	1.517293569	1.517293569	1.517293569
DTMA-39	36	1.35926123	1.35926123	1.35926123	1.35926123	1.35926123	1.35926123	1.35926123	1.35926123	1.35926123	1.35926123	1.35926123	1.35926123	1.35926123	1.35926123	1.35926123
DTMA-40	36	2.648626637	2.648626637	2.648626637	2.648626637	2.648626637	2.648626637	2.648626637	2.648626637	2.648626637	2.648626637	2.648626637	2.648626637	2.648626637	2.648626637	2.648626637
DTMA-41	36	0.745158698	0.745158698	0.745158698	0.745158698	0.745158698	0.745158698	0.745158698	0.745158698	0.745158698	0.745158698	0.745158698	0.745158698	0.745158698	0.745158698	0.745158698
DTMA-42	36	2.036516017	2.036516017	2.036516017	2.036516017	2.036516017	2.036516017	2.036516017	2.036516017	2.036516017	2.036516017	2.036516017	2.036516017	2.036516017	2.036516017	2.036516017
DTMA-43	36	2.482233737	2.482233737	2.482233737	2.482233737	2.482233737	2.482233737	2.482233737	2.482233737	2.482233737	2.482233737	2.482233737	2.482233737	2.482233737	2.482233737	2.482233737
DTMA-44	36	1.321255508	1.321255508	1.321255508	1.321255508	1.321255508	1.321255508	1.321255508	1.321255508	1.321255508	1.321255508	1.321255508	1.321255508	1.321255508	1.321255508	1.321255508
DTMA-45	36	1.928519878	1.928519878	1.928519878	1.928519878	1.928519878	1.928519878	1.928519878	1.928519878	1.928519878	1.928519878	1.928519878	1.928519878	1.928519878	1.928519878	1.928519878
DTMA-48	36	1.507521421	1.507521421	1.507521421	1.507521421	1.507521421	1.507521421	1.507521421	1.507521421	1.507521421	1.507521421	1.507521421	1.507521421	1.507521421	1.507521421	1.507521421
DTMA-49	36	1.614970463	1.614970463	1.614970463	1.614970463	1.614970463	1.614970463	1.614970463	1.614970463	1.614970463	1.614970463	1.614970463	1.614970463	1.614970463	1.614970463	1.614970463
DTMA-53	36	1.777435928	1.777435928	1.777435928	1.777435928	1.777435928	1.777435928	1.777435928	1.777435928	1.777435928	1.777435928	1.777435928	1.777435928	1.777435928	1.777435928	1.777435928
DTMA-54	36	3.1535053	3.1535053	3.1535053	3.1535053	3.1535053	3.1535053	3.1535053	3.1535053	3.1535053	3.1535053	3.1535053	3.1535053	3.1535053	3.1535053	3.1535053
DTMA-59	36	1.085421228	1.085421228	1.085421228	1.085421228	1.085421228	1.085421228	1.085421228	1.085421228	1.085421228	1.085421228	1.085421228	1.085421228	1.085421228	1.085421228	1.085421228
DTMA-6	36	2.03258358	2.03258358	2.03258358	2.03258358	2.03258358	2.03258358	2.03258358	2.03258358	2.03258358	2.03258358	2.03258358	2.03258358	2.03258358	2.03258358	2.03258358
DTMA-61	36	2.737740457	2.737740457	2.737740457	2.737740457	2.737740457	2.737740457	2.737740457	2.737740457	2.737740457	2.737740457	2.737740457	2.737740457	2.737740457	2.737740457	2.737740457
DTMA-65	36	2.107026967	2.107026967	2.107026967	2.107026967	2.107026967	2.107026967	2.107026967	2.107026967	2.107026967	2.107026967	2.107026967	2.107026967	2.107026967	2.107026967	2.107026967
DTMA-67	36	3.395357566	3.395357566	3.395357566	3.395357566	3.395357566	3.395357566	3.395357566	3.395357566	3.395357566	3.395357566	3.395357566	3.395357566	3.395357566	3.395357566	3.395357566
DTMA-68	36	2.905800353	2.905800353	2.905800353	2.905800353	2.905800353	2.905800353	2.905800353	2.905800353	2.905800353	2.905800353	2.905800353	2.905800353	2.905800353	2.905800353	2.905800353
DTMA-69	36	1.619030066	1.619030066	1.619030066	1.619030066	1.619030066	1.619030066	1.619030066	1.619030066	1.619030066	1.619030066	1.619030066	1.619030066	1.619030066	1.619030066	1.619030066
DTMA-7	36	3.070273597	3.070273597	3.070273597	3.070273597	3.070273597	3.070273597	3.070273597	3.070273597	3.070273597	3.070273597	3.070273597	3.070273597	3.070273597	3.070273597	3.070273597
DTMA-78	36	1.838284399	1.838284399	1.838284399	1.838284399	1.838284399	1.838284399	1.838284399	1.838284399	1.838284399	1.838284399	1.838284399	1.838284399	1.838284399	1.838284399	1.838284399
DTMA-79	36	1.940556055	1.940556055	1.940556055	1.940556055	1.940556055	1.940556055	1.940556055	1.940556055	1.940556055	1.940556055	1.940556055	1.940556055	1.940556055	1.940556055	1.940556055
DTMA-8	36	2.71050818	2.71050818	2.71050818	2.71050818	2.71050818	2.71050818	2.71050818	2.71050818	2.71050818	2.71050818	2.71050818	2.71050818	2.71050818	2.71050818	2.71050818
DTMA-80	36	1.467922315	1.467922315	1.467922315	1.467922315	1.467922315	1.467922315	1.467922315	1.467922315	1.467922315	1.467922315	1.467922315	1.467922315	1.467922315	1.467922315	1.467922315
DTMA-82	36	2.811316866	2.811316866	2.811316866	2.811316866	2.811316866	2.811316866	2.811316866	2.811316866	2.811316866	2.811316866	2.811316866	2.811316866	2.811316866	2.811316866	2.811316866
DTMA-84	36	2.814005663	2.814005663	2.814005663	2.814005663	2.814005663	2.814005663	2.814005663	2.814005663	2.814005663	2.814005663	2.814005663	2.814005663	2.814005663	2.814005663	2.814005663
DTMA-88	36	1.881119127	1.881119127	1.881119127	1.881119127	1.881119127	1.881119127	1.881119127	1.881119127	1.881119127	1.881119127	1.881119127	1.881119127	1.881119127	1.881119127	1.881119127
DTMA-9	36	3.016634829	3.016634829	3.016634829	3.016634829	3.016634829	3.016634829	3.016634829	3.016634829	3.016634829	3.016634829	3.016634829	3.016634829	3.016634829	3.016634829	3.016634829
DTMA-90	36	2.101822408	2.101822408	2.101822408	2.101822408	2.101822408	2.101822408	2.101822408	2.101822408	2.101822408	2.101822408	2.101822408	2.101822408	2.101822408	2.101822408	2.101822408
DTMA-99	36	0.066135141	0.066135141	0.066135141	0.066135141	0.066135141	0.066135141	0.066135141	0.066135141	0.066135141	0.066135141	0.066135141	0.066135141	0.066135141	0.066135141	0.066135141
