# Supplementary material for: Effectiveness of Genomic Prediction of Maize Hybrid Performance in Different Breeding Populations and Environments
Source: G3 (Bethesda). 2012 Nov 1;2(11):1427–36. doi: 10.1534/g3.112.003699 (PMC3484673; doi:10.1534/g3.112.003699)
Supplement: Supporting Information [file supp_2.11.1427_FileS1.zip › FileS1/dataFiles/Exp1_AdjV-in2vs6environments.GY.txt]

ID	Subset	2010_WW_Mexico-2010_WW+heat_Mexico	2010_WW_Mexico-2011_WW_Mexico	2010_WW_Mexico-2011_WW+heat_Mexico	2010_WW_Mexico-2010_WW_Thailand	2010_WW_Mexico-2011_WW_Thailand	2010_WW+heat_Mexico-2011_WW_Mexico	2010_WW+heat_Mexico-2011_WW+heat_Mexico	2010_WW+heat_Mexico-2010_WW_Thailand	2010_WW+heat_Mexico-2011_WW_Thailand	2011_WW_Mexico-2011_WW+heat_Mexico	2011_WW_Mexico-2010_WW_Thailand	2011_WW_Mexico-2011_WW_Thailand	2011_WW+heat_Mexico-2010_WW_Thailand	2011_WW+heat_Mexico-2011_WW_Thailand	2010_WW_Thailand-2011_WW_Thailand
DTMA-1	12	6.590782051	7.456006087	6.156347825	7.310169132	7.504328055	6.727612502	5.337649907	6.66160387	6.923952799	6.09459867	7.434344671	7.528643533	6.281880138	6.237231312	7.590898905
DTMA-100	12	8.032273272	7.660169191	7.116558457	7.75005363	7.310916004	8.272524178	7.570217046	8.203256613	7.92813301	7.190125248	7.997477012	7.515510491	7.298058737	6.741134831	7.441441956
DTMA-101	12	8.442044409	7.923115451	5.888432054	6.680672185	6.978512761	8.781303053	6.759976659	7.566481815	7.992747491	6.046502846	7.074771118	7.342189066	4.944553329	5.193285048	6.08125014
DTMA-102	12	7.501201357	6.947161391	7.385328674	6.879193827	6.801925864	7.681883711	8.114894288	7.632014009	7.658111468	7.381252007	7.094614776	6.969072333	7.467859764	7.293347188	6.843143982
DTMA-105	12	4.478552836	5.859614448	5.073528441	5.984579029	5.427239936	4.809714648	3.92547906	4.820580677	4.415216566	5.187310037	6.29171596	5.666546158	5.430632838	4.788204512	5.787294392
DTMA-107	12	7.556919691	7.443378414	7.429287725	7.101253777	7.091131908	7.588293824	7.589336343	7.356287778	7.419946781	7.274618488	7.113522517	7.095430527	7.209269271	7.027415788	6.822572201
DTMA-109	12	4.03718191	4.871794681	3.63195228	3.728284021	4.221114421	4.281824082	2.900070412	3.079925009	3.684518951	3.575845793	3.839139429	4.229047133	2.642242833	2.920873389	3.308770934
DTMA-11	12	6.978452288	7.709241159	6.928030126	6.477456674	6.668582424	7.941098231	6.96949194	6.530128888	6.856617849	7.628449647	7.2951592	7.437544848	6.436383621	6.560716958	6.286354418
DTMA-111	12	6.57009975	6.878989297	5.963541199	6.980390571	6.113969128	6.546362343	5.563555483	6.563051787	5.785664522	5.704288437	6.872968338	5.977605306	5.935142938	4.901258229	6.012410479
DTMA-112	12	6.490456408	6.334655284	5.917473019	6.56508755	5.810732264	6.720682616	6.147120531	6.87232717	6.217394408	5.90816822	6.813583866	5.946598867	6.245904781	5.313020208	6.154330554
DTMA-113	12	6.787248583	7.488041524	6.421340596	6.788686145	6.525794674	7.217653202	6.137336697	6.521561528	6.370468385	6.654989444	7.166818889	6.8633653	6.18069054	5.684488951	6.208676515
DTMA-114	12	7.135339799	7.726597056	7.276968036	6.937756744	6.75038927	7.806824346	7.242328003	6.852461823	6.820241073	7.689125309	7.511835537	7.173561662	6.970942434	6.641473372	6.405948014
DTMA-115	12	7.600175141	7.275137123	6.578868326	7.323523595	7.089483021	7.446359838	6.707813329	7.521040232	7.363552572	6.254196485	7.04249018	6.79447497	6.386569734	6.049907502	6.967328183
DTMA-116	12	7.441909006	7.651184437	6.829582769	6.24906168	6.698426488	7.961705507	7.077589533	6.547001043	7.113610118	7.091118316	6.693078442	7.024292095	5.861839262	6.133662269	5.801522579
DTMA-117	12	6.341996728	7.251538109	5.77369066	6.95755774	6.544601106	6.614931832	5.067857256	6.259977492	5.986139724	5.88599509	7.209643155	6.672187971	5.668108728	5.103939287	6.405591643
DTMA-118	12	7.060794341	7.598480405	6.860519063	7.604377114	7.272938398	7.251479636	6.338518864	7.025588553	6.892159246	6.85209636	7.705314088	7.316232731	6.90909162	6.426693444	7.23469632
DTMA-119	12	4.765492666	6.239219448	5.346352545	5.939446416	5.655342422	5.435023964	4.404883893	5.000166327	4.884339203	5.780746905	6.560817601	6.245015126	5.622417223	5.149565337	5.899847432
DTMA-12	12	6.523112045	7.677251782	5.97086497	6.890273856	6.386270895	6.8502793	5.049119036	6.003160657	5.598317641	6.075398663	7.123269451	6.671307658	5.419192935	4.762579343	5.792005029
DTMA-120	12	6.433878376	6.514113505	5.805361249	5.705378539	5.691322888	6.810656073	6.131767113	6.017308077	6.104183644	6.053603333	6.022309804	5.99458714	5.368589246	5.21676736	5.195813866
DTMA-121	12	7.16982799	7.030775003	6.722722741	7.216636494	6.755712395	7.251291781	6.938342208	7.441010323	7.067991322	6.601269944	7.239529304	6.720816939	6.906247707	6.33884896	6.992989513
DTMA-122	12	6.030460141	7.083507564	7.021033805	6.815414194	6.432503514	6.356128118	6.308919497	6.111387279	5.799014275	7.197262362	7.076499506	6.640126645	7.135668506	6.545549468	6.510709623
DTMA-123	12	6.874762899	6.994647245	6.972072729	7.54706416	7.202451496	6.468982474	6.385514247	7.004108172	6.751854166	6.381291416	7.032144128	6.625714537	7.135000959	6.617833246	7.328033824
DTMA-124	12	7.670875405	6.782848867	7.669097551	7.080413905	7.030128166	7.579045761	8.387001133	7.897862841	7.907752948	7.46963397	6.933208862	6.84491647	7.970756502	7.669460367	7.279030688
DTMA-125	12	7.211736766	7.926606499	6.93600598	7.237977986	6.814945654	7.914509426	6.799763288	7.180756766	6.842110776	7.441275022	7.954825121	7.391149989	6.896098863	6.309142354	6.802816263
DTMA-126	12	7.540853771	7.834897691	7.437775454	7.265757929	7.233536202	7.952751003	7.461343059	7.281293782	7.387389482	7.616264395	7.577462173	7.425715716	7.249583674	7.006257636	7.003559306
DTMA-131	12	6.949246161	7.130649983	6.438841439	6.572837452	6.952386506	6.732610303	6.009259469	6.16145137	6.702173551	6.115305098	6.452997895	6.660843744	5.74626375	5.966068711	6.201258572
DTMA-132	12	7.142012816	7.201206831	6.207211246	7.878040799	7.198351719	6.690650831	5.548861033	7.367408188	6.739303048	5.645131114	7.510741978	6.728818645	6.492554108	5.541638169	7.508721535
DTMA-133	12	7.189052057	7.485523047	5.975546369	7.843983909	7.46983526	6.99329134	5.434660375	7.252483146	7.056861991	5.58116768	7.585399754	7.120878205	6.063013875	5.598866472	7.544655589
DTMA-134	12	6.999825815	6.751394708	6.322453947	6.369135882	6.201115931	7.362012503	6.70835538	6.826691903	6.763786183	6.439612788	6.667599255	6.391032976	6.086860931	5.780236738	5.95100539
DTMA-135	12	7.307691549	7.27435823	7.455884777	7.565301207	7.228321113	7.33422648	7.35079315	7.509904962	7.276045377	7.329629809	7.54551946	7.149692559	7.724521423	7.13336792	7.428916034
DTMA-141	12	8.866615369	8.260125579	7.503004378	8.574693674	7.639932753	8.944777635	7.922051184	9.100216627	8.333477648	7.367470512	8.621166552	7.611297058	7.767373055	6.765621251	7.883837589
DTMA-142	12	7.609511442	7.42884299	7.140844972	6.453848543	6.49408135	7.341731397	6.995448273	6.358006084	6.523646743	6.712996865	6.167135102	6.153715907	5.968358636	5.743805906	5.24391529
DTMA-143	12	8.226896269	7.336066507	8.153567286	7.858774733	7.241357772	7.968936083	8.757610617	8.533942536	8.00608369	7.757585723	7.586035566	6.866411895	8.463046778	7.630626971	7.481903282
DTMA-149	12	6.808381686	6.925061029	6.041983028	7.130628542	6.654999704	6.702250385	5.738943592	6.833876792	6.535607828	5.810281987	7.027337778	6.529421321	5.968077622	5.513521105	6.676412063
DTMA-153	12	7.787412819	7.593156267	6.868893437	7.170768229	7.344851893	8.201241317	7.446997553	7.720183522	8.034751113	7.199868907	7.556716027	7.726647053	6.825333488	6.906971373	7.355122327
DTMA-154	12	3.538261892	6.416484457	6.68238282	6.518438313	6.224045304	4.884313816	5.069775505	4.951069872	4.738480453	7.806104063	7.789377739	7.467834122	8.052855434	7.614115924	7.5839537
DTMA-155	12	9.225370515	7.351557472	8.023271957	8.030749997	7.877173344	8.945887347	9.591789037	9.585597371	9.500981756	7.600141354	7.711175049	7.474409484	8.375929499	8.072598841	8.295382683
DTMA-156	12	7.298435349	7.145122118	6.827088267	6.676451524	7.060603398	7.024544104	6.672750304	6.545443622	7.043944467	6.428820537	6.483571202	6.72704513	5.998467578	6.285558951	6.255735392
DTMA-158	12	7.518027381	6.965139936	7.532009316	6.552810542	6.648755438	7.261284815	7.701431526	6.833299596	6.998153504	6.968402092	6.106083698	6.156377531	6.7637179	6.721651697	5.954004088
DTMA-159	12	7.665560216	7.641632993	7.560536065	7.611930326	7.300549581	7.750973095	7.535962565	7.735952459	7.478161378	7.435325562	7.621492843	7.263654309	7.618887486	7.099290274	7.337585006
DTMA-161	12	6.686923997	7.424624028	7.592212801	7.15443344	6.804542198	7.025514499	7.117079698	6.818894345	6.500535094	7.756058614	7.477531021	7.109266435	7.715066327	7.086252329	6.850948031
DTMA-162	12	6.874309817	7.402265625	6.963832634	7.317035803	6.817261302	7.113165336	6.466595561	6.935071896	6.518745701	6.991555999	7.41339176	6.894545362	6.988224766	6.311109737	6.832850944
DTMA-163	12	6.540176037	6.229607753	6.317747879	6.126315835	5.826898161	6.69370428	6.690389873	6.554312267	6.378056512	6.320937715	6.211349153	5.870053101	6.392748359	5.881584051	5.823140178
DTMA-165	12	6.501967834	7.263514446	6.480373675	7.239872395	7.195139733	6.622491615	5.715905915	6.505185663	6.569488165	6.392140748	7.369194119	7.229975464	6.511652105	6.324070976	7.180944452
DTMA-167	12	7.519108254	6.650181176	7.292700758	7.028169319	7.261494224	7.143397341	7.642616444	7.486563517	7.806130604	6.757813716	6.621146743	6.77224097	7.320783283	7.349826277	7.294592582
DTMA-168	12	6.870445488	6.705941371	6.531451424	7.346414258	6.954538214	6.632339938	6.376286837	7.167823708	6.888113934	6.02942216	6.953083889	6.604184656	6.89154109	6.328777649	7.239765676
DTMA-169	12	6.867177232	6.902115016	5.815399386	6.37175916	6.815459803	6.953319469	5.714053556	6.377391902	6.909609223	5.781324579	6.455022121	6.847286571	5.270233367	5.554611148	6.306422505
DTMA-17	12	6.387181991	6.913041326	6.868069792	6.541755426	6.856877948	6.097490588	6.003850826	5.809462808	6.177117413	6.384641755	6.232122345	6.434275111	6.258213361	6.345213919	6.257497341
DTMA-170	12	6.916603563	7.844905255	7.333048448	7.26346517	7.031280232	7.410222851	6.917203723	6.848264795	6.695666689	7.718995351	7.739948684	7.367429119	7.285765804	6.845969912	7.000351737
DTMA-171	12	6.388690807	6.312560745	6.730869717	5.724622541	6.272692158	6.527147076	6.853411623	5.907407916	6.538463467	6.667905439	5.775383332	6.225986281	6.198270315	6.562966384	5.754303365
DTMA-172	12	7.07356294	7.605914315	7.036618258	7.944759509	7.604638941	6.954030083	6.236145617	7.18985503	6.963580273	6.687110887	7.710309489	7.32312479	7.156871449	6.657420386	7.738795919
DTMA-173	12	6.333201825	6.785192026	7.104648598	6.731037251	7.126346112	6.359702425	6.619554219	6.301433587	6.752224336	6.903935291	6.647794217	6.986949579	7.044676004	7.374708623	7.087034567
DTMA-176	12	7.818307546	7.833346333	8.299640999	7.374986266	7.018127997	7.862442687	8.300966279	7.399583071	7.18711129	8.197988418	7.391521144	7.000996657	7.828593193	7.364237667	6.490081495
DTMA-18	12	5.743174457	5.914665262	5.076831039	6.057855158	5.975862362	5.968042887	4.966269088	6.048682137	6.056114692	5.077486066	6.225842265	6.079412184	5.334100244	5.131473833	6.290050698
DTMA-181	12	6.821013707	7.517352958	7.044454754	7.854774249	6.986282475	7.282194011	6.780401435	7.608550501	6.841159888	7.386653742	8.286890467	7.358291151	7.876850267	6.80226577	7.714435888
DTMA-183	12	6.794429335	7.661990105	7.277740181	7.209658953	7.147765792	7.633224701	7.099687357	7.091380082	7.071089524	7.813174518	7.960530936	7.832868693	7.568746407	7.336078822	7.447486135
DTMA-19	12	6.228658893	6.206451195	6.310669911	6.168125554	5.909987869	6.256632133	6.28511223	6.202194261	6.057413887	6.169432278	6.201217588	5.874325227	6.231037761	5.905062664	5.946941291
DTMA-191	12	7.501713057	7.08174842	7.424382886	7.661475168	7.478065521	7.340420749	7.582852237	7.876437061	7.77893962	7.097088978	7.443852606	7.26962166	7.738263604	7.436615934	7.835067639
DTMA-192	12	8.217603064	8.192993109	7.374635852	7.598678174	7.628801987	8.538053191	7.638573144	7.936509934	8.025037841	7.566746312	7.94569536	7.91539183	7.134007373	6.958642588	7.348449394
DTMA-197	12	7.618725731	7.760882922	7.140536767	7.100620175	6.921962808	7.486720825	6.763548821	6.832630111	6.746700545	6.75050894	6.909271599	6.678592992	6.284680329	5.95693551	6.126480729
DTMA-20	12	6.424303516	6.60203826	7.611531765	6.433956822	6.270326528	6.952362502	7.724513087	6.526816859	6.461761625	8.036952698	6.901300293	6.677063337	7.860084461	7.52519451	6.444255135
DTMA-201	12	8.132731805	7.772343224	7.215815825	7.695281445	7.163916534	8.510475228	7.830480476	8.314094525	7.925326469	7.437629555	8.078113053	7.497401551	7.456344807	6.800360255	7.437482001
DTMA-204	12	6.630171662	6.71303436	7.049041155	6.060557404	6.311044681	7.120240837	7.385209769	6.445391503	6.787571591	7.309562212	6.470950349	6.683149394	6.887508271	6.941775136	6.092083668
DTMA-206	12	7.467586485	7.419720747	7.874031142	7.796127615	7.372435803	7.22957693	7.533493233	7.457514463	7.147967206	7.374711453	7.363684131	6.988590639	7.857968817	7.299905803	7.364367055
DTMA-207	12	7.703704076	7.92889069	5.952873848	6.984409386	7.139662207	8.190658564	6.052345137	7.134876715	7.398056942	6.218713826	7.381918904	7.528933781	5.339409973	5.383590219	6.61781091
DTMA-209	12	6.440788664	7.057815289	7.18047267	7.421528512	6.806027062	6.409985903	6.501328514	6.699238953	6.265928582	6.932909153	7.369960639	6.686343059	7.439540605	6.730473418	7.047536316
DTMA-210	12	7.609620337	7.401458021	7.174850769	7.26401821	7.60599449	7.03498005	6.860779675	6.954896358	7.826835434	6.716025898	6.916649459	7.254570487	6.750758637	6.907137016	7.197943754
DTMA-212	12	5.277341847	6.141381953	6.043383371	6.081623232	5.580642017	5.833429696	5.591710217	5.690682374	5.273807403	6.417859128	6.52602171	5.953670929	6.495318109	5.82088038	6.005960202
DTMA-213	12	6.117055495	6.64434841	6.088074457	6.258336969	6.219264349	6.917424991	6.198691879	6.51949214	6.528642513	6.701738289	7.03372086	6.867962377	6.420453295	6.201965216	6.58873027
DTMA-214	12	6.804920409	6.799571989	5.704742113	6.15281898	6.461800832	6.877562933	5.786667131	6.297304952	6.721795293	5.706601731	6.299963467	6.542357872	5.173925885	5.355650329	5.978184601
DTMA-217	12	7.874106084	7.983174313	8.601206712	7.903362327	7.465771751	7.694553547	8.216358175	7.497426437	7.206767979	8.289404816	7.679326912	7.219534897	8.25507064	7.708871753	7.051256233
DTMA-218	12	8.069938185	7.612973402	7.301904466	7.14123637	6.691717451	8.367935493	7.923421948	7.784689142	7.470610321	7.366202176	7.353056892	6.895834195	6.888425538	6.418000841	6.411128918
DTMA-219	12	7.261719195	7.771046739	7.028602945	6.851362328	6.860950185	8.109441596	7.268745224	7.127546283	7.195893051	7.775433043	7.66496735	7.628048512	6.968727307	6.847566858	6.772832867
DTMA-22	12	5.210950412	6.172467359	5.089460132	6.848641656	6.373250526	4.952954295	3.761668721	5.559931913	5.208423156	4.692180172	6.636449161	6.10974253	5.504774715	4.901176321	6.764123885
DTMA-220	12	7.440334545	7.591546333	6.552037714	7.00519844	7.34293076	8.103106999	6.963949016	7.526684612	7.96625744	6.948761676	7.648153059	7.904582343	6.635391384	6.760717364	7.41072967
DTMA-223	12	6.94050122	8.238068015	7.204443467	7.428182849	6.61270939	7.449853911	6.333517091	6.624190036	5.922319535	7.546599015	7.954450984	7.032403061	6.866173491	5.960376424	6.341446707
DTMA-224	12	7.368518252	7.281223567	7.991536995	7.442713314	6.98977617	7.567749976	8.150271872	7.67945545	7.383351909	7.973056845	7.524223633	7.007107958	8.319006335	7.626166506	7.297090145
DTMA-225	12	6.557329683	6.372330052	6.9838673	6.857554047	6.592609054	5.865335589	7.484530152	7.124386909	6.842937038	6.49029885	6.515638339	6.155670596	7.14701667	6.764364739	6.812033105
DTMA-228	12	7.663848416	7.315222007	6.292401155	6.581440606	6.497091886	8.193424723	7.091611356	7.488228226	7.50121563	6.617580202	7.166442484	6.953396509	6.122126599	5.808877424	6.325239066
DTMA-230	12	7.532958749	8.006836015	7.030657083	7.481161797	7.384293608	7.862036425	6.80315471	7.250226753	7.28627025	7.21203885	7.76634343	7.615544566	6.88786286	6.560019444	7.170707415
DTMA-231	12	7.362636747	7.332294819	8.311217378	7.215579165	7.077893041	7.138894408	8.089335722	7.04024126	7.001960695	7.923425918	7.024383428	6.761922612	8.003825449	7.698472693	6.80539065
DTMA-232	12	6.944214114	6.675685782	6.144102688	6.167971534	5.969300699	7.344444715	6.68481417	6.809176499	6.702551522	6.357765235	6.547599704	6.33750827	6.006709414	5.632199398	5.852667451
DTMA-233	12	7.53474946	7.377727668	7.116341606	7.428299421	6.997214881	7.594133852	7.257785392	7.666308292	7.267121278	7.05188648	7.541719877	7.004591697	7.266038435	6.592319974	7.073201141
DTMA-235	12	6.694261582	7.021267328	7.30093069	6.953947063	6.684845469	6.409181759	6.662070618	6.343390977	6.090863831	6.85838519	6.646343699	6.367847075	6.932543074	6.518140328	6.318071048
DTMA-238	12	8.740070929	8.420154713	8.646732633	7.558121912	7.328046516	8.559019982	8.684103603	7.651864229	7.541649262	8.288543506	7.335396127	7.03457675	7.50328468	7.088690022	6.193055579
DTMA-239	12	7.570584505	7.008798278	7.030934835	6.821468557	6.28181936	7.919579035	7.806400086	7.62435515	7.19691349	7.169971078	7.090900928	6.558760641	7.087995193	6.338873068	6.329271879
DTMA-240	12	6.928770577	6.759736354	6.622626135	6.635041745	6.401169469	7.306645762	7.073012289	7.150694274	7.014154678	6.743137375	6.925060192	6.627022525	6.784914147	6.364483273	6.638921711
DTMA-242	12	8.135997788	7.602689027	6.669713009	7.147934747	6.845330973	8.4938932	7.422434539	8.001010685	7.880662784	6.813824974	7.432197469	6.995538393	6.470537584	5.987313521	6.661928167
DTMA-246	12	9.345175103	8.615041297	9.299358144	8.507115688	7.427745315	8.948839193	9.467938702	8.787917139	7.830477278	8.785699588	8.107144951	7.037303233	8.712853531	7.553547502	6.873349938
DTMA-247	12	7.433307215	7.726993948	7.197181157	7.555528086	7.515697031	7.438205976	6.75438825	7.094367262	7.20551406	7.004843917	7.426144386	7.403334881	6.898691183	6.725952775	7.187015098
DTMA-248	12	7.523556383	7.240993644	6.580730812	6.46695099	7.016798504	7.774339981	7.052082855	6.995188984	7.628403237	6.677290881	6.654865746	7.212182684	6.024850069	6.379070231	6.451087934
DTMA-250	12	8.491960911	8.322675222	8.706242211	7.956748498	7.841968364	8.305760872	8.643529705	7.926174686	7.901040852	8.389101264	7.740933186	7.587719482	8.197104461	7.887908237	7.235339798
DTMA-252	12	8.155469141	7.85042868	8.080656017	8.14323849	7.939643977	7.611162207	7.709135417	7.813320234	7.733487598	7.382434694	7.536522209	7.39321711	7.813235854	7.486896913	7.563702683
DTMA-257	12	8.576673079	8.665601648	9.382996321	8.290732553	8.429311708	7.95272802	8.610932084	7.592039158	7.783965197	8.538765109	7.724691098	7.722126193	8.379797867	8.337070114	7.494442295
DTMA-258	12	8.455994291	8.298449509	8.317718942	7.369655577	7.33522069	8.538883623	8.423197904	7.41943328	7.569144495	8.111786285	7.330930275	7.265698019	7.276326298	7.153794083	6.254450779
DTMA-264	12	6.919965164	7.368162396	7.051765449	6.974869256	6.74196136	7.488112285	7.15783671	7.128656184	6.966734022	7.411354574	7.537737822	7.242177655	7.268777313	6.830505512	6.943281057
DTMA-265	12	7.039371372	6.935926598	6.955819836	6.999824688	6.934164166	6.752291781	6.525236404	6.718671137	6.740390654	6.474510149	6.715770755	6.492538141	6.58857871	6.379265631	6.647715821
DTMA-271	12	7.784252969	8.281545816	8.20482036	8.190357777	7.801420711	8.443418995	8.261602351	8.356234234	8.069258083	8.653898728	8.788824294	8.363947619	8.819956368	8.235071198	8.368436448
DTMA-283	12	5.052360777	7.590313845	8.030407373	7.34308713	7.591662853	4.550246148	4.841715117	4.149738311	4.510543736	7.275640339	6.833812524	7.001843133	7.082811343	7.271203107	6.754706629
DTMA-285	12	7.330760553	7.716629334	6.855929577	7.028631877	7.140224422	7.879903929	7.053335165	7.220350292	7.486217485	7.215141818	7.539466754	7.644177178	6.69330222	6.670365616	7.007063574
DTMA-287	12	8.375409479	7.91003271	7.226232918	7.463190146	7.257154114	8.607599841	7.747856479	8.072689672	7.942658593	7.277429482	7.680633835	7.40980052	6.976199487	6.589694623	6.971072002
DTMA-29	12	6.119761109	6.63661552	5.880616579	6.815831383	6.560261749	6.294802975	5.516729806	6.48622538	6.27865085	5.996897953	7.028797644	6.670419616	6.299694859	5.852449987	6.944667492
DTMA-298	12	8.324132201	8.428824099	8.541854733	8.493196686	8.215313979	8.723962419	8.765338262	8.74150555	8.555446275	8.792077277	8.864558766	8.474213016	9.094733612	8.553674066	8.718187956
DTMA-3	12	6.790379036	6.580528559	6.722319674	6.683875397	5.864873152	6.845137664	6.87629411	6.956196264	6.198822333	6.599943977	6.676748749	5.786954854	6.847838843	5.869816106	6.002028132
DTMA-31	12	5.314619886	6.481895173	5.491070985	7.181011479	6.551691249	5.73861674	4.624732825	6.41222348	5.849595517	5.744203119	7.614830089	6.893542754	6.548560911	5.718729287	7.644990664
DTMA-32	12	5.230395591	6.228179766	5.410217735	6.569380434	6.422256482	5.529335439	4.634610034	5.89817819	5.825878414	5.457245796	6.846234759	6.624366188	5.974930816	5.664372314	7.042654003
DTMA-36	12	5.294197103	5.568023602	5.967133381	5.939864513	5.936531626	5.522135608	5.87154771	5.891051068	5.977405476	5.981216451	6.170866642	6.13139208	6.608508097	6.378000311	6.5091024
DTMA-47	12	6.376572243	6.933051406	5.460389889	6.846645159	6.320445641	6.192875449	4.615035682	6.053566913	5.581240458	5.029981043	6.582380976	5.918488827	5.043843615	4.352829229	5.857234661
DTMA-5	12	6.876528135	7.079133706	6.080211036	6.614677417	6.887429948	6.832444592	5.746242456	6.322669708	6.697162277	5.812522406	6.582253551	6.851622591	5.614966234	5.683649042	6.359350824
DTMA-52	12	8.141965755	7.997009359	7.118991833	7.398151881	7.091575043	7.967792106	7.059010377	7.299751519	7.142815689	6.839023567	7.203586081	6.887970177	6.374030057	5.902170935	6.174126072
DTMA-55	12	8.306143984	7.981255606	6.952888896	7.076849202	7.183052152	8.812880933	7.643117449	7.788634276	7.975352068	7.40169617	7.562061855	7.565853495	6.481011868	6.423560007	6.722549914
DTMA-56	12	7.78606105	7.283973921	6.353003323	7.185206425	6.564154045	7.769910171	6.776728123	7.696431068	7.139950044	6.161165467	7.157019397	6.46851154	6.212680576	5.383235348	6.477974929
DTMA-57	12	7.729818891	6.957553202	7.295965623	6.920374633	7.308026094	7.120548494	7.327216042	7.029480753	7.54168113	6.498348684	6.242592112	6.540827312	6.62158672	6.7903629	6.66494002
DTMA-58	12	7.503740831	7.330573166	7.087577267	6.472249164	6.93269861	7.324048929	6.913936504	6.461245032	6.926246417	6.768695924	6.241693652	6.691014125	5.940662831	6.261015198	5.847128887
DTMA-60	12	7.578279322	6.78703214	6.455277207	6.96737433	6.789629127	7.354702571	6.920992463	7.431735318	7.373924415	6.051112636	6.742099661	6.468869496	6.427173261	6.02238585	6.649282358
DTMA-62	12	7.478895754	7.161458937	6.847779284	7.234492205	7.306410932	7.372572191	6.83441623	7.341339644	7.48611356	6.407082745	7.034879136	6.997003927	6.691030224	6.489527055	7.15776621
DTMA-63	12	7.499939957	6.630980894	6.88435009	7.443421597	6.824440759	6.852287572	6.999559303	7.568428656	7.060412515	6.056008955	6.727960334	6.035199954	6.909267264	6.179753656	6.86974495
DTMA-64	12	8.193992797	7.393531084	7.962794029	7.540342757	6.765071766	8.873520613	9.191644213	8.85344181	8.175223096	8.461174322	8.172397963	7.447075681	8.640959278	7.7219055	7.434639613
DTMA-66	12	6.137848115	6.116050762	5.497964419	6.176524664	5.576188626	6.187715055	5.495107802	6.135855734	5.7135762	5.381534483	6.182618965	5.568131099	5.569599956	4.816819519	5.650681192
DTMA-70	12	8.684834989	8.374810398	7.346455114	7.333834998	7.970639731	8.744282341	7.637663702	7.684382074	8.402204215	7.120472089	7.324146534	7.900075973	6.29827438	6.717633905	6.892466762
DTMA-71	12	7.839723211	7.229529352	6.264476203	6.699486594	6.993873151	7.901238955	6.777693418	7.373218225	7.682133289	6.149750472	6.781942834	7.028050382	5.813531273	5.91380272	6.555664512
DTMA-72	12	7.609323562	7.048257469	7.150886369	7.233147273	7.032345659	7.287177653	7.209487631	7.367088862	7.260890743	6.619557815	6.797630741	6.619227155	6.889325428	6.546053386	6.786527907
DTMA-73	12	7.612898514	7.191908535	6.61599386	7.14719489	6.702913217	7.759941097	7.086337823	7.646620253	7.280286944	6.570359322	7.312390798	6.796434193	6.644509751	6.043054047	6.709931929
DTMA-74	12	6.832978673	6.447641418	5.70502113	6.04934065	6.334201816	6.813957135	5.987647669	6.341676742	6.750784453	5.549513382	6.077291448	6.278555843	5.276213682	5.330525577	5.84912869
DTMA-75	12	7.325361302	6.572223055	6.414854836	6.75903731	6.785580517	7.143928611	6.830843351	7.186338689	7.342057408	6.054643032	6.54658899	6.498293584	6.338770946	6.262114422	6.649307309
DTMA-77	12	6.091923871	6.273467009	6.341296626	6.272047546	5.592792245	6.495442688	6.466989863	6.446351298	5.912114595	6.467817883	6.588247289	5.852719821	6.623471774	5.829885386	5.873267484
DTMA-81	12	6.273572121	7.110087375	6.087905127	6.683341707	6.760505466	6.727591895	5.608532148	6.28021337	6.479888694	6.362986542	7.074679387	7.012419644	6.078857903	5.988791017	6.785792487
DTMA-83	12	4.87463501	6.237738645	5.558883189	5.904403733	5.931881359	5.389454631	4.603784857	5.046806399	5.235620669	5.861559283	6.313585329	6.359955836	5.602872046	5.568171841	6.109358662
DTMA-85	12	6.547308791	7.591645413	7.257960179	7.559041881	7.012930207	5.843510768	5.317672281	5.650782345	5.225702127	6.381003245	6.818764847	6.185172634	6.40547056	5.727866252	6.152690768
DTMA-86	12	6.99206801	5.962877464	7.144032206	6.603909321	6.413904348	6.782714938	7.793169048	7.407353123	7.304301568	6.757655188	6.306170409	6.150182053	7.54309076	7.165490207	6.805519978
DTMA-87	12	7.622275905	6.980264542	6.635048942	6.715528598	6.786402736	8.101551585	7.525275575	7.672706418	7.893617625	6.938299016	7.154321345	7.191824676	6.7400391	6.660979927	6.904067669
DTMA-89	12	7.01816125	7.607895737	5.504346451	6.893949273	6.97369935	7.299105968	5.136899972	6.482102881	6.689837248	5.656423246	7.18902617	7.162789574	5.051733588	5.010355525	6.507039329
DTMA-91	12	8.743977879	8.473266405	5.990562988	7.877536203	7.841694222	8.824188956	6.183546216	8.035381868	8.13453223	5.878003057	7.907548643	7.831447667	5.36957108	5.146028713	7.193826734
DTMA-92	12	7.752220621	7.514739769	7.256145771	6.722295439	6.696349123	8.271195684	7.888713343	7.376587515	7.480721915	7.625729935	7.292076847	7.147683315	6.857113651	6.724715791	6.240777909
DTMA-93	12	7.504873196	7.15791331	7.180838847	7.78313086	6.663121338	7.053349781	6.936579507	7.554406678	6.550835062	6.529341673	7.272719788	6.11611118	7.273937336	6.02220422	6.749877985
DTMA-94	12	6.160565234	7.519731911	6.991539165	7.259991474	6.856677056	5.989462125	5.386704164	5.768459732	5.377794561	6.623360461	7.061668748	6.533703782	6.53814036	6.001190964	6.483105666
DTMA-95	12	6.746253199	7.010012766	6.891052236	6.455302321	6.747858148	6.597691122	6.37558114	6.019094455	6.459859408	6.582703868	6.30307277	6.621913783	6.197370171	6.371646206	6.065308657
DTMA-96	12	5.931160727	6.69944187	5.23108499	5.602438906	6.116456486	6.299666186	4.763418739	5.240897946	5.832330824	5.445642629	6.02121754	6.442367076	4.566744002	4.886056298	5.340116285
DTMA-98	12	7.564361855	7.996693285	6.298064093	7.431560143	7.221266894	8.20571797	6.46974388	7.589400522	7.498313414	6.696408917	7.909367601	7.730063622	6.348256416	6.014937194	7.185878243
DTMA-10	12	6.08671598	6.885160352	5.800714536	6.348827989	6.550810932	5.982755673	5.093325155	5.528172332	5.642856913	5.981554922	6.310004853	6.648687453	5.23157681	5.614815626	5.993113399
DTMA-103	12	6.842921651	8.197122805	7.863171371	8.671473074	7.88588247	6.317999701	6.155632409	6.870644793	5.987451063	7.647217594	8.224028849	7.4673882	7.927699657	7.339024423	7.926175123
DTMA-104	12	8.444832795	7.508531672	6.892412366	7.649555868	7.443120838	8.196112247	7.67869539	8.352650817	8.035408441	6.80504573	7.463444173	7.225888945	6.82426764	6.82852252	7.388954305
DTMA-106	12	4.736011986	5.678791621	4.303346922	6.123328585	5.54115279	4.341495417	3.134331916	4.980936907	4.292016114	4.173140999	5.953847658	5.373720778	4.604260217	4.082807776	5.84488219
DTMA-108	12	5.367565329	6.213683885	4.176082798	5.912114849	5.736765169	5.32327314	3.411260223	5.078576772	4.801086926	4.432947933	5.96951758	5.837355384	3.961987768	3.92728132	5.551960044
DTMA-110	12	7.054309317	7.615794395	7.292925497	7.959697337	7.791974916	6.629577965	6.444213289	6.935791518	6.717417497	7.12413341	7.551732203	7.559048536	7.192957475	7.298098164	7.68279655
DTMA-128	12	7.257758617	7.220866245	7.846767989	7.581071787	6.904904815	7.383244016	8.087154523	7.841180901	7.045045591	8.058360044	7.743614451	7.124669075	8.38298755	7.876586219	7.56572864
DTMA-129	12	7.499661284	8.15971729	7.622958993	8.273860749	7.709877725	7.684523175	7.282723742	7.889842731	7.215366077	7.907868423	8.480672652	7.904828921	7.952775237	7.598195939	8.140928533
DTMA-13	12	6.837924671	7.507906955	6.746947235	7.722089492	7.0793679	6.629619357	5.845745862	6.853978526	6.099708784	6.763434115	7.572998795	7.004533372	6.647554553	6.179131002	7.027561762
DTMA-136	12	7.617192012	7.899491329	7.217564613	8.059746354	7.285861376	7.491029984	6.824695315	7.559824711	6.798213362	7.286807822	7.885337179	7.27619398	7.179741518	6.637432339	7.277766233
DTMA-137	12	7.174373928	7.863003777	6.451260746	8.122823756	7.110781019	7.298878344	5.991272661	7.69620828	6.512500992	6.753678446	8.2280138	7.262223829	6.884369968	6.071473963	7.598176831
DTMA-138	12	6.274938659	8.008366548	7.097120226	7.828421012	7.048768949	6.694379555	5.84115554	6.54096274	5.616556373	7.693955106	8.297447045	7.619573361	7.354802563	6.755742737	7.331646752
DTMA-139	12	7.355644206	7.437663016	7.863640839	7.338908696	7.0586591	7.214229239	7.865480273	7.228473544	6.819211404	7.902561119	7.213622493	7.011652154	7.759134398	7.621467062	6.935835401
DTMA-14	12	6.575319434	7.132870793	5.583128977	6.491296807	6.06414238	6.681126002	5.295138659	6.175186588	5.627896457	5.995247065	6.774704786	6.399296817	5.22869427	4.883510661	5.694304383
DTMA-140	12	9.065563057	8.994931226	8.622991827	7.793765756	8.729040314	9.008048993	8.766401634	7.947721126	8.735276803	8.764196038	7.885664372	8.816172508	7.493789503	8.570440916	7.620649195
DTMA-144	12	8.656628649	8.607698649	8.161062064	7.925665906	7.8908379	8.095080157	7.767776899	7.563022934	7.383455591	7.745740542	7.451533747	7.393640511	7.045331102	7.11978413	6.738716413
DTMA-145	12	8.387393415	8.768155101	7.286740893	8.919356863	7.982309721	7.952818227	6.56189803	8.102736517	7.067267745	7.104678234	8.526648864	7.655675545	7.002614281	6.275205351	7.737240384
DTMA-146	12	6.432190169	7.672010015	7.397961515	8.019531829	7.037099244	6.048349731	5.842098254	6.357378781	5.317109928	7.188227236	7.614234782	6.690515014	7.373046334	6.541082918	6.889747344
DTMA-147	12	4.077708724	5.063956252	3.178902163	4.426378852	4.840502877	4.057667062	2.326485808	3.524188722	3.857734858	3.402996027	4.48443722	4.966622207	2.635385311	3.229683079	4.327382008
DTMA-148	12	6.997549	8.205773722	6.575828924	7.310000429	6.906944304	7.343077907	5.854934181	6.59268449	6.012052351	7.148387737	7.701958837	7.372211479	6.076289101	5.887245887	6.457428495
DTMA-150	12	5.439541222	5.824674055	5.395485203	6.620113128	6.199030429	5.416697078	5.13405242	6.230089056	5.670913782	5.606434913	6.638791932	6.298504218	6.153674684	5.904652794	6.954312675
DTMA-151	12	7.881589636	8.435911133	8.602789254	8.780803291	7.553160022	7.026599119	7.306798055	7.47502683	6.148039467	7.981480741	8.042652012	6.795342915	8.212084789	7.113975502	7.141470106
DTMA-152	12	8.027250606	7.914407241	7.373601163	7.650452521	7.055384949	8.285890344	7.76630008	8.094227525	7.371722673	7.804166911	7.93791999	7.405293639	7.356208623	6.924344017	7.068260217
DTMA-157	12	6.685079928	7.083274497	6.197270827	7.348995877	7.025951119	7.299041186	6.474258227	7.565591622	7.134313305	7.008277489	7.960053481	7.722602835	7.088083279	6.961249361	7.896598824
DTMA-160	12	5.707720912	7.505702438	7.146336652	7.719139442	7.216728281	5.542096191	5.258737805	5.863721943	5.348593737	7.183920344	7.603816696	7.162004551	7.298672326	6.925558829	7.36912693
DTMA-164	12	6.487434054	7.22778594	7.192041051	7.589716482	7.415230621	5.91085627	5.967335296	6.400075473	6.055403709	6.900582135	7.160088928	7.023573787	7.160687358	7.107648678	7.306715555
DTMA-166	12	7.317412921	7.847616391	6.43528126	7.461779942	7.22964967	7.196069796	5.789478753	6.764564522	6.443931175	6.500287804	7.352263984	7.128060807	5.958132411	5.83409739	6.653725869
DTMA-174	12	7.269971129	8.033922561	6.502134086	8.393358135	7.451088785	6.721624622	5.289786836	7.108912526	6.076452806	6.185629466	7.822905026	6.924069236	6.349866861	5.577436137	7.36055307
DTMA-175	12	6.042377448	7.233544652	7.205699948	7.6941625	6.338923167	6.067942617	6.151878941	6.622780327	5.13060213	7.401110344	7.74781014	6.505704643	7.74641659	6.558037134	6.88705186
DTMA-177	12	7.193388677	7.425761634	6.799458058	7.192779955	7.274208614	6.857928231	6.32145688	6.75676665	6.660131515	6.705215589	6.997797982	7.071441362	6.388784658	6.58163862	6.887144383
DTMA-178	12	7.577850138	7.86578121	7.819824534	7.151596548	7.430100473	7.59960169	7.704707454	7.073060501	7.216870685	8.067231243	7.286415326	7.595263465	7.319532117	7.648925157	6.943576496
DTMA-179	12	7.855814162	8.853696365	7.630486589	8.077529749	7.830911268	7.52317369	6.462880127	6.744844059	6.45260058	7.479488652	7.705374121	7.495184316	6.576178545	6.484462124	6.716300497
DTMA-180	12	7.665056642	8.661749076	8.372231508	8.829585104	7.793795872	7.414184645	7.195945722	7.595750161	6.520811298	8.299903467	8.630030072	7.65177883	8.335736812	7.442124461	7.81511305
DTMA-182	12	7.390699905	7.175661551	7.051320475	7.629744216	6.755864378	7.059838986	7.056438551	7.673674919	6.617307464	6.949245291	7.409270532	6.55122249	7.246828646	6.541150074	7.01252627
DTMA-184	12	6.059135277	7.78935006	5.808545219	7.524541493	7.078310037	6.699286706	4.926016914	6.503516936	5.931094388	6.653924394	8.128976253	7.814508072	6.321787903	5.998125664	7.557130207
DTMA-185	12	6.479589336	8.007840635	8.294835939	8.112296196	7.51877631	6.564077618	6.912581601	6.782756451	6.038797226	8.537811402	8.195967458	7.662192377	8.57021506	8.038375005	7.820669126
DTMA-187	12	7.396044906	8.024395987	7.248560466	8.291733362	7.419850304	6.898506387	6.286904387	7.25003294	6.273705352	6.946786188	7.866884843	7.023252155	7.159565647	6.393981677	7.299393832
DTMA-188	12	8.261975458	7.902560899	7.141346646	7.590746593	7.34897434	7.943648961	7.31409808	7.750063418	7.404495048	7.04420655	7.395681352	7.117514417	6.664914925	6.516142959	6.862262019
DTMA-189	12	5.937843646	7.509336086	6.285175868	7.130284848	6.907182424	5.571276943	4.385807812	5.120441236	4.788016362	6.050678748	6.710394319	6.543327142	5.473304968	5.467407368	6.061078122
DTMA-190	12	6.527093252	7.67881382	6.948150971	7.553628285	6.84215935	6.516855841	5.822454595	6.376514433	5.5620904	7.054399605	7.585296184	6.915362362	6.80552235	6.25541879	6.696697461
DTMA-193	12	6.362176775	7.646195843	8.101649167	8.013845313	7.343292731	6.201530668	6.806199566	6.659935181	5.910241568	8.090389521	7.844552416	7.243000974	8.41371728	7.874966842	7.616426326
DTMA-194	12	8.027419893	7.540936558	7.84862736	7.696430648	7.198567434	7.968817808	8.480156477	8.238033738	7.706548686	8.0960534	7.747698453	7.315183616	8.170217468	7.775387655	7.44942571
DTMA-195	12	8.372440937	8.063904606	6.965340187	7.567154272	7.187366993	8.738017522	7.724565364	8.285500256	7.833310734	7.477042211	7.923180986	7.658776372	6.885939179	6.691742841	7.102055965
DTMA-198	12	6.942045315	7.563290874	7.472995788	7.102805009	6.667456048	7.121712194	7.081256322	6.669132973	6.127029955	7.859241282	7.305933422	6.947624593	7.223089068	6.89081958	6.412335366
DTMA-199	12	7.06203113	7.66796486	6.460640637	7.639259429	7.466019737	6.962911664	5.797021144	6.910515779	6.652801115	6.526395182	7.493487347	7.384432039	6.24706094	6.348949126	7.274882366
DTMA-2	12	7.216013545	7.76671351	6.750462316	7.588748534	7.459565054	7.071139578	6.077269851	6.874470935	6.637179941	6.877261624	7.614715958	7.447191522	6.539144558	6.512988877	7.212119416
DTMA-200	12	7.64625062	8.466890559	7.754443102	9.119345552	7.896769094	6.921372911	6.231246905	7.476636161	6.175658255	7.239001289	8.348875858	7.210572428	7.68550867	6.611766491	7.756832559
DTMA-202	12	7.406764031	8.452926139	6.694833235	8.715631299	8.144128344	7.090768612	5.477965932	7.556350954	6.865471227	6.594771419	8.457995348	7.95660118	6.840005796	6.346936405	8.228010406
DTMA-203	12	6.97567769	7.853900558	6.757471852	7.291329531	7.469611296	7.486641442	6.564135856	7.012120031	7.113036206	7.475576962	7.870385626	8.069827466	6.763950791	7.146651493	7.51830308
DTMA-205	12	7.462072291	8.07730784	7.769313668	7.967545947	7.059710257	7.328726932	7.179331756	7.276830756	6.308256915	7.789430326	7.776488782	6.910183164	7.591427849	6.895047627	6.856726205
DTMA-208	12	6.056059746	6.604596734	6.92633313	6.778660922	6.216208824	5.709633498	6.160978159	5.868375658	5.265465344	6.83258881	6.584717945	6.058379065	6.87861241	6.48604294	6.048394759
DTMA-21	12	4.639953876	6.825658641	6.668751124	7.410763103	7.142594299	4.476232737	4.536581675	5.123062622	4.841807078	6.657430469	7.28339306	7.086844555	7.198078216	7.118505677	7.554703194
DTMA-211	12	5.794022367	7.025684742	6.541854433	7.184603685	6.456446604	5.842726696	5.500569486	6.048919532	5.222092825	6.765281635	7.271516946	6.525809396	6.804143187	6.179993546	6.711011357
DTMA-215	12	6.077500347	7.201250902	6.563959428	7.447045923	6.8972691	5.846295622	5.276492877	6.10817597	5.440918025	6.533957622	7.296126178	6.838184703	6.616315209	6.231782551	6.971221407
DTMA-216	12	8.232293192	8.675006119	8.664071064	8.634887562	8.052696537	7.832203025	7.919889003	7.87790105	7.1780673	8.530436073	8.356191911	7.769778983	8.307474943	7.876439444	7.732166191
DTMA-221	12	7.162047768	7.954868827	7.290270371	7.357770557	7.379653508	7.282180872	6.711861528	6.680621191	6.606342724	7.608413134	7.51920132	7.613693228	6.825247878	7.012938028	6.91732996
DTMA-222	12	5.973268148	7.007668782	7.351511825	7.110745516	6.985163592	6.419347291	6.888594018	6.499675503	6.318811562	8.086243264	7.658263694	7.604219641	7.940531248	7.999365335	7.556940485
DTMA-226	12	6.623839303	6.610754135	6.240758676	7.440304285	6.794832515	6.319464483	6.1649189	7.266056927	6.532300417	6.138281922	7.091675207	6.50058279	6.855935938	6.366713185	7.324391092
DTMA-227	12	6.949738973	7.739292274	6.782428896	7.460865027	7.154902855	7.161769439	5.898500781	6.727731725	6.327581111	6.96760741	7.525571725	7.274963627	6.548155316	6.367493945	6.908480353
DTMA-229	12	4.971839453	6.68635057	6.219810602	6.604030652	6.73185491	4.891739516	4.617078432	4.845689982	4.897190788	6.336043753	6.497097946	6.691507855	6.064808492	6.379615483	6.559737776
DTMA-234	12	6.23705417	7.656178206	6.689021689	7.117826443	6.670975412	6.44785564	5.57820046	5.940606007	5.419351943	7.098514009	7.321013192	6.943381942	6.373666405	6.111590522	6.39619486
DTMA-236	12	7.403976678	7.861195926	7.209387145	7.435944214	6.713491123	7.125504283	6.494682092	6.686569678	5.906657189	6.987109768	7.141109166	6.474359461	6.469210485	5.926355357	6.0173545
DTMA-237	12	7.704455484	7.733503582	7.597368613	7.535590031	6.61938729	7.097378231	7.05237817	6.916909402	5.92106696	7.258696368	6.992840503	6.126302075	6.848052899	6.093165141	5.847051154
DTMA-24	12	7.400737609	8.013961762	7.982402677	7.316507082	7.944425665	6.931962889	7.011007749	6.31537343	6.806217878	7.66633647	6.883451235	7.526810075	6.748899303	7.60652141	6.854542243
DTMA-241	12	5.357223232	5.812408549	5.393354897	6.356164219	5.979717881	4.949576169	5.000835195	6.221790951	5.811702255	5.333254203	6.181127683	5.841453153	5.6786072	5.599478858	6.376006264
DTMA-243	12	6.830957785	7.554507451	7.349192362	7.876134107	7.291947453	6.535262689	6.480329346	7.030387847	6.353789175	7.241727264	7.666814462	7.136697391	7.467679436	7.046480336	7.417648007
DTMA-244	12	7.083098386	7.175002705	7.291503072	6.943101159	6.873817035	6.726943326	6.928198605	6.582789672	6.389620061	7.017788291	6.544220498	6.558248003	6.757484747	6.788648965	6.403602133
DTMA-245	12	8.661377769	9.534641806	8.31779114	8.603325527	8.026955163	8.822705694	7.746525456	7.872854164	7.280760752	8.578460956	8.689905333	8.225978595	7.519608747	7.132850728	7.218232439
DTMA-249	12	6.189608092	7.336642041	7.025294599	7.606265881	6.678002645	6.076097245	5.792790574	6.278485501	5.291162882	7.033742007	7.522578712	6.64178555	7.179526363	6.416837466	6.798881896
DTMA-25	12	7.078985503	7.305308106	6.108219571	7.090482813	6.767423643	7.389639991	6.23567379	7.101288423	6.664389338	6.477369703	7.278643648	7.065190482	6.150925231	5.979086867	6.745564713
DTMA-251	12	6.933691456	7.588584487	7.689219565	7.617465724	7.452738272	6.75177073	6.851200179	6.820412459	6.506464823	7.6512384	7.410721112	7.317044046	7.57561159	7.422886266	7.384747082
DTMA-253	12	7.971028674	8.396594141	7.948590855	8.355896057	7.931429022	7.859705995	7.530480916	7.850912209	7.400614415	8.019279078	8.242562063	7.895646887	7.862519521	7.632402226	7.809576596
DTMA-254	12	8.60697893	8.447691391	8.164994614	7.801429857	7.520620959	8.78182484	8.615833645	8.174581279	7.838780625	8.514819037	7.98749442	7.810394741	7.782460604	7.6804204	7.073695636
DTMA-255	12	7.522469769	7.809016261	8.055569851	7.062170249	7.306574195	7.899478983	8.242126721	7.235513346	7.36216246	8.561140018	7.456129929	7.746180702	7.738642385	8.10845348	7.068196506
DTMA-256	12	7.907515887	8.464445686	7.889528008	8.848529425	8.183825043	7.722971344	7.297482618	8.20441238	7.469708569	7.955545247	8.754219138	8.173945464	8.156430009	7.683093458	8.464946939
DTMA-259	12	7.575793106	8.469025459	7.640759374	8.080832988	7.20923577	7.314179519	6.547221462	6.856933386	5.917046148	7.604996115	7.837682077	7.034603514	7.096161248	6.30935636	6.580233872
DTMA-26	12	5.942812807	6.101378172	5.989278799	6.024270264	6.416898784	6.040508867	5.917442973	6.038820132	6.25089475	6.247576831	6.18031402	6.601103084	5.97912945	6.559061124	6.407040293
DTMA-260	12	6.831733315	7.603137299	7.576750116	7.603452707	7.964322291	6.466228963	6.615736083	6.588739395	6.857699794	7.428067011	7.407905741	7.83107295	7.332385506	7.896490211	7.703987308
DTMA-261	12	8.203427567	8.400446816	8.610105302	8.080307455	8.042266505	8.086508641	8.267361405	7.651220948	7.537832384	8.759180572	8.085710299	8.10229732	8.164978198	8.274668061	7.473459789
DTMA-262	12	7.748903487	7.655990028	8.578341707	7.628277995	7.735364949	7.341449542	8.371531969	7.310608571	7.37558455	8.360969081	7.292616168	7.447834871	8.255316524	8.539133482	7.352589616
DTMA-263	12	7.196766915	7.929846168	7.426087467	8.191857865	7.195489775	7.043297892	6.56986418	7.338472378	6.258461874	7.426554076	8.117697702	7.1969344	7.552809896	6.779922978	7.294162304
DTMA-266	12	7.779601691	7.833320593	7.982594083	8.229609103	7.766484319	7.577993175	7.823898761	8.050014331	7.452100046	7.858599827	7.942848287	7.641101807	8.230004321	7.909321271	8.001274913
DTMA-267	12	6.994557123	8.045589836	7.020794716	7.974867364	7.574832675	6.730792545	5.846210988	6.687187507	6.181076692	7.023732326	7.676500226	7.42581281	6.698884288	6.474864496	7.221801919
DTMA-268	12	6.727382934	8.087086666	6.283754841	7.846698286	7.572986855	6.481941405	4.69132709	6.171247501	5.825834134	6.233030674	7.543001427	7.355550748	5.726660864	5.608492063	6.996095716
DTMA-269	12	6.052145944	7.545682529	7.044003289	7.751455466	7.141445777	5.719038193	5.321139627	5.970260608	5.292670635	6.926018308	7.591018061	7.047372259	6.94264753	6.497293653	7.013595687
DTMA-27	12	6.672597056	6.77113843	6.996860646	6.658815316	6.591701518	6.161808051	6.465175216	6.041883057	5.88559817	6.769620007	6.224020431	6.231884922	6.459021415	6.548859853	6.019380637
DTMA-270	12	5.325209722	6.661539188	6.510546546	5.489247988	5.81951019	5.836163776	5.685568544	4.634532044	4.881188592	7.118304856	5.965587447	6.317980243	5.846755336	6.296935019	5.136319256
DTMA-275	12	7.192214472	7.905867665	7.678348395	8.160016695	7.179519863	6.885142459	6.843126201	7.225591836	6.155433697	7.692053044	7.952007281	7.070253026	7.730715239	6.9466071	7.270387225
DTMA-28	12	4.52390537	6.84132209	4.912500017	6.154874171	6.141554719	5.111391751	3.335682542	4.62964535	4.446587748	5.734852811	6.895359235	6.913318058	4.972511405	5.058716901	6.225654773
DTMA-280	12	6.370811176	8.277599259	7.64298117	7.806859743	7.180626464	6.047093249	5.568335366	5.7277812	4.992624931	7.456595733	7.601654146	6.996825189	6.988788432	6.55021361	6.608126407
DTMA-281	12	7.363802128	7.280284055	6.93802835	7.340598865	7.14942788	7.16112721	6.909984158	7.232719905	6.929504125	6.943990969	7.272328476	7.154342096	6.848123424	6.812666128	7.073075996
DTMA-282	12	6.921890615	7.409130743	6.119536005	7.223711693	6.248089403	6.761478433	5.640710485	6.63513837	5.535060123	6.143711277	7.065734029	6.136795104	5.848423351	5.117966109	5.991114511
DTMA-284	12	7.818397485	8.734584123	7.55842478	8.261876738	7.137139337	8.046682449	6.982347926	7.64621606	6.467336661	7.849955765	8.494940115	7.406420408	7.41486248	6.425908486	6.942764153
DTMA-286	12	7.955955499	8.834641857	7.833939716	8.839304082	8.819959873	7.257901798	6.472192448	7.346960857	7.251618981	7.412629482	8.210735963	8.299351953	7.248541385	7.472110345	8.210118545
DTMA-289	12	8.325930327	8.232819094	8.365875093	7.871283057	7.357837126	8.595972207	8.740954194	8.273572073	7.577213609	8.690375448	8.157867761	7.61463239	8.248777373	7.873794675	7.262655647
DTMA-291	12	6.163316202	7.13902495	6.822120714	7.550680795	7.157046535	5.413847363	5.196653227	5.90282726	5.395208883	6.264338677	6.833954129	6.478476061	6.500168136	6.238372614	6.857211727
DTMA-292	12	7.332895259	8.002971657	7.343186731	8.407399073	7.368885407	7.303661054	6.684716319	7.664998342	6.513603748	7.403735726	8.302824619	7.315229617	7.654804844	6.760013768	7.698493209
DTMA-293	12	8.034551354	7.907125317	9.101228832	8.147767743	7.508354522	7.693154409	8.929481365	7.838265467	7.219461952	9.013950907	7.82913619	7.284580599	8.930409405	8.516343377	7.315737638
DTMA-294	12	10.09937503	10.16155895	9.255120096	9.493630608	9.624203801	9.398013165	8.600806807	8.731262342	8.785474104	8.731209174	8.784654879	9.003062775	7.836822607	8.23144622	8.300150172
DTMA-296	12	7.117842586	7.351338768	6.156179224	7.402262223	6.897081138	6.825281606	5.778264588	6.921124895	6.319965658	6.06962192	7.144999883	6.67518062	5.966557061	5.676975815	6.762464246
DTMA-297	12	6.925097943	9.20904615	7.814335016	7.974262457	7.81216397	7.370858162	6.150923024	6.271914381	5.977131683	8.513121708	8.586275634	8.396489417	7.200268624	7.092868649	7.247654316
DTMA-299	12	8.473987992	8.993028066	7.940237335	8.194579773	7.87228551	8.58192319	7.569712182	7.790862238	7.38578106	8.088934354	8.261114881	8.003440856	7.170353392	7.043282044	7.162556073
DTMA-300	12	8.768815026	9.832932222	8.881437645	8.78227133	8.172103142	8.874206039	8.086114546	7.956377943	7.241469639	9.17410422	8.931260228	8.418918701	8.074957255	7.621182252	7.41532397
DTMA-33	12	7.752266408	7.583338195	7.297546379	7.293688246	7.151192164	7.495502547	7.294974139	7.172902888	7.010303864	7.195275901	7.000734928	6.945614143	6.675222966	6.826154749	6.581181017
DTMA-34	12	5.862816031	5.771583636	4.252482817	6.065253772	5.607236611	6.12616557	4.692481741	6.429824831	5.860111494	4.707949807	6.298512412	5.907355449	4.753246182	4.506869297	6.202945447
DTMA-35	12	6.666901199	7.544261833	6.697223663	7.400334736	7.001210307	6.900585902	6.204947671	6.953202469	6.395839209	7.191167536	7.737756716	7.395825003	6.959455594	6.609103261	7.238324033
DTMA-37	12	6.64522378	7.972091463	5.722609285	7.019473859	6.932001877	7.46814584	5.199710526	6.463325436	6.271437101	6.552695399	7.809410359	7.739912935	5.518691937	5.568870217	6.82817798
DTMA-38	12	6.954672281	7.3622115	5.988326221	6.142523287	6.263530853	6.930184307	5.600065407	5.767599139	5.743214208	6.065864957	6.166888925	6.339367375	4.786791418	5.064076072	5.078131803
DTMA-39	12	7.239042094	7.240727777	5.379108722	7.215818112	6.675939305	7.017450692	5.269989542	7.098492881	6.429821674	5.447231076	7.09200304	6.620040161	5.223563756	4.830154448	6.463570546
DTMA-40	12	6.794548984	7.182828442	6.738311068	6.955840499	6.122519099	6.764146884	6.52193297	6.741933497	5.68619141	6.941880265	7.032525043	6.23093189	6.707300386	5.983125843	6.132296871
DTMA-41	12	5.059378923	6.325339544	5.569781058	6.775967965	6.494186714	4.60330221	4.027310796	5.209167347	4.799012963	5.396792813	6.458210749	6.242870896	5.724864082	5.63081233	6.603306246
DTMA-42	12	5.993711569	7.160373285	5.893086624	7.220425548	6.921276426	6.661092477	5.459877279	6.734274645	6.32096767	6.7460194	7.86962664	7.665113719	6.580401647	6.486931728	7.669326838
DTMA-43	12	6.410599813	6.624465932	6.366485846	6.522723782	6.502561153	5.599406179	5.724694178	5.479207053	5.723746763	6.070932094	6.06401106	6.13327827	5.833884985	5.959233473	5.997001226
DTMA-44	12	7.462702133	8.886543519	8.345858981	8.234399566	7.615037366	7.321014762	6.913960924	6.675060993	5.995763052	8.386113963	8.137776847	7.552698897	7.645505969	7.179450555	6.826419467
DTMA-45	12	7.287546116	7.645434271	5.578341213	7.568217095	6.979872028	7.187547534	5.074813411	6.968425316	6.294109542	5.604243606	7.395942208	6.886359367	5.327447624	4.867253021	6.762333651
DTMA-48	12	6.224385168	6.774743669	6.066776372	7.297544234	6.976293435	5.39250491	4.709284404	5.776466664	5.456140506	5.376547717	6.452840457	6.232840007	5.655527756	5.59631285	6.540818158
DTMA-49	12	6.553006165	7.402404422	5.217302193	6.679310442	6.605441059	6.035675344	3.948339754	5.405459872	5.182334486	4.952418525	6.218762567	6.244163504	4.021099762	4.120324678	5.449069136
DTMA-53	12	6.397753445	8.408096241	5.685665644	8.119054109	7.60393471	6.012260124	3.468056735	5.872468193	5.213560639	5.492449389	7.802200747	7.361202414	5.129137214	4.811140439	7.048859198
DTMA-54	12	6.000607553	7.202543199	7.030093431	6.844774144	6.573267354	5.844923391	5.747284647	5.602829448	5.224051246	7.062234795	6.756544438	6.53041827	6.531203958	6.449745069	6.200768421
DTMA-59	12	7.959181359	7.388960189	6.672416608	7.330029565	7.320015659	7.824584919	7.18522526	7.712918662	7.599201163	6.69848329	7.107141715	7.170345705	6.452098263	6.628740777	7.075110163
DTMA-6	12	5.989201022	6.902805583	5.753220099	5.89960251	5.70070509	6.158966098	5.201873071	5.316402387	4.958193782	6.173568415	6.129940796	5.968332766	4.955678449	5.01817472	5.008904342
DTMA-61	12	6.821722187	7.445164783	5.959572703	7.319767818	6.668345666	6.870511183	5.579468377	6.780703812	6.12432278	6.180541714	7.405212101	6.847795243	6.023505114	5.49678426	6.670948472
DTMA-65	12	6.066300708	7.852130617	6.424610065	7.800632937	6.940932149	6.22719649	4.914559179	6.184723113	5.230357911	6.739848585	7.998631811	7.234546626	6.570905713	5.9011981	7.11158164
DTMA-67	12	7.33287823	7.834106596	5.79398885	7.723602339	6.840755121	7.355738428	5.323012067	7.220175331	6.260212759	5.899863438	7.77660579	6.940575911	5.647262925	5.004531511	6.801450569
DTMA-68	12	6.103472553	6.730320339	5.007312162	6.729884634	6.10167259	6.608753824	4.90242979	6.655478017	5.867214388	5.539192339	7.189978805	6.603913956	5.420070913	4.906268603	6.533252357
DTMA-69	12	7.188141719	7.363682056	7.878598648	7.401544603	7.353868546	6.571281539	7.202016152	6.58642392	6.437022852	7.381245682	6.731791464	6.809219594	7.299245076	7.453540986	6.746656605
DTMA-7	12	6.448543156	6.400910939	5.315171385	6.180686111	6.314851711	6.281516446	5.251859362	6.098592799	6.075947475	5.367706297	6.046743581	6.21722896	4.889146267	5.180951396	5.952454436
DTMA-78	12	7.218838258	7.629395661	6.390974696	7.237841581	6.518204299	7.257129119	6.161733919	7.011197841	6.125338521	6.688109518	7.301079679	6.68998249	6.199579074	5.623107804	6.296065026
DTMA-79	12	6.719936582	7.087042271	6.484411963	6.693036393	6.200861264	6.550988182	5.988052246	6.228598241	5.629847427	6.549398044	6.63707785	6.240647867	5.935566994	5.645628	5.785926077
DTMA-8	12	5.891314275	6.685415713	5.084898848	6.587208495	6.160911457	5.795958558	4.328109674	5.749915578	5.225114664	5.232421333	6.591291099	6.25264293	4.896859873	4.670914102	6.021886972
DTMA-80	12	6.238350663	6.916957519	5.938765989	7.409380339	6.245310088	5.831623109	5.079251551	6.57695688	5.223261328	5.718750978	7.114977809	6.04355599	6.156642105	5.175831155	6.592803871
DTMA-82	12	5.220997488	5.966321516	4.909869352	6.297012387	5.867669946	5.28254502	4.31731324	5.606574304	5.085076332	5.224418399	6.349984003	6.007548996	5.285811084	5.080304177	6.284980163
DTMA-84	12	4.439860261	4.843652692	4.239719687	4.923617415	4.839819858	4.740379028	4.137195898	4.729779234	4.54477594	4.666704682	5.233486578	5.180611003	4.565406091	4.599286271	5.14381483
DTMA-88	12	6.525291654	6.969493162	6.64312419	7.95506579	7.000687136	5.642192113	5.430282543	6.669138972	5.598995876	5.976164675	7.113151569	6.233816145	6.765242119	5.976524463	7.127172316
DTMA-9	12	5.695865284	6.949714571	6.349061474	6.433540574	6.574108642	6.024232767	5.656114706	5.743970619	5.739104282	6.821968527	6.793499791	6.996885791	6.324093094	6.636139852	6.6325257
DTMA-90	12	7.324856483	7.419149241	7.255310663	7.568324938	7.247813636	7.507994931	7.468948864	7.790033208	7.413248754	7.65215076	7.824251385	7.567648352	7.723528986	7.574894258	7.803123272
DTMA-99	12	6.499106334	6.605080263	6.509113749	6.274506012	6.620770199	6.662516849	6.666008835	6.485335435	6.729763173	6.825442627	6.496089005	6.893674521	6.39904393	6.89496896	6.566471113
herit12	12	0.629263546	0.785501118	0.51562612	0.656996659	0.512220927	0.629263546	0.578249604	0.575136429	0.363697927	0.365754714	0.785501297	0.578249604	0.492951518	0.583464611	0.598722198
DTMA-1	36	6.924455078	6.924455078	6.924455078	6.924455078	6.924455078	6.924455078	6.924455078	6.924455078	6.924455078	6.924455078	6.924455078	6.924455078	6.924455078	6.924455078	6.924455078
DTMA-100	36	7.654193432	7.654193432	7.654193432	7.654193432	7.654193432	7.654193432	7.654193432	7.654193432	7.654193432	7.654193432	7.654193432	7.654193432	7.654193432	7.654193432	7.654193432
DTMA-101	36	7.051448908	7.051448908	7.051448908	7.051448908	7.051448908	7.051448908	7.051448908	7.051448908	7.051448908	7.051448908	7.051448908	7.051448908	7.051448908	7.051448908	7.051448908
DTMA-102	36	7.376273762	7.376273762	7.376273762	7.376273762	7.376273762	7.376273762	7.376273762	7.376273762	7.376273762	7.376273762	7.376273762	7.376273762	7.376273762	7.376273762	7.376273762
DTMA-105	36	5.290278773	5.290278773	5.290278773	5.290278773	5.290278773	5.290278773	5.290278773	5.290278773	5.290278773	5.290278773	5.290278773	5.290278773	5.290278773	5.290278773	5.290278773
DTMA-107	36	7.353861705	7.353861705	7.353861705	7.353861705	7.353861705	7.353861705	7.353861705	7.353861705	7.353861705	7.353861705	7.353861705	7.353861705	7.353861705	7.353861705	7.353861705
DTMA-109	36	3.726504952	3.726504952	3.726504952	3.726504952	3.726504952	3.726504952	3.726504952	3.726504952	3.726504952	3.726504952	3.726504952	3.726504952	3.726504952	3.726504952	3.726504952
DTMA-11	36	7.130839004	7.130839004	7.130839004	7.130839004	7.130839004	7.130839004	7.130839004	7.130839004	7.130839004	7.130839004	7.130839004	7.130839004	7.130839004	7.130839004	7.130839004
DTMA-111	36	6.31008973	6.31008973	6.31008973	6.31008973	6.31008973	6.31008973	6.31008973	6.31008973	6.31008973	6.31008973	6.31008973	6.31008973	6.31008973	6.31008973	6.31008973
DTMA-112	36	6.360347563	6.360347563	6.360347563	6.360347563	6.360347563	6.360347563	6.360347563	6.360347563	6.360347563	6.360347563	6.360347563	6.360347563	6.360347563	6.360347563	6.360347563
DTMA-113	36	6.658740065	6.658740065	6.658740065	6.658740065	6.658740065	6.658740065	6.658740065	6.658740065	6.658740065	6.658740065	6.658740065	6.658740065	6.658740065	6.658740065	6.658740065
DTMA-114	36	7.187250647	7.187250647	7.187250647	7.187250647	7.187250647	7.187250647	7.187250647	7.187250647	7.187250647	7.187250647	7.187250647	7.187250647	7.187250647	7.187250647	7.187250647
DTMA-115	36	7.132818158	7.132818158	7.132818158	7.132818158	7.132818158	7.132818158	7.132818158	7.132818158	7.132818158	7.132818158	7.132818158	7.132818158	7.132818158	7.132818158	7.132818158
DTMA-116	36	6.936088352	6.936088352	6.936088352	6.936088352	6.936088352	6.936088352	6.936088352	6.936088352	6.936088352	6.936088352	6.936088352	6.936088352	6.936088352	6.936088352	6.936088352
DTMA-117	36	6.299095738	6.299095738	6.299095738	6.299095738	6.299095738	6.299095738	6.299095738	6.299095738	6.299095738	6.299095738	6.299095738	6.299095738	6.299095738	6.299095738	6.299095738
DTMA-118	36	7.283329002	7.283329002	7.283329002	7.283329002	7.283329002	7.283329002	7.283329002	7.283329002	7.283329002	7.283329002	7.283329002	7.283329002	7.283329002	7.283329002	7.283329002
DTMA-119	36	5.640212034	5.640212034	5.640212034	5.640212034	5.640212034	5.640212034	5.640212034	5.640212034	5.640212034	5.640212034	5.640212034	5.640212034	5.640212034	5.640212034	5.640212034
DTMA-12	36	6.189792129	6.189792129	6.189792129	6.189792129	6.189792129	6.189792129	6.189792129	6.189792129	6.189792129	6.189792129	6.189792129	6.189792129	6.189792129	6.189792129	6.189792129
DTMA-120	36	5.999045999	5.999045999	5.999045999	5.999045999	5.999045999	5.999045999	5.999045999	5.999045999	5.999045999	5.999045999	5.999045999	5.999045999	5.999045999	5.999045999	5.999045999
DTMA-121	36	7.106885264	7.106885264	7.106885264	7.106885264	7.106885264	7.106885264	7.106885264	7.106885264	7.106885264	7.106885264	7.106885264	7.106885264	7.106885264	7.106885264	7.106885264
DTMA-122	36	6.722665092	6.722665092	6.722665092	6.722665092	6.722665092	6.722665092	6.722665092	6.722665092	6.722665092	6.722665092	6.722665092	6.722665092	6.722665092	6.722665092	6.722665092
DTMA-123	36	6.904165056	6.904165056	6.904165056	6.904165056	6.904165056	6.904165056	6.904165056	6.904165056	6.904165056	6.904165056	6.904165056	6.904165056	6.904165056	6.904165056	6.904165056
DTMA-124	36	7.479160468	7.479160468	7.479160468	7.479160468	7.479160468	7.479160468	7.479160468	7.479160468	7.479160468	7.479160468	7.479160468	7.479160468	7.479160468	7.479160468	7.479160468
DTMA-125	36	7.170623396	7.170623396	7.170623396	7.170623396	7.170623396	7.170623396	7.170623396	7.170623396	7.170623396	7.170623396	7.170623396	7.170623396	7.170623396	7.170623396	7.170623396
DTMA-126	36	7.505436866	7.505436866	7.505436866	7.505436866	7.505436866	7.505436866	7.505436866	7.505436866	7.505436866	7.505436866	7.505436866	7.505436866	7.505436866	7.505436866	7.505436866
DTMA-131	36	6.478515781	6.478515781	6.478515781	6.478515781	6.478515781	6.478515781	6.478515781	6.478515781	6.478515781	6.478515781	6.478515781	6.478515781	6.478515781	6.478515781	6.478515781
DTMA-132	36	6.803468487	6.803468487	6.803468487	6.803468487	6.803468487	6.803468487	6.803468487	6.803468487	6.803468487	6.803468487	6.803468487	6.803468487	6.803468487	6.803468487	6.803468487
DTMA-133	36	6.943563886	6.943563886	6.943563886	6.943563886	6.943563886	6.943563886	6.943563886	6.943563886	6.943563886	6.943563886	6.943563886	6.943563886	6.943563886	6.943563886	6.943563886
DTMA-134	36	6.660599004	6.660599004	6.660599004	6.660599004	6.660599004	6.660599004	6.660599004	6.660599004	6.660599004	6.660599004	6.660599004	6.660599004	6.660599004	6.660599004	6.660599004
DTMA-135	36	7.494459197	7.494459197	7.494459197	7.494459197	7.494459197	7.494459197	7.494459197	7.494459197	7.494459197	7.494459197	7.494459197	7.494459197	7.494459197	7.494459197	7.494459197
DTMA-141	36	8.133833883	8.133833883	8.133833883	8.133833883	8.133833883	8.133833883	8.133833883	8.133833883	8.133833883	8.133833883	8.133833883	8.133833883	8.133833883	8.133833883	8.133833883
DTMA-142	36	6.696045728	6.696045728	6.696045728	6.696045728	6.696045728	6.696045728	6.696045728	6.696045728	6.696045728	6.696045728	6.696045728	6.696045728	6.696045728	6.696045728	6.696045728
DTMA-143	36	7.868091466	7.868091466	7.868091466	7.868091466	7.868091466	7.868091466	7.868091466	7.868091466	7.868091466	7.868091466	7.868091466	7.868091466	7.868091466	7.868091466	7.868091466
DTMA-149	36	6.550474896	6.550474896	6.550474896	6.550474896	6.550474896	6.550474896	6.550474896	6.550474896	6.550474896	6.550474896	6.550474896	6.550474896	6.550474896	6.550474896	6.550474896
DTMA-153	36	7.510505613	7.510505613	7.510505613	7.510505613	7.510505613	7.510505613	7.510505613	7.510505613	7.510505613	7.510505613	7.510505613	7.510505613	7.510505613	7.510505613	7.510505613
DTMA-154	36	6.445594886	6.445594886	6.445594886	6.445594886	6.445594886	6.445594886	6.445594886	6.445594886	6.445594886	6.445594886	6.445594886	6.445594886	6.445594886	6.445594886	6.445594886
DTMA-155	36	8.479883686	8.479883686	8.479883686	8.479883686	8.479883686	8.479883686	8.479883686	8.479883686	8.479883686	8.479883686	8.479883686	8.479883686	8.479883686	8.479883686	8.479883686
DTMA-156	36	6.881209706	6.881209706	6.881209706	6.881209706	6.881209706	6.881209706	6.881209706	6.881209706	6.881209706	6.881209706	6.881209706	6.881209706	6.881209706	6.881209706	6.881209706
DTMA-158	36	6.953550993	6.953550993	6.953550993	6.953550993	6.953550993	6.953550993	6.953550993	6.953550993	6.953550993	6.953550993	6.953550993	6.953550993	6.953550993	6.953550993	6.953550993
DTMA-159	36	7.690488743	7.690488743	7.690488743	7.690488743	7.690488743	7.690488743	7.690488743	7.690488743	7.690488743	7.690488743	7.690488743	7.690488743	7.690488743	7.690488743	7.690488743
DTMA-161	36	7.163735108	7.163735108	7.163735108	7.163735108	7.163735108	7.163735108	7.163735108	7.163735108	7.163735108	7.163735108	7.163735108	7.163735108	7.163735108	7.163735108	7.163735108
DTMA-162	36	7.14650102	7.14650102	7.14650102	7.14650102	7.14650102	7.14650102	7.14650102	7.14650102	7.14650102	7.14650102	7.14650102	7.14650102	7.14650102	7.14650102	7.14650102
DTMA-163	36	6.413978587	6.413978587	6.413978587	6.413978587	6.413978587	6.413978587	6.413978587	6.413978587	6.413978587	6.413978587	6.413978587	6.413978587	6.413978587	6.413978587	6.413978587
DTMA-165	36	6.897365529	6.897365529	6.897365529	6.897365529	6.897365529	6.897365529	6.897365529	6.897365529	6.897365529	6.897365529	6.897365529	6.897365529	6.897365529	6.897365529	6.897365529
DTMA-167	36	7.271084067	7.271084067	7.271084067	7.271084067	7.271084067	7.271084067	7.271084067	7.271084067	7.271084067	7.271084067	7.271084067	7.271084067	7.271084067	7.271084067	7.271084067
DTMA-168	36	6.982188803	6.982188803	6.982188803	6.982188803	6.982188803	6.982188803	6.982188803	6.982188803	6.982188803	6.982188803	6.982188803	6.982188803	6.982188803	6.982188803	6.982188803
DTMA-169	36	6.457165535	6.457165535	6.457165535	6.457165535	6.457165535	6.457165535	6.457165535	6.457165535	6.457165535	6.457165535	6.457165535	6.457165535	6.457165535	6.457165535	6.457165535
DTMA-17	36	6.507029995	6.507029995	6.507029995	6.507029995	6.507029995	6.507029995	6.507029995	6.507029995	6.507029995	6.507029995	6.507029995	6.507029995	6.507029995	6.507029995	6.507029995
DTMA-170	36	7.290214254	7.290214254	7.290214254	7.290214254	7.290214254	7.290214254	7.290214254	7.290214254	7.290214254	7.290214254	7.290214254	7.290214254	7.290214254	7.290214254	7.290214254
DTMA-171	36	6.4406701	6.4406701	6.4406701	6.4406701	6.4406701	6.4406701	6.4406701	6.4406701	6.4406701	6.4406701	6.4406701	6.4406701	6.4406701	6.4406701	6.4406701
DTMA-172	36	7.250591017	7.250591017	7.250591017	7.250591017	7.250591017	7.250591017	7.250591017	7.250591017	7.250591017	7.250591017	7.250591017	7.250591017	7.250591017	7.250591017	7.250591017
DTMA-173	36	6.858520854	6.858520854	6.858520854	6.858520854	6.858520854	6.858520854	6.858520854	6.858520854	6.858520854	6.858520854	6.858520854	6.858520854	6.858520854	6.858520854	6.858520854
DTMA-176	36	7.600656934	7.600656934	7.600656934	7.600656934	7.600656934	7.600656934	7.600656934	7.600656934	7.600656934	7.600656934	7.600656934	7.600656934	7.600656934	7.600656934	7.600656934
DTMA-18	36	5.790574144	5.790574144	5.790574144	5.790574144	5.790574144	5.790574144	5.790574144	5.790574144	5.790574144	5.790574144	5.790574144	5.790574144	5.790574144	5.790574144	5.790574144
DTMA-181	36	7.460975126	7.460975126	7.460975126	7.460975126	7.460975126	7.460975126	7.460975126	7.460975126	7.460975126	7.460975126	7.460975126	7.460975126	7.460975126	7.460975126	7.460975126
DTMA-183	36	7.545390351	7.545390351	7.545390351	7.545390351	7.545390351	7.545390351	7.545390351	7.545390351	7.545390351	7.545390351	7.545390351	7.545390351	7.545390351	7.545390351	7.545390351
DTMA-19	36	6.231724062	6.231724062	6.231724062	6.231724062	6.231724062	6.231724062	6.231724062	6.231724062	6.231724062	6.231724062	6.231724062	6.231724062	6.231724062	6.231724062	6.231724062
DTMA-191	36	7.575135598	7.575135598	7.575135598	7.575135598	7.575135598	7.575135598	7.575135598	7.575135598	7.575135598	7.575135598	7.575135598	7.575135598	7.575135598	7.575135598	7.575135598
DTMA-192	36	7.858831306	7.858831306	7.858831306	7.858831306	7.858831306	7.858831306	7.858831306	7.858831306	7.858831306	7.858831306	7.858831306	7.858831306	7.858831306	7.858831306	7.858831306
DTMA-197	36	6.914313009	6.914313009	6.914313009	6.914313009	6.914313009	6.914313009	6.914313009	6.914313009	6.914313009	6.914313009	6.914313009	6.914313009	6.914313009	6.914313009	6.914313009
DTMA-20	36	7.024464643	7.024464643	7.024464643	7.024464643	7.024464643	7.024464643	7.024464643	7.024464643	7.024464643	7.024464643	7.024464643	7.024464643	7.024464643	7.024464643	7.024464643
DTMA-201	36	7.850274693	7.850274693	7.850274693	7.850274693	7.850274693	7.850274693	7.850274693	7.850274693	7.850274693	7.850274693	7.850274693	7.850274693	7.850274693	7.850274693	7.850274693
DTMA-204	36	6.831110955	6.831110955	6.831110955	6.831110955	6.831110955	6.831110955	6.831110955	6.831110955	6.831110955	6.831110955	6.831110955	6.831110955	6.831110955	6.831110955	6.831110955
DTMA-206	36	7.571704971	7.571704971	7.571704971	7.571704971	7.571704971	7.571704971	7.571704971	7.571704971	7.571704971	7.571704971	7.571704971	7.571704971	7.571704971	7.571704971	7.571704971
DTMA-207	36	7.051318073	7.051318073	7.051318073	7.051318073	7.051318073	7.051318073	7.051318073	7.051318073	7.051318073	7.051318073	7.051318073	7.051318073	7.051318073	7.051318073	7.051318073
DTMA-209	36	6.919201401	6.919201401	6.919201401	6.919201401	6.919201401	6.919201401	6.919201401	6.919201401	6.919201401	6.919201401	6.919201401	6.919201401	6.919201401	6.919201401	6.919201401
DTMA-210	36	7.121514328	7.121514328	7.121514328	7.121514328	7.121514328	7.121514328	7.121514328	7.121514328	7.121514328	7.121514328	7.121514328	7.121514328	7.121514328	7.121514328	7.121514328
DTMA-212	36	6.037100408	6.037100408	6.037100408	6.037100408	6.037100408	6.037100408	6.037100408	6.037100408	6.037100408	6.037100408	6.037100408	6.037100408	6.037100408	6.037100408	6.037100408
DTMA-213	36	6.569575203	6.569575203	6.569575203	6.569575203	6.569575203	6.569575203	6.569575203	6.569575203	6.569575203	6.569575203	6.569575203	6.569575203	6.569575203	6.569575203	6.569575203
DTMA-214	36	6.219385178	6.219385178	6.219385178	6.219385178	6.219385178	6.219385178	6.219385178	6.219385178	6.219385178	6.219385178	6.219385178	6.219385178	6.219385178	6.219385178	6.219385178
DTMA-217	36	7.786890603	7.786890603	7.786890603	7.786890603	7.786890603	7.786890603	7.786890603	7.786890603	7.786890603	7.786890603	7.786890603	7.786890603	7.786890603	7.786890603	7.786890603
DTMA-218	36	7.342239832	7.342239832	7.342239832	7.342239832	7.342239832	7.342239832	7.342239832	7.342239832	7.342239832	7.342239832	7.342239832	7.342239832	7.342239832	7.342239832	7.342239832
DTMA-219	36	7.420056704	7.420056704	7.420056704	7.420056704	7.420056704	7.420056704	7.420056704	7.420056704	7.420056704	7.420056704	7.420056704	7.420056704	7.420056704	7.420056704	7.420056704
DTMA-22	36	5.668382208	5.668382208	5.668382208	5.668382208	5.668382208	5.668382208	5.668382208	5.668382208	5.668382208	5.668382208	5.668382208	5.668382208	5.668382208	5.668382208	5.668382208
DTMA-220	36	7.302892267	7.302892267	7.302892267	7.302892267	7.302892267	7.302892267	7.302892267	7.302892267	7.302892267	7.302892267	7.302892267	7.302892267	7.302892267	7.302892267	7.302892267
DTMA-223	36	7.102106642	7.102106642	7.102106642	7.102106642	7.102106642	7.102106642	7.102106642	7.102106642	7.102106642	7.102106642	7.102106642	7.102106642	7.102106642	7.102106642	7.102106642
DTMA-224	36	7.704456772	7.704456772	7.704456772	7.704456772	7.704456772	7.704456772	7.704456772	7.704456772	7.704456772	7.704456772	7.704456772	7.704456772	7.704456772	7.704456772	7.704456772
DTMA-225	36	6.678323702	6.678323702	6.678323702	6.678323702	6.678323702	6.678323702	6.678323702	6.678323702	6.678323702	6.678323702	6.678323702	6.678323702	6.678323702	6.678323702	6.678323702
DTMA-228	36	6.964989631	6.964989631	6.964989631	6.964989631	6.964989631	6.964989631	6.964989631	6.964989631	6.964989631	6.964989631	6.964989631	6.964989631	6.964989631	6.964989631	6.964989631
DTMA-230	36	7.351489367	7.351489367	7.351489367	7.351489367	7.351489367	7.351489367	7.351489367	7.351489367	7.351489367	7.351489367	7.351489367	7.351489367	7.351489367	7.351489367	7.351489367
DTMA-231	36	7.578820637	7.578820637	7.578820637	7.578820637	7.578820637	7.578820637	7.578820637	7.578820637	7.578820637	7.578820637	7.578820637	7.578820637	7.578820637	7.578820637	7.578820637
DTMA-232	36	6.440000552	6.440000552	6.440000552	6.440000552	6.440000552	6.440000552	6.440000552	6.440000552	6.440000552	6.440000552	6.440000552	6.440000552	6.440000552	6.440000552	6.440000552
DTMA-233	36	7.410216517	7.410216517	7.410216517	7.410216517	7.410216517	7.410216517	7.410216517	7.410216517	7.410216517	7.410216517	7.410216517	7.410216517	7.410216517	7.410216517	7.410216517
DTMA-235	36	6.788941345	6.788941345	6.788941345	6.788941345	6.788941345	6.788941345	6.788941345	6.788941345	6.788941345	6.788941345	6.788941345	6.788941345	6.788941345	6.788941345	6.788941345
DTMA-238	36	7.841693928	7.841693928	7.841693928	7.841693928	7.841693928	7.841693928	7.841693928	7.841693928	7.841693928	7.841693928	7.841693928	7.841693928	7.841693928	7.841693928	7.841693928
DTMA-239	36	7.166377924	7.166377924	7.166377924	7.166377924	7.166377924	7.166377924	7.166377924	7.166377924	7.166377924	7.166377924	7.166377924	7.166377924	7.166377924	7.166377924	7.166377924
DTMA-240	36	6.870617267	6.870617267	6.870617267	6.870617267	6.870617267	6.870617267	6.870617267	6.870617267	6.870617267	6.870617267	6.870617267	6.870617267	6.870617267	6.870617267	6.870617267
DTMA-242	36	7.346688582	7.346688582	7.346688582	7.346688582	7.346688582	7.346688582	7.346688582	7.346688582	7.346688582	7.346688582	7.346688582	7.346688582	7.346688582	7.346688582	7.346688582
DTMA-246	36	8.401891792	8.401891792	8.401891792	8.401891792	8.401891792	8.401891792	8.401891792	8.401891792	8.401891792	8.401891792	8.401891792	8.401891792	8.401891792	8.401891792	8.401891792
DTMA-247	36	7.290065178	7.290065178	7.290065178	7.290065178	7.290065178	7.290065178	7.290065178	7.290065178	7.290065178	7.290065178	7.290065178	7.290065178	7.290065178	7.290065178	7.290065178
DTMA-248	36	7.122340418	7.122340418	7.122340418	7.122340418	7.122340418	7.122340418	7.122340418	7.122340418	7.122340418	7.122340418	7.122340418	7.122340418	7.122340418	7.122340418	7.122340418
DTMA-250	36	8.255570221	8.255570221	8.255570221	8.255570221	8.255570221	8.255570221	8.255570221	8.255570221	8.255570221	8.255570221	8.255570221	8.255570221	8.255570221	8.255570221	8.255570221
DTMA-252	36	7.834043359	7.834043359	7.834043359	7.834043359	7.834043359	7.834043359	7.834043359	7.834043359	7.834043359	7.834043359	7.834043359	7.834043359	7.834043359	7.834043359	7.834043359
DTMA-257	36	8.294863862	8.294863862	8.294863862	8.294863862	8.294863862	8.294863862	8.294863862	8.294863862	8.294863862	8.294863862	8.294863862	8.294863862	8.294863862	8.294863862	8.294863862
DTMA-258	36	7.854723314	7.854723314	7.854723314	7.854723314	7.854723314	7.854723314	7.854723314	7.854723314	7.854723314	7.854723314	7.854723314	7.854723314	7.854723314	7.854723314	7.854723314
DTMA-264	36	7.106460279	7.106460279	7.106460279	7.106460279	7.106460279	7.106460279	7.106460279	7.106460279	7.106460279	7.106460279	7.106460279	7.106460279	7.106460279	7.106460279	7.106460279
DTMA-265	36	6.943376987	6.943376987	6.943376987	6.943376987	6.943376987	6.943376987	6.943376987	6.943376987	6.943376987	6.943376987	6.943376987	6.943376987	6.943376987	6.943376987	6.943376987
DTMA-271	36	8.410447472	8.410447472	8.410447472	8.410447472	8.410447472	8.410447472	8.410447472	8.410447472	8.410447472	8.410447472	8.410447472	8.410447472	8.410447472	8.410447472	8.410447472
DTMA-283	36	6.550241424	6.550241424	6.550241424	6.550241424	6.550241424	6.550241424	6.550241424	6.550241424	6.550241424	6.550241424	6.550241424	6.550241424	6.550241424	6.550241424	6.550241424
DTMA-285	36	7.359356142	7.359356142	7.359356142	7.359356142	7.359356142	7.359356142	7.359356142	7.359356142	7.359356142	7.359356142	7.359356142	7.359356142	7.359356142	7.359356142	7.359356142
DTMA-287	36	7.701936502	7.701936502	7.701936502	7.701936502	7.701936502	7.701936502	7.701936502	7.701936502	7.701936502	7.701936502	7.701936502	7.701936502	7.701936502	7.701936502	7.701936502
DTMA-29	36	6.395327554	6.395327554	6.395327554	6.395327554	6.395327554	6.395327554	6.395327554	6.395327554	6.395327554	6.395327554	6.395327554	6.395327554	6.395327554	6.395327554	6.395327554
DTMA-298	36	8.691417282	8.691417282	8.691417282	8.691417282	8.691417282	8.691417282	8.691417282	8.691417282	8.691417282	8.691417282	8.691417282	8.691417282	8.691417282	8.691417282	8.691417282
DTMA-3	36	6.577711257	6.577711257	6.577711257	6.577711257	6.577711257	6.577711257	6.577711257	6.577711257	6.577711257	6.577711257	6.577711257	6.577711257	6.577711257	6.577711257	6.577711257
DTMA-31	36	6.350686345	6.350686345	6.350686345	6.350686345	6.350686345	6.350686345	6.350686345	6.350686345	6.350686345	6.350686345	6.350686345	6.350686345	6.350686345	6.350686345	6.350686345
DTMA-32	36	6.119332047	6.119332047	6.119332047	6.119332047	6.119332047	6.119332047	6.119332047	6.119332047	6.119332047	6.119332047	6.119332047	6.119332047	6.119332047	6.119332047	6.119332047
DTMA-36	36	6.149057014	6.149057014	6.149057014	6.149057014	6.149057014	6.149057014	6.149057014	6.149057014	6.149057014	6.149057014	6.149057014	6.149057014	6.149057014	6.149057014	6.149057014
DTMA-47	36	5.895449162	5.895449162	5.895449162	5.895449162	5.895449162	5.895449162	5.895449162	5.895449162	5.895449162	5.895449162	5.895449162	5.895449162	5.895449162	5.895449162	5.895449162
DTMA-5	36	6.566416185	6.566416185	6.566416185	6.566416185	6.566416185	6.566416185	6.566416185	6.566416185	6.566416185	6.566416185	6.566416185	6.566416185	6.566416185	6.566416185	6.566416185
DTMA-52	36	7.170264268	7.170264268	7.170264268	7.170264268	7.170264268	7.170264268	7.170264268	7.170264268	7.170264268	7.170264268	7.170264268	7.170264268	7.170264268	7.170264268	7.170264268
DTMA-55	36	7.631185946	7.631185946	7.631185946	7.631185946	7.631185946	7.631185946	7.631185946	7.631185946	7.631185946	7.631185946	7.631185946	7.631185946	7.631185946	7.631185946	7.631185946
DTMA-56	36	6.942397564	6.942397564	6.942397564	6.942397564	6.942397564	6.942397564	6.942397564	6.942397564	6.942397564	6.942397564	6.942397564	6.942397564	6.942397564	6.942397564	6.942397564
DTMA-57	36	7.034111559	7.034111559	7.034111559	7.034111559	7.034111559	7.034111559	7.034111559	7.034111559	7.034111559	7.034111559	7.034111559	7.034111559	7.034111559	7.034111559	7.034111559
DTMA-58	36	6.666849826	6.666849826	6.666849826	6.666849826	6.666849826	6.666849826	6.666849826	6.666849826	6.666849826	6.666849826	6.666849826	6.666849826	6.666849826	6.666849826	6.666849826
DTMA-60	36	6.958213246	6.958213246	6.958213246	6.958213246	6.958213246	6.958213246	6.958213246	6.958213246	6.958213246	6.958213246	6.958213246	6.958213246	6.958213246	6.958213246	6.958213246
DTMA-62	36	7.185309747	7.185309747	7.185309747	7.185309747	7.185309747	7.185309747	7.185309747	7.185309747	7.185309747	7.185309747	7.185309747	7.185309747	7.185309747	7.185309747	7.185309747
DTMA-63	36	7.030284949	7.030284949	7.030284949	7.030284949	7.030284949	7.030284949	7.030284949	7.030284949	7.030284949	7.030284949	7.030284949	7.030284949	7.030284949	7.030284949	7.030284949
DTMA-64	36	8.162326609	8.162326609	8.162326609	8.162326609	8.162326609	8.162326609	8.162326609	8.162326609	8.162326609	8.162326609	8.162326609	8.162326609	8.162326609	8.162326609	8.162326609
DTMA-66	36	5.821099962	5.821099962	5.821099962	5.821099962	5.821099962	5.821099962	5.821099962	5.821099962	5.821099962	5.821099962	5.821099962	5.821099962	5.821099962	5.821099962	5.821099962
DTMA-70	36	7.665048949	7.665048949	7.665048949	7.665048949	7.665048949	7.665048949	7.665048949	7.665048949	7.665048949	7.665048949	7.665048949	7.665048949	7.665048949	7.665048949	7.665048949
DTMA-71	36	6.915880964	6.915880964	6.915880964	6.915880964	6.915880964	6.915880964	6.915880964	6.915880964	6.915880964	6.915880964	6.915880964	6.915880964	6.915880964	6.915880964	6.915880964
DTMA-72	36	7.094505362	7.094505362	7.094505362	7.094505362	7.094505362	7.094505362	7.094505362	7.094505362	7.094505362	7.094505362	7.094505362	7.094505362	7.094505362	7.094505362	7.094505362
DTMA-73	36	7.016681046	7.016681046	7.016681046	7.016681046	7.016681046	7.016681046	7.016681046	7.016681046	7.016681046	7.016681046	7.016681046	7.016681046	7.016681046	7.016681046	7.016681046
DTMA-74	36	6.138325851	6.138325851	6.138325851	6.138325851	6.138325851	6.138325851	6.138325851	6.138325851	6.138325851	6.138325851	6.138325851	6.138325851	6.138325851	6.138325851	6.138325851
DTMA-75	36	6.724396668	6.724396668	6.724396668	6.724396668	6.724396668	6.724396668	6.724396668	6.724396668	6.724396668	6.724396668	6.724396668	6.724396668	6.724396668	6.724396668	6.724396668
DTMA-77	36	6.300570852	6.300570852	6.300570852	6.300570852	6.300570852	6.300570852	6.300570852	6.300570852	6.300570852	6.300570852	6.300570852	6.300570852	6.300570852	6.300570852	6.300570852
DTMA-81	36	6.585775766	6.585775766	6.585775766	6.585775766	6.585775766	6.585775766	6.585775766	6.585775766	6.585775766	6.585775766	6.585775766	6.585775766	6.585775766	6.585775766	6.585775766
DTMA-83	36	5.6923835	5.6923835	5.6923835	5.6923835	5.6923835	5.6923835	5.6923835	5.6923835	5.6923835	5.6923835	5.6923835	5.6923835	5.6923835	5.6923835	5.6923835
DTMA-85	36	6.489302289	6.489302289	6.489302289	6.489302289	6.489302289	6.489302289	6.489302289	6.489302289	6.489302289	6.489302289	6.489302289	6.489302289	6.489302289	6.489302289	6.489302289
DTMA-86	36	6.960425641	6.960425641	6.960425641	6.960425641	6.960425641	6.960425641	6.960425641	6.960425641	6.960425641	6.960425641	6.960425641	6.960425641	6.960425641	6.960425641	6.960425641
DTMA-87	36	7.304239408	7.304239408	7.304239408	7.304239408	7.304239408	7.304239408	7.304239408	7.304239408	7.304239408	7.304239408	7.304239408	7.304239408	7.304239408	7.304239408	7.304239408
DTMA-89	36	6.532346725	6.532346725	6.532346725	6.532346725	6.532346725	6.532346725	6.532346725	6.532346725	6.532346725	6.532346725	6.532346725	6.532346725	6.532346725	6.532346725	6.532346725
DTMA-91	36	7.413378927	7.413378927	7.413378927	7.413378927	7.413378927	7.413378927	7.413378927	7.413378927	7.413378927	7.413378927	7.413378927	7.413378927	7.413378927	7.413378927	7.413378927
DTMA-92	36	7.32679032	7.32679032	7.32679032	7.32679032	7.32679032	7.32679032	7.32679032	7.32679032	7.32679032	7.32679032	7.32679032	7.32679032	7.32679032	7.32679032	7.32679032
DTMA-93	36	6.971534404	6.971534404	6.971534404	6.971534404	6.971534404	6.971534404	6.971534404	6.971534404	6.971534404	6.971534404	6.971534404	6.971534404	6.971534404	6.971534404	6.971534404
DTMA-94	36	6.495700849	6.495700849	6.495700849	6.495700849	6.495700849	6.495700849	6.495700849	6.495700849	6.495700849	6.495700849	6.495700849	6.495700849	6.495700849	6.495700849	6.495700849
DTMA-95	36	6.58919075	6.58919075	6.58919075	6.58919075	6.58919075	6.58919075	6.58919075	6.58919075	6.58919075	6.58919075	6.58919075	6.58919075	6.58919075	6.58919075	6.58919075
DTMA-96	36	5.524343207	5.524343207	5.524343207	5.524343207	5.524343207	5.524343207	5.524343207	5.524343207	5.524343207	5.524343207	5.524343207	5.524343207	5.524343207	5.524343207	5.524343207
DTMA-98	36	7.319334535	7.319334535	7.319334535	7.319334535	7.319334535	7.319334535	7.319334535	7.319334535	7.319334535	7.319334535	7.319334535	7.319334535	7.319334535	7.319334535	7.319334535
DTMA-10	36	5.951214874	5.951214874	5.951214874	5.951214874	5.951214874	5.951214874	5.951214874	5.951214874	5.951214874	5.951214874	5.951214874	5.951214874	5.951214874	5.951214874	5.951214874
DTMA-103	36	7.372052562	7.372052562	7.372052562	7.372052562	7.372052562	7.372052562	7.372052562	7.372052562	7.372052562	7.372052562	7.372052562	7.372052562	7.372052562	7.372052562	7.372052562
DTMA-104	36	7.479447396	7.479447396	7.479447396	7.479447396	7.479447396	7.479447396	7.479447396	7.479447396	7.479447396	7.479447396	7.479447396	7.479447396	7.479447396	7.479447396	7.479447396
DTMA-106	36	4.787880255	4.787880255	4.787880255	4.787880255	4.787880255	4.787880255	4.787880255	4.787880255	4.787880255	4.787880255	4.787880255	4.787880255	4.787880255	4.787880255	4.787880255
DTMA-108	36	4.98084058	4.98084058	4.98084058	4.98084058	4.98084058	4.98084058	4.98084058	4.98084058	4.98084058	4.98084058	4.98084058	4.98084058	4.98084058	4.98084058	4.98084058
DTMA-110	36	7.144727117	7.144727117	7.144727117	7.144727117	7.144727117	7.144727117	7.144727117	7.144727117	7.144727117	7.144727117	7.144727117	7.144727117	7.144727117	7.144727117	7.144727117
DTMA-128	36	7.23650814	7.23650814	7.23650814	7.23650814	7.23650814	7.23650814	7.23650814	7.23650814	7.23650814	7.23650814	7.23650814	7.23650814	7.23650814	7.23650814	7.23650814
DTMA-129	36	7.664530181	7.664530181	7.664530181	7.664530181	7.664530181	7.664530181	7.664530181	7.664530181	7.664530181	7.664530181	7.664530181	7.664530181	7.664530181	7.664530181	7.664530181
DTMA-13	36	6.731241779	6.731241779	6.731241779	6.731241779	6.731241779	6.731241779	6.731241779	6.731241779	6.731241779	6.731241779	6.731241779	6.731241779	6.731241779	6.731241779	6.731241779
DTMA-136	36	7.280615134	7.280615134	7.280615134	7.280615134	7.280615134	7.280615134	7.280615134	7.280615134	7.280615134	7.280615134	7.280615134	7.280615134	7.280615134	7.280615134	7.280615134
DTMA-137	36	7.005184325	7.005184325	7.005184325	7.005184325	7.005184325	7.005184325	7.005184325	7.005184325	7.005184325	7.005184325	7.005184325	7.005184325	7.005184325	7.005184325	7.005184325
DTMA-138	36	7.001631974	7.001631974	7.001631974	7.001631974	7.001631974	7.001631974	7.001631974	7.001631974	7.001631974	7.001631974	7.001631974	7.001631974	7.001631974	7.001631974	7.001631974
DTMA-139	36	7.219847027	7.219847027	7.219847027	7.219847027	7.219847027	7.219847027	7.219847027	7.219847027	7.219847027	7.219847027	7.219847027	7.219847027	7.219847027	7.219847027	7.219847027
DTMA-14	36	6.006168567	6.006168567	6.006168567	6.006168567	6.006168567	6.006168567	6.006168567	6.006168567	6.006168567	6.006168567	6.006168567	6.006168567	6.006168567	6.006168567	6.006168567
DTMA-140	36	8.437776647	8.437776647	8.437776647	8.437776647	8.437776647	8.437776647	8.437776647	8.437776647	8.437776647	8.437776647	8.437776647	8.437776647	8.437776647	8.437776647	8.437776647
DTMA-144	36	7.637432487	7.637432487	7.637432487	7.637432487	7.637432487	7.637432487	7.637432487	7.637432487	7.637432487	7.637432487	7.637432487	7.637432487	7.637432487	7.637432487	7.637432487
DTMA-145	36	7.576367784	7.576367784	7.576367784	7.576367784	7.576367784	7.576367784	7.576367784	7.576367784	7.576367784	7.576367784	7.576367784	7.576367784	7.576367784	7.576367784	7.576367784
DTMA-146	36	6.639007244	6.639007244	6.639007244	6.639007244	6.639007244	6.639007244	6.639007244	6.639007244	6.639007244	6.639007244	6.639007244	6.639007244	6.639007244	6.639007244	6.639007244
DTMA-147	36	3.825619169	3.825619169	3.825619169	3.825619169	3.825619169	3.825619169	3.825619169	3.825619169	3.825619169	3.825619169	3.825619169	3.825619169	3.825619169	3.825619169	3.825619169
DTMA-148	36	6.58258731	6.58258731	6.58258731	6.58258731	6.58258731	6.58258731	6.58258731	6.58258731	6.58258731	6.58258731	6.58258731	6.58258731	6.58258731	6.58258731	6.58258731
DTMA-150	36	5.883725182	5.883725182	5.883725182	5.883725182	5.883725182	5.883725182	5.883725182	5.883725182	5.883725182	5.883725182	5.883725182	5.883725182	5.883725182	5.883725182	5.883725182
DTMA-151	36	7.550895325	7.550895325	7.550895325	7.550895325	7.550895325	7.550895325	7.550895325	7.550895325	7.550895325	7.550895325	7.550895325	7.550895325	7.550895325	7.550895325	7.550895325
DTMA-152	36	7.527009806	7.527009806	7.527009806	7.527009806	7.527009806	7.527009806	7.527009806	7.527009806	7.527009806	7.527009806	7.527009806	7.527009806	7.527009806	7.527009806	7.527009806
DTMA-157	36	7.007903406	7.007903406	7.007903406	7.007903406	7.007903406	7.007903406	7.007903406	7.007903406	7.007903406	7.007903406	7.007903406	7.007903406	7.007903406	7.007903406	7.007903406
DTMA-160	36	6.507504157	6.507504157	6.507504157	6.507504157	6.507504157	6.507504157	6.507504157	6.507504157	6.507504157	6.507504157	6.507504157	6.507504157	6.507504157	6.507504157	6.507504157
DTMA-164	36	6.755344345	6.755344345	6.755344345	6.755344345	6.755344345	6.755344345	6.755344345	6.755344345	6.755344345	6.755344345	6.755344345	6.755344345	6.755344345	6.755344345	6.755344345
DTMA-166	36	6.756374207	6.756374207	6.756374207	6.756374207	6.756374207	6.756374207	6.756374207	6.756374207	6.756374207	6.756374207	6.756374207	6.756374207	6.756374207	6.756374207	6.756374207
DTMA-174	36	6.545599756	6.545599756	6.545599756	6.545599756	6.545599756	6.545599756	6.545599756	6.545599756	6.545599756	6.545599756	6.545599756	6.545599756	6.545599756	6.545599756	6.545599756
DTMA-175	36	6.632324436	6.632324436	6.632324436	6.632324436	6.632324436	6.632324436	6.632324436	6.632324436	6.632324436	6.632324436	6.632324436	6.632324436	6.632324436	6.632324436	6.632324436
DTMA-177	36	6.648862886	6.648862886	6.648862886	6.648862886	6.648862886	6.648862886	6.648862886	6.648862886	6.648862886	6.648862886	6.648862886	6.648862886	6.648862886	6.648862886	6.648862886
DTMA-178	36	7.363845639	7.363845639	7.363845639	7.363845639	7.363845639	7.363845639	7.363845639	7.363845639	7.363845639	7.363845639	7.363845639	7.363845639	7.363845639	7.363845639	7.363845639
DTMA-179	36	7.087205899	7.087205899	7.087205899	7.087205899	7.087205899	7.087205899	7.087205899	7.087205899	7.087205899	7.087205899	7.087205899	7.087205899	7.087205899	7.087205899	7.087205899
DTMA-180	36	7.701393436	7.701393436	7.701393436	7.701393436	7.701393436	7.701393436	7.701393436	7.701393436	7.701393436	7.701393436	7.701393436	7.701393436	7.701393436	7.701393436	7.701393436
DTMA-182	36	6.982033987	6.982033987	6.982033987	6.982033987	6.982033987	6.982033987	6.982033987	6.982033987	6.982033987	6.982033987	6.982033987	6.982033987	6.982033987	6.982033987	6.982033987
DTMA-184	36	6.622456262	6.622456262	6.622456262	6.622456262	6.622456262	6.622456262	6.622456262	6.622456262	6.622456262	6.622456262	6.622456262	6.622456262	6.622456262	6.622456262	6.622456262
DTMA-185	36	7.527823833	7.527823833	7.527823833	7.527823833	7.527823833	7.527823833	7.527823833	7.527823833	7.527823833	7.527823833	7.527823833	7.527823833	7.527823833	7.527823833	7.527823833
DTMA-187	36	7.033086472	7.033086472	7.033086472	7.033086472	7.033086472	7.033086472	7.033086472	7.033086472	7.033086472	7.033086472	7.033086472	7.033086472	7.033086472	7.033086472	7.033086472
DTMA-188	36	7.332054539	7.332054539	7.332054539	7.332054539	7.332054539	7.332054539	7.332054539	7.332054539	7.332054539	7.332054539	7.332054539	7.332054539	7.332054539	7.332054539	7.332054539
DTMA-189	36	5.883067223	5.883067223	5.883067223	5.883067223	5.883067223	5.883067223	5.883067223	5.883067223	5.883067223	5.883067223	5.883067223	5.883067223	5.883067223	5.883067223	5.883067223
DTMA-190	36	6.653362623	6.653362623	6.653362623	6.653362623	6.653362623	6.653362623	6.653362623	6.653362623	6.653362623	6.653362623	6.653362623	6.653362623	6.653362623	6.653362623	6.653362623
DTMA-193	36	7.08914659	7.08914659	7.08914659	7.08914659	7.08914659	7.08914659	7.08914659	7.08914659	7.08914659	7.08914659	7.08914659	7.08914659	7.08914659	7.08914659	7.08914659
DTMA-194	36	7.738484887	7.738484887	7.738484887	7.738484887	7.738484887	7.738484887	7.738484887	7.738484887	7.738484887	7.738484887	7.738484887	7.738484887	7.738484887	7.738484887	7.738484887
DTMA-195	36	7.417536275	7.417536275	7.417536275	7.417536275	7.417536275	7.417536275	7.417536275	7.417536275	7.417536275	7.417536275	7.417536275	7.417536275	7.417536275	7.417536275	7.417536275
DTMA-198	36	6.989339731	6.989339731	6.989339731	6.989339731	6.989339731	6.989339731	6.989339731	6.989339731	6.989339731	6.989339731	6.989339731	6.989339731	6.989339731	6.989339731	6.989339731
DTMA-199	36	6.83832398	6.83832398	6.83832398	6.83832398	6.83832398	6.83832398	6.83832398	6.83832398	6.83832398	6.83832398	6.83832398	6.83832398	6.83832398	6.83832398	6.83832398
DTMA-2	36	6.934347846	6.934347846	6.934347846	6.934347846	6.934347846	6.934347846	6.934347846	6.934347846	6.934347846	6.934347846	6.934347846	6.934347846	6.934347846	6.934347846	6.934347846
DTMA-200	36	7.431212737	7.431212737	7.431212737	7.431212737	7.431212737	7.431212737	7.431212737	7.431212737	7.431212737	7.431212737	7.431212737	7.431212737	7.431212737	7.431212737	7.431212737
DTMA-202	36	7.337112639	7.337112639	7.337112639	7.337112639	7.337112639	7.337112639	7.337112639	7.337112639	7.337112639	7.337112639	7.337112639	7.337112639	7.337112639	7.337112639	7.337112639
DTMA-203	36	7.179518644	7.179518644	7.179518644	7.179518644	7.179518644	7.179518644	7.179518644	7.179518644	7.179518644	7.179518644	7.179518644	7.179518644	7.179518644	7.179518644	7.179518644
DTMA-205	36	7.219556676	7.219556676	7.219556676	7.219556676	7.219556676	7.219556676	7.219556676	7.219556676	7.219556676	7.219556676	7.219556676	7.219556676	7.219556676	7.219556676	7.219556676
DTMA-208	36	6.31058783	6.31058783	6.31058783	6.31058783	6.31058783	6.31058783	6.31058783	6.31058783	6.31058783	6.31058783	6.31058783	6.31058783	6.31058783	6.31058783	6.31058783
DTMA-21	36	6.280123284	6.280123284	6.280123284	6.280123284	6.280123284	6.280123284	6.280123284	6.280123284	6.280123284	6.280123284	6.280123284	6.280123284	6.280123284	6.280123284	6.280123284
DTMA-211	36	6.26552371	6.26552371	6.26552371	6.26552371	6.26552371	6.26552371	6.26552371	6.26552371	6.26552371	6.26552371	6.26552371	6.26552371	6.26552371	6.26552371	6.26552371
DTMA-215	36	6.394283701	6.394283701	6.394283701	6.394283701	6.394283701	6.394283701	6.394283701	6.394283701	6.394283701	6.394283701	6.394283701	6.394283701	6.394283701	6.394283701	6.394283701
DTMA-216	36	8.076163959	8.076163959	8.076163959	8.076163959	8.076163959	8.076163959	8.076163959	8.076163959	8.076163959	8.076163959	8.076163959	8.076163959	8.076163959	8.076163959	8.076163959
DTMA-221	36	7.181859727	7.181859727	7.181859727	7.181859727	7.181859727	7.181859727	7.181859727	7.181859727	7.181859727	7.181859727	7.181859727	7.181859727	7.181859727	7.181859727	7.181859727
DTMA-222	36	7.105909425	7.105909425	7.105909425	7.105909425	7.105909425	7.105909425	7.105909425	7.105909425	7.105909425	7.105909425	7.105909425	7.105909425	7.105909425	7.105909425	7.105909425
DTMA-226	36	6.517216221	6.517216221	6.517216221	6.517216221	6.517216221	6.517216221	6.517216221	6.517216221	6.517216221	6.517216221	6.517216221	6.517216221	6.517216221	6.517216221	6.517216221
DTMA-227	36	7.046380145	7.046380145	7.046380145	7.046380145	7.046380145	7.046380145	7.046380145	7.046380145	7.046380145	7.046380145	7.046380145	7.046380145	7.046380145	7.046380145	7.046380145
DTMA-229	36	5.812942343	5.812942343	5.812942343	5.812942343	5.812942343	5.812942343	5.812942343	5.812942343	5.812942343	5.812942343	5.812942343	5.812942343	5.812942343	5.812942343	5.812942343
DTMA-234	36	6.486836257	6.486836257	6.486836257	6.486836257	6.486836257	6.486836257	6.486836257	6.486836257	6.486836257	6.486836257	6.486836257	6.486836257	6.486836257	6.486836257	6.486836257
DTMA-236	36	6.742199727	6.742199727	6.742199727	6.742199727	6.742199727	6.742199727	6.742199727	6.742199727	6.742199727	6.742199727	6.742199727	6.742199727	6.742199727	6.742199727	6.742199727
DTMA-237	36	6.785677071	6.785677071	6.785677071	6.785677071	6.785677071	6.785677071	6.785677071	6.785677071	6.785677071	6.785677071	6.785677071	6.785677071	6.785677071	6.785677071	6.785677071
DTMA-24	36	7.235466225	7.235466225	7.235466225	7.235466225	7.235466225	7.235466225	7.235466225	7.235466225	7.235466225	7.235466225	7.235466225	7.235466225	7.235466225	7.235466225	7.235466225
DTMA-241	36	5.79860995	5.79860995	5.79860995	5.79860995	5.79860995	5.79860995	5.79860995	5.79860995	5.79860995	5.79860995	5.79860995	5.79860995	5.79860995	5.79860995	5.79860995
DTMA-243	36	7.086068251	7.086068251	7.086068251	7.086068251	7.086068251	7.086068251	7.086068251	7.086068251	7.086068251	7.086068251	7.086068251	7.086068251	7.086068251	7.086068251	7.086068251
DTMA-244	36	6.686757171	6.686757171	6.686757171	6.686757171	6.686757171	6.686757171	6.686757171	6.686757171	6.686757171	6.686757171	6.686757171	6.686757171	6.686757171	6.686757171	6.686757171
DTMA-245	36	7.991073525	7.991073525	7.991073525	7.991073525	7.991073525	7.991073525	7.991073525	7.991073525	7.991073525	7.991073525	7.991073525	7.991073525	7.991073525	7.991073525	7.991073525
DTMA-249	36	6.537216893	6.537216893	6.537216893	6.537216893	6.537216893	6.537216893	6.537216893	6.537216893	6.537216893	6.537216893	6.537216893	6.537216893	6.537216893	6.537216893	6.537216893
DTMA-25	36	6.61732726	6.61732726	6.61732726	6.61732726	6.61732726	6.61732726	6.61732726	6.61732726	6.61732726	6.61732726	6.61732726	6.61732726	6.61732726	6.61732726	6.61732726
DTMA-251	36	7.222370305	7.222370305	7.222370305	7.222370305	7.222370305	7.222370305	7.222370305	7.222370305	7.222370305	7.222370305	7.222370305	7.222370305	7.222370305	7.222370305	7.222370305
DTMA-253	36	7.911410946	7.911410946	7.911410946	7.911410946	7.911410946	7.911410946	7.911410946	7.911410946	7.911410946	7.911410946	7.911410946	7.911410946	7.911410946	7.911410946	7.911410946
DTMA-254	36	8.030163733	8.030163733	8.030163733	8.030163733	8.030163733	8.030163733	8.030163733	8.030163733	8.030163733	8.030163733	8.030163733	8.030163733	8.030163733	8.030163733	8.030163733
DTMA-255	36	7.449478	7.449478	7.449478	7.449478	7.449478	7.449478	7.449478	7.449478	7.449478	7.449478	7.449478	7.449478	7.449478	7.449478	7.449478
DTMA-256	36	7.931121842	7.931121842	7.931121842	7.931121842	7.931121842	7.931121842	7.931121842	7.931121842	7.931121842	7.931121842	7.931121842	7.931121842	7.931121842	7.931121842	7.931121842
DTMA-259	36	7.066849992	7.066849992	7.066849992	7.066849992	7.066849992	7.066849992	7.066849992	7.066849992	7.066849992	7.066849992	7.066849992	7.066849992	7.066849992	7.066849992	7.066849992
DTMA-26	36	6.144853538	6.144853538	6.144853538	6.144853538	6.144853538	6.144853538	6.144853538	6.144853538	6.144853538	6.144853538	6.144853538	6.144853538	6.144853538	6.144853538	6.144853538
DTMA-260	36	7.123496882	7.123496882	7.123496882	7.123496882	7.123496882	7.123496882	7.123496882	7.123496882	7.123496882	7.123496882	7.123496882	7.123496882	7.123496882	7.123496882	7.123496882
DTMA-261	36	8.135049659	8.135049659	8.135049659	8.135049659	8.135049659	8.135049659	8.135049659	8.135049659	8.135049659	8.135049659	8.135049659	8.135049659	8.135049659	8.135049659	8.135049659
DTMA-262	36	7.736818599	7.736818599	7.736818599	7.736818599	7.736818599	7.736818599	7.736818599	7.736818599	7.736818599	7.736818599	7.736818599	7.736818599	7.736818599	7.736818599	7.736818599
DTMA-263	36	7.112279599	7.112279599	7.112279599	7.112279599	7.112279599	7.112279599	7.112279599	7.112279599	7.112279599	7.112279599	7.112279599	7.112279599	7.112279599	7.112279599	7.112279599
DTMA-266	36	7.728969837	7.728969837	7.728969837	7.728969837	7.728969837	7.728969837	7.728969837	7.728969837	7.728969837	7.728969837	7.728969837	7.728969837	7.728969837	7.728969837	7.728969837
DTMA-267	36	6.961152464	6.961152464	6.961152464	6.961152464	6.961152464	6.961152464	6.961152464	6.961152464	6.961152464	6.961152464	6.961152464	6.961152464	6.961152464	6.961152464	6.961152464
DTMA-268	36	6.389814894	6.389814894	6.389814894	6.389814894	6.389814894	6.389814894	6.389814894	6.389814894	6.389814894	6.389814894	6.389814894	6.389814894	6.389814894	6.389814894	6.389814894
DTMA-269	36	6.601219127	6.601219127	6.601219127	6.601219127	6.601219127	6.601219127	6.601219127	6.601219127	6.601219127	6.601219127	6.601219127	6.601219127	6.601219127	6.601219127	6.601219127
DTMA-27	36	6.355808507	6.355808507	6.355808507	6.355808507	6.355808507	6.355808507	6.355808507	6.355808507	6.355808507	6.355808507	6.355808507	6.355808507	6.355808507	6.355808507	6.355808507
DTMA-270	36	5.837444804	5.837444804	5.837444804	5.837444804	5.837444804	5.837444804	5.837444804	5.837444804	5.837444804	5.837444804	5.837444804	5.837444804	5.837444804	5.837444804	5.837444804
DTMA-275	36	7.242373993	7.242373993	7.242373993	7.242373993	7.242373993	7.242373993	7.242373993	7.242373993	7.242373993	7.242373993	7.242373993	7.242373993	7.242373993	7.242373993	7.242373993
DTMA-28	36	5.388032256	5.388032256	5.388032256	5.388032256	5.388032256	5.388032256	5.388032256	5.388032256	5.388032256	5.388032256	5.388032256	5.388032256	5.388032256	5.388032256	5.388032256
DTMA-280	36	6.717202614	6.717202614	6.717202614	6.717202614	6.717202614	6.717202614	6.717202614	6.717202614	6.717202614	6.717202614	6.717202614	6.717202614	6.717202614	6.717202614	6.717202614
DTMA-281	36	7.104457306	7.104457306	7.104457306	7.104457306	7.104457306	7.104457306	7.104457306	7.104457306	7.104457306	7.104457306	7.104457306	7.104457306	7.104457306	7.104457306	7.104457306
DTMA-282	36	6.183448644	6.183448644	6.183448644	6.183448644	6.183448644	6.183448644	6.183448644	6.183448644	6.183448644	6.183448644	6.183448644	6.183448644	6.183448644	6.183448644	6.183448644
DTMA-284	36	7.459423735	7.459423735	7.459423735	7.459423735	7.459423735	7.459423735	7.459423735	7.459423735	7.459423735	7.459423735	7.459423735	7.459423735	7.459423735	7.459423735	7.459423735
DTMA-286	36	7.715162158	7.715162158	7.715162158	7.715162158	7.715162158	7.715162158	7.715162158	7.715162158	7.715162158	7.715162158	7.715162158	7.715162158	7.715162158	7.715162158	7.715162158
DTMA-289	36	7.956363552	7.956363552	7.956363552	7.956363552	7.956363552	7.956363552	7.956363552	7.956363552	7.956363552	7.956363552	7.956363552	7.956363552	7.956363552	7.956363552	7.956363552
DTMA-291	36	6.348289857	6.348289857	6.348289857	6.348289857	6.348289857	6.348289857	6.348289857	6.348289857	6.348289857	6.348289857	6.348289857	6.348289857	6.348289857	6.348289857	6.348289857
DTMA-292	36	7.284833549	7.284833549	7.284833549	7.284833549	7.284833549	7.284833549	7.284833549	7.284833549	7.284833549	7.284833549	7.284833549	7.284833549	7.284833549	7.284833549	7.284833549
DTMA-293	36	8.006960739	8.006960739	8.006960739	8.006960739	8.006960739	8.006960739	8.006960739	8.006960739	8.006960739	8.006960739	8.006960739	8.006960739	8.006960739	8.006960739	8.006960739
DTMA-294	36	8.929836694	8.929836694	8.929836694	8.929836694	8.929836694	8.929836694	8.929836694	8.929836694	8.929836694	8.929836694	8.929836694	8.929836694	8.929836694	8.929836694	8.929836694
DTMA-296	36	6.451743629	6.451743629	6.451743629	6.451743629	6.451743629	6.451743629	6.451743629	6.451743629	6.451743629	6.451743629	6.451743629	6.451743629	6.451743629	6.451743629	6.451743629
DTMA-297	36	7.360267755	7.360267755	7.360267755	7.360267755	7.360267755	7.360267755	7.360267755	7.360267755	7.360267755	7.360267755	7.360267755	7.360267755	7.360267755	7.360267755	7.360267755
DTMA-299	36	7.855773002	7.855773002	7.855773002	7.855773002	7.855773002	7.855773002	7.855773002	7.855773002	7.855773002	7.855773002	7.855773002	7.855773002	7.855773002	7.855773002	7.855773002
DTMA-300	36	8.203384214	8.203384214	8.203384214	8.203384214	8.203384214	8.203384214	8.203384214	8.203384214	8.203384214	8.203384214	8.203384214	8.203384214	8.203384214	8.203384214	8.203384214
DTMA-33	36	7.016647913	7.016647913	7.016647913	7.016647913	7.016647913	7.016647913	7.016647913	7.016647913	7.016647913	7.016647913	7.016647913	7.016647913	7.016647913	7.016647913	7.016647913
DTMA-34	36	5.356090883	5.356090883	5.356090883	5.356090883	5.356090883	5.356090883	5.356090883	5.356090883	5.356090883	5.356090883	5.356090883	5.356090883	5.356090883	5.356090883	5.356090883
DTMA-35	36	6.899042992	6.899042992	6.899042992	6.899042992	6.899042992	6.899042992	6.899042992	6.899042992	6.899042992	6.899042992	6.899042992	6.899042992	6.899042992	6.899042992	6.899042992
DTMA-37	36	6.536398908	6.536398908	6.536398908	6.536398908	6.536398908	6.536398908	6.536398908	6.536398908	6.536398908	6.536398908	6.536398908	6.536398908	6.536398908	6.536398908	6.536398908
DTMA-38	36	5.910644474	5.910644474	5.910644474	5.910644474	5.910644474	5.910644474	5.910644474	5.910644474	5.910644474	5.910644474	5.910644474	5.910644474	5.910644474	5.910644474	5.910644474
DTMA-39	36	6.402759646	6.402759646	6.402759646	6.402759646	6.402759646	6.402759646	6.402759646	6.402759646	6.402759646	6.402759646	6.402759646	6.402759646	6.402759646	6.402759646	6.402759646
DTMA-40	36	6.508739551	6.508739551	6.508739551	6.508739551	6.508739551	6.508739551	6.508739551	6.508739551	6.508739551	6.508739551	6.508739551	6.508739551	6.508739551	6.508739551	6.508739551
DTMA-41	36	5.623189386	5.623189386	5.623189386	5.623189386	5.623189386	5.623189386	5.623189386	5.623189386	5.623189386	5.623189386	5.623189386	5.623189386	5.623189386	5.623189386	5.623189386
DTMA-42	36	6.762595658	6.762595658	6.762595658	6.762595658	6.762595658	6.762595658	6.762595658	6.762595658	6.762595658	6.762595658	6.762595658	6.762595658	6.762595658	6.762595658	6.762595658
DTMA-43	36	6.206866742	6.206866742	6.206866742	6.206866742	6.206866742	6.206866742	6.206866742	6.206866742	6.206866742	6.206866742	6.206866742	6.206866742	6.206866742	6.206866742	6.206866742
DTMA-44	36	7.410315705	7.410315705	7.410315705	7.410315705	7.410315705	7.410315705	7.410315705	7.410315705	7.410315705	7.410315705	7.410315705	7.410315705	7.410315705	7.410315705	7.410315705
DTMA-45	36	6.517836529	6.517836529	6.517836529	6.517836529	6.517836529	6.517836529	6.517836529	6.517836529	6.517836529	6.517836529	6.517836529	6.517836529	6.517836529	6.517836529	6.517836529
DTMA-48	36	5.903885735	5.903885735	5.903885735	5.903885735	5.903885735	5.903885735	5.903885735	5.903885735	5.903885735	5.903885735	5.903885735	5.903885735	5.903885735	5.903885735	5.903885735
DTMA-49	36	5.458208321	5.458208321	5.458208321	5.458208321	5.458208321	5.458208321	5.458208321	5.458208321	5.458208321	5.458208321	5.458208321	5.458208321	5.458208321	5.458208321	5.458208321
DTMA-53	36	6.113763799	6.113763799	6.113763799	6.113763799	6.113763799	6.113763799	6.113763799	6.113763799	6.113763799	6.113763799	6.113763799	6.113763799	6.113763799	6.113763799	6.113763799
DTMA-54	36	6.287169457	6.287169457	6.287169457	6.287169457	6.287169457	6.287169457	6.287169457	6.287169457	6.287169457	6.287169457	6.287169457	6.287169457	6.287169457	6.287169457	6.287169457
DTMA-59	36	7.177063046	7.177063046	7.177063046	7.177063046	7.177063046	7.177063046	7.177063046	7.177063046	7.177063046	7.177063046	7.177063046	7.177063046	7.177063046	7.177063046	7.177063046
DTMA-6	36	5.620558247	5.620558247	5.620558247	5.620558247	5.620558247	5.620558247	5.620558247	5.620558247	5.620558247	5.620558247	5.620558247	5.620558247	5.620558247	5.620558247	5.620558247
DTMA-61	36	6.302401915	6.302401915	6.302401915	6.302401915	6.302401915	6.302401915	6.302401915	6.302401915	6.302401915	6.302401915	6.302401915	6.302401915	6.302401915	6.302401915	6.302401915
DTMA-65	36	6.555896874	6.555896874	6.555896874	6.555896874	6.555896874	6.555896874	6.555896874	6.555896874	6.555896874	6.555896874	6.555896874	6.555896874	6.555896874	6.555896874	6.555896874
DTMA-67	36	6.66905269	6.66905269	6.66905269	6.66905269	6.66905269	6.66905269	6.66905269	6.66905269	6.66905269	6.66905269	6.66905269	6.66905269	6.66905269	6.66905269	6.66905269
DTMA-68	36	6.030511842	6.030511842	6.030511842	6.030511842	6.030511842	6.030511842	6.030511842	6.030511842	6.030511842	6.030511842	6.030511842	6.030511842	6.030511842	6.030511842	6.030511842
DTMA-69	36	7.056019253	7.056019253	7.056019253	7.056019253	7.056019253	7.056019253	7.056019253	7.056019253	7.056019253	7.056019253	7.056019253	7.056019253	7.056019253	7.056019253	7.056019253
DTMA-7	36	5.83809504	5.83809504	5.83809504	5.83809504	5.83809504	5.83809504	5.83809504	5.83809504	5.83809504	5.83809504	5.83809504	5.83809504	5.83809504	5.83809504	5.83809504
DTMA-78	36	6.620741644	6.620741644	6.620741644	6.620741644	6.620741644	6.620741644	6.620741644	6.620741644	6.620741644	6.620741644	6.620741644	6.620741644	6.620741644	6.620741644	6.620741644
DTMA-79	36	6.166436655	6.166436655	6.166436655	6.166436655	6.166436655	6.166436655	6.166436655	6.166436655	6.166436655	6.166436655	6.166436655	6.166436655	6.166436655	6.166436655	6.166436655
DTMA-8	36	5.630541382	5.630541382	5.630541382	5.630541382	5.630541382	5.630541382	5.630541382	5.630541382	5.630541382	5.630541382	5.630541382	5.630541382	5.630541382	5.630541382	5.630541382
DTMA-80	36	5.937634222	5.937634222	5.937634222	5.937634222	5.937634222	5.937634222	5.937634222	5.937634222	5.937634222	5.937634222	5.937634222	5.937634222	5.937634222	5.937634222	5.937634222
DTMA-82	36	5.442091197	5.442091197	5.442091197	5.442091197	5.442091197	5.442091197	5.442091197	5.442091197	5.442091197	5.442091197	5.442091197	5.442091197	5.442091197	5.442091197	5.442091197
DTMA-84	36	4.710280688	4.710280688	4.710280688	4.710280688	4.710280688	4.710280688	4.710280688	4.710280688	4.710280688	4.710280688	4.710280688	4.710280688	4.710280688	4.710280688	4.710280688
DTMA-88	36	6.445636724	6.445636724	6.445636724	6.445636724	6.445636724	6.445636724	6.445636724	6.445636724	6.445636724	6.445636724	6.445636724	6.445636724	6.445636724	6.445636724	6.445636724
DTMA-9	36	6.177626599	6.177626599	6.177626599	6.177626599	6.177626599	6.177626599	6.177626599	6.177626599	6.177626599	6.177626599	6.177626599	6.177626599	6.177626599	6.177626599	6.177626599
DTMA-90	36	7.512016665	7.512016665	7.512016665	7.512016665	7.512016665	7.512016665	7.512016665	7.512016665	7.512016665	7.512016665	7.512016665	7.512016665	7.512016665	7.512016665	7.512016665
DTMA-99	36	6.508631808	6.508631808	6.508631808	6.508631808	6.508631808	6.508631808	6.508631808	6.508631808	6.508631808	6.508631808	6.508631808	6.508631808	6.508631808	6.508631808	6.508631808
