# Supplementary material for: Effectiveness of Genomic Prediction of Maize Hybrid Performance in Different Breeding Populations and Environments
Source: G3 (Bethesda). 2012 Nov 1;2(11):1427–36. doi: 10.1534/g3.112.003699 (PMC3484673; doi:10.1534/g3.112.003699)
Supplement: Supporting Information [file supp_2.11.1427_FileS1.zip › FileS1/dataFiles/Exp1_CML312_BLUE.txt]

GY	AD	ASI	ID	Pedigree	Cluster_5	Cluster_10	Cluster_15	Group1	Group2	mGY.Group1	mAD.Group1	mASI.Group1	mGY.Clust5	mAD.Clust5	mASI.Clust5	mGY.Clust10	mAD.Clust10	mASI.Clust10	mGY.Clust15	mAD.Clust15	mASI.Clust15
6.437202683	72.51410318	2.586901909	DTMA-3	[(CML395/CML444)-B-4-1-3-1-B/CML395//DTPWC8F31-1-1-2-2]-5-1-2-2-BB/CML-312SR	1	1	1	Zimbabwe	ZimbabweProgram	6.366263417	72.18093804	2.209539133	6.672864185	72.08740031	2.078310339	6.672864185	72.08740031	2.078310339	6.441114547	73.09405996	2.217645668
6.074529049	73.54771359	2.989444612	DTMA-14	[[CML198/ZSR923S4BULK-2-2-X-X-X-X-1-BB]-3-3-1-1-B/CML395//DTPWC8F31-1-1-2-2-BBBB]-4-2-5-1-1-B-2-2-1/CML-312SR	1	1	1	Zimbabwe	ZimbabweProgram	6.366263417	72.18093804	2.209539133	6.672864185	72.08740031	2.078310339	6.672864185	72.08740031	2.078310339	6.441114547	73.09405996	2.217645668
6.795608665	71.52963414	1.825650824	DTMA-25	[CML444/CML395//DTPWC8F31-1-1-2-2-BB]-4-2-2-2-1-BB-B/CML-312SR	1	1	1	Zimbabwe	ZimbabweProgram	6.366263417	72.18093804	2.209539133	6.672864185	72.08740031	2.078310339	6.672864185	72.08740031	2.078310339	6.441114547	73.09405996	2.217645668
7.315586049	72.64309425	1.585088639	DTMA-24	[CML444/CML395//DTPWC8F31-1-1-2-2-BB]-4-2-2-2-2-BB-B/CML-312SR	1	1	1	Zimbabwe	ZimbabweProgram	6.366263417	72.18093804	2.209539133	6.672864185	72.08740031	2.078310339	6.672864185	72.08740031	2.078310339	6.441114547	73.09405996	2.217645668
6.74523625	72.9140521	2.013704899	DTMA-1	[CML444/CML395//DTPWC8F31-4-2-1-6]-2-1-1-1-B*4/CML-312SR	1	1	1	Zimbabwe	ZimbabweProgram	6.366263417	72.18093804	2.209539133	6.672864185	72.08740031	2.078310339	6.672864185	72.08740031	2.078310339	6.441114547	73.09405996	2.217645668
6.376741593	72.1425132	1.970431002	DTMA-5	[DTPWC8F31-4-2-1-6-B2/CML395//[CML445/ZM621B]-2-1-2-3-1-BB]-3-2-1-1-1-2-1-B-B/CML-312SR	1	1	1	Zimbabwe	ZimbabweProgram	6.366263417	72.18093804	2.209539133	6.672864185	72.08740031	2.078310339	6.672864185	72.08740031	2.078310339	6.441114547	73.09405996	2.217645668
5.685531036	73.33055135	2.226329026	DTMA-6	00SADVEA-.-28-1-2-1-1-1-2-3/CML-312SR	1	1	1	Zimbabwe	ZimbabweProgram	6.366263417	72.18093804	2.209539133	6.672864185	72.08740031	2.078310339	6.672864185	72.08740031	2.078310339	6.441114547	73.09405996	2.217645668
5.922515774	72.3627857	3.322179568	DTMA-7	CIMCALI8843/S9243-BB-.-B-5-1-BB-2-3-1-B-B/CML-312SR	1	1	1	Zimbabwe	ZimbabweProgram	6.366263417	72.18093804	2.209539133	6.672864185	72.08740031	2.078310339	6.672864185	72.08740031	2.078310339	6.441114547	73.09405996	2.217645668
6.383820919	73.6998824	3.141986196	DTMA-9	CIMCALI8843/S9243-BB-.-B-5-1-BB-2-3-3-B-B/CML-312SR	1	1	1	Zimbabwe	ZimbabweProgram	6.366263417	72.18093804	2.209539133	6.672864185	72.08740031	2.078310339	6.672864185	72.08740031	2.078310339	6.441114547	73.09405996	2.217645668
6.010531822	73.54535938	2.66112231	DTMA-10	CIMCALI8843/S9243-BB-.-B-5-1-BB-2-3-4-B-B/CML-312SR	1	1	1	Zimbabwe	ZimbabweProgram	6.366263417	72.18093804	2.209539133	6.672864185	72.08740031	2.078310339	6.672864185	72.08740031	2.078310339	6.441114547	73.09405996	2.217645668
6.948723059	72.67699365	2.387451404	DTMA-11	CIMCALI8843/S9243-BB-.-B-5-1-BB-4-1-3/CML-312SR	1	1	1	Zimbabwe	ZimbabweProgram	6.366263417	72.18093804	2.209539133	6.672864185	72.08740031	2.078310339	6.672864185	72.08740031	2.078310339	6.441114547	73.09405996	2.217645668
6.169916552	74.55518388	1.522490709	DTMA-12	CIMCALI8843/S9243-BB-.-B-5-1-BB-4-3-3/CML-312SR	1	1	1	Zimbabwe	ZimbabweProgram	6.366263417	72.18093804	2.209539133	6.672864185	72.08740031	2.078310339	6.672864185	72.08740031	2.078310339	6.441114547	73.09405996	2.217645668
6.868545664	74.7609127	0.596612581	DTMA-13	CIMCALI8843/S9243-BB-.-B-5-1-BB-4-3-4-B-B/CML-312SR	1	1	1	Zimbabwe	ZimbabweProgram	6.366263417	72.18093804	2.209539133	6.672864185	72.08740031	2.078310339	6.672864185	72.08740031	2.078310339	6.441114547	73.09405996	2.217645668
8.126273746	72.85510358	0.790617473	DTMA-216	CML342=LPSEQC3-H1-2-2-3-2-1-.-.-B-B-B-B/CML-312SR	2	2	2	LaPostaSeqC7	LaPostaSeqC7	7.541143316	72.34912298	1.332322138	7.272243693	71.51941287	1.445023605	7.446771106	72.05948454	1.443417369	7.446771106	72.05948454	1.443417369
7.218294835	72.18642423	0.94322722	DTMA-242	LaPostaSeqC7-F102-1-3-1-1-B-B-B-B-B/CML-312SR	2	2	2	LaPostaSeqC7	LaPostaSeqC7	7.541143316	72.34912298	1.332322138	7.272243693	71.51941287	1.445023605	7.446771106	72.05948454	1.443417369	7.446771106	72.05948454	1.443417369
7.525250639	70.44477263	1.639181436	DTMA-287	LaPostaSeqC7-F102-1-3-1-2-B-B/CML-312SR	2	2	2	LaPostaSeqC7	LaPostaSeqC7	7.541143316	72.34912298	1.332322138	7.272243693	71.51941287	1.445023605	7.446771106	72.05948454	1.443417369	7.446771106	72.05948454	1.443417369
8.113059209	72.17529797	0.58279498	DTMA-289	LaPostaSeqC7-F103-1-2-1-1-B-B-B-B-B/CML-312SR	2	2	2	LaPostaSeqC7	LaPostaSeqC7	7.541143316	72.34912298	1.332322138	7.272243693	71.51941287	1.445023605	7.446771106	72.05948454	1.443417369	7.446771106	72.05948454	1.443417369
7.707644247	72.00798354	0.851363415	DTMA-255	LaPostaSeqC7-F103-2-1-1-1-B-B-B-B-B/CML-312SR	2	2	2	LaPostaSeqC7	LaPostaSeqC7	7.541143316	72.34912298	1.332322138	7.272243693	71.51941287	1.445023605	7.446771106	72.05948454	1.443417369	7.446771106	72.05948454	1.443417369
8.083301414	73.40295106	0.643163568	DTMA-256	LaPostaSeqC7-F103-2-2-2-1-B-B-B-B-B/CML-312SR	2	2	2	LaPostaSeqC7	LaPostaSeqC7	7.541143316	72.34912298	1.332322138	7.272243693	71.51941287	1.445023605	7.446771106	72.05948454	1.443417369	7.446771106	72.05948454	1.443417369
9.021279621	71.8805227	1.347371223	DTMA-294	LaPostaSeqC7-F10-3-3-1-1-B-B-B-B-B/CML-312SR	2	2	2	LaPostaSeqC7	LaPostaSeqC7	7.541143316	72.34912298	1.332322138	7.272243693	71.51941287	1.445023605	7.446771106	72.05948454	1.443417369	7.446771106	72.05948454	1.443417369
7.333316029	73.8070876	1.042756304	DTMA-260	LaPostaSeqC7-F12-2-1-1-1-B-B-B-B-B/CML-312SR	2	2	2	LaPostaSeqC7	LaPostaSeqC7	7.541143316	72.34912298	1.332322138	7.272243693	71.51941287	1.445023605	7.446771106	72.05948454	1.443417369	7.446771106	72.05948454	1.443417369
7.849270559	74.74769285	1.603883584	DTMA-286	LaPostaSeqC7-F12-2-3-1-1-B-B-B-B-B/CML-312SR	2	2	2	LaPostaSeqC7	LaPostaSeqC7	7.541143316	72.34912298	1.332322138	7.272243693	71.51941287	1.445023605	7.446771106	72.05948454	1.443417369	7.446771106	72.05948454	1.443417369
6.895772386	71.5096037	1.580268529	DTMA-248	LaPostaSeqC7-F123-3-1-1-2-B-B-B-B-B/CML-312SR	2	2	2	LaPostaSeqC7	LaPostaSeqC7	7.541143316	72.34912298	1.332322138	7.272243693	71.51941287	1.445023605	7.446771106	72.05948454	1.443417369	7.446771106	72.05948454	1.443417369
6.840199854	70.41670183	1.079207	DTMA-244	LaPostaSeqC7-F125-2-1-1-2-B-B-B-B-B/CML-312SR	2	2	2	LaPostaSeqC7	LaPostaSeqC7	7.541143316	72.34912298	1.332322138	7.272243693	71.51941287	1.445023605	7.446771106	72.05948454	1.443417369	7.446771106	72.05948454	1.443417369
7.068417518	72.18824417	2.302022173	DTMA-267	LaPostaSeqC7-F152-1-1-2-1-B-B-B-B/CML-312SR	2	2	2	LaPostaSeqC7	LaPostaSeqC7	7.541143316	72.34912298	1.332322138	7.272243693	71.51941287	1.445023605	7.446771106	72.05948454	1.443417369	7.446771106	72.05948454	1.443417369
7.469543551	72.57579762	0.946853419	DTMA-292	LaPostaSeqC7-F153-1-1-1-1-B-B-B-B-B/CML-312SR	2	2	2	LaPostaSeqC7	LaPostaSeqC7	7.541143316	72.34912298	1.332322138	7.272243693	71.51941287	1.445023605	7.446771106	72.05948454	1.443417369	7.446771106	72.05948454	1.443417369
8.105367546	71.65391151	0.672828332	DTMA-293	LaPostaSeqC7-F153-1-1-1-2-B-B-B-B-B/CML-312SR	2	2	2	LaPostaSeqC7	LaPostaSeqC7	7.541143316	72.34912298	1.332322138	7.272243693	71.51941287	1.445023605	7.446771106	72.05948454	1.443417369	7.446771106	72.05948454	1.443417369
7.580445032	72.18971163	1.131282632	DTMA-284	LaPostaSeqC7-F153-1-2-1-1-B-B-B-B-B/CML-312SR	2	2	2	LaPostaSeqC7	LaPostaSeqC7	7.541143316	72.34912298	1.332322138	7.272243693	71.51941287	1.445023605	7.446771106	72.05948454	1.443417369	7.446771106	72.05948454	1.443417369
7.18755708	71.83015304	1.443913961	DTMA-285	LaPostaSeqC7-F153-1-2-1-2-B-B-B-B-B/CML-312SR	2	2	2	LaPostaSeqC7	LaPostaSeqC7	7.541143316	72.34912298	1.332322138	7.272243693	71.51941287	1.445023605	7.446771106	72.05948454	1.443417369	7.446771106	72.05948454	1.443417369
7.89452263	73.42532833	1.340185112	DTMA-266	LaPostaSeqC7-F180-1-1-2-1-B-B-B-B/CML-312SR	2	2	2	LaPostaSeqC7	LaPostaSeqC7	7.541143316	72.34912298	1.332322138	7.272243693	71.51941287	1.445023605	7.446771106	72.05948454	1.443417369	7.446771106	72.05948454	1.443417369
6.712608452	73.59434602	0.69450113	DTMA-249	LaPostaSeqC7-F180-1-2-2-1-B-B-B-B-B/CML-312SR	2	2	2	LaPostaSeqC7	LaPostaSeqC7	7.541143316	72.34912298	1.332322138	7.272243693	71.51941287	1.445023605	7.446771106	72.05948454	1.443417369	7.446771106	72.05948454	1.443417369
8.14400759	73.3379006	0.524019404	DTMA-261	LaPostaSeqC7-F180-3-1-1-1-B-B-B-B-B/CML-312SR	2	2	2	LaPostaSeqC7	LaPostaSeqC7	7.541143316	72.34912298	1.332322138	7.272243693	71.51941287	1.445023605	7.446771106	72.05948454	1.443417369	7.446771106	72.05948454	1.443417369
7.308434799	71.40260508	0.6557397	DTMA-251	LaPostaSeqC7-F18-3-2-1-1-B-B-B-B-B/CML-312SR	2	2	2	LaPostaSeqC7	LaPostaSeqC7	7.541143316	72.34912298	1.332322138	7.272243693	71.51941287	1.445023605	7.446771106	72.05948454	1.443417369	7.446771106	72.05948454	1.443417369
6.636285708	72.44781352	2.45203717	DTMA-296	LaPostaSeqC7-F31-2-1-1-2-B-B-B-B-B/CML-312SR	2	2	2	LaPostaSeqC7	LaPostaSeqC7	7.541143316	72.34912298	1.332322138	7.272243693	71.51941287	1.445023605	7.446771106	72.05948454	1.443417369	7.446771106	72.05948454	1.443417369
7.91269473	73.14997131	1.33473116	DTMA-253	LaPostaSeqC7-F31-2-3-1-1-B-B-B-B-B/CML-312SR	2	2	2	LaPostaSeqC7	LaPostaSeqC7	7.541143316	72.34912298	1.332322138	7.272243693	71.51941287	1.445023605	7.446771106	72.05948454	1.443417369	7.446771106	72.05948454	1.443417369
7.163031011	70.89578847	1.165469671	DTMA-243	LaPostaSeqC7-F31-2-4-1-1-B-B-B-B-B/CML-312SR	2	2	2	LaPostaSeqC7	LaPostaSeqC7	7.541143316	72.34912298	1.332322138	7.272243693	71.51941287	1.445023605	7.446771106	72.05948454	1.443417369	7.446771106	72.05948454	1.443417369
7.232203861	73.83602003	0.847148718	DTMA-259	LaPostaSeqC7-F32-1-3-1-1-B-B-B-B-B/CML-312SR	2	2	2	LaPostaSeqC7	LaPostaSeqC7	7.541143316	72.34912298	1.332322138	7.272243693	71.51941287	1.445023605	7.446771106	72.05948454	1.443417369	7.446771106	72.05948454	1.443417369
8.321165393	71.73450828	2.173363626	DTMA-246	LaPostaSeqC7-F64-1-1-1-1-B-B-B-B-B/CML-312SR	2	2	2	LaPostaSeqC7	LaPostaSeqC7	7.541143316	72.34912298	1.332322138	7.272243693	71.51941287	1.445023605	7.446771106	72.05948454	1.443417369	7.446771106	72.05948454	1.443417369
8.064317657	71.98999029	2.396127934	DTMA-254	LaPostaSeqC7-F64-1-1-1-2-B-B-B-B-B/CML-312SR	2	2	2	LaPostaSeqC7	LaPostaSeqC7	7.541143316	72.34912298	1.332322138	7.272243693	71.51941287	1.445023605	7.446771106	72.05948454	1.443417369	7.446771106	72.05948454	1.443417369
8.168483958	71.35949259	1.203403485	DTMA-245	LaPostaSeqC7-F64-2-4-1-1-B-B-B-B-B/CML-312SR	2	2	2	LaPostaSeqC7	LaPostaSeqC7	7.541143316	72.34912298	1.332322138	7.272243693	71.51941287	1.445023605	7.446771106	72.05948454	1.443417369	7.446771106	72.05948454	1.443417369
8.045479113	72.10904557	1.863900318	DTMA-250	LaPostaSeqC7-F71-1-2-1-1-B-B-B-B-B/CML-312SR	2	2	2	LaPostaSeqC7	LaPostaSeqC7	7.541143316	72.34912298	1.332322138	7.272243693	71.51941287	1.445023605	7.446771106	72.05948454	1.443417369	7.446771106	72.05948454	1.443417369
7.718074666	71.83064405	1.802699019	DTMA-252	LaPostaSeqC7-F71-1-2-1-2-B-B-B-B-B/CML-312SR	2	2	2	LaPostaSeqC7	LaPostaSeqC7	7.541143316	72.34912298	1.332322138	7.272243693	71.51941287	1.445023605	7.446771106	72.05948454	1.443417369	7.446771106	72.05948454	1.443417369
7.810280402	73.30522664	0.519723949	DTMA-262	LaPostaSeqC7-F86-1-1-1-1-B-B-B-B-B/CML-312SR	2	2	2	LaPostaSeqC7	LaPostaSeqC7	7.541143316	72.34912298	1.332322138	7.272243693	71.51941287	1.445023605	7.446771106	72.05948454	1.443417369	7.446771106	72.05948454	1.443417369
8.201983118	71.58912294	1.20496801	DTMA-257	LaPostaSeqC7-F86-3-1-1-1-B-B-B-B-B/CML-312SR	2	2	2	LaPostaSeqC7	LaPostaSeqC7	7.541143316	72.34912298	1.332322138	7.272243693	71.51941287	1.445023605	7.446771106	72.05948454	1.443417369	7.446771106	72.05948454	1.443417369
7.31017445	73.04639937	0.164656704	DTMA-263	LaPostaSeqC7-F96-1-1-1-B-B-B-B/CML-312SR	2	2	2	LaPostaSeqC7	LaPostaSeqC7	7.541143316	72.34912298	1.332322138	7.272243693	71.51941287	1.445023605	7.446771106	72.05948454	1.443417369	7.446771106	72.05948454	1.443417369
7.216369922	71.24297616	1.075778335	DTMA-247	LaPostaSeqC7-F96-1-2-1-1-B-B-B-B-B/CML-312SR	2	2	2	LaPostaSeqC7	LaPostaSeqC7	7.541143316	72.34912298	1.332322138	7.272243693	71.51941287	1.445023605	7.446771106	72.05948454	1.443417369	7.446771106	72.05948454	1.443417369
7.115267717	70.70576232	2.385042537	DTMA-264	LaPostaSeqC7-F96-1-2-1-2-B-B-B-B/CML-312SR	2	2	2	LaPostaSeqC7	LaPostaSeqC7	7.541143316	72.34912298	1.332322138	7.272243693	71.51941287	1.445023605	7.446771106	72.05948454	1.443417369	7.446771106	72.05948454	1.443417369
6.703993287	70.81650905	1.62541173	DTMA-265	LaPostaSeqC7-F96-1-2-1-3-B-B-B-B/CML-312SR	2	2	2	LaPostaSeqC7	LaPostaSeqC7	7.541143316	72.34912298	1.332322138	7.272243693	71.51941287	1.445023605	7.446771106	72.05948454	1.443417369	7.446771106	72.05948454	1.443417369
7.672052971	70.95074354	1.368427809	DTMA-258	LaPostaSeqC7-F96-1-6-2-1-B-B-B-B-B/CML-312SR	2	2	2	LaPostaSeqC7	LaPostaSeqC7	7.541143316	72.34912298	1.332322138	7.272243693	71.51941287	1.445023605	7.446771106	72.05948454	1.443417369	7.446771106	72.05948454	1.443417369
6.419899821	73.46631214	1.658010987	DTMA-291	LaPostaSeqC7-F97-3-1-1-2-B-B-B-B-B/CML-312SR	2	2	2	LaPostaSeqC7	LaPostaSeqC7	7.541143316	72.34912298	1.332322138	7.272243693	71.51941287	1.445023605	7.446771106	72.05948454	1.443417369	7.446771106	72.05948454	1.443417369
6.623815567	73.89607744	2.548927897	DTMA-268	LaPostaSequiaC7-F33-1-2-1-B-B-B-B/CML-312SR	2	2	2	LaPostaSeqC7	LaPostaSeqC7	7.541143316	72.34912298	1.332322138	7.272243693	71.51941287	1.445023605	7.446771106	72.05948454	1.443417369	7.446771106	72.05948454	1.443417369
7.335994011	71.55330509	1.836168012	DTMA-135	95S43SRHG.A.-94-1-1-1-B-B-B-B-B-B-B/CML-312SR	2	2	2	MexicoSubtropical	MexicoSubtropical	6.868904553	71.19010576	2.167906818	7.272243693	71.51941287	1.445023605	7.446771106	72.05948454	1.443417369	7.446771106	72.05948454	1.443417369
6.280753463	67.56291158	1.667553861	DTMA-171	CML-328-B-B/CML-312SR	2	2	2	MexicoSubtropical	MexicoSubtropical	6.868904553	71.19010576	2.167906818	7.272243693	71.51941287	1.445023605	7.446771106	72.05948454	1.443417369	7.446771106	72.05948454	1.443417369
6.679559516	72.28173142	2.809876365	DTMA-37	CML373-BB-B-B/CML-312SR	2	2	2	MexicoSubtropical	MexicoSubtropical	6.868904553	71.19010576	2.167906818	7.272243693	71.51941287	1.445023605	7.446771106	72.05948454	1.443417369	7.446771106	72.05948454	1.443417369
7.161734359	70.41596038	2.126210196	DTMA-172	CML-486-B-B/CML-312SR	2	2	2	MexicoSubtropical	MexicoSubtropical	6.868904553	71.19010576	2.167906818	7.272243693	71.51941287	1.445023605	7.446771106	72.05948454	1.443417369	7.446771106	72.05948454	1.443417369
7.149357079	67.89962652	2.603161174	DTMA-167	P147-.136-5-1-B-1-BBB/CML-312SR	2	2	2	MexicoSubtropical	MexicoSubtropical	6.868904553	71.19010576	2.167906818	7.272243693	71.51941287	1.445023605	7.446771106	72.05948454	1.443417369	7.446771106	72.05948454	1.443417369
6.77486477	72.34876945	2.349288792	DTMA-42	[CML150/CML373]-B-2-2-B*5-B-B/CML-312SR	2	2	2	Zimbabwe	ZimbabweProgram	6.366263417	72.18093804	2.209539133	7.272243693	71.51941287	1.445023605	7.446771106	72.05948454	1.443417369	7.446771106	72.05948454	1.443417369
7.077078778	71.56815973	1.769117117	DTMA-2	[SYN-USAB2/SYN-ELIB2]-12-1-1-2-BBB-B-B/CML-312SR	2	2	2	Zimbabwe	ZimbabweProgram	6.366263417	72.18093804	2.209539133	7.272243693	71.51941287	1.445023605	7.446771106	72.05948454	1.443417369	7.446771106	72.05948454	1.443417369
7.571988799	75.10128149	1.630813802	DTMA-44	CML444-B/CML-312SR	2	2	2	Zimbabwe	ZimbabweProgram	6.366263417	72.18093804	2.209539133	7.272243693	71.51941287	1.445023605	7.446771106	72.05948454	1.443417369	7.446771106	72.05948454	1.443417369
3.624690931	70.94781451	4.22315521	DTMA-109	[M37W/ZM607.bF37sr-2-3sr-6-2-X]-8-2-X-1-BB-B-xP84c1F27-4-3-3-B-1-B]F29-1-1-1-7x[KILIMAST94A]-30/MSV-03-2-10-B-1-B-B-xP84c1F27-4-1-6-B-5-B]-1-3-B/CML312SR]-1-1-B-B/CML-312SR	3	NA	NA	Entomology	MexicoSubtropical	6.65279134	70.37906271	2.283091993	6.799593844	70.71458743	2.260228411	NA	NA	NA	NA	NA	NA
7.482723585	69.24553152	1.913587985	DTMA-159	90[SPMATC4/P500(SELY)].-B-4-2-B-B-B-B/CML-312SR	3	NA	NA	MexicoSubtropical	MexicoSubtropical	6.868904553	71.19010576	2.167906818	6.799593844	70.71458743	2.260228411	NA	NA	NA	NA	NA	NA
6.325176615	72.95670821	1.504317176	DTMA-21	[CML312/[TUXPSEQ]C1F2/P49-SR]F2-45-3-2-1-BB//INTA-F2-192-2-1-1-1-BBBB]-1-5-1-1-2-BB-B-B-B/CML-312SR	3	NA	NA	Zimbabwe	ZimbabweProgram	6.366263417	72.18093804	2.209539133	6.799593844	70.71458743	2.260228411	NA	NA	NA	NA	NA	NA
6.963460428	69.84975906	1.49620553	DTMA-20	[CML312/CML444//[DTP2WC4H255-1-2-2-BB/LATA-F2-138-1-3-1-B]-1-3-2-3-B]-2-1-2-BB-B-B-B/CML-312SR	3	NA	NA	Zimbabwe	ZimbabweProgram	6.366263417	72.18093804	2.209539133	6.799593844	70.71458743	2.260228411	NA	NA	NA	NA	NA	NA
6.337249789	69.57919595	1.728753776	DTMA-17	[CML312/CML445//[TUXPSEQ]C1F2/P49-SR]F2-45-3-2-1-BBB]-1-2-1-1-1-BBB-B-B-B/CML-312SR	3	NA	NA	Zimbabwe	ZimbabweProgram	6.366263417	72.18093804	2.209539133	6.799593844	70.71458743	2.260228411	NA	NA	NA	NA	NA	NA
6.095423962	69.88846219	2.737084696	DTMA-19	[CML312/CML445//[TUXPSEQ]C1F2/P49-SR]F2-45-3-2-1-BBB]-1-2-1-1-2-BBB-B/CML-312SR	3	NA	NA	Zimbabwe	ZimbabweProgram	6.366263417	72.18093804	2.209539133	6.799593844	70.71458743	2.260228411	NA	NA	NA	NA	NA	NA
5.690100028	70.35661585	3.598797891	DTMA-18	MAS[MSR/312]-117-2-2-1-B*4-B-B-B-B/CML-312SR	3	NA	NA	Zimbabwe	ZimbabweProgram	6.366263417	72.18093804	2.209539133	6.799593844	70.71458743	2.260228411	NA	NA	NA	NA	NA	NA
7.057213889	70.27579942	1.448801188	DTMA-52	CLA135-B-B/CML-312SR	4	4	4	ColombiaAcidTolerant	ColombiaAcidTolerant	6.770798493	70.38153494	2.444533933	6.700482647	71.38460244	2.338735584	6.700482647	71.38460244	2.338735584	6.563021912	71.68458918	2.305040861
6.306146787	72.48502552	1.921828885	DTMA-53	CLA183-B-B/CML-312SR	4	4	4	ColombiaAcidTolerant	ColombiaAcidTolerant	6.770798493	70.38153494	2.444533933	6.700482647	71.38460244	2.338735584	6.700482647	71.38460244	2.338735584	6.563021912	71.68458918	2.305040861
6.405276974	72.87809562	3.341407207	DTMA-54	CLA195-B-B/CML-312SR	4	4	4	ColombiaAcidTolerant	ColombiaAcidTolerant	6.770798493	70.38153494	2.444533933	6.700482647	71.38460244	2.338735584	6.700482647	71.38460244	2.338735584	6.563021912	71.68458918	2.305040861
7.442672717	69.60168472	3.157017896	DTMA-55	CLA222-B-B/CML-312SR	4	4	4	ColombiaAcidTolerant	ColombiaAcidTolerant	6.770798493	70.38153494	2.444533933	6.700482647	71.38460244	2.338735584	6.700482647	71.38460244	2.338735584	6.563021912	71.68458918	2.305040861
6.143883268	69.8714737	2.864551331	DTMA-111	[[KILIMAST94A]-30/MSV-03-1-10-B-1-B-B-1xP84c1F27-4-1-6-B-5-B]F8-3-2-2-1xG16SeqC1F47-2-1-2-1-BBBB-B-xP84c1F26-2-2-6-B-3-B]-3-1-B/CML395]-1-1-B-B/CML-312SR	4	4	4	Entomology	MexicoSubtropical	6.65279134	70.37906271	2.283091993	6.700482647	71.38460244	2.338735584	6.700482647	71.38460244	2.338735584	6.563021912	71.68458918	2.305040861
6.926330055	70.69732901	2.665543534	DTMA-115	[Cuba/GuadC3F34-2-1-1-B-B-BxCML264Q]-1-1-B-B/CML-312SR	4	4	4	Entomology	MexicoSubtropical	6.65279134	70.37906271	2.283091993	6.700482647	71.38460244	2.338735584	6.700482647	71.38460244	2.338735584	6.563021912	71.68458918	2.305040861
5.193067512	69.63894672	2.843965128	DTMA-105	[G16SeqC1F47-2-1-2-1-BBBB-B-xP84c1F27-4-1-6-B-5-B]F23-1-3-1-1x[KILIMAST94A]-30/MSV-03-2-10-B-1-B-B-xP84c1F27-4-1-6-B-5-B]-2-1-B/CML395]-1-1-B-B/CML-312SR	4	4	4	Entomology	MexicoSubtropical	6.65279134	70.37906271	2.283091993	6.700482647	71.38460244	2.338735584	6.700482647	71.38460244	2.338735584	6.563021912	71.68458918	2.305040861
4.91090353	71.47485575	2.62231363	DTMA-106	[G16SeqC1F47-2-1-2-1-BBBB-B-xP84c1F27-4-1-6-B-5-B]F23-2-1-2-3xP43C9-1-1-1-1-1-BBBB-1-xP84c1F26-2-2-6-B-3-B]-2-1-B/CML395]-1-1-B-B/CML-312SR	4	4	4	Entomology	MexicoSubtropical	6.65279134	70.37906271	2.283091993	6.700482647	71.38460244	2.338735584	6.700482647	71.38460244	2.338735584	6.563021912	71.68458918	2.305040861
5.06568678	70.1319017	4.056432541	DTMA-108	[M37W/ZM607.bF37sr-2-3sr-6-2-X]-8-2-X-1-BB-B-xP84c1F27-4-3-3-B-1-B]F29-1-2-1-6x[KILIMAST94A]-30/MSV-03-2-10-B-1-B-B-xP84c1F27-4-1-6-B-5-B]3-1-2-B/CML442]-1-1-B-B/CML-312SR	4	4	4	Entomology	MexicoSubtropical	6.65279134	70.37906271	2.283091993	6.700482647	71.38460244	2.338735584	6.700482647	71.38460244	2.338735584	6.563021912	71.68458918	2.305040861
7.292826057	72.10648099	1.892137278	DTMA-110	[MBRC5BcF14-2-2-3-B-B-BxG16SeqC1F47-2-1-2-1-BBBBB-B-1-2-B-B-B/CML395]-1-1-B-B/CML-312SR	4	4	4	Entomology	MexicoSubtropical	6.65279134	70.37906271	2.283091993	6.700482647	71.38460244	2.338735584	6.700482647	71.38460244	2.338735584	6.563021912	71.68458918	2.305040861
6.587515868	70.82250172	1.902707146	DTMA-113	[MBREt/MBRBcC1F4-1-1-3-B-B-B-Bx1760BB1BcoxComp.-B-1-1-1-1-B-B-B/CML395]-1-1-B-B/CML-312SR	4	4	4	Entomology	MexicoSubtropical	6.65279134	70.37906271	2.283091993	6.700482647	71.38460244	2.338735584	6.700482647	71.38460244	2.338735584	6.563021912	71.68458918	2.305040861
7.122422725	69.35440783	1.923665761	DTMA-114	[P591c4F31-1-1-2-B-B-B/CML312SR]-1-1-B-B/CML-312SR	4	4	4	Entomology	MexicoSubtropical	6.65279134	70.37906271	2.283091993	6.700482647	71.38460244	2.338735584	6.700482647	71.38460244	2.338735584	6.563021912	71.68458918	2.305040861
6.193466054	70.03648423	1.937623005	DTMA-112	[Pob.SEW-HG.B.c0F39-1-1-1-1xMBRC5BcF22-2-1-4-B-B-B-B-2-2-B-B-B/CML442]-1-1-B-B/CML-312SR	4	4	4	Entomology	MexicoSubtropical	6.65279134	70.37906271	2.283091993	6.700482647	71.38460244	2.338735584	6.700482647	71.38460244	2.338735584	6.563021912	71.68458918	2.305040861
6.876682824	71.59976019	2.063410683	DTMA-164	[89[G25Qc1(STE)18S5/Mo176o2/o22-BB]-B-4-4-1-1-4-B*7-B-B/CML-312SR	4	4	4	MexicoSubtropical	MexicoSubtropical	6.868904553	71.19010576	2.167906818	6.700482647	71.38460244	2.338735584	6.700482647	71.38460244	2.338735584	6.563021912	71.68458918	2.305040861
8.474644993	72.37834504	1.476533061	DTMA-140	[P44c8FS158-3-2--4-1-B-BXCML-321]F2-38-1-BB-B-B/CML-312SR	4	4	4	MexicoSubtropical	MexicoSubtropical	6.868904553	71.19010576	2.167906818	6.700482647	71.38460244	2.338735584	6.700482647	71.38460244	2.338735584	6.563021912	71.68458918	2.305040861
6.28999071	68.82593363	2.019900433	DTMA-169	CML-325-B-B/CML-312SR	4	4	4	MexicoSubtropical	MexicoSubtropical	6.868904553	71.19010576	2.167906818	6.700482647	71.38460244	2.338735584	6.700482647	71.38460244	2.338735584	6.563021912	71.68458918	2.305040861
7.191404309	70.5658863	2.009698507	DTMA-170	CML-326-B-B/CML-312SR	4	4	4	MexicoSubtropical	MexicoSubtropical	6.868904553	71.19010576	2.167906818	6.700482647	71.38460244	2.338735584	6.700482647	71.38460244	2.338735584	6.563021912	71.68458918	2.305040861
7.397628429	72.20604828	1.375428048	DTMA-139	P44C10MH8-30-4-B-4-1-B-B-B-B--B-B/CML-312SR	4	4	4	MexicoSubtropical	MexicoSubtropical	6.868904553	71.19010576	2.167906818	6.700482647	71.38460244	2.338735584	6.700482647	71.38460244	2.338735584	6.563021912	71.68458918	2.305040861
7.093767424	73.36808936	2.2652538	DTMA-138	P501c1.-500-2-1-2-2-2-1-2-BB-2-BBB-B-B/CML-312SR	4	4	4	MexicoSubtropical	MexicoSubtropical	6.868904553	71.19010576	2.167906818	6.700482647	71.38460244	2.338735584	6.700482647	71.38460244	2.338735584	6.563021912	71.68458918	2.305040861
6.795065851	70.32594119	2.355041432	DTMA-133	POB.501c3F213-8-2-1-BBBB-B-B/CML-312SR	4	4	4	MexicoSubtropical	MexicoSubtropical	6.868904553	71.19010576	2.167906818	6.700482647	71.38460244	2.338735584	6.700482647	71.38460244	2.338735584	6.563021912	71.68458918	2.305040861
6.724543142	69.35727369	2.939989285	DTMA-165	S87P69Q(SIYF)109-1-1-4-B/CML-312SR	4	4	4	MexicoSubtropical	MexicoSubtropical	6.868904553	71.19010576	2.167906818	6.700482647	71.38460244	2.338735584	6.700482647	71.38460244	2.338735584	6.563021912	71.68458918	2.305040861
7.3702423	70.59425425	1.876480118	DTMA-205	CL-04934=(P49C2MH12-5-4xP23C2-11-1)-2-2-2-BBBBBBB-B-B/CML-312SR	4	4	4	MexicoTropical	MexicoTropical	7.060131044	71.62042751	2.29355308	6.700482647	71.38460244	2.338735584	6.700482647	71.38460244	2.338735584	6.563021912	71.68458918	2.305040861
6.707692804	70.60906147	1.049482716	DTMA-204	CL-04935=(PR8549xP23C2)-5-1-3-B*14-B-B-B-B-B-B/CML-312SR	4	4	4	MexicoTropical	MexicoTropical	7.060131044	71.62042751	2.29355308	6.700482647	71.38460244	2.338735584	6.700482647	71.38460244	2.338735584	6.563021912	71.68458918	2.305040861
6.787539867	71.06326759	2.490618965	DTMA-175	CLQ-6211=P62QC6HC13-1-3-BBB-6-B-7-6-BBBB-7-9-B-B-B-B-B-B/CML-312SR	4	4	4	MexicoTropical	MexicoTropical	7.060131044	71.62042751	2.29355308	6.700482647	71.38460244	2.338735584	6.700482647	71.38460244	2.338735584	6.563021912	71.68458918	2.305040861
7.538841026	70.53354043	1.914316866	DTMA-176	CLQ-RCWQ103=(CML150xCML254)-B-16-2-2-2-B-B-B-B-B/CML-312SR	4	4	4	MexicoTropical	MexicoTropical	7.060131044	71.62042751	2.29355308	6.700482647	71.38460244	2.338735584	6.700482647	71.38460244	2.338735584	6.563021912	71.68458918	2.305040861
6.793617175	72.09001826	2.312466913	DTMA-190	CLQ-RCYQ40=(CML165xCLQ-6203)-B-9-1-1-B*8-B-B/CML-312SR	4	4	4	MexicoTropical	MexicoTropical	7.060131044	71.62042751	2.29355308	6.700482647	71.38460244	2.338735584	6.700482647	71.38460244	2.338735584	6.563021912	71.68458918	2.305040861
7.216366723	73.72309863	3.230233005	DTMA-187	CL-RCW81=(CL-RCW01xCML-401)-B-6-B-1-BBB-B-B-B/CML-312SR	4	4	4	MexicoTropical	MexicoTropical	7.060131044	71.62042751	2.29355308	6.700482647	71.38460244	2.338735584	6.700482647	71.38460244	2.338735584	6.563021912	71.68458918	2.305040861
7.367764714	74.11642477	2.480244923	DTMA-188	CL-RCW87=(CL-04321xCML-401)-B-19-2-1-BB-B-B-B/CML-312SR	4	4	4	MexicoTropical	MexicoTropical	7.060131044	71.62042751	2.29355308	6.700482647	71.38460244	2.338735584	6.700482647	71.38460244	2.338735584	6.563021912	71.68458918	2.305040861
6.090449371	71.7393249	2.793988523	DTMA-43	S99TLWQ-B-8-1-B*5-B-B/CML-312SR	4	4	4	MexicoTropical	MexicoTropical	7.060131044	71.62042751	2.29355308	6.700482647	71.38460244	2.338735584	6.700482647	71.38460244	2.338735584	6.563021912	71.68458918	2.305040861
5.821972198	71.54052255	2.865536476	DTMA-47	(KU1403x1368)-7-2-1-B-B-B-B-B-B/CML-312SR	4	4	4	NA	NA	NA	NA	NA	6.700482647	71.38460244	2.338735584	6.700482647	71.38460244	2.338735584	6.563021912	71.68458918	2.305040861
6.526725861	73.27021669	2.15981688	DTMA-45	1368-B-B/CML-312SR	4	4	4	NA	NA	NA	NA	NA	6.700482647	71.38460244	2.338735584	6.700482647	71.38460244	2.338735584	6.563021912	71.68458918	2.305040861
6.056043697	73.28675746	1.730629987	DTMA-48	4001-B-B/CML-312SR	4	4	4	NA	NA	NA	NA	NA	6.700482647	71.38460244	2.338735584	6.700482647	71.38460244	2.338735584	6.563021912	71.68458918	2.305040861
7.155543645	72.29857263	2.492251168	DTMA-33	[CML144/[CML144/CML395]F2-5sx]-1-3-1-3-B*4-B-B/CML-312SR	4	4	4	Zimbabwe	ZimbabweProgram	6.366263417	72.18093804	2.209539133	6.700482647	71.38460244	2.338735584	6.700482647	71.38460244	2.338735584	6.563021912	71.68458918	2.305040861
6.380528992	74.2586515	1.592580011	DTMA-39	[CML144/[CML144/CML395]F2-8sx]-1-1-1-B*5-B-B/CML-312SR	4	4	4	Zimbabwe	ZimbabweProgram	6.366263417	72.18093804	2.209539133	6.700482647	71.38460244	2.338735584	6.700482647	71.38460244	2.338735584	6.563021912	71.68458918	2.305040861
6.597082187	72.88263433	2.883905499	DTMA-40	[CML144/[CML144/CML395]F2-8sx]-1-2-3-2-B*5-B-B/CML-312SR	4	4	4	Zimbabwe	ZimbabweProgram	6.366263417	72.18093804	2.209539133	6.700482647	71.38460244	2.338735584	6.700482647	71.38460244	2.338735584	6.563021912	71.68458918	2.305040861
5.564779666	73.98528918	2.404109694	DTMA-34	[CML198/ZSR923S4BULK-2-2-X-X-X-X-1-BB]-3-3-1-1-2-B*7-B-B/CML-312SR	4	4	4	Zimbabwe	ZimbabweProgram	6.366263417	72.18093804	2.209539133	6.700482647	71.38460244	2.338735584	6.700482647	71.38460244	2.338735584	6.563021912	71.68458918	2.305040861
5.670762387	74.00263725	0.940546063	DTMA-41	[GQL5/[GQL5/[MSRXPOOL9]C1F2-205-1(OSU23i)-5-3-X-X-1-BB]F2-4sx]-11-3-1-1-B*5-B-B/CML-312SR	4	4	4	Zimbabwe	ZimbabweProgram	6.366263417	72.18093804	2.209539133	6.700482647	71.38460244	2.338735584	6.700482647	71.38460244	2.338735584	6.563021912	71.68458918	2.305040861
6.313183498	71.57610372	1.471241762	DTMA-29	02SADVL2B-.-17-1-1-B-B-B/CML-312SR	4	4	4	Zimbabwe	ZimbabweProgram	6.366263417	72.18093804	2.209539133	6.700482647	71.38460244	2.338735584	6.700482647	71.38460244	2.338735584	6.563021912	71.68458918	2.305040861
5.485413098	74.28391808	1.670169562	DTMA-28	CML489/CML444//ZM521B-66-4-1-1-1-BB]-7-3-1-B-B-B/CML-312SR	4	4	4	Zimbabwe	ZimbabweProgram	6.366263417	72.18093804	2.209539133	6.700482647	71.38460244	2.338735584	6.700482647	71.38460244	2.338735584	6.563021912	71.68458918	2.305040861
5.585187364	73.5270089	4.759765535	DTMA-22	P501SRc0-F2-47-3-2-1-B-B/CML-312SR	4	4	4	Zimbabwe	ZimbabweProgram	6.366263417	72.18093804	2.209539133	6.700482647	71.38460244	2.338735584	6.700482647	71.38460244	2.338735584	6.563021912	71.68458918	2.305040861
6.786789284	69.78131658	2.477138889	DTMA-116	[MBR-ET(W)C1F139-2-1-B-2-B-B-B-B-B-BxMBRC5BcF13-3-1-2-B-B-B-B-1-2-B-B-BxCML264Q]-1-1-B-B/CML-312SR	3	5	5	Entomology	MexicoSubtropical	6.65279134	70.37906271	2.283091993	6.799593844	70.71458743	2.260228411	7.032037251	71.02564848	2.172229045	6.875805653	70.93091012	2.131606845
6.532847165	70.63406458	2.071945783	DTMA-88	CML311/MBRC2BcF41-2-BBBBB-B-B-B-B/CML-312SR	3	5	5	Entomology	MexicoSubtropical	6.65279134	70.37906271	2.283091993	6.799593844	70.71458743	2.260228411	7.032037251	71.02564848	2.172229045	6.875805653	70.93091012	2.131606845
6.381899413	69.75335072	5.087132995	DTMA-89	CML311/MBRC2BcF4-1-B-B-BB-B-B/CML-312SR	3	5	5	Entomology	MexicoSubtropical	6.65279134	70.37906271	2.283091993	6.799593844	70.71458743	2.260228411	7.032037251	71.02564848	2.172229045	6.875805653	70.93091012	2.131606845
7.564439043	71.11552956	2.259822178	DTMA-90	CML311/MBRC3BcF112-1-1-1-B-B-B-B-B-B-B/CML-312SR	3	5	5	Entomology	MexicoSubtropical	6.65279134	70.37906271	2.283091993	6.799593844	70.71458743	2.260228411	7.032037251	71.02564848	2.172229045	6.875805653	70.93091012	2.131606845
7.281264389	71.67424443	1.010630671	DTMA-91	CML311/MBRC3BcF12-2-2-2-B-B-BB-B-B/CML-312SR	3	5	5	Entomology	MexicoSubtropical	6.65279134	70.37906271	2.283091993	6.799593844	70.71458743	2.260228411	7.032037251	71.02564848	2.172229045	6.875805653	70.93091012	2.131606845
7.218076444	68.67966937	2.066013856	DTMA-92	CML311/MBRC3BcF23-1-2-1-B-B-B-B-B-B-B/CML-312SR	3	5	5	Entomology	MexicoSubtropical	6.65279134	70.37906271	2.283091993	6.799593844	70.71458743	2.260228411	7.032037251	71.02564848	2.172229045	6.875805653	70.93091012	2.131606845
6.953622999	68.665502	2.244639671	DTMA-93	CML311/MBRC3BcF3-1-1-1-B-B-B-B-B-B-B/CML-312SR	3	5	5	Entomology	MexicoSubtropical	6.65279134	70.37906271	2.283091993	6.799593844	70.71458743	2.260228411	7.032037251	71.02564848	2.172229045	6.875805653	70.93091012	2.131606845
6.387028319	71.96061406	1.232352105	DTMA-94	CML311/MBRC3BcF95-2-2-1-B-B-B-B-B-B-B/CML-312SR	3	5	5	Entomology	MexicoSubtropical	6.65279134	70.37906271	2.283091993	6.799593844	70.71458743	2.260228411	7.032037251	71.02564848	2.172229045	6.875805653	70.93091012	2.131606845
7.531150198	72.11528657	1.596080226	DTMA-104	CML-322RecyW89[L/LMBR]17-B-5-3-1-4-B*4xMBR-ET(W)C1F139-2-1-B-2-B*7-1-B-B-B-B/CML-312SR	3	5	5	Entomology	MexicoSubtropical	6.65279134	70.37906271	2.283091993	6.799593844	70.71458743	2.260228411	7.032037251	71.02564848	2.172229045	6.875805653	70.93091012	2.131606845
7.195007743	70.05262543	2.937977458	DTMA-98	MBR/MDRC4BcF34-1-B-.-1-1-B-B-B-B-B-B-B-B-B/CML-312SR	3	5	5	Entomology	MexicoSubtropical	6.65279134	70.37906271	2.283091993	6.799593844	70.71458743	2.260228411	7.032037251	71.02564848	2.172229045	6.875805653	70.93091012	2.131606845
6.756147648	71.15758327	1.78649392	DTMA-160	90[SPMATC4/P500(SELY)].-B-48-4-B-B-B/CML-312SR	3	5	5	MexicoSubtropical	MexicoSubtropical	6.868904553	71.19010576	2.167906818	6.799593844	70.71458743	2.260228411	7.032037251	71.02564848	2.172229045	6.875805653	70.93091012	2.131606845
6.728553521	72.33929892	1.783307133	DTMA-132	P502C3F2-22-7-5-1-BB-B-B/CML-312SR	3	5	5	MexicoSubtropical	MexicoSubtropical	6.868904553	71.19010576	2.167906818	6.799593844	70.71458743	2.260228411	7.032037251	71.02564848	2.172229045	6.875805653	70.93091012	2.131606845
7.151384804	73.89673331	1.246858953	DTMA-137	POB.502c3F226-12-1-2-B-B-B-B-B-B/CML-312SR	3	5	5	MexicoSubtropical	MexicoSubtropical	6.868904553	71.19010576	2.167906818	6.799593844	70.71458743	2.260228411	7.032037251	71.02564848	2.172229045	6.875805653	70.93091012	2.131606845
6.456416803	70.72628141	2.667284868	DTMA-27	P502-SRc0-F2-54-2-2-1-B-B-B-B/CML-312SR	3	5	5	Zimbabwe	ZimbabweProgram	6.366263417	72.18093804	2.209539133	6.799593844	70.71458743	2.260228411	7.032037251	71.02564848	2.172229045	6.875805653	70.93091012	2.131606845
6.212457019	71.41155164	1.506423963	DTMA-26	P502SRC0-F2-54-2-3-1-B-B-B/CML-312SR	3	5	5	Zimbabwe	ZimbabweProgram	6.366263417	72.18093804	2.209539133	6.799593844	70.71458743	2.260228411	7.032037251	71.02564848	2.172229045	6.875805653	70.93091012	2.131606845
7.247602059	68.0726409	2.369529904	DTMA-107	[MBRC6BcF395-1-B-.-2-2-B-B-B-B-B/CML312SR]-1-1-B-B/CML-312SR	5	7	7	Entomology	MexicoSubtropical	6.65279134	70.37906271	2.283091993	6.793106634	71.04062859	2.168756864	6.783988821	71.14773945	2.092156576	6.783988821	71.14773945	2.092156576
5.594539386	71.94845327	1.641953891	DTMA-96	MBRC6BcF280-2-B-.-1-1-B-B-B-B-B-B-B-B/CML-312SR	5	7	7	Entomology	MexicoSubtropical	6.65279134	70.37906271	2.283091993	6.793106634	71.04062859	2.168756864	6.783988821	71.14773945	2.092156576	6.783988821	71.14773945	2.092156576
6.6337842	71.77777858	0.33541498	DTMA-99	MBR-ET(W)C1F139-2-1-B-2-B-B-B-B-B-BxMBRC5BcF13-3-2-1-B-B-B-B-1-2-B-B-B-B-B-B/CML-312SR	5	7	7	Entomology	MexicoSubtropical	6.65279134	70.37906271	2.283091993	6.793106634	71.04062859	2.168756864	6.783988821	71.14773945	2.092156576	6.783988821	71.14773945	2.092156576
7.588162202	72.01676363	2.577574399	DTMA-100	P590C7BlancosF156-1-2-1-B-B-BB-B-B-B/CML-312SR	5	7	7	Entomology	MexicoSubtropical	6.65279134	70.37906271	2.283091993	6.793106634	71.04062859	2.168756864	6.783988821	71.14773945	2.092156576	6.783988821	71.14773945	2.092156576
6.899554803	71.34141413	1.257645613	DTMA-101	P590C7BlancosF27-1-1-2-B-B-BB-B-B-B/CML-312SR	5	7	7	Entomology	MexicoSubtropical	6.65279134	70.37906271	2.283091993	6.793106634	71.04062859	2.168756864	6.783988821	71.14773945	2.092156576	6.783988821	71.14773945	2.092156576
5.904608097	68.65883651	2.886049769	DTMA-120	[CML329/MBRC3AmF103-1-1-2-B-BxCML486]-1-1-B-B/CML-312SR	5	7	7	MexicoSubtropical	MexicoSubtropical	6.868904553	71.19010576	2.167906818	6.793106634	71.04062859	2.168756864	6.783988821	71.14773945	2.092156576	6.783988821	71.14773945	2.092156576
6.856763585	73.18641799	2.247101573	DTMA-146	[CML-384XCML-176]F3-107-3-1-1-B-B-B-B-B/CML-312SR	5	7	7	MexicoSubtropical	MexicoSubtropical	6.868904553	71.19010576	2.167906818	6.793106634	71.04062859	2.168756864	6.783988821	71.14773945	2.092156576	6.783988821	71.14773945	2.092156576
6.84070732	72.18646671	1.097402953	DTMA-148	CML-322-B-B/CML-312SR	5	7	7	MexicoSubtropical	MexicoSubtropical	6.868904553	71.19010576	2.167906818	6.793106634	71.04062859	2.168756864	6.783988821	71.14773945	2.092156576	6.783988821	71.14773945	2.092156576
6.486676056	70.80557251	4.435854429	DTMA-134	MBRC5BcF4-1-2-1-BB-B-B/CML-312SR	5	7	7	MexicoSubtropical	MexicoSubtropical	6.868904553	71.19010576	2.167906818	6.793106634	71.04062859	2.168756864	6.783988821	71.14773945	2.092156576	6.783988821	71.14773945	2.092156576
6.833509841	67.64560833	2.256504922	DTMA-209	CL-P10201=P102C6S2(B)-34-2-BB-B-B/CML-312SR	5	7	7	MexicoTropical	MexicoTropical	7.060131044	71.62042751	2.29355308	6.793106634	71.04062859	2.168756864	6.783988821	71.14773945	2.092156576	6.783988821	71.14773945	2.092156576
6.894695341	74.79052916	1.572924755	DTMA-177	CLQ-RCWQ105=(CML247x(CLQ-6203xCL-04321)-B-7-1-2)-B-6-1-3-B-B-B-B-B/CML-312SR	5	7	7	MexicoTropical	MexicoTropical	7.060131044	71.62042751	2.29355308	6.793106634	71.04062859	2.168756864	6.783988821	71.14773945	2.092156576	6.783988821	71.14773945	2.092156576
7.50378051	74.16353404	1.349226297	DTMA-178	CLQ-RCWQ106=(CML247x(CLQ-6203xCL-04321)-B-7-1-2)-B-22-1-1-2-B-B-B-B-B/CML-312SR	5	7	7	MexicoTropical	MexicoTropical	7.060131044	71.62042751	2.29355308	6.793106634	71.04062859	2.168756864	6.783988821	71.14773945	2.092156576	6.783988821	71.14773945	2.092156576
7.497879566	70.06101794	3.209918255	DTMA-191	CLQ-RCYQ28=(CLQ6502*CLQ6601)-B-34-2-2-B*6-B-B-B/CML-312SR	5	7	7	MexicoTropical	MexicoTropical	7.060131044	71.62042751	2.29355308	6.793106634	71.04062859	2.168756864	6.783988821	71.14773945	2.092156576	6.783988821	71.14773945	2.092156576
7.012769691	70.13535891	2.428574608	DTMA-35	P402c2F2-695-2-BB-2-B*4-B-B/CML-312SR	5	7	7	Zimbabwe	ZimbabweProgram	6.366263417	72.18093804	2.209539133	6.793106634	71.04062859	2.168756864	6.783988821	71.14773945	2.092156576	6.783988821	71.14773945	2.092156576
5.964799661	70.42569909	1.71667229	DTMA-36	ZEWAc1F2-254-2-1-B-1-BBB-B-B/CML-312SR	5	7	7	Zimbabwe	ZimbabweProgram	6.366263417	72.18093804	2.209539133	6.793106634	71.04062859	2.168756864	6.783988821	71.14773945	2.092156576	6.783988821	71.14773945	2.092156576
6.843735585	71.79351509	2.007378027	DTMA-86	CML311xCML311/CML311xMBRC1BcF94-3-1-1-B-B-B-B-1-1-B-B-B-B-B-B-B/CML-312SR	3	5	8	Entomology	MexicoSubtropical	6.65279134	70.37906271	2.283091993	6.799593844	70.71458743	2.260228411	7.032037251	71.02564848	2.172229045	7.21230448	71.13496197	2.219100815
6.833002011	67.9863341	2.121709394	DTMA-158	CML-329/MBRc2amF14-2-BBBB-B-B/CML-312SR	3	5	8	Entomology	MexicoSubtropical	6.65279134	70.37906271	2.283091993	6.799593844	70.71458743	2.260228411	7.032037251	71.02564848	2.172229045	7.21230448	71.13496197	2.219100815
7.300762231	69.08093589	2.811492032	DTMA-102	P502c2-185-3-4-1-3-B-1-BxCML311/CML321xMBRC1BcF114-1-1-1-B-B-B-B-1-1-B-B-B-B-B-B/CML-312SR	3	5	8	Entomology	MexicoSubtropical	6.65279134	70.37906271	2.283091993	6.799593844	70.71458743	2.260228411	7.032037251	71.02564848	2.172229045	7.21230448	71.13496197	2.219100815
7.813066412	70.29479987	3.005952731	DTMA-143	[CML-384XCML-176](F3)100-2-7-B-B-B-B/CML-312SR	3	5	8	MexicoSubtropical	MexicoSubtropical	6.868904553	71.19010576	2.167906818	6.799593844	70.71458743	2.260228411	7.032037251	71.02564848	2.172229045	7.21230448	71.13496197	2.219100815
7.423885296	70.96235409	2.728669029	DTMA-153	CML-330/CML-312SR	3	5	8	MexicoSubtropical	MexicoSubtropical	6.868904553	71.19010576	2.167906818	6.799593844	70.71458743	2.260228411	7.032037251	71.02564848	2.172229045	7.21230448	71.13496197	2.219100815
6.335824695	70.34683301	2.445574497	DTMA-154	CML-332-B-B/CML-312SR	3	5	8	MexicoSubtropical	MexicoSubtropical	6.868904553	71.19010576	2.167906818	6.799593844	70.71458743	2.260228411	7.032037251	71.02564848	2.172229045	7.21230448	71.13496197	2.219100815
7.621975156	72.67351089	2.457507336	DTMA-152	CML-376-B-B/CML-312SR	3	5	8	MexicoSubtropical	MexicoSubtropical	6.868904553	71.19010576	2.167906818	6.799593844	70.71458743	2.260228411	7.032037251	71.02564848	2.172229045	7.21230448	71.13496197	2.219100815
8.341269862	69.88251313	1.655871824	DTMA-155	CML-483-B-B/CML-312SR	3	5	8	MexicoSubtropical	MexicoSubtropical	6.868904553	71.19010576	2.167906818	6.799593844	70.71458743	2.260228411	7.032037251	71.02564848	2.172229045	7.21230448	71.13496197	2.219100815
6.663949678	70.58939829	2.163544569	DTMA-156	CML-484-B-B/CML-312SR	3	5	8	MexicoSubtropical	MexicoSubtropical	6.868904553	71.19010576	2.167906818	6.799593844	70.71458743	2.260228411	7.032037251	71.02564848	2.172229045	7.21230448	71.13496197	2.219100815
7.434602972	74.11077719	1.77962434	DTMA-103	POB.502c3F210-3-2-1-BBBBBB-B-B-B/CML-312SR	3	5	8	MexicoSubtropical	MexicoSubtropical	6.868904553	71.19010576	2.167906818	6.799593844	70.71458743	2.260228411	7.032037251	71.02564848	2.172229045	7.21230448	71.13496197	2.219100815
7.388548974	73.13009655	1.864938679	DTMA-136	POB.502c3F29-14-1-2-B-B-B-B-B-B/CML-312SR	3	5	8	MexicoSubtropical	MexicoSubtropical	6.868904553	71.19010576	2.167906818	6.799593844	70.71458743	2.260228411	7.032037251	71.02564848	2.172229045	7.21230448	71.13496197	2.219100815
7.711712516	71.6725962	2.044072536	DTMA-192	CLQ-RCYQ54=(CML176xCL-G2501)-B-3-1-B-B-B-B-B/CML-312SR	3	5	8	MexicoTropical	MexicoTropical	7.060131044	71.62042751	2.29355308	6.799593844	70.71458743	2.260228411	7.032037251	71.02564848	2.172229045	7.21230448	71.13496197	2.219100815
6.047622847	72.23084134	1.761975597	DTMA-38	[CML389/CML176]-B-29-2-2-6-1-B-B-B/CML-312SR	3	5	8	Zimbabwe	ZimbabweProgram	6.366263417	72.18093804	2.209539133	6.799593844	70.71458743	2.260228411	7.032037251	71.02564848	2.172229045	7.21230448	71.13496197	2.219100815
6.672181266	71.08672757	3.578541512	DTMA-67	CLA105-B-B/CML-312SR	4	4	9	ColombiaAcidTolerant	ColombiaAcidTolerant	6.770798493	70.38153494	2.444533933	6.700482647	71.38460244	2.338735584	6.700482647	71.38460244	2.338735584	6.845178158	71.06882693	2.374203713
6.098860892	70.71053762	3.021118818	DTMA-68	CLA106-B-B/CML-312SR	4	4	9	ColombiaAcidTolerant	ColombiaAcidTolerant	6.770798493	70.38153494	2.444533933	6.700482647	71.38460244	2.338735584	6.700482647	71.38460244	2.338735584	6.845178158	71.06882693	2.374203713
7.108861854	71.18027738	1.86904853	DTMA-69	CLA113-B-B/CML-312SR	4	4	9	ColombiaAcidTolerant	ColombiaAcidTolerant	6.770798493	70.38153494	2.444533933	6.700482647	71.38460244	2.338735584	6.700482647	71.38460244	2.338735584	6.845178158	71.06882693	2.374203713
6.941612444	69.96819613	2.117592149	DTMA-57	CLA18-B-B/CML-312SR	4	4	9	ColombiaAcidTolerant	ColombiaAcidTolerant	6.770798493	70.38153494	2.444533933	6.700482647	71.38460244	2.338735584	6.700482647	71.38460244	2.338735584	6.845178158	71.06882693	2.374203713
6.565955235	73.0518432	3.075929447	DTMA-61	CLA41/CML-312SR	4	4	9	ColombiaAcidTolerant	ColombiaAcidTolerant	6.770798493	70.38153494	2.444533933	6.700482647	71.38460244	2.338735584	6.700482647	71.38460244	2.338735584	6.845178158	71.06882693	2.374203713
6.646757231	71.86621961	2.326942851	DTMA-65	CLA91-B-B/CML-312SR	4	4	9	ColombiaAcidTolerant	ColombiaAcidTolerant	6.770798493	70.38153494	2.444533933	6.700482647	71.38460244	2.338735584	6.700482647	71.38460244	2.338735584	6.845178158	71.06882693	2.374203713
NA	NA	NA	DTMA-84	(200-3xGUAT189)(16xP84c1F27-4-1-4-B-1-B59)F1-B-xP84c1F26-2-2-4-B-2-B]F97-1-2-1-3xCML312-B-xP84c1F27-4-1-6-B-5-B]-2-1-B-B-B-B-B/CML-312SR	4	4	9	Entomology	MexicoSubtropical	6.65279134	70.37906271	2.283091993	6.700482647	71.38460244	2.338735584	6.700482647	71.38460244	2.338735584	6.845178158	71.06882693	2.374203713
6.375577226	71.2467389	1.296004165	DTMA-85	(200-6xGUAT189)(51-2-1)F1-B-xP84c1F26-2-2-4-B-2-B]F102-1-2-2-3x[KILIMAST94A]-30/MSV-03-2-10-B-1-B-B-xP84c1F27-4-1-6-B-5-B]-2-2-B-B-B-B-B/CML-312SR	4	4	9	Entomology	MexicoSubtropical	6.65279134	70.37906271	2.283091993	6.700482647	71.38460244	2.338735584	6.700482647	71.38460244	2.338735584	6.845178158	71.06882693	2.374203713
6.930274388	70.2780256	1.845252511	DTMA-121	[(87036/87923)-X-800-3-1-X-1-B-B-1-1-1-B-B-xP84c1F26-2-2-4-B-2-B]F47-3-1-1-3xM37W/ZM607.bF37sr-2-3sr-6-2-X]-8-2-X-1-BB-B-xP84c1F27-4-3-3-B-1-B]-3-2-BxP33c3F64-1-1-4-BB]-1-1-B-B/CML-312SR	4	4	9	Entomology	MexicoSubtropical	6.65279134	70.37906271	2.283091993	6.700482647	71.38460244	2.338735584	6.700482647	71.38460244	2.338735584	6.845178158	71.06882693	2.374203713
6.575900251	71.41937578	2.988388704	DTMA-122	[[KILIMAST94A]-30/MSV-03-2-10-B-1-B-B-xP84c1F26-2-2-6-B-3-B]F17-1-2-1-1xP43C9-1-1-1-1-1-BBBB-1-xP84c1F26-2-2-6-B-3-B]-2-2-BxCML486]-1-1-B-B/CML-312SR	4	4	9	Entomology	MexicoSubtropical	6.65279134	70.37906271	2.283091993	6.700482647	71.38460244	2.338735584	6.700482647	71.38460244	2.338735584	6.845178158	71.06882693	2.374203713
7.388733668	69.6386332	2.244243813	DTMA-126	[G16SeqC1F47-2-1-2-1-B*5xP84c1F26-2-2-6-B-3-B]F25-2-3-1x[KILIMAST94A]-30/MSV-03-101-08-B-B-1xP84c1F27-4-1-4-B-3-B]F2-1-2-2-4-2-BxCML161]-1-1-B-B/CML-312SR	4	4	9	Entomology	MexicoSubtropical	6.65279134	70.37906271	2.283091993	6.700482647	71.38460244	2.338735584	6.700482647	71.38460244	2.338735584	6.845178158	71.06882693	2.374203713
7.149852242	68.73001946	2.535966618	DTMA-125	[M37W/ZM607.bF37sr-2-3sr-6-2-X]-8-2-X-1-BB-B-xP84c1F27-4-3-3-B-1-B]F29-1-2-1-4x(87036/87923)-X-800-3-1-X-1-B-B-1-1-1-B-B-xP84c1F26-2-2-4-B-2-B]-1-1-BxCML486]-1-1-B-B/CML-312SR	4	4	9	Entomology	MexicoSubtropical	6.65279134	70.37906271	2.283091993	6.700482647	71.38460244	2.338735584	6.700482647	71.38460244	2.338735584	6.845178158	71.06882693	2.374203713
6.846692842	70.38018228	2.941204662	DTMA-123	[M37W/ZM607.bF37sr-2-3sr-6-2-X]-8-2-X-1-BB-B-xP84c1F27-4-3-3-B-1-B]F29-1-2-2x[KILIMAST94A]-30/MSV-03-101-08-B-B-1xP84c1F27-4-1-4-B-3-B]F2-1-2-1-1-1-BxCML486]-1-1-B-B/CML-312SR	4	4	9	Entomology	MexicoSubtropical	6.65279134	70.37906271	2.283091993	6.700482647	71.38460244	2.338735584	6.700482647	71.38460244	2.338735584	6.845178158	71.06882693	2.374203713
6.231368087	67.8906319	3.216390831	DTMA-117	[P591c41y2GENF23-1-1-1-B-B-BxCML486]-1-1-B-B/CML-312SR	4	4	9	Entomology	MexicoSubtropical	6.65279134	70.37906271	2.283091993	6.700482647	71.38460244	2.338735584	6.700482647	71.38460244	2.338735584	6.845178158	71.06882693	2.374203713
6.464030194	70.14425879	2.114042628	DTMA-95	Cuba/GuadC3F85-3-3-1-B-B-B-B-B-B/CML-312SR	4	4	9	Entomology	MexicoSubtropical	6.65279134	70.37906271	2.283091993	6.700482647	71.38460244	2.338735584	6.700482647	71.38460244	2.338735584	6.845178158	71.06882693	2.374203713
5.496024966	68.83397269	2.140977125	DTMA-119	[200-7xMAIZSANANDRES-F1-B-xP84c1F26-2-2-4-B-2-B]F93-3-2-1-3xP43C9-1-1-1-1-1-BBBB-1-xP84c1F26-2-2-6-B-3-B]-1-1-BxCML486]-1-1-B-B/CML-312SR	4	4	9	MexicoSubtropical	MexicoSubtropical	6.868904553	71.19010576	2.167906818	6.700482647	71.38460244	2.338735584	6.700482647	71.38460244	2.338735584	6.845178158	71.06882693	2.374203713
6.789238938	68.92457325	2.71083807	DTMA-168	CML-323-B-B/CML-312SR	4	4	9	MexicoSubtropical	MexicoSubtropical	6.868904553	71.19010576	2.167906818	6.700482647	71.38460244	2.338735584	6.700482647	71.38460244	2.338735584	6.845178158	71.06882693	2.374203713
6.012923663	73.79010732	1.952692318	DTMA-189	CL-02520=P25C6H37-1-1-1-B-2-1-2-BBB-B-B-B/CML-312SR	4	4	9	MexicoTropical	MexicoTropical	7.060131044	71.62042751	2.29355308	6.700482647	71.38460244	2.338735584	6.700482647	71.38460244	2.338735584	6.845178158	71.06882693	2.374203713
7.540799737	73.98307325	2.87517174	DTMA-200	CL-02725=P27(FRRS)C1-248-B-1-B*4-B-B/CML-312SR	4	4	9	MexicoTropical	MexicoTropical	7.060131044	71.62042751	2.29355308	6.700482647	71.38460244	2.338735584	6.700482647	71.38460244	2.338735584	6.845178158	71.06882693	2.374203713
7.619607288	72.34613051	3.495251667	DTMA-128	CL-02836/Pop.28C9HC113-3-1-4-B*8-B-BBBB-B-B/CML-312SR	4	4	9	MexicoTropical	MexicoTropical	7.060131044	71.62042751	2.29355308	6.700482647	71.38460244	2.338735584	6.700482647	71.38460244	2.338735584	6.845178158	71.06882693	2.374203713
7.360478005	74.1309287	1.755619805	DTMA-179	CL-07306=P73TLC3.-74-2-6-1-5-..-B-B-B/CML-312SR	4	4	9	MexicoTropical	MexicoTropical	7.060131044	71.62042751	2.29355308	6.700482647	71.38460244	2.338735584	6.700482647	71.38460244	2.338735584	6.845178158	71.06882693	2.374203713
7.424820231	68.44777771	0.745592909	DTMA-206	CL-G1624=G16C23H173-1-2-B-3-2-B*7-B-B/CML-312SR	4	4	9	MexicoTropical	MexicoTropical	7.060131044	71.62042751	2.29355308	6.700482647	71.38460244	2.338735584	6.700482647	71.38460244	2.338735584	6.845178158	71.06882693	2.374203713
6.853733832	69.22585744	3.349206751	DTMA-207	CL-G1628=G16BNSeqC0F118-1-1-4-2-B*4-B/CML-312SR	4	4	9	MexicoTropical	MexicoTropical	7.060131044	71.62042751	2.29355308	6.700482647	71.38460244	2.338735584	6.700482647	71.38460244	2.338735584	6.845178158	71.06882693	2.374203713
6.333736334	68.9191668	2.26775576	DTMA-208	CL-G1632=G16C20H144.-3-3-1-B*7-B-B-B/CML-312SR	4	4	9	MexicoTropical	MexicoTropical	7.060131044	71.62042751	2.29355308	6.700482647	71.38460244	2.338735584	6.700482647	71.38460244	2.338735584	6.845178158	71.06882693	2.374203713
7.147219737	69.24016576	1.532504475	DTMA-210	CL-G1829=G18C23-61-3-1-1-B*7-B-B/CML-312SR	4	4	9	MexicoTropical	MexicoTropical	7.060131044	71.62042751	2.29355308	6.700482647	71.38460244	2.338735584	6.700482647	71.38460244	2.338735584	6.845178158	71.06882693	2.374203713
6.434528302	69.32033141	2.471825843	DTMA-211	CL-G1837=G18SeqC2-F141-2-2-1-1-1-2-..-2-B*4-B-B/CML-312SR	4	4	9	MexicoTropical	MexicoTropical	7.060131044	71.62042751	2.29355308	6.700482647	71.38460244	2.338735584	6.700482647	71.38460244	2.338735584	6.845178158	71.06882693	2.374203713
5.881487153	69.42001108	3.226805579	DTMA-212	CL-G1839=G18SeqC3-17-1-1-2-2-B*5-B-B/CML-312SR	4	4	9	MexicoTropical	MexicoTropical	7.060131044	71.62042751	2.29355308	6.700482647	71.38460244	2.338735584	6.700482647	71.38460244	2.338735584	6.845178158	71.06882693	2.374203713
6.454348314	67.1186368	3.645654047	DTMA-213	CL-G1844=G18SeqC3F245-2-2-2-1-1-B*4-B-B/CML-312SR	4	4	9	MexicoTropical	MexicoTropical	7.060131044	71.62042751	2.29355308	6.700482647	71.38460244	2.338735584	6.700482647	71.38460244	2.338735584	6.845178158	71.06882693	2.374203713
6.826856503	71.71605185	1.558726785	DTMA-197	CL-RCY007=PIO3011F2-3-5-6-1-B*5-B-B-B/CML-312SR	4	4	9	MexicoTropical	MexicoTropical	7.060131044	71.62042751	2.29355308	6.700482647	71.38460244	2.338735584	6.700482647	71.38460244	2.338735584	6.845178158	71.06882693	2.374203713
7.374640429	73.29200916	2.820330477	DTMA-193	CL-RCY015=(CML-285*CL-00356)-B-1-1-B*9-B-B/CML-312SR	4	4	9	MexicoTropical	MexicoTropical	7.060131044	71.62042751	2.29355308	6.700482647	71.38460244	2.338735584	6.700482647	71.38460244	2.338735584	6.845178158	71.06882693	2.374203713
7.812972008	72.48400726	1.648439276	DTMA-194	CL-RCY016=(CL-00331*CML-287)-B-6-2-3-B*8-B-B-B/CML-312SR	4	4	9	MexicoTropical	MexicoTropical	7.060131044	71.62042751	2.29355308	6.700482647	71.38460244	2.338735584	6.700482647	71.38460244	2.338735584	6.845178158	71.06882693	2.374203713
7.658456606	70.48264614	3.349381757	DTMA-201	CML452=Ac8328BNC6-166-1-1-1-B*9-B-B-B/CML-312SR	4	4	9	MexicoTropical	MexicoTropical	7.060131044	71.62042751	2.29355308	6.700482647	71.38460244	2.338735584	6.700482647	71.38460244	2.338735584	6.845178158	71.06882693	2.374203713
7.055029315	73.75217709	0.604129625	DTMA-198	CML454=CaptMiranda8627-20-1-2-B*17-B-B-B/CML-312SR	4	4	9	MexicoTropical	MexicoTropical	7.060131044	71.62042751	2.29355308	6.700482647	71.38460244	2.338735584	6.700482647	71.38460244	2.338735584	6.845178158	71.06882693	2.374203713
7.30513562	72.73568048	2.033336175	DTMA-203	CML479=(P24STE-5*24STE-17)-BBBB-...-B-3-B-1-B*7-B-B-B/CML-312SR	4	4	9	MexicoTropical	MexicoTropical	7.060131044	71.62042751	2.29355308	6.700482647	71.38460244	2.338735584	6.700482647	71.38460244	2.338735584	6.845178158	71.06882693	2.374203713
6.936445312	73.28918661	3.586392962	DTMA-199	CML497=[CL-00331*v]-3-B-3-2-1-B*6-B-B/CML-312SR	4	4	9	MexicoTropical	MexicoTropical	7.060131044	71.62042751	2.29355308	6.700482647	71.38460244	2.338735584	6.700482647	71.38460244	2.338735584	6.845178158	71.06882693	2.374203713
7.917934759	73.57112087	1.742339207	DTMA-180	CML499=(CL-04345*CL-274)-B-15-1-2-B*6-B-B-B/CML-312SR	4	4	9	MexicoTropical	MexicoTropical	7.060131044	71.62042751	2.29355308	6.700482647	71.38460244	2.338735584	6.700482647	71.38460244	2.338735584	6.845178158	71.06882693	2.374203713
7.849641357	73.14199644	2.198477543	DTMA-129	CA00344/PAC777F2-6-1-1-BB-B-B-BB-B-B/CML-312SR	4	4	9	NA	NA	NA	NA	NA	6.700482647	71.38460244	2.338735584	6.700482647	71.38460244	2.338735584	6.845178158	71.06882693	2.374203713
6.415234253	72.00309151	1.59929685	DTMA-131	CA00360/Pio3011F2-3-5-6-1-B-BBB-B-B-B-B-B-B/CML-312SR	4	4	9	NA	NA	NA	NA	NA	6.700482647	71.38460244	2.338735584	6.700482647	71.38460244	2.338735584	6.845178158	71.06882693	2.374203713
5.618819518	72.85505562	1.738327115	DTMA-49	KU1409-SR-B-B/CML-312SR	4	4	9	NA	NA	NA	NA	NA	6.700482647	71.38460244	2.338735584	6.700482647	71.38460244	2.338735584	6.845178158	71.06882693	2.374203713
6.777371917	69.39505666	3.097818593	DTMA-56	CLA12-B-B/CML-312SR	5	8	10	ColombiaAcidTolerant	ColombiaAcidTolerant	6.770798493	70.38153494	2.444533933	6.793106634	71.04062859	2.168756864	6.685954798	70.7072256	2.213285192	6.685954798	70.7072256	2.213285192
7.589637531	69.70769978	2.291883855	DTMA-70	CLA149-B-B/CML-312SR	5	8	10	ColombiaAcidTolerant	ColombiaAcidTolerant	6.770798493	70.38153494	2.444533933	6.793106634	71.04062859	2.168756864	6.685954798	70.7072256	2.213285192	6.685954798	70.7072256	2.213285192
6.836580514	69.13813882	2.465458015	DTMA-71	CLA154-B-B/CML-312SR	5	8	10	ColombiaAcidTolerant	ColombiaAcidTolerant	6.770798493	70.38153494	2.444533933	6.793106634	71.04062859	2.168756864	6.685954798	70.7072256	2.213285192	6.685954798	70.7072256	2.213285192
7.031934225	70.18955442	1.84954021	DTMA-72	CLA155-B-B/CML-312SR	5	8	10	ColombiaAcidTolerant	ColombiaAcidTolerant	6.770798493	70.38153494	2.444533933	6.793106634	71.04062859	2.168756864	6.685954798	70.7072256	2.213285192	6.685954798	70.7072256	2.213285192
7.003374272	68.94720388	2.192587133	DTMA-73	CLA156-B-B/CML-312SR	5	8	10	ColombiaAcidTolerant	ColombiaAcidTolerant	6.770798493	70.38153494	2.444533933	6.793106634	71.04062859	2.168756864	6.685954798	70.7072256	2.213285192	6.685954798	70.7072256	2.213285192
6.085508568	69.94881508	3.076661397	DTMA-74	CLA157-B-B/CML-312SR	5	8	10	ColombiaAcidTolerant	ColombiaAcidTolerant	6.770798493	70.38153494	2.444533933	6.793106634	71.04062859	2.168756864	6.685954798	70.7072256	2.213285192	6.685954798	70.7072256	2.213285192
6.693577349	68.97174636	3.002143729	DTMA-75	CLA158-B-B/CML-312SR	5	8	10	ColombiaAcidTolerant	ColombiaAcidTolerant	6.770798493	70.38153494	2.444533933	6.793106634	71.04062859	2.168756864	6.685954798	70.7072256	2.213285192	6.685954798	70.7072256	2.213285192
6.177319188	71.86130953	2.006817781	DTMA-77	CLA307-B-B/CML-312SR	5	8	10	ColombiaAcidTolerant	ColombiaAcidTolerant	6.770798493	70.38153494	2.444533933	6.793106634	71.04062859	2.168756864	6.685954798	70.7072256	2.213285192	6.685954798	70.7072256	2.213285192
6.690920423	71.9021651	2.075461148	DTMA-78	CLA309-B-B/CML-312SR	5	8	10	ColombiaAcidTolerant	ColombiaAcidTolerant	6.770798493	70.38153494	2.444533933	6.793106634	71.04062859	2.168756864	6.685954798	70.7072256	2.213285192	6.685954798	70.7072256	2.213285192
6.805402082	70.04953842	1.908228187	DTMA-60	CLA37-B-B/CML-312SR	5	8	10	ColombiaAcidTolerant	ColombiaAcidTolerant	6.770798493	70.38153494	2.444533933	6.793106634	71.04062859	2.168756864	6.685954798	70.7072256	2.213285192	6.685954798	70.7072256	2.213285192
7.046191735	68.49430837	2.145621513	DTMA-62	CLA44-B-B/CML-312SR	5	8	10	ColombiaAcidTolerant	ColombiaAcidTolerant	6.770798493	70.38153494	2.444533933	6.793106634	71.04062859	2.168756864	6.685954798	70.7072256	2.213285192	6.685954798	70.7072256	2.213285192
6.790837833	68.26754054	2.904415907	DTMA-63	CLA46-B-B/CML-312SR	5	8	10	ColombiaAcidTolerant	ColombiaAcidTolerant	6.770798493	70.38153494	2.444533933	6.793106634	71.04062859	2.168756864	6.685954798	70.7072256	2.213285192	6.685954798	70.7072256	2.213285192
8.017565765	69.29706209	2.268227582	DTMA-64	CLA56-B-B/CML-312SR	5	8	10	ColombiaAcidTolerant	ColombiaAcidTolerant	6.770798493	70.38153494	2.444533933	6.793106634	71.04062859	2.168756864	6.685954798	70.7072256	2.213285192	6.685954798	70.7072256	2.213285192
5.707403139	69.88229275	1.525720863	DTMA-66	CLA99-B-B/CML-312SR	5	8	10	ColombiaAcidTolerant	ColombiaAcidTolerant	6.770798493	70.38153494	2.444533933	6.793106634	71.04062859	2.168756864	6.685954798	70.7072256	2.213285192	6.685954798	70.7072256	2.213285192
7.143051959	72.2480614	1.874952744	DTMA-87	CML384xMBR/MDRC3BcF58-2-1-3-B-B-B-B-3-1-B-B-BB-B-B-B/CML-312SR	5	8	10	Entomology	MexicoSubtropical	6.65279134	70.37906271	2.283091993	6.793106634	71.04062859	2.168756864	6.685954798	70.7072256	2.213285192	6.685954798	70.7072256	2.213285192
6.312303714	72.85111597	2.135456399	DTMA-79	(A.T.Z.T.R.L.BA905-3-3P-1P-4P-2P-1-1-1-BxG9BC0R.L.23-1P-2P-3-2P-3-2P-1P-B-B-B)-B-16TL-3-1-4-B-B-B/CML-312SR	5	8	10	NA	NA	NA	NA	NA	6.793106634	71.04062859	2.168756864	6.685954798	70.7072256	2.213285192	6.685954798	70.7072256	2.213285192
6.177702807	73.65941458	1.562629307	DTMA-80	(A.T.Z.T.R.L.BA905-3-3P-1P-4P-2P-1-1-1-BxG9BC0R.L.23-1P-2P-3-2P-3-2P-1P-B-B-B)-B-76TL-1-2-4-B-B-B/CML-312SR	5	8	10	NA	NA	NA	NA	NA	6.793106634	71.04062859	2.168756864	6.685954798	70.7072256	2.213285192	6.685954798	70.7072256	2.213285192
6.455691211	70.05286899	2.484969753	DTMA-81	[(G31*G32-2xG31*G32-1)PR92A72-3P-2-1-1-1xCML-349]-1-2-2-1-B-B-B-B-B/CML-312SR	5	8	10	NA	NA	NA	NA	NA	6.793106634	71.04062859	2.168756864	6.685954798	70.7072256	2.213285192	6.685954798	70.7072256	2.213285192
6.817633784	73.17954275	1.582818754	DTMA-166	(CML-329XCML-287)-F2-11-1-BBB-B-B/CML-312SR	5	8	10	MexicoSubtropical	MexicoSubtropical	6.868904553	71.19010576	2.167906818	6.793106634	71.04062859	2.168756864	6.685954798	70.7072256	2.213285192	6.685954798	70.7072256	2.213285192
3.903483491	73.55425414	3.163210913	DTMA-147	CML-311-B-B/CML-312SR	5	8	10	MexicoSubtropical	MexicoSubtropical	6.868904553	71.19010576	2.167906818	6.793106634	71.04062859	2.168756864	6.685954798	70.7072256	2.213285192	6.685954798	70.7072256	2.213285192
8.045468901	71.09779324	1.594774025	DTMA-141	P502c1.-771-2-2-3-B-1-1xCML-176]F2-1-1-2-3-B-B-B-B-B-B/CML-312SR	5	8	10	MexicoSubtropical	MexicoSubtropical	6.868904553	71.19010576	2.167906818	6.793106634	71.04062859	2.168756864	6.685954798	70.7072256	2.213285192	6.685954798	70.7072256	2.213285192
6.536876155	71.99450988	1.955170681	DTMA-142	P502c1.-771-2-2-3-B-1-1xCML-176]F2-61-4-2-2-B-B-B-B-B-B/CML-312SR	5	8	10	MexicoSubtropical	MexicoSubtropical	6.868904553	71.19010576	2.167906818	6.793106634	71.04062859	2.168756864	6.685954798	70.7072256	2.213285192	6.685954798	70.7072256	2.213285192
7.099860174	70.99879755	1.809690693	DTMA-161	POB.45c8-32-1-1-1-B-B-B/CML-312SR	5	8	10	MexicoSubtropical	MexicoSubtropical	6.868904553	71.19010576	2.167906818	6.793106634	71.04062859	2.168756864	6.685954798	70.7072256	2.213285192	6.685954798	70.7072256	2.213285192
6.885091158	72.60658561	1.271317884	DTMA-174	CLQ-RCWQ39=(CML159*CML144)-B-27-1-2-B*3-B-B/CML-312SR	5	8	10	MexicoTropical	MexicoTropical	7.060131044	71.62042751	2.29355308	6.793106634	71.04062859	2.168756864	6.685954798	70.7072256	2.213285192	6.685954798	70.7072256	2.213285192
6.518082048	69.38526406	3.086552746	DTMA-215	CML421=P31DMR.1-55-2-3-2-1-B*18-B-B-B/CML-312SR	5	8	10	MexicoTropical	MexicoTropical	7.060131044	71.62042751	2.29355308	6.793106634	71.04062859	2.168756864	6.685954798	70.7072256	2.213285192	6.685954798	70.7072256	2.213285192
7.425460688	70.00718995	0.819929662	DTMA-124	[(87036/87923)-X-800-3-1-X-1-B-B-1-1-1-B-B-xP84c1F26-2-2-4-B-2-B]F47-3-1-1-3xM37W/ZM607.bF37sr-2-3sr-6-2-X]-8-2-X-1-BB-B-xP84c1F27-4-3-3-B-1-B]-3-1-BxCML486]-1-1-B-B/CML-312SR	5	NA	NA	Entomology	MexicoSubtropical	6.65279134	70.37906271	2.283091993	6.793106634	71.04062859	2.168756864	NA	NA	NA	NA	NA	NA
7.093860479	69.26809353	2.125684744	DTMA-118	[Cuba/GuadC3F44-1-3-2-B-B-BxCML486]-1-1-B-B/CML-312SR	5	NA	NA	Entomology	MexicoSubtropical	6.65279134	70.37906271	2.283091993	6.793106634	71.04062859	2.168756864	NA	NA	NA	NA	NA	NA
7.584449245	75.61125269	2.355553741	DTMA-185	CML477=P43POSTASEQC3-S2-1-2-B-BBBBB-10-B-B-B-B/CML-312SR	5	NA	NA	LaPostaSeqC7	LaPostaSeqC7	7.541143316	72.34912298	1.332322138	6.793106634	71.04062859	2.168756864	NA	NA	NA	NA	NA	NA
6.44008419	70.64985076	2.529172406	DTMA-149	CML-370-B-B/CML-312SR	5	NA	NA	MexicoSubtropical	MexicoSubtropical	6.868904553	71.19010576	2.167906818	6.793106634	71.04062859	2.168756864	NA	NA	NA	NA	NA	NA
6.760260912	72.55439892	3.027362564	DTMA-184	CL-04374=P43Cameroon-4-1-1-1-1-3-3-B*7-B-B-B/CML-312SR	5	NA	NA	MexicoTropical	MexicoTropical	7.060131044	71.62042751	2.29355308	6.793106634	71.04062859	2.168756864	NA	NA	NA	NA	NA	NA
7.078595848	74.48866711	2.252667136	DTMA-182	CML498=(CML265/CL-00303)-S7/CML264)-B-8-1-3-B*9-B-B/CML-312SR	5	NA	NA	MexicoTropical	MexicoTropical	7.060131044	71.62042751	2.29355308	6.793106634	71.04062859	2.168756864	NA	NA	NA	NA	NA	NA
6.889472172	69.54422732	2.564134239	DTMA-228	DTPWC9-F103-2-1-1-1-B-B-B-B-B/CML-312SR	2	10	12	DTPWC9	DTPWC9	7.049635998	70.78957985	1.670552741	7.272243693	71.51941287	1.445023605	6.90732274	70.39017211	1.4483821	6.925775373	70.49034233	1.413576542
6.948665432	76.12096422	1.152446021	DTMA-227	DTPWC9-F104-5-4-1-1-B-B-B-B-B/CML-312SR	2	10	12	DTPWC9	DTPWC9	7.049635998	70.78957985	1.670552741	7.272243693	71.51941287	1.445023605	6.90732274	70.39017211	1.4483821	6.925775373	70.49034233	1.413576542
7.234539284	70.1920635	1.361297063	DTMA-221	DTPWC9-F109-2-6-1-1-B-B-B-B-B/CML-312SR	2	10	12	DTPWC9	DTPWC9	7.049635998	70.78957985	1.670552741	7.272243693	71.51941287	1.445023605	6.90732274	70.39017211	1.4483821	6.925775373	70.49034233	1.413576542
6.680900391	67.56010832	0.887292303	DTMA-225	DTPWC9-F24-2-3-1-1-B-B-B-B-B/CML-312SR	2	10	12	DTPWC9	DTPWC9	7.049635998	70.78957985	1.670552741	7.272243693	71.51941287	1.445023605	6.90732274	70.39017211	1.4483821	6.925775373	70.49034233	1.413576542
7.752648474	69.31967573	0.824343501	DTMA-217	DTPWC9-F24-4-3-1-B-B-B-B-B/CML-312SR	2	10	12	DTPWC9	DTPWC9	7.049635998	70.78957985	1.670552741	7.272243693	71.51941287	1.445023605	6.90732274	70.39017211	1.4483821	6.925775373	70.49034233	1.413576542
7.35832871	73.40399502	1.818433434	DTMA-275	DTPWC9-F55-1-1-1-3-B-B-B-B/CML-312SR	2	10	12	DTPWC9	DTPWC9	7.049635998	70.78957985	1.670552741	7.272243693	71.51941287	1.445023605	6.90732274	70.39017211	1.4483821	6.925775373	70.49034233	1.413576542
7.237870362	69.49439564	0.819705929	DTMA-219	DTPWC9-F73-2-1-1-1-B-B-B-B-B/CML-312SR	2	10	12	DTPWC9	DTPWC9	7.049635998	70.78957985	1.670552741	7.272243693	71.51941287	1.445023605	6.90732274	70.39017211	1.4483821	6.925775373	70.49034233	1.413576542
6.783360831	69.63123389	1.623496233	DTMA-240	DTPYC9-F114-2-4-1-2-B-B-B-B/CML-312SR	2	10	12	DTPYC9	DTPYC9	6.790578363	70.19655711	1.49578358	7.272243693	71.51941287	1.445023605	6.90732274	70.39017211	1.4483821	6.925775373	70.49034233	1.413576542
5.724052881	70.16998838	0.774110179	DTMA-241	DTPYC9-F13-2-1-1-2-B-B-B-B/CML-312SR	2	10	12	DTPYC9	DTPYC9	6.790578363	70.19655711	1.49578358	7.272243693	71.51941287	1.445023605	6.90732274	70.39017211	1.4483821	6.925775373	70.49034233	1.413576542
6.919477619	69.40829917	1.066245036	DTMA-237	DTPYC9-F46-1-2-1-1-B-B-B-B/CML-312SR	2	10	12	DTPYC9	DTPYC9	6.790578363	70.19655711	1.49578358	7.272243693	71.51941287	1.445023605	6.90732274	70.39017211	1.4483821	6.925775373	70.49034233	1.413576542
7.728766135	67.66797329	0.669203928	DTMA-238	DTPYC9-F46-1-2-1-2-B-B-B-B/CML-312SR	2	10	12	DTPYC9	DTPYC9	6.790578363	70.19655711	1.49578358	7.272243693	71.51941287	1.445023605	6.90732274	70.39017211	1.4483821	6.925775373	70.49034233	1.413576542
7.237445797	70.43125756	2.388889742	DTMA-233	DTPYC9-F46-3-4-1-1-B-B-B-B-B/CML-312SR	2	10	12	DTPYC9	DTPYC9	6.790578363	70.19655711	1.49578358	7.272243693	71.51941287	1.445023605	6.90732274	70.39017211	1.4483821	6.925775373	70.49034233	1.413576542
6.817225585	70.3717073	1.305506385	DTMA-236	DTPYC9-F46-3-9-1-1-B-B-B-B-B/CML-312SR	2	10	12	DTPYC9	DTPYC9	6.790578363	70.19655711	1.49578358	7.272243693	71.51941287	1.445023605	6.90732274	70.39017211	1.4483821	6.925775373	70.49034233	1.413576542
6.351100618	71.11651448	1.840053877	DTMA-282	DTPYC9-F69-3-5-1-1-B-B-B-B/CML-312SR	2	10	12	DTPYC9	DTPYC9	6.790578363	70.19655711	1.49578358	7.272243693	71.51941287	1.445023605	6.90732274	70.39017211	1.4483821	6.925775373	70.49034233	1.413576542
6.394480237	72.61430989	1.921502974	DTMA-283	DTPYC9-F72-1-2-1-1-B-B-B-B/CML-312SR	2	10	12	DTPYC9	DTPYC9	6.790578363	70.19655711	1.49578358	7.272243693	71.51941287	1.445023605	6.90732274	70.39017211	1.4483821	6.925775373	70.49034233	1.413576542
6.55385397	70.87170549	0.945647888	DTMA-234	DTPYC9-F74-1-1-1-1-B-B-B-B-B/CML-312SR	2	10	12	DTPYC9	DTPYC9	6.790578363	70.19655711	1.49578358	7.272243693	71.51941287	1.445023605	6.90732274	70.39017211	1.4483821	6.925775373	70.49034233	1.413576542
7.12599284	70.41740034	2.068492486	DTMA-281	DTPYC9-F86-1-1-1-1-B-B-B-B-B/CML-312SR	2	10	12	DTPYC9	DTPYC9	6.790578363	70.19655711	1.49578358	7.272243693	71.51941287	1.445023605	6.90732274	70.39017211	1.4483821	6.925775373	70.49034233	1.413576542
7.26686285	70.1727827	2.936853462	DTMA-218	DTPWC9-F115-1-4-1-1-B-B-B-B-B/CML-312SR	1	1	NA	DTPWC9	DTPWC9	7.049635998	70.78957985	1.670552741	6.672864185	72.08740031	2.078310339	6.672864185	72.08740031	2.078310339	NA	NA	NA
5.96349075	69.63245281	2.108330443	DTMA-229	DTPWC9-F128-1-1-1-1-B-B-B-B-B/CML-312SR	1	1	NA	DTPWC9	DTPWC9	7.049635998	70.78957985	1.670552741	6.672864185	72.08740031	2.078310339	6.672864185	72.08740031	2.078310339	NA	NA	NA
7.308268554	70.13745269	1.874574035	DTMA-230	DTPWC9-F17-1-3-1-1-B-B-B-B/CML-312SR	1	1	NA	DTPWC9	DTPWC9	7.049635998	70.78957985	1.670552741	6.672864185	72.08740031	2.078310339	6.672864185	72.08740031	2.078310339	NA	NA	NA
6.935084905	70.82624252	1.632929454	DTMA-223	DTPWC9-F2-3-2-1-1-B-B-B-B-B/CML-312SR	1	1	NA	DTPWC9	DTPWC9	7.049635998	70.78957985	1.670552741	6.672864185	72.08740031	2.078310339	6.672864185	72.08740031	2.078310339	NA	NA	NA
6.686704212	71.2589562	1.500085397	DTMA-269	DTPWC9-F2-3-2-1-B-B-B-B-B/CML-312SR	1	1	NA	DTPWC9	DTPWC9	7.049635998	70.78957985	1.670552741	6.672864185	72.08740031	2.078310339	6.672864185	72.08740031	2.078310339	NA	NA	NA
7.199207889	73.30756107	2.070555159	DTMA-222	DTPWC9-F31-1-3-1-1-B-B-B-B-B/CML-312SR	1	1	NA	DTPWC9	DTPWC9	7.049635998	70.78957985	1.670552741	6.672864185	72.08740031	2.078310339	6.672864185	72.08740031	2.078310339	NA	NA	NA
5.860291049	71.9512946	1.130317779	DTMA-270	DTPWC9-F32-1-5-1-B-B-B-B-B/CML-312SR	1	1	NA	DTPWC9	DTPWC9	7.049635998	70.78957985	1.670552741	6.672864185	72.08740031	2.078310339	6.672864185	72.08740031	2.078310339	NA	NA	NA
6.703693439	70.48004799	0.542970557	DTMA-226	DTPWC9-F66-2-1-1-2-B-B-B-B-B/CML-312SR	1	1	NA	DTPWC9	DTPWC9	7.049635998	70.78957985	1.670552741	6.672864185	72.08740031	2.078310339	6.672864185	72.08740031	2.078310339	NA	NA	NA
7.53823151	68.34677854	2.639180568	DTMA-224	DTPWC9-F67-1-2-1-2-B-B-B-B-B/CML-312SR	1	1	NA	DTPWC9	DTPWC9	7.049635998	70.78957985	1.670552741	6.672864185	72.08740031	2.078310339	6.672864185	72.08740031	2.078310339	NA	NA	NA
8.279551984	71.67385856	2.535947256	DTMA-271	DTPWC9-F67-2-2-1-B-B-B-B-B/CML-312SR	1	1	NA	DTPWC9	DTPWC9	7.049635998	70.78957985	1.670552741	6.672864185	72.08740031	2.078310339	6.672864185	72.08740031	2.078310339	NA	NA	NA
6.657710699	70.98186229	0.816115263	DTMA-235	DTPYC9-F102-4-5-1-1-B-B-B-B-B/CML-312SR	2	10	NA	DTPYC9	DTPYC9	6.790578363	70.19655711	1.49578358	7.272243693	71.51941287	1.445023605	6.90732274	70.39017211	1.4483821	NA	NA	NA
6.376404579	70.87678516	1.227406496	DTMA-232	DTPYC9-F11-2-3-1-2-B-B-B-B-B/CML-312SR	2	10	NA	DTPYC9	DTPYC9	6.790578363	70.19655711	1.49578358	7.272243693	71.51941287	1.445023605	6.90732274	70.39017211	1.4483821	NA	NA	NA
7.012916825	69.50608206	1.461961685	DTMA-239	DTPYC9-F143-1-6-1-B-B-B-B/CML-312SR	2	10	NA	DTPYC9	DTPYC9	6.790578363	70.19655711	1.49578358	7.272243693	71.51941287	1.445023605	6.90732274	70.39017211	1.4483821	NA	NA	NA
7.363743874	68.86381736	1.660991535	DTMA-231	DTPYC9-F143-5-4-1-2-B-B-B-B-B/CML-312SR	2	10	NA	DTPYC9	DTPYC9	6.790578363	70.19655711	1.49578358	7.272243693	71.51941287	1.445023605	6.90732274	70.39017211	1.4483821	NA	NA	NA
6.812142957	70.01941993	2.667129993	DTMA-280	DTPYC9-F38-4-3-1-2-B-B-B-B-B/CML-312SR	2	10	NA	DTPYC9	DTPYC9	6.790578363	70.19655711	1.49578358	7.272243693	71.51941287	1.445023605	6.90732274	70.39017211	1.4483821	NA	NA	NA
7.424822713	70.63409644	2.843935077	DTMA-183	CL-02143P21C6S1MH247-5-B-1-1-2-BBB-1-..-B*10-B-B/CML-312SR	5	NA	NA	MexicoTropical	MexicoTropical	7.060131044	71.62042751	2.29355308	6.793106634	71.04062859	2.168756864	NA	NA	NA	NA	NA	NA
7.352882077	71.83989121	1.431545679	DTMA-181	CML269=P25STEC1F13-6-1-1-.-BBB-f-..-B*6-B-B-B/CML-312SR	5	NA	NA	MexicoTropical	MexicoTropical	7.060131044	71.62042751	2.29355308	6.793106634	71.04062859	2.168756864	NA	NA	NA	NA	NA	NA
6.230694941	67.6960279	4.570950733	DTMA-31	[CML440/[[[K64R/G16SR]-39-1/[K64R/G16SR]-20-2]-5-1-2-B*4/CML390]-B-38-1-B-7-.-B//ZM303c1-243-3-B-1-1-B]-2-1-B-B/CML-312SR	3	NA	NA	Zimbabwe	ZimbabweProgram	6.366263417	72.18093804	2.209539133	6.799593844	70.71458743	2.260228411	NA	NA	NA	NA	NA	NA
5.938408932	67.20146227	1.033184964	DTMA-32	[CML440/[[[NAW5867/P30SR]-111-2/[NAW5867/P30SR]-25-1]-9-2-3-B-2-B/CML388]-B-35-2-B-1-.-1//ZM303c1-243-3-B-1-1-B]-2-1-B-B/CML-312SR	3	NA	NA	Zimbabwe	ZimbabweProgram	6.366263417	72.18093804	2.209539133	6.799593844	70.71458743	2.260228411	NA	NA	NA	NA	NA	NA
5.546294151	66.95755015	3.080745124	DTMA-82	(A.I.Z.T.V.C.20-3-1-1-2-B-BxA.I.Z.T.V.C.PR93A-17-1-3-1-1-B-B)-B-14TL-1-3-B-B/CML-312SR	NA	NA	NA	NA	NA	NA	NA	NA	NA	NA	NA	NA	NA	NA	NA	NA	NA
6.679987182	77.09622686	2.734146272	(CLQRWQ116/CML-491)/CML-503	(CLQRWQ116/CML-491)/CML-503	NA	NA	NA	NA	NA	NA	NA	NA	NA	NA	NA	NA	NA	NA	NA	NA	NA
7.172353648	71.87460073	2.198699724	DTMA-157	(CML-20XCML-329)-17-3-3-1-B-B/CML-312SR	NA	NA	NA	NA	NA	NA	NA	NA	NA	NA	NA	NA	NA	NA	NA	NA	NA
5.617704865	68.07013412	4.01806437	DTMA-83	[(P86S.F*P.S.P.A.AxP.S.P.A.A.TL91A44-3-1-18-2P-2-1-1-3-1)xA.I.R.L.TL91A2(3)-1-4-2-2TL-1-1-B]-3-2-3-1-B-B-B-B-B/CML-312SR	NA	NA	NA	NA	NA	NA	NA	NA	NA	NA	NA	NA	NA	NA	NA	NA	NA
6.702840594	76.63299426	2.904157416	[CLQRCWQ01/CLQRCWQ13]-B-18-B/CML-503	[CLQRCWQ01/CLQRCWQ13]-B-18-B/CML-503	NA	NA	NA	NA	NA	NA	NA	NA	NA	NA	NA	NA	NA	NA	NA	NA	NA
7.71908105	72.140904	2.92128735	DTMA-145	[CML-384XCML-176]F3-135-2-2-1-B-B-B-B-B/CML-312SR	NA	NA	NA	NA	NA	NA	NA	NA	NA	NA	NA	NA	NA	NA	NA	NA	NA
7.739438228	71.04803493	2.823896642	DTMA-144	[S99SIWQ]-124-2-B-B-B-B-B-B/CML-312SR	NA	NA	NA	NA	NA	NA	NA	NA	NA	NA	NA	NA	NA	NA	NA	NA	NA
5.718249294	73.3892323	2.850993954	DTMA-8	CIMCALI8843/S9243-BB-.-B-5-1-BB-2-3-2-B-B/CML-312SR	NA	NA	NA	NA	NA	NA	NA	NA	NA	NA	NA	NA	NA	NA	NA	NA	NA
6.373958351	75.43138371	3.357171151	CL02450Q/CML-451Q	CL02450Q/CML-451Q	NA	NA	NA	NA	NA	NA	NA	NA	NA	NA	NA	NA	NA	NA	NA	NA	NA
6.700530875	69.98185589	2.234450988	DTMA-58	CLA20-B-B/CML-312SR	NA	NA	NA	NA	NA	NA	NA	NA	NA	NA	NA	NA	NA	NA	NA	NA	NA
7.246443109	72.46163891	1.233727199	DTMA-59	CLA35-B-B/CML-312SR	NA	NA	NA	NA	NA	NA	NA	NA	NA	NA	NA	NA	NA	NA	NA	NA	NA
7.351337155	76.56681956	1.429160157	CL-FAW11/CLQRCWQ84-B-9-1-1-1/CML-491	CL-FAW11/CLQRCWQ84-B-9-1-1-1/CML-491	NA	NA	NA	NA	NA	NA	NA	NA	NA	NA	NA	NA	NA	NA	NA	NA	NA
6.36976594	73.29765947	3.838249936	CLQ589YQ06/CLQRCYQ58/CML-161	CLQ589YQ06/CLQRCYQ58/CML-161	NA	NA	NA	NA	NA	NA	NA	NA	NA	NA	NA	NA	NA	NA	NA	NA	NA
6.793056592	72.27776442	2.889789387	DTMA-173	CLQ-RCWQ83=(CML146xCML150)-B-32-1-2-B-1-B-B-B-B/CML-312SR	NA	NA	NA	NA	NA	NA	NA	NA	NA	NA	NA	NA	NA	NA	NA	NA	NA
7.664945195	72.10607188	2.678588212	DTMA-195	CL-RCY018=(CL-03618*CML-287)-B-13-1-1-B*5-B-B-B/CML-312SR	NA	NA	NA	NA	NA	NA	NA	NA	NA	NA	NA	NA	NA	NA	NA	NA	NA
7.407241119	74.32382493	1.573843274	DTMA-202	CL-RCY031=(CL-02410*CML-287)-B-9-1-1-2-B*7-B-B/CML-312SR	NA	NA	NA	NA	NA	NA	NA	NA	NA	NA	NA	NA	NA	NA	NA	NA	NA
7.432346784	75.18751389	2.016067625	CLYN201/CL02450	CLYN201/CL02450	NA	NA	NA	NA	NA	NA	NA	NA	NA	NA	NA	NA	NA	NA	NA	NA	NA
7.327127319	73.93684976	3.063475758	CML-161/CML-165	CML-161/CML-165	NA	NA	NA	NA	NA	NA	NA	NA	NA	NA	NA	NA	NA	NA	NA	NA	NA
5.995997768	70.84292525	2.45113547	DTMA-150	CML-371-B-B/CML-312SR	NA	NA	NA	NA	NA	NA	NA	NA	NA	NA	NA	NA	NA	NA	NA	NA	NA
7.64190812	72.66231054	0.432532645	DTMA-151	CML-374-B-B/CML-312SR	NA	NA	NA	NA	NA	NA	NA	NA	NA	NA	NA	NA	NA	NA	NA	NA	NA
5.121109397	64.97842433	3.139095689	CML-421xCML-423	CML-421xCML-423	NA	NA	NA	NA	NA	NA	NA	NA	NA	NA	NA	NA	NA	NA	NA	NA	NA
6.122031144	66.9650165	2.893961542	DTMA-214	CML-423=G18C19MH100.-4-1-1-B*14/CML-312SR	NA	NA	NA	NA	NA	NA	NA	NA	NA	NA	NA	NA	NA	NA	NA	NA	NA
4.873475817	62.91294798	3.657394233	CML-423xCML-421	CML-423xCML-421	NA	NA	NA	NA	NA	NA	NA	NA	NA	NA	NA	NA	NA	NA	NA	NA	NA
7.006085793	76.35506367	0.579811754	CML-442/CML-444	CML-442/CML-444	NA	NA	NA	NA	NA	NA	NA	NA	NA	NA	NA	NA	NA	NA	NA	NA	NA
7.309578387	77.30170218	2.787058183	CML-491/CML-503	CML-491/CML-503	NA	NA	NA	NA	NA	NA	NA	NA	NA	NA	NA	NA	NA	NA	NA	NA	NA
7.189633942	75.98162532	1.681082805	CML-494xCML-495	CML-494xCML-495	NA	NA	NA	NA	NA	NA	NA	NA	NA	NA	NA	NA	NA	NA	NA	NA	NA
7.903535049	74.82258131	1.657725248	DROUGHTTOL.LOCALCHECK1	DROUGHTTOL.LOCALCHECK1	NA	NA	NA	NA	NA	NA	NA	NA	NA	NA	NA	NA	NA	NA	NA	NA	NA
8.523266796	74.22190649	1.364425769	DROUGHTTOL.LOCALCHECK2	DROUGHTTOL.LOCALCHECK2	NA	NA	NA	NA	NA	NA	NA	NA	NA	NA	NA	NA	NA	NA	NA	NA	NA
7.147071376	70.5459416	1.743687102	DTPWC9-F115-1-2-1-2-B-B/CML-312SR	DTPWC9-F115-1-2-1-2-B-B/CML-312SR	NA	NA	NA	NA	NA	NA	NA	NA	NA	NA	NA	NA	NA	NA	NA	NA	NA
6.213730395	74.5377302	3.607663557	DTPWC9-F16-1-1-1-1-B-B/CML-312SR	DTPWC9-F16-1-1-1-1-B-B/CML-312SR	NA	NA	NA	NA	NA	NA	NA	NA	NA	NA	NA	NA	NA	NA	NA	NA	NA
7.288267976	70.27468493	1.913106372	DTMA-220	DTPWC9-F2-3-1-1-1-B-B-B-B-B/CML-312SR	NA	NA	NA	NA	NA	NA	NA	NA	NA	NA	NA	NA	NA	NA	NA	NA	NA
6.059801935	70.027581	1.144728657	DTPYC9-F65-2-2-1-1-B-B-BxCML-312SR	DTPYC9-F65-2-2-1-1-B-B-BxCML-312SR	NA	NA	NA	NA	NA	NA	NA	NA	NA	NA	NA	NA	NA	NA	NA	NA	NA
9.917885537	73.17809203	-0.986271121	G16BNSEQ.C3-(F20x17)-3-1-7-B/CML-444	G16BNSEQ.C3-(F20x17)-3-1-7-B/CML-444	NA	NA	NA	NA	NA	NA	NA	NA	NA	NA	NA	NA	NA	NA	NA	NA	NA
7.6027458	70.5921701	-0.019457291	G16BNSEQ.C3-(F33x23)-2-2-3-B/CML-444	G16BNSEQ.C3-(F33x23)-2-2-3-B/CML-444	NA	NA	NA	NA	NA	NA	NA	NA	NA	NA	NA	NA	NA	NA	NA	NA	NA
7.921326217	76.2071883	1.476468784	DTMA-299	LaPostaSeqC7-F32-2-1-1-1-B-B-B-B/CML-312SR	NA	NA	NA	NA	NA	NA	NA	NA	NA	NA	NA	NA	NA	NA	NA	NA	NA
8.438430358	74.55335459	1.54110561	DTMA-300	LaPostaSeqC7-F32-2-1-1-2-B-B-B-B/CML-312SR	NA	NA	NA	NA	NA	NA	NA	NA	NA	NA	NA	NA	NA	NA	NA	NA	NA
7.542071627	74.49081961	0.466904116	DTMA-297	LaPostaSeqC7-F33-1-4-1-1-B-B-B-B-B/CML-312SR	NA	NA	NA	NA	NA	NA	NA	NA	NA	NA	NA	NA	NA	NA	NA	NA	NA
7.871288382	71.4782115	1.128397106	LaPostaSeqC7-F64-2-6-2-2-B-B/CML-312SR	LaPostaSeqC7-F64-2-6-2-2-B-B/CML-312SR	NA	NA	NA	NA	NA	NA	NA	NA	NA	NA	NA	NA	NA	NA	NA	NA	NA
7.526650334	73.14768011	-0.376784881	LaPostaSeqC7-F64-2-6-2-2-B-B/CML-495	LaPostaSeqC7-F64-2-6-2-2-B-B/CML-495	NA	NA	NA	NA	NA	NA	NA	NA	NA	NA	NA	NA	NA	NA	NA	NA	NA
8.590400094	71.84170348	1.8048185	DTMA-298	LaPostaSeqC7-F78-2-1-1-1-B-B-B-B/CML-312SR	NA	NA	NA	NA	NA	NA	NA	NA	NA	NA	NA	NA	NA	NA	NA	NA	NA
7.816997886	73.29518156	0.131593957	LaPostaSeqC7-F86-3-1-1-1-B-B/CML-495	LaPostaSeqC7-F86-3-1-1-1-B-B/CML-495	NA	NA	NA	NA	NA	NA	NA	NA	NA	NA	NA	NA	NA	NA	NA	NA	NA
7.715903605	75.1620143	2.55104021	LOCALCHECK-1DROUGHTTOL.	LOCALCHECK-1DROUGHTTOL.	NA	NA	NA	NA	NA	NA	NA	NA	NA	NA	NA	NA	NA	NA	NA	NA	NA
8.282848272	74.42383489	1.290741599	LOCALCHECK-2DROUGHTTOL.	LOCALCHECK-2DROUGHTTOL.	NA	NA	NA	NA	NA	NA	NA	NA	NA	NA	NA	NA	NA	NA	NA	NA	NA
8.584587695	74.37219898	0.28263288	MexicoCheck1	MexicoCheck1	NA	NA	NA	NA	NA	NA	NA	NA	NA	NA	NA	NA	NA	NA	NA	NA	NA
9.933855328	72.16030737	4.380231897	NakhonSawan2	NakhonSawan2	NA	NA	NA	NA	NA	NA	NA	NA	NA	NA	NA	NA	NA	NA	NA	NA	NA
9.103331061	71.84985859	1.53907854	NakhonSawan3	NakhonSawan3	NA	NA	NA	NA	NA	NA	NA	NA	NA	NA	NA	NA	NA	NA	NA	NA	NA
6.90171329	67.78228981	2.740374374	DTMA-162	POB.33c3-92-2-4-2-B-B-B-B/CML-312SR	NA	NA	NA	NA	NA	NA	NA	NA	NA	NA	NA	NA	NA	NA	NA	NA	NA
6.986137514	69.72469659	1.305104646	Q-10-175/CML-312SR	Q-10-175/CML-312SR	NA	NA	NA	NA	NA	NA	NA	NA	NA	NA	NA	NA	NA	NA	NA	NA	NA
6.143591996	69.90611891	3.27783172	Q-4-89/CML-312SR	Q-4-89/CML-312SR	NA	NA	NA	NA	NA	NA	NA	NA	NA	NA	NA	NA	NA	NA	NA	NA	NA
6.327152868	69.19708747	2.491804491	Q-7-175/CML-312SR	Q-7-175/CML-312SR	NA	NA	NA	NA	NA	NA	NA	NA	NA	NA	NA	NA	NA	NA	NA	NA	NA
6.19563008	69.6639491	1.563912575	DTMA-163	S87P69Q(SIYF)131-2-2-1-B-B-B/CML-312SR	NA	NA	NA	NA	NA	NA	NA	NA	NA	NA	NA	NA	NA	NA	NA	NA	NA
7.245680507	69.03280551	1.543974882	XZY342-1/CML-312SR	XZY342-1/CML-312SR	NA	NA	NA	NA	NA	NA	NA	NA	NA	NA	NA	NA	NA	NA	NA	NA	NA
6.649813222	69.99547851	2.463328701	XZY460-1/CML-312SR	XZY460-1/CML-312SR	NA	NA	NA	NA	NA	NA	NA	NA	NA	NA	NA	NA	NA	NA	NA	NA	NA
