# Supplementary material for: Effectiveness of Genomic Prediction of Maize Hybrid Performance in Different Breeding Populations and Environments
Source: G3 (Bethesda). 2012 Nov 1;2(11):1427–36. doi: 10.1534/g3.112.003699 (PMC3484673; doi:10.1534/g3.112.003699)
Supplement: Supporting Information [file supp_2.11.1427_FileS1.zip › FileS1/dataFiles/Exp1_genotyped phenotypes.txt]

Ped	Cluster_5	Cluster_10	Cluster_15	Group1	Year	Country	Mat	Loc	LocX	Treatment	Rep	Block	Plot	Entry	DTMA	Pedigree	GY	AD	ASI	heritGY	r_GY.AD	p_GY.AD	GYadjM	mAD	mASI	heritAD	heritASI
DTMA-1	1	1	1	ZimbabweProgram	2010	Mexico	Early	2010_Early_DS+heat_Mexico	2010_DS+heat_Mexico	DS	1	8	77	75	1	[CML444/CML395//DTPWC8F31-4-2-1-6]-2-1-1-1-B*4/CML-312SR	0.000101587	79	21	0.495559764	-0.336198283	3.57E-09	0.326016241	73.91333333	12.34666667	0.818332529	0.385530731
DTMA-1	1	1	1	ZimbabweProgram	2010	Mexico	Early	2010_Early_DS_Mexico	2010_DS_Mexico	DS	2	18	179	75	1	[CML444/CML395//DTPWC8F31-4-2-1-6]-2-1-1-1-B*4/CML-312SR	3.506133333	83	2	0.732228157	0.084078864	0.146284109	3.130995596	80.77666667	2.273333333	0.927700745	0.703011848
DTMA-1	1	1	1	ZimbabweProgram	2010	Mexico	Early	2010_Early_DS+heat_Mexico	2010_DS+heat_Mexico	DS	2	30	295	75	1	[CML444/CML395//DTPWC8F31-4-2-1-6]-2-1-1-1-B*4/CML-312SR	0.031205556	77	8	0.495559764	-0.336198283	3.57E-09	0.326016241	73.91333333	12.34666667	0.818332529	0.385530731
DTMA-1	1	1	1	ZimbabweProgram	2011	Mexico	Early	2011_Early_WW+heat_Mexico	2011_WW+heat_Mexico	WW	1	8	79	75	1	[CML444/CML395//DTPWC8F31-4-2-1-6]-2-1-1-1-B*4/CML-312SR	3.81447619	71	1	0.747075072	-0.196450968	0.000622014	6.320377143	68.25666667	1.916666667	0.871065937	0.684953973
DTMA-1	1	1	1	ZimbabweProgram	2011	Mexico	Early	2011_Early_WW+heat_Mexico	2011_WW+heat_Mexico	WW	2	21	207	75	1	[CML444/CML395//DTPWC8F31-4-2-1-6]-2-1-1-1-B*4/CML-312SR	6.39847619	71	1	0.747075072	-0.196450968	0.000622014	6.320377143	68.25666667	1.916666667	0.871065937	0.684953973
DTMA-1	1	1	1	ZimbabweProgram	2010	Mexico	Early	2010_Early_WW_Mexico	2010_WW_Mexico	WW	1	3	23	75	1	[CML444/CML395//DTPWC8F31-4-2-1-6]-2-1-1-1-B*4/CML-312SR	7.601592381	84	2	0.796036009	0.166874362	0.003747919	7.403343848	79.43333333	2.713333333	0.880141991	0.536586787
DTMA-1	1	1	1	ZimbabweProgram	2011	Mexico	Early	2011_Early_WW_Mexico	2011_WW_Mexico	WW	1	13	126	75	1	[CML444/CML395//DTPWC8F31-4-2-1-6]-2-1-1-1-B*4/CML-312SR	7.788190476	89	2	0.622697052	0.01243503	0.830164821	7.211536254	85.38	2.423333333	0.887845127	0.599333159
DTMA-1	1	1	1	ZimbabweProgram	2011	Mexico	Early	2011_Early_WW_Mexico	2011_WW_Mexico	WW	2	23	228	75	1	[CML444/CML395//DTPWC8F31-4-2-1-6]-2-1-1-1-B*4/CML-312SR	6.195809524	88	3	0.622697052	0.01243503	0.830164821	7.211536254	85.38	2.423333333	0.887845127	0.599333159
DTMA-1	1	1	1	ZimbabweProgram	2010	Mexico	Early	2010_Early_WW_Mexico	2010_WW_Mexico	WW	2	21	204	75	1	[CML444/CML395//DTPWC8F31-4-2-1-6]-2-1-1-1-B*4/CML-312SR	7.128510476	83	1	0.796036009	0.166874362	0.003747919	7.403343848	79.43333333	2.713333333	0.880141991	0.536586787
DTMA-1	1	1	1	ZimbabweProgram	2010	Mexico	Early	2010_Early_DS_Mexico	2010_DS_Mexico	DS	1	9	84	75	1	[CML444/CML395//DTPWC8F31-4-2-1-6]-2-1-1-1-B*4/CML-312SR	2.988609524	84	2	0.732228157	0.084078864	0.146284109	3.130995596	80.77666667	2.273333333	0.927700745	0.703011848
DTMA-1	1	1	1	ZimbabweProgram	2010	Thailand	Early	2010_Early_DS_Thailand	2010_DS_Thailand	DS	1	3	26	75	1	[CML444/CML395//DTPWC8F31-4-2-1-6]-2-1-1-1-B*4/CML-312SR	1.85216	58	4	0.640285856	-0.139514432	0.015597034	2.428854912	56.36666667	4.922818792	0.922878775	0.422572718
DTMA-1	1	1	1	ZimbabweProgram	2010	Thailand	Early	2010_Early_DS_Thailand	2010_DS_Thailand	DS	2	26	255	75	1	[CML444/CML395//DTPWC8F31-4-2-1-6]-2-1-1-1-B*4/CML-312SR	2.34336	59	2	0.640285856	-0.139514432	0.015597034	2.428854912	56.36666667	4.922818792	0.922878775	0.422572718
DTMA-1	1	1	1	ZimbabweProgram	2010	Zimbabwe	Early	2010_Early_DS_Zimbabwe	2010_DS_Zimbabwe	DS	2	27	267	75	1	[CML444/CML395//DTPWC8F31-4-2-1-6]-2-1-1-1-B*4/CML-312SR	0.675594159	87	1	0.476735157	-0.260138958	5.16E-06	1.104686893	83.96666667	2.36	0.692934466	0.139359673
DTMA-1	1	1	1	ZimbabweProgram	2010	Thailand	Early	2010_Early_WW_Thailand	2010_WW_Thailand	WW	1	14	139	75	1	[CML444/CML395//DTPWC8F31-4-2-1-6]-2-1-1-1-B*4/CML-312SR	7.905024	55	12	0.750000566	0.074097413	0.200613017	7.225239375	56.36666667	4.922818792	1.68E-07	0.072579235
DTMA-1	1	1	1	ZimbabweProgram	2011	Mexico	Early	2011_Early_DS+heat_Mexico	2011_DS+heat_Mexico	DS	2	21	207	75	1	[CML444/CML395//DTPWC8F31-4-2-1-6]-2-1-1-1-B*4/CML-312SR	1.989028571	70	3	0.758862524	-0.324057596	9.18E-09	2.732418007	68.17333333	2.97	0.926349136	0.690393795
DTMA-1	1	1	1	ZimbabweProgram	2011	Mexico	Early	2011_Early_DS_Mexico	2011_DS_Mexico	DS	1	1	5	75	1	[CML444/CML395//DTPWC8F31-4-2-1-6]-2-1-1-1-B*4/CML-312SR	1.910857143	88	2	0.58820235	-0.2563831	6.87E-06	2.15438527	85.99333333	3.386666667	0.946423339	0.543598368
DTMA-1	1	1	1	ZimbabweProgram	2011	Thailand	Early	2011_Early_DS_Thailand	2011_DS_Thailand	DS	2	21	204	75	1	[CML444/CML395//DTPWC8F31-4-2-1-6]-2-1-1-1-B*4/CML-312SR	3.89376	59	1	0.732912294	-0.287679313	3.99E-07	2.882477104	57.13666667	2.273333333	0.927862321	0.691888296
DTMA-1	1	1	1	ZimbabweProgram	2011	Thailand	Early	2011_Early_WW_Thailand	2011_WW_Thailand	WW	1	10	98	75	1	[CML444/CML395//DTPWC8F31-4-2-1-6]-2-1-1-1-B*4/CML-312SR	7.158765714	59	0	0.772801084	-0.108002697	0.06171739	6.345967229	58.58666667	0.65	0.924855386	0.802649071
DTMA-1	1	1	1	ZimbabweProgram	2010	Mexico	Early	2010_Early_WW+heat_Mexico	2010_WW+heat_Mexico	WW	1	5	42	75	1	[CML444/CML395//DTPWC8F31-4-2-1-6]-2-1-1-1-B*4/CML-312SR	4.629485714	78	2	0.880485615	-0.215498107	0.000169072	7.460816254	72.87333333	1.68	0.814529362	0.642321995
DTMA-1	1	1	1	ZimbabweProgram	2010	Zimbabwe	Early	2010_Early_DS_Zimbabwe	2010_DS_Zimbabwe	DS	1	9	90	75	1	[CML444/CML395//DTPWC8F31-4-2-1-6]-2-1-1-1-B*4/CML-312SR	0.195734349	87	1	0.476735157	-0.260138958	5.16E-06	1.104686893	83.96666667	2.36	0.692934466	0.139359673
DTMA-1	1	1	1	ZimbabweProgram	2010	Mexico	Early	2010_Early_WW+heat_Mexico	2010_WW+heat_Mexico	WW	2	24	234	75	1	[CML444/CML395//DTPWC8F31-4-2-1-6]-2-1-1-1-B*4/CML-312SR	8.265904762	75	2	0.880485615	-0.215498107	0.000169072	7.460816254	72.87333333	1.68	0.814529362	0.642321995
DTMA-1	1	1	1	ZimbabweProgram	2011	Thailand	Early	2011_Early_DS_Thailand	2011_DS_Thailand	DS	1	3	23	75	1	[CML444/CML395//DTPWC8F31-4-2-1-6]-2-1-1-1-B*4/CML-312SR	2.721795048	59	2	0.732912294	-0.287679313	3.99E-07	2.882477104	57.13666667	2.273333333	0.927862321	0.691888296
DTMA-1	1	1	1	ZimbabweProgram	2011	Thailand	Early	2011_Early_WW_Thailand	2011_WW_Thailand	WW	2	25	244	75	1	[CML444/CML395//DTPWC8F31-4-2-1-6]-2-1-1-1-B*4/CML-312SR	8.200493714	60	0	0.772801084	-0.108002697	0.06171739	6.345967229	58.58666667	0.65	0.924855386	0.802649071
DTMA-1	1	1	1	ZimbabweProgram	2010	Thailand	Early	2010_Early_WW_Thailand	2010_WW_Thailand	WW	2	21	205	75	1	[CML444/CML395//DTPWC8F31-4-2-1-6]-2-1-1-1-B*4/CML-312SR	7.726969905	57	4	0.750000566	0.074097413	0.200613017	7.225239375	56.36666667	4.922818792	1.68E-07	0.072579235
DTMA-1	1	1	1	ZimbabweProgram	2011	Mexico	Early	2011_Early_DS+heat_Mexico	2011_DS+heat_Mexico	DS	1	15	146	75	1	[CML444/CML395//DTPWC8F31-4-2-1-6]-2-1-1-1-B*4/CML-312SR	3.639314286	71	5	0.758862524	-0.324057596	9.18E-09	2.732418007	68.17333333	2.97	0.926349136	0.690393795
DTMA-1	1	1	1	ZimbabweProgram	2011	Mexico	Early	2011_Early_DS_Mexico	2011_DS_Mexico	DS	2	23	223	75	1	[CML444/CML395//DTPWC8F31-4-2-1-6]-2-1-1-1-B*4/CML-312SR	1.593828571	90	2	0.58820235	-0.2563831	6.87E-06	2.15438527	85.99333333	3.386666667	0.946423339	0.543598368
DTMA-10	1	1	1	ZimbabweProgram	2010	Mexico	Late	2010_Late_DS_Mexico	2010_DS_Mexico	DS	2	25	250	98	10	CIMCALI8843/S9243-BB-.-B-5-1-BB-2-3-4-B-B/CML-312SR	3.768152381	85	2	0.700102515	-0.006838342	0.906106901	3.474371124	83.66	1.833333333	0.926094385	0.76953517
DTMA-10	1	1	1	ZimbabweProgram	2011	Mexico	Late	2011_Late_DS+heat_Mexico	2011_DS+heat_Mexico	DS	2	20	199	98	10	CIMCALI8843/S9243-BB-.-B-5-1-BB-2-3-4-B-B/CML-312SR	1.779268571	70	3	0.770666501	-0.321972387	1.16E-08	1.779046603	69.48333333	2.256666667	0.896610218	0.736436418
DTMA-10	1	1	1	ZimbabweProgram	2010	Mexico	Late	2010_Late_DS_Mexico	2010_DS_Mexico	DS	1	5	49	98	10	CIMCALI8843/S9243-BB-.-B-5-1-BB-2-3-4-B-B/CML-312SR	2.783771429	84	1	0.700102515	-0.006838342	0.906106901	3.474371124	83.66	1.833333333	0.926094385	0.76953517
DTMA-10	1	1	1	ZimbabweProgram	2011	Mexico	Late	2011_Late_DS+heat_Mexico	2011_DS+heat_Mexico	DS	1	13	123	98	10	CIMCALI8843/S9243-BB-.-B-5-1-BB-2-3-4-B-B/CML-312SR	2.235847619	70	3	0.770666501	-0.321972387	1.16E-08	1.779046603	69.48333333	2.256666667	0.896610218	0.736436418
DTMA-10	1	1	1	ZimbabweProgram	2011	Thailand	Late	2011_Late_WW_Thailand	2011_WW_Thailand	WW	2	29	283	98	10	CIMCALI8843/S9243-BB-.-B-5-1-BB-2-3-4-B-B/CML-312SR	6.140099048	61	1	0.771392544	-0.07025511	0.225025113	6.671139987	60.37333333	0.513333333	0.89137678	0.71371063
DTMA-10	1	1	1	ZimbabweProgram	2010	Kenya	Late	2010_Late_DS_Kenya	2010_DS_Kenya	DS	1	5	46	98	10	CIMCALI8843/S9243-BB-.-B-5-1-BB-2-3-4-B-B/CML-312SR	1.754185464	69	6	0.671696443	0.011720835	0.83978362	3.123414449	69.65666667	1.796666667	0.923437131	0.49825852
DTMA-10	1	1	1	ZimbabweProgram	2010	Mexico	Late	2010_Late_DS+heat_Mexico	2010_DS+heat_Mexico	DS	1	15	146	98	10	CIMCALI8843/S9243-BB-.-B-5-1-BB-2-3-4-B-B/CML-312SR	0.09834429	72	13	0.712882827	-0.285979403	4.91E-07	0.157605219	73.92	11.5819398	0.861931203	0.754814204
DTMA-10	1	1	1	ZimbabweProgram	2010	Kenya	Late	2010_Late_DS_Kenya	2010_DS_Kenya	DS	2	29	288	98	10	CIMCALI8843/S9243-BB-.-B-5-1-BB-2-3-4-B-B/CML-312SR	4.060222556	71	2	0.671696443	0.011720835	0.83978362	3.123414449	69.65666667	1.796666667	0.923437131	0.49825852
DTMA-10	1	1	1	ZimbabweProgram	2011	Mexico	Late	2011_Late_WW+heat_Mexico	2011_WW+heat_Mexico	WW	1	8	77	98	10	CIMCALI8843/S9243-BB-.-B-5-1-BB-2-3-4-B-B/CML-312SR	3.894095238	71	5	0.832733257	-0.112075247	0.054914074	6.232557891	70.58862876	2.030508475	0.879880114	0.628654479
DTMA-10	1	1	1	ZimbabweProgram	2011	Mexico	Late	2011_Late_WW_Mexico	2011_WW_Mexico	WW	1	14	139	98	10	CIMCALI8843/S9243-BB-.-B-5-1-BB-2-3-4-B-B/CML-312SR	6.847238095	89	1	0.707335268	0.224197654	8.97E-05	7.578618667	88.98333333	1.573333333	0.953228086	0.596795899
DTMA-10	1	1	1	ZimbabweProgram	2011	Mexico	Late	2011_Late_DS_Mexico	2011_DS_Mexico	DS	1	12	118	98	10	CIMCALI8843/S9243-BB-.-B-5-1-BB-2-3-4-B-B/CML-312SR	4.932617143	89	2	0.883642256	-0.372512182	7.06E-11	3.187584186	88.92666667	2.31	0.920761417	0.709095238
DTMA-10	1	1	1	ZimbabweProgram	2011	Mexico	Late	2011_Late_WW_Mexico	2011_WW_Mexico	WW	2	25	243	98	10	CIMCALI8843/S9243-BB-.-B-5-1-BB-2-3-4-B-B/CML-312SR	7.226514286	88	1	0.707335268	0.224197654	8.97E-05	7.578618667	88.98333333	1.573333333	0.953228086	0.596795899
DTMA-10	1	1	1	ZimbabweProgram	2010	Mexico	Late	2010_Late_WW_Mexico	2010_WW_Mexico	WW	2	29	285	98	10	CIMCALI8843/S9243-BB-.-B-5-1-BB-2-3-4-B-B/CML-312SR	7.087542857	80	4	0.841915951	0.251922922	1.00E-05	7.385908724	80.32	2.226666667	0.87089487	0.532278734
DTMA-10	1	1	1	ZimbabweProgram	2011	Thailand	Late	2011_Late_WW_Thailand	2011_WW_Thailand	WW	1	8	77	98	10	CIMCALI8843/S9243-BB-.-B-5-1-BB-2-3-4-B-B/CML-312SR	6.602989714	61	1	0.771392544	-0.07025511	0.225025113	6.671139987	60.37333333	0.513333333	0.89137678	0.71371063
DTMA-10	1	1	1	ZimbabweProgram	2011	Mexico	Late	2011_Late_WW+heat_Mexico	2011_WW+heat_Mexico	WW	2	29	283	98	10	CIMCALI8843/S9243-BB-.-B-5-1-BB-2-3-4-B-B/CML-312SR	5.906285714	71	3	0.832733257	-0.112075247	0.054914074	6.232557891	70.58862876	2.030508475	0.879880114	0.628654479
DTMA-10	1	1	1	ZimbabweProgram	2010	Mexico	Late	2010_Late_WW_Mexico	2010_WW_Mexico	WW	1	7	68	98	10	CIMCALI8843/S9243-BB-.-B-5-1-BB-2-3-4-B-B/CML-312SR	6.291352381	80	5	0.841915951	0.251922922	1.00E-05	7.385908724	80.32	2.226666667	0.87089487	0.532278734
DTMA-10	1	1	1	ZimbabweProgram	2011	Mexico	Late	2011_Late_DS_Mexico	2011_DS_Mexico	DS	2	22	220	98	10	CIMCALI8843/S9243-BB-.-B-5-1-BB-2-3-4-B-B/CML-312SR	2.121630476	89	9	0.883642256	-0.372512182	7.06E-11	3.187584186	88.92666667	2.31	0.920761417	0.709095238
DTMA-10	1	1	1	ZimbabweProgram	2010	Thailand	Late	2010_Late_WW_Thailand	2010_WW_Thailand	WW	1	3	22	98	10	CIMCALI8843/S9243-BB-.-B-5-1-BB-2-3-4-B-B/CML-312SR	4.753560381	61	3	0.617609809	0.029006687	0.616780446	7.085942166	58.67333333	1.51	0.85526741	0.698941249
DTMA-10	1	1	1	ZimbabweProgram	2010	Thailand	Late	2010_Late_WW_Thailand	2010_WW_Thailand	WW	2	30	294	98	10	CIMCALI8843/S9243-BB-.-B-5-1-BB-2-3-4-B-B/CML-312SR	6.476352	58	3	0.617609809	0.029006687	0.616780446	7.085942166	58.67333333	1.51	0.85526741	0.698941249
DTMA-10	1	1	1	ZimbabweProgram	2011	Thailand	Late	2011_Late_DS_Thailand	2011_DS_Thailand	DS	2	30	297	98	10	CIMCALI8843/S9243-BB-.-B-5-1-BB-2-3-4-B-B/CML-312SR	1.535657143	60	8	0.745481975	-0.25215239	9.83E-06	2.711441979	58.6	3.34	0.920124033	0.796063589
DTMA-10	1	1	1	ZimbabweProgram	2010	Thailand	Late	2010_Late_DS_Thailand	2010_DS_Thailand	DS	2	20	199	98	10	CIMCALI8843/S9243-BB-.-B-5-1-BB-2-3-4-B-B/CML-312SR	1.710174476	59	5	0.62579851	-0.307028006	6.02E-08	2.304864779	57.81	5.213333333	0.938242234	0.659013529
DTMA-10	1	1	1	ZimbabweProgram	2010	Thailand	Late	2010_Late_DS_Thailand	2010_DS_Thailand	DS	1	13	123	98	10	CIMCALI8843/S9243-BB-.-B-5-1-BB-2-3-4-B-B/CML-312SR	1.013485714	61	7	0.62579851	-0.307028006	6.02E-08	2.304864779	57.81	5.213333333	0.938242234	0.659013529
DTMA-10	1	1	1	ZimbabweProgram	2011	Thailand	Late	2011_Late_DS_Thailand	2011_DS_Thailand	DS	1	10	95	98	10	CIMCALI8843/S9243-BB-.-B-5-1-BB-2-3-4-B-B/CML-312SR	0.839893333	60	9	0.745481975	-0.25215239	9.83E-06	2.711441979	58.6	3.34	0.920124033	0.796063589
DTMA-10	1	1	1	ZimbabweProgram	2010	Mexico	Late	2010_Late_WW+heat_Mexico	2010_WW+heat_Mexico	WW	2	23	229	98	10	CIMCALI8843/S9243-BB-.-B-5-1-BB-2-3-4-B-B/CML-312SR	5.196952381	82	2	0.780154856	-0.206321452	0.000336635	5.892911515	77.67333333	2.23	0.86011832	0.649781099
DTMA-10	1	1	1	ZimbabweProgram	2010	Mexico	Late	2010_Late_DS+heat_Mexico	2010_DS+heat_Mexico	DS	2	29	284	98	10	CIMCALI8843/S9243-BB-.-B-5-1-BB-2-3-4-B-B/CML-312SR	0.001197771	74	13	0.712882827	-0.285979403	4.91E-07	0.157605219	73.92	11.5819398	0.861931203	0.754814204
DTMA-10	1	1	1	ZimbabweProgram	2010	Mexico	Late	2010_Late_WW+heat_Mexico	2010_WW+heat_Mexico	WW	1	8	73	98	10	CIMCALI8843/S9243-BB-.-B-5-1-BB-2-3-4-B-B/CML-312SR	4.832152381	82	1	0.780154856	-0.206321452	0.000336635	5.892911515	77.67333333	2.23	0.86011832	0.649781099
DTMA-100	5	7	7	EntomologyProgram	2010	Thailand	Early	2010_Early_WW_Thailand	2010_WW_Thailand	WW	1	1	4	66	100	P590C7BlancosF156-1-2-1-B-B-BB-B-B-B/CML-312SR	7.983963429	57	4	0.750000566	0.074097413	0.200613017	7.225239375	56.36666667	4.922818792	1.68E-07	0.072579235
DTMA-100	5	7	7	EntomologyProgram	2010	Thailand	Early	2010_Early_DS_Thailand	2010_DS_Thailand	DS	2	21	203	66	100	P590C7BlancosF156-1-2-1-B-B-BB-B-B-B/CML-312SR	1.453610667	57	9	0.640285856	-0.139514432	0.015597034	2.428854912	56.36666667	4.922818792	0.922878775	0.422572718
DTMA-100	5	7	7	EntomologyProgram	2010	Mexico	Early	2010_Early_DS+heat_Mexico	2010_DS+heat_Mexico	DS	1	7	68	66	100	P590C7BlancosF156-1-2-1-B-B-BB-B-B-B/CML-312SR	0.03846068	76	24	0.495559764	-0.336198283	3.57E-09	0.326016241	73.91333333	12.34666667	0.818332529	0.385530731
DTMA-100	5	7	7	EntomologyProgram	2010	Mexico	Early	2010_Early_DS+heat_Mexico	2010_DS+heat_Mexico	DS	2	25	246	66	100	P590C7BlancosF156-1-2-1-B-B-BB-B-B-B/CML-312SR	0.377831114	75	9	0.495559764	-0.336198283	3.57E-09	0.326016241	73.91333333	12.34666667	0.818332529	0.385530731
DTMA-100	5	7	7	EntomologyProgram	2010	Mexico	Early	2010_Early_WW_Mexico	2010_WW_Mexico	WW	2	19	186	66	100	P590C7BlancosF156-1-2-1-B-B-BB-B-B-B/CML-312SR	8.22855619	81	3	0.796036009	0.166874362	0.003747919	7.403343848	79.43333333	2.713333333	0.880141991	0.536586787
DTMA-100	5	7	7	EntomologyProgram	2010	Thailand	Early	2010_Early_DS_Thailand	2010_DS_Thailand	DS	1	3	29	66	100	P590C7BlancosF156-1-2-1-B-B-BB-B-B-B/CML-312SR	2.507495619	57	5	0.640285856	-0.139514432	0.015597034	2.428854912	56.36666667	4.922818792	0.922878775	0.422572718
DTMA-100	5	7	7	EntomologyProgram	2010	Mexico	Early	2010_Early_DS_Mexico	2010_DS_Mexico	DS	1	7	69	66	100	P590C7BlancosF156-1-2-1-B-B-BB-B-B-B/CML-312SR	4.109066667	81	3	0.732228157	0.084078864	0.146284109	3.130995596	80.77666667	2.273333333	0.927700745	0.703011848
DTMA-100	5	7	7	EntomologyProgram	2011	Mexico	Early	2011_Early_WW+heat_Mexico	2011_WW+heat_Mexico	WW	2	16	151	66	100	P590C7BlancosF156-1-2-1-B-B-BB-B-B-B/CML-312SR	8.529371429	69	1	0.747075072	-0.196450968	0.000622014	6.320377143	68.25666667	1.916666667	0.871065937	0.684953973
DTMA-100	5	7	7	EntomologyProgram	2010	Thailand	Early	2010_Early_WW_Thailand	2010_WW_Thailand	WW	2	26	258	66	100	P590C7BlancosF156-1-2-1-B-B-BB-B-B-B/CML-312SR	7.723946667	56	5	0.750000566	0.074097413	0.200613017	7.225239375	56.36666667	4.922818792	1.68E-07	0.072579235
DTMA-100	5	7	7	EntomologyProgram	2011	Thailand	Early	2011_Early_DS_Thailand	2011_DS_Thailand	DS	1	15	141	66	100	P590C7BlancosF156-1-2-1-B-B-BB-B-B-B/CML-312SR	3.204864	58	3	0.732912294	-0.287679313	3.99E-07	2.882477104	57.13666667	2.273333333	0.927862321	0.691888296
DTMA-100	5	7	7	EntomologyProgram	2010	Mexico	Early	2010_Early_WW_Mexico	2010_WW_Mexico	WW	1	15	141	66	100	P590C7BlancosF156-1-2-1-B-B-BB-B-B-B/CML-312SR	7.470148571	80	3	0.796036009	0.166874362	0.003747919	7.403343848	79.43333333	2.713333333	0.880141991	0.536586787
DTMA-100	5	7	7	EntomologyProgram	2011	Mexico	Early	2011_Early_DS_Mexico	2011_DS_Mexico	DS	1	4	35	66	100	P590C7BlancosF156-1-2-1-B-B-BB-B-B-B/CML-312SR	2.061409524	87	5	0.58820235	-0.2563831	6.87E-06	2.15438527	85.99333333	3.386666667	0.946423339	0.543598368
DTMA-100	5	7	7	EntomologyProgram	2011	Mexico	Early	2011_Early_DS+heat_Mexico	2011_DS+heat_Mexico	DS	1	9	86	66	100	P590C7BlancosF156-1-2-1-B-B-BB-B-B-B/CML-312SR	2.181561905	71	4	0.758862524	-0.324057596	9.18E-09	2.732418007	68.17333333	2.97	0.926349136	0.690393795
DTMA-100	5	7	7	EntomologyProgram	2011	Mexico	Early	2011_Early_DS+heat_Mexico	2011_DS+heat_Mexico	DS	2	24	237	66	100	P590C7BlancosF156-1-2-1-B-B-BB-B-B-B/CML-312SR	3.409142857	67	4	0.758862524	-0.324057596	9.18E-09	2.732418007	68.17333333	2.97	0.926349136	0.690393795
DTMA-100	5	7	7	EntomologyProgram	2011	Mexico	Early	2011_Early_DS_Mexico	2011_DS_Mexico	DS	2	30	293	66	100	P590C7BlancosF156-1-2-1-B-B-BB-B-B-B/CML-312SR	2.248152381	88	4	0.58820235	-0.2563831	6.87E-06	2.15438527	85.99333333	3.386666667	0.946423339	0.543598368
DTMA-100	5	7	7	EntomologyProgram	2011	Mexico	Early	2011_Early_WW+heat_Mexico	2011_WW+heat_Mexico	WW	1	10	93	66	100	P590C7BlancosF156-1-2-1-B-B-BB-B-B-B/CML-312SR	5.095619048	71	1	0.747075072	-0.196450968	0.000622014	6.320377143	68.25666667	1.916666667	0.871065937	0.684953973
DTMA-100	5	7	7	EntomologyProgram	2010	Zimbabwe	Early	2010_Early_DS_Zimbabwe	2010_DS_Zimbabwe	DS	2	17	169	66	100	P590C7BlancosF156-1-2-1-B-B-BB-B-B-B/CML-312SR	0.508017778	87	0	0.476735157	-0.260138958	5.16E-06	1.104686893	83.96666667	2.36	0.692934466	0.139359673
DTMA-100	5	7	7	EntomologyProgram	2010	Mexico	Early	2010_Early_DS_Mexico	2010_DS_Mexico	DS	2	25	242	66	100	P590C7BlancosF156-1-2-1-B-B-BB-B-B-B/CML-312SR	2.684030476	82	2	0.732228157	0.084078864	0.146284109	3.130995596	80.77666667	2.273333333	0.927700745	0.703011848
DTMA-100	5	7	7	EntomologyProgram	2010	Mexico	Early	2010_Early_WW+heat_Mexico	2010_WW+heat_Mexico	WW	1	1	5	66	100	P590C7BlancosF156-1-2-1-B-B-BB-B-B-B/CML-312SR	9.018666667	74	1	0.880485615	-0.215498107	0.000169072	7.460816254	72.87333333	1.68	0.814529362	0.642321995
DTMA-100	5	7	7	EntomologyProgram	2011	Mexico	Early	2011_Early_WW_Mexico	2011_WW_Mexico	WW	1	5	49	66	100	P590C7BlancosF156-1-2-1-B-B-BB-B-B-B/CML-312SR	8.180495238	90	2	0.622697052	0.01243503	0.830164821	7.211536254	85.38	2.423333333	0.887845127	0.599333159
DTMA-100	5	7	7	EntomologyProgram	2010	Mexico	Early	2010_Early_WW+heat_Mexico	2010_WW+heat_Mexico	WW	2	22	214	66	100	P590C7BlancosF156-1-2-1-B-B-BB-B-B-B/CML-312SR	8.721904762	75	5	0.880485615	-0.215498107	0.000169072	7.460816254	72.87333333	1.68	0.814529362	0.642321995
DTMA-100	5	7	7	EntomologyProgram	2011	Thailand	Early	2011_Early_WW_Thailand	2011_WW_Thailand	WW	1	15	142	66	100	P590C7BlancosF156-1-2-1-B-B-BB-B-B-B/CML-312SR	7.147885714	59	1	0.772801084	-0.108002697	0.06171739	6.345967229	58.58666667	0.65	0.924855386	0.802649071
DTMA-100	5	7	7	EntomologyProgram	2011	Thailand	Early	2011_Early_WW_Thailand	2011_WW_Thailand	WW	2	18	177	66	100	P590C7BlancosF156-1-2-1-B-B-BB-B-B-B/CML-312SR	6.284038095	60	1	0.772801084	-0.108002697	0.06171739	6.345967229	58.58666667	0.65	0.924855386	0.802649071
DTMA-100	5	7	7	EntomologyProgram	2011	Mexico	Early	2011_Early_WW_Mexico	2011_WW_Mexico	WW	2	28	271	66	100	P590C7BlancosF156-1-2-1-B-B-BB-B-B-B/CML-312SR	7.468266667	86	4	0.622697052	0.01243503	0.830164821	7.211536254	85.38	2.423333333	0.887845127	0.599333159
DTMA-100	5	7	7	EntomologyProgram	2010	Zimbabwe	Early	2010_Early_DS_Zimbabwe	2010_DS_Zimbabwe	DS	1	1	5	66	100	P590C7BlancosF156-1-2-1-B-B-BB-B-B-B/CML-312SR	1.979692698	85	8	0.476735157	-0.260138958	5.16E-06	1.104686893	83.96666667	2.36	0.692934466	0.139359673
DTMA-100	5	7	7	EntomologyProgram	2011	Thailand	Early	2011_Early_DS_Thailand	2011_DS_Thailand	DS	2	19	186	66	100	P590C7BlancosF156-1-2-1-B-B-BB-B-B-B/CML-312SR	3.378346667	57	2	0.732912294	-0.287679313	3.99E-07	2.882477104	57.13666667	2.273333333	0.927862321	0.691888296
DTMA-101	5	7	7	EntomologyProgram	2010	Thailand	Early	2010_Early_DS_Thailand	2010_DS_Thailand	DS	2	30	297	71	101	P590C7BlancosF27-1-1-2-B-B-BB-B-B-B/CML-312SR	1.908022857	58	2	0.640285856	-0.139514432	0.015597034	2.428854912	56.36666667	4.922818792	0.922878775	0.422572718
DTMA-101	5	7	7	EntomologyProgram	2010	Thailand	Early	2010_Early_DS_Thailand	2010_DS_Thailand	DS	1	7	64	71	101	P590C7BlancosF27-1-1-2-B-B-BB-B-B-B/CML-312SR	0.091428571	59	20	0.640285856	-0.139514432	0.015597034	2.428854912	56.36666667	4.922818792	0.922878775	0.422572718
DTMA-101	5	7	7	EntomologyProgram	2010	Thailand	Early	2010_Early_WW_Thailand	2010_WW_Thailand	WW	1	1	6	71	101	P590C7BlancosF27-1-1-2-B-B-BB-B-B-B/CML-312SR	4.982704762	54	2	0.750000566	0.074097413	0.200613017	7.225239375	56.36666667	4.922818792	1.68E-07	0.072579235
DTMA-101	5	7	7	EntomologyProgram	2010	Mexico	Early	2010_Early_WW_Mexico	2010_WW_Mexico	WW	1	2	15	71	101	P590C7BlancosF27-1-1-2-B-B-BB-B-B-B/CML-312SR	8.187733333	79	3	0.796036009	0.166874362	0.003747919	7.403343848	79.43333333	2.713333333	0.880141991	0.536586787
DTMA-101	5	7	7	EntomologyProgram	2011	Thailand	Early	2011_Early_DS_Thailand	2011_DS_Thailand	DS	1	2	15	71	101	P590C7BlancosF27-1-1-2-B-B-BB-B-B-B/CML-312SR	0.895945143	61	8	0.732912294	-0.287679313	3.99E-07	2.882477104	57.13666667	2.273333333	0.927862321	0.691888296
DTMA-101	5	7	7	EntomologyProgram	2010	Mexico	Early	2010_Early_DS+heat_Mexico	2010_DS+heat_Mexico	DS	2	20	191	71	101	P590C7BlancosF27-1-1-2-B-B-BB-B-B-B/CML-312SR	1.097766802	74	5	0.495559764	-0.336198283	3.57E-09	0.326016241	73.91333333	12.34666667	0.818332529	0.385530731
DTMA-101	5	7	7	EntomologyProgram	2011	Mexico	Early	2011_Early_WW+heat_Mexico	2011_WW+heat_Mexico	WW	2	17	169	71	101	P590C7BlancosF27-1-1-2-B-B-BB-B-B-B/CML-312SR	3.914361905	71	2	0.747075072	-0.196450968	0.000622014	6.320377143	68.25666667	1.916666667	0.871065937	0.684953973
DTMA-101	5	7	7	EntomologyProgram	2010	Thailand	Early	2010_Early_WW_Thailand	2010_WW_Thailand	WW	2	16	156	71	101	P590C7BlancosF27-1-1-2-B-B-BB-B-B-B/CML-312SR	6.859346286	56	3	0.750000566	0.074097413	0.200613017	7.225239375	56.36666667	4.922818792	1.68E-07	0.072579235
DTMA-101	5	7	7	EntomologyProgram	2010	Mexico	Early	2010_Early_DS_Mexico	2010_DS_Mexico	DS	2	25	247	71	101	P590C7BlancosF27-1-1-2-B-B-BB-B-B-B/CML-312SR	3.24136381	81	1	0.732228157	0.084078864	0.146284109	3.130995596	80.77666667	2.273333333	0.927700745	0.703011848
DTMA-101	5	7	7	EntomologyProgram	2010	Mexico	Early	2010_Early_DS+heat_Mexico	2010_DS+heat_Mexico	DS	1	9	81	71	101	P590C7BlancosF27-1-1-2-B-B-BB-B-B-B/CML-312SR	0.002634383	77	23	0.495559764	-0.336198283	3.57E-09	0.326016241	73.91333333	12.34666667	0.818332529	0.385530731
DTMA-101	5	7	7	EntomologyProgram	2010	Mexico	Early	2010_Early_WW+heat_Mexico	2010_WW+heat_Mexico	WW	2	18	171	71	101	P590C7BlancosF27-1-1-2-B-B-BB-B-B-B/CML-312SR	9.988571429	72	1	0.880485615	-0.215498107	0.000169072	7.460816254	72.87333333	1.68	0.814529362	0.642321995
DTMA-101	5	7	7	EntomologyProgram	2011	Mexico	Early	2011_Early_WW_Mexico	2011_WW_Mexico	WW	1	10	100	71	101	P590C7BlancosF27-1-1-2-B-B-BB-B-B-B/CML-312SR	7.846095238	87	2	0.622697052	0.01243503	0.830164821	7.211536254	85.38	2.423333333	0.887845127	0.599333159
DTMA-101	5	7	7	EntomologyProgram	2010	Mexico	Early	2010_Early_WW_Mexico	2010_WW_Mexico	WW	2	27	262	71	101	P590C7BlancosF27-1-1-2-B-B-BB-B-B-B/CML-312SR	7.240990476	82	2	0.796036009	0.166874362	0.003747919	7.403343848	79.43333333	2.713333333	0.880141991	0.536586787
DTMA-101	5	7	7	EntomologyProgram	2010	Mexico	Early	2010_Early_WW+heat_Mexico	2010_WW+heat_Mexico	WW	1	3	30	71	101	P590C7BlancosF27-1-1-2-B-B-BB-B-B-B/CML-312SR	9.387809524	72	1	0.880485615	-0.215498107	0.000169072	7.460816254	72.87333333	1.68	0.814529362	0.642321995
DTMA-101	5	7	7	EntomologyProgram	2010	Zimbabwe	Early	2010_Early_DS_Zimbabwe	2010_DS_Zimbabwe	DS	2	26	251	71	101	P590C7BlancosF27-1-1-2-B-B-BB-B-B-B/CML-312SR	0.667680508	84	4	0.476735157	-0.260138958	5.16E-06	1.104686893	83.96666667	2.36	0.692934466	0.139359673
DTMA-101	5	7	7	EntomologyProgram	2011	Mexico	Early	2011_Early_WW+heat_Mexico	2011_WW+heat_Mexico	WW	1	15	141	71	101	P590C7BlancosF27-1-1-2-B-B-BB-B-B-B/CML-312SR	4.588952381	72	2	0.747075072	-0.196450968	0.000622014	6.320377143	68.25666667	1.916666667	0.871065937	0.684953973
DTMA-101	5	7	7	EntomologyProgram	2011	Mexico	Early	2011_Early_WW_Mexico	2011_WW_Mexico	WW	2	16	158	71	101	P590C7BlancosF27-1-1-2-B-B-BB-B-B-B/CML-312SR	9.021561905	87	1	0.622697052	0.01243503	0.830164821	7.211536254	85.38	2.423333333	0.887845127	0.599333159
DTMA-101	5	7	7	EntomologyProgram	2010	Mexico	Early	2010_Early_DS_Mexico	2010_DS_Mexico	DS	1	5	45	71	101	P590C7BlancosF27-1-1-2-B-B-BB-B-B-B/CML-312SR	3.693310476	82	3	0.732228157	0.084078864	0.146284109	3.130995596	80.77666667	2.273333333	0.927700745	0.703011848
DTMA-101	5	7	7	EntomologyProgram	2011	Mexico	Early	2011_Early_DS+heat_Mexico	2011_DS+heat_Mexico	DS	1	15	141	71	101	P590C7BlancosF27-1-1-2-B-B-BB-B-B-B/CML-312SR	3.352685714	71	4	0.758862524	-0.324057596	9.18E-09	2.732418007	68.17333333	2.97	0.926349136	0.690393795
DTMA-101	5	7	7	EntomologyProgram	2011	Mexico	Early	2011_Early_DS+heat_Mexico	2011_DS+heat_Mexico	DS	2	18	179	71	101	P590C7BlancosF27-1-1-2-B-B-BB-B-B-B/CML-312SR	3.038552381	71	2	0.758862524	-0.324057596	9.18E-09	2.732418007	68.17333333	2.97	0.926349136	0.690393795
DTMA-101	5	7	7	EntomologyProgram	2011	Mexico	Early	2011_Early_DS_Mexico	2011_DS_Mexico	DS	1	15	145	71	101	P590C7BlancosF27-1-1-2-B-B-BB-B-B-B/CML-312SR	2.122209524	89	2	0.58820235	-0.2563831	6.87E-06	2.15438527	85.99333333	3.386666667	0.946423339	0.543598368
DTMA-101	5	7	7	EntomologyProgram	2011	Thailand	Early	2011_Early_WW_Thailand	2011_WW_Thailand	WW	2	23	223	71	101	P590C7BlancosF27-1-1-2-B-B-BB-B-B-B/CML-312SR	6.269180952	62	0	0.772801084	-0.108002697	0.06171739	6.345967229	58.58666667	0.65	0.924855386	0.802649071
DTMA-101	5	7	7	EntomologyProgram	2011	Mexico	Early	2011_Early_DS_Mexico	2011_DS_Mexico	DS	2	26	254	71	101	P590C7BlancosF27-1-1-2-B-B-BB-B-B-B/CML-312SR	2.130895238	90	3	0.58820235	-0.2563831	6.87E-06	2.15438527	85.99333333	3.386666667	0.946423339	0.543598368
DTMA-101	5	7	7	EntomologyProgram	2011	Thailand	Early	2011_Early_WW_Thailand	2011_WW_Thailand	WW	1	2	20	71	101	P590C7BlancosF27-1-1-2-B-B-BB-B-B-B/CML-312SR	6.168	62	0	0.772801084	-0.108002697	0.06171739	6.345967229	58.58666667	0.65	0.924855386	0.802649071
DTMA-101	5	7	7	EntomologyProgram	2010	Zimbabwe	Early	2010_Early_DS_Zimbabwe	2010_DS_Zimbabwe	DS	1	2	19	71	101	P590C7BlancosF27-1-1-2-B-B-BB-B-B-B/CML-312SR	0.606931302	83	3	0.476735157	-0.260138958	5.16E-06	1.104686893	83.96666667	2.36	0.692934466	0.139359673
DTMA-101	5	7	7	EntomologyProgram	2011	Thailand	Early	2011_Early_DS_Thailand	2011_DS_Thailand	DS	2	27	262	71	101	P590C7BlancosF27-1-1-2-B-B-BB-B-B-B/CML-312SR	1.674514286	60	5	0.732912294	-0.287679313	3.99E-07	2.882477104	57.13666667	2.273333333	0.927862321	0.691888296
DTMA-102	3	5	8	EntomologyProgram	2010	Mexico	Early	2010_Early_WW_Mexico	2010_WW_Mexico	WW	1	6	60	36	102	P502c2-185-3-4-1-3-B-1-BxCML311/CML321xMBRC1BcF114-1-1-1-B-B-B-B-1-1-B-B-B-B-B-B/CML-312SR	5.689142857	81	3	0.796036009	0.166874362	0.003747919	7.403343848	79.43333333	2.713333333	0.880141991	0.536586787
DTMA-102	3	5	8	EntomologyProgram	2010	Mexico	Early	2010_Early_WW+heat_Mexico	2010_WW+heat_Mexico	WW	1	15	142	36	102	P502c2-185-3-4-1-3-B-1-BxCML311/CML321xMBRC1BcF114-1-1-1-B-B-B-B-1-1-B-B-B-B-B-B/CML-312SR	8.946285714	71	2	0.880485615	-0.215498107	0.000169072	7.460816254	72.87333333	1.68	0.814529362	0.642321995
DTMA-102	3	5	8	EntomologyProgram	2010	Thailand	Early	2010_Early_DS_Thailand	2010_DS_Thailand	DS	1	14	131	36	102	P502c2-185-3-4-1-3-B-1-BxCML311/CML321xMBRC1BcF114-1-1-1-B-B-B-B-1-1-B-B-B-B-B-B/CML-312SR	2.107623619	54	7	0.640285856	-0.139514432	0.015597034	2.428854912	56.36666667	4.922818792	0.922878775	0.422572718
DTMA-102	3	5	8	EntomologyProgram	2010	Thailand	Early	2010_Early_DS_Thailand	2010_DS_Thailand	DS	2	21	209	36	102	P502c2-185-3-4-1-3-B-1-BxCML311/CML321xMBRC1BcF114-1-1-1-B-B-B-B-1-1-B-B-B-B-B-B/CML-312SR	2.600557714	55	6	0.640285856	-0.139514432	0.015597034	2.428854912	56.36666667	4.922818792	0.922878775	0.422572718
DTMA-102	3	5	8	EntomologyProgram	2010	Mexico	Early	2010_Early_WW+heat_Mexico	2010_WW+heat_Mexico	WW	2	28	271	36	102	P502c2-185-3-4-1-3-B-1-BxCML311/CML321xMBRC1BcF114-1-1-1-B-B-B-B-1-1-B-B-B-B-B-B/CML-312SR	8.543847619	71	3	0.880485615	-0.215498107	0.000169072	7.460816254	72.87333333	1.68	0.814529362	0.642321995
DTMA-102	3	5	8	EntomologyProgram	2011	Mexico	Early	2011_Early_DS_Mexico	2011_DS_Mexico	DS	1	9	82	36	102	P502c2-185-3-4-1-3-B-1-BxCML311/CML321xMBRC1BcF114-1-1-1-B-B-B-B-1-1-B-B-B-B-B-B/CML-312SR	2.169980952	82	6	0.58820235	-0.2563831	6.87E-06	2.15438527	85.99333333	3.386666667	0.946423339	0.543598368
DTMA-102	3	5	8	EntomologyProgram	2010	Mexico	Early	2010_Early_DS_Mexico	2010_DS_Mexico	DS	1	2	17	36	102	P502c2-185-3-4-1-3-B-1-BxCML311/CML321xMBRC1BcF114-1-1-1-B-B-B-B-1-1-B-B-B-B-B-B/CML-312SR	3.603558095	74	9	0.732228157	0.084078864	0.146284109	3.130995596	80.77666667	2.273333333	0.927700745	0.703011848
DTMA-102	3	5	8	EntomologyProgram	2010	Mexico	Early	2010_Early_DS+heat_Mexico	2010_DS+heat_Mexico	DS	1	15	143	36	102	P502c2-185-3-4-1-3-B-1-BxCML311/CML321xMBRC1BcF114-1-1-1-B-B-B-B-1-1-B-B-B-B-B-B/CML-312SR	0.117406083	74	10	0.495559764	-0.336198283	3.57E-09	0.326016241	73.91333333	12.34666667	0.818332529	0.385530731
DTMA-102	3	5	8	EntomologyProgram	2010	Mexico	Early	2010_Early_DS+heat_Mexico	2010_DS+heat_Mexico	DS	2	22	217	36	102	P502c2-185-3-4-1-3-B-1-BxCML311/CML321xMBRC1BcF114-1-1-1-B-B-B-B-1-1-B-B-B-B-B-B/CML-312SR	0.298226421	71	9	0.495559764	-0.336198283	3.57E-09	0.326016241	73.91333333	12.34666667	0.818332529	0.385530731
DTMA-102	3	5	8	EntomologyProgram	2011	Mexico	Early	2011_Early_WW+heat_Mexico	2011_WW+heat_Mexico	WW	1	1	8	36	102	P502c2-185-3-4-1-3-B-1-BxCML311/CML321xMBRC1BcF114-1-1-1-B-B-B-B-1-1-B-B-B-B-B-B/CML-312SR	6.265295238	66	4	0.747075072	-0.196450968	0.000622014	6.320377143	68.25666667	1.916666667	0.871065937	0.684953973
DTMA-102	3	5	8	EntomologyProgram	2010	Mexico	Early	2010_Early_WW_Mexico	2010_WW_Mexico	WW	2	28	272	36	102	P502c2-185-3-4-1-3-B-1-BxCML311/CML321xMBRC1BcF114-1-1-1-B-B-B-B-1-1-B-B-B-B-B-B/CML-312SR	8.016914286	77	4	0.796036009	0.166874362	0.003747919	7.403343848	79.43333333	2.713333333	0.880141991	0.536586787
DTMA-102	3	5	8	EntomologyProgram	2011	Mexico	Early	2011_Early_DS+heat_Mexico	2011_DS+heat_Mexico	DS	2	28	277	36	102	P502c2-185-3-4-1-3-B-1-BxCML311/CML321xMBRC1BcF114-1-1-1-B-B-B-B-1-1-B-B-B-B-B-B/CML-312SR	3.192	66	6	0.758862524	-0.324057596	9.18E-09	2.732418007	68.17333333	2.97	0.926349136	0.690393795
DTMA-102	3	5	8	EntomologyProgram	2010	Mexico	Early	2010_Early_DS_Mexico	2010_DS_Mexico	DS	2	23	225	36	102	P502c2-185-3-4-1-3-B-1-BxCML311/CML321xMBRC1BcF114-1-1-1-B-B-B-B-1-1-B-B-B-B-B-B/CML-312SR	3.71488	80	4	0.732228157	0.084078864	0.146284109	3.130995596	80.77666667	2.273333333	0.927700745	0.703011848
DTMA-102	3	5	8	EntomologyProgram	2010	Thailand	Early	2010_Early_WW_Thailand	2010_WW_Thailand	WW	1	1	2	36	102	P502c2-185-3-4-1-3-B-1-BxCML311/CML321xMBRC1BcF114-1-1-1-B-B-B-B-1-1-B-B-B-B-B-B/CML-312SR	7.148373333	56	3	0.750000566	0.074097413	0.200613017	7.225239375	56.36666667	4.922818792	1.68E-07	0.072579235
DTMA-102	3	5	8	EntomologyProgram	2010	Thailand	Early	2010_Early_WW_Thailand	2010_WW_Thailand	WW	2	17	167	36	102	P502c2-185-3-4-1-3-B-1-BxCML311/CML321xMBRC1BcF114-1-1-1-B-B-B-B-1-1-B-B-B-B-B-B/CML-312SR	6.575146667	59	0	0.750000566	0.074097413	0.200613017	7.225239375	56.36666667	4.922818792	1.68E-07	0.072579235
DTMA-102	3	5	8	EntomologyProgram	2011	Mexico	Early	2011_Early_WW+heat_Mexico	2011_WW+heat_Mexico	WW	2	30	297	36	102	P502c2-185-3-4-1-3-B-1-BxCML311/CML321xMBRC1BcF114-1-1-1-B-B-B-B-1-1-B-B-B-B-B-B/CML-312SR	8.506209524	65	3	0.747075072	-0.196450968	0.000622014	6.320377143	68.25666667	1.916666667	0.871065937	0.684953973
DTMA-102	3	5	8	EntomologyProgram	2011	Thailand	Early	2011_Early_DS_Thailand	2011_DS_Thailand	DS	1	6	60	36	102	P502c2-185-3-4-1-3-B-1-BxCML311/CML321xMBRC1BcF114-1-1-1-B-B-B-B-1-1-B-B-B-B-B-B/CML-312SR	3.14433219	54	2	0.732912294	-0.287679313	3.99E-07	2.882477104	57.13666667	2.273333333	0.927862321	0.691888296
DTMA-102	3	5	8	EntomologyProgram	2011	Mexico	Early	2011_Early_WW_Mexico	2011_WW_Mexico	WW	1	14	139	36	102	P502c2-185-3-4-1-3-B-1-BxCML311/CML321xMBRC1BcF114-1-1-1-B-B-B-B-1-1-B-B-B-B-B-B/CML-312SR	7.275733333	83	4	0.622697052	0.01243503	0.830164821	7.211536254	85.38	2.423333333	0.887845127	0.599333159
DTMA-102	3	5	8	EntomologyProgram	2011	Mexico	Early	2011_Early_WW_Mexico	2011_WW_Mexico	WW	2	16	154	36	102	P502c2-185-3-4-1-3-B-1-BxCML311/CML321xMBRC1BcF114-1-1-1-B-B-B-B-1-1-B-B-B-B-B-B/CML-312SR	7.081752381	82	5	0.622697052	0.01243503	0.830164821	7.211536254	85.38	2.423333333	0.887845127	0.599333159
DTMA-102	3	5	8	EntomologyProgram	2011	Mexico	Early	2011_Early_DS+heat_Mexico	2011_DS+heat_Mexico	DS	1	2	20	36	102	P502c2-185-3-4-1-3-B-1-BxCML311/CML321xMBRC1BcF114-1-1-1-B-B-B-B-1-1-B-B-B-B-B-B/CML-312SR	2.736	67	5	0.758862524	-0.324057596	9.18E-09	2.732418007	68.17333333	2.97	0.926349136	0.690393795
DTMA-102	3	5	8	EntomologyProgram	2010	Zimbabwe	Early	2010_Early_DS_Zimbabwe	2010_DS_Zimbabwe	DS	1	8	80	36	102	P502c2-185-3-4-1-3-B-1-BxCML311/CML321xMBRC1BcF114-1-1-1-B-B-B-B-1-1-B-B-B-B-B-B/CML-312SR	1.261714286	82	4	0.476735157	-0.260138958	5.16E-06	1.104686893	83.96666667	2.36	0.692934466	0.139359673
DTMA-102	3	5	8	EntomologyProgram	2011	Thailand	Early	2011_Early_DS_Thailand	2011_DS_Thailand	DS	2	28	272	36	102	P502c2-185-3-4-1-3-B-1-BxCML311/CML321xMBRC1BcF114-1-1-1-B-B-B-B-1-1-B-B-B-B-B-B/CML-312SR	2.776032	55	3	0.732912294	-0.287679313	3.99E-07	2.882477104	57.13666667	2.273333333	0.927862321	0.691888296
DTMA-102	3	5	8	EntomologyProgram	2011	Mexico	Early	2011_Early_DS_Mexico	2011_DS_Mexico	DS	2	20	200	36	102	P502c2-185-3-4-1-3-B-1-BxCML311/CML321xMBRC1BcF114-1-1-1-B-B-B-B-1-1-B-B-B-B-B-B/CML-312SR	0.8512	81	10	0.58820235	-0.2563831	6.87E-06	2.15438527	85.99333333	3.386666667	0.946423339	0.543598368
DTMA-102	3	5	8	EntomologyProgram	2011	Thailand	Early	2011_Early_WW_Thailand	2011_WW_Thailand	WW	1	8	75	36	102	P502c2-185-3-4-1-3-B-1-BxCML311/CML321xMBRC1BcF114-1-1-1-B-B-B-B-1-1-B-B-B-B-B-B/CML-312SR	5.937371429	57	3	0.772801084	-0.108002697	0.06171739	6.345967229	58.58666667	0.65	0.924855386	0.802649071
DTMA-102	3	5	8	EntomologyProgram	2011	Thailand	Early	2011_Early_WW_Thailand	2011_WW_Thailand	WW	2	29	287	36	102	P502c2-185-3-4-1-3-B-1-BxCML311/CML321xMBRC1BcF114-1-1-1-B-B-B-B-1-1-B-B-B-B-B-B/CML-312SR	6.884047238	56	3	0.772801084	-0.108002697	0.06171739	6.345967229	58.58666667	0.65	0.924855386	0.802649071
DTMA-102	3	5	8	EntomologyProgram	2010	Zimbabwe	Early	2010_Early_DS_Zimbabwe	2010_DS_Zimbabwe	DS	2	29	284	36	102	P502c2-185-3-4-1-3-B-1-BxCML311/CML321xMBRC1BcF114-1-1-1-B-B-B-B-1-1-B-B-B-B-B-B/CML-312SR	2.655166984	83	1	0.476735157	-0.260138958	5.16E-06	1.104686893	83.96666667	2.36	0.692934466	0.139359673
DTMA-103	3	5	8	MexicoSubtropical	2010	Mexico	Late	2010_Late_DS_Mexico	2010_DS_Mexico	DS	2	22	217	116	103	POB.502c3F210-3-2-1-BBBBBB-B-B-B/CML-312SR	3.730369524	87	1	0.700102515	-0.006838342	0.906106901	3.474371124	83.66	1.833333333	0.926094385	0.76953517
DTMA-103	3	5	8	MexicoSubtropical	2011	Mexico	Late	2011_Late_WW_Mexico	2011_WW_Mexico	WW	2	27	265	116	103	POB.502c3F210-3-2-1-BBBBBB-B-B-B/CML-312SR	7.243885714	91	1	0.707335268	0.224197654	8.97E-05	7.578618667	88.98333333	1.573333333	0.953228086	0.596795899
DTMA-103	3	5	8	MexicoSubtropical	2011	Mexico	Late	2011_Late_WW+heat_Mexico	2011_WW+heat_Mexico	WW	1	1	5	116	103	POB.502c3F210-3-2-1-BBBBBB-B-B-B/CML-312SR	6.382552381	73	1	0.832733257	-0.112075247	0.054914074	6.232557891	70.58862876	2.030508475	0.879880114	0.628654479
DTMA-103	3	5	8	MexicoSubtropical	2010	Mexico	Late	2010_Late_DS_Mexico	2010_DS_Mexico	DS	1	11	110	116	103	POB.502c3F210-3-2-1-BBBBBB-B-B-B/CML-312SR	4.039001905	87	2	0.700102515	-0.006838342	0.906106901	3.474371124	83.66	1.833333333	0.926094385	0.76953517
DTMA-103	3	5	8	MexicoSubtropical	2011	Mexico	Late	2011_Late_DS+heat_Mexico	2011_DS+heat_Mexico	DS	1	1	5	116	103	POB.502c3F210-3-2-1-BBBBBB-B-B-B/CML-312SR	3.817805714	71	1	0.770666501	-0.321972387	1.16E-08	1.779046603	69.48333333	2.256666667	0.896610218	0.736436418
DTMA-103	3	5	8	MexicoSubtropical	2010	Mexico	Late	2010_Late_DS+heat_Mexico	2010_DS+heat_Mexico	DS	1	7	62	116	103	POB.502c3F210-3-2-1-BBBBBB-B-B-B/CML-312SR	0.47545728	76	7	0.712882827	-0.285979403	4.91E-07	0.157605219	73.92	11.5819398	0.861931203	0.754814204
DTMA-103	3	5	8	MexicoSubtropical	2010	Kenya	Late	2010_Late_DS_Kenya	2010_DS_Kenya	DS	2	18	174	116	103	POB.502c3F210-3-2-1-BBBBBB-B-B-B/CML-312SR	4.351739348	73	0	0.671696443	0.011720835	0.83978362	3.123414449	69.65666667	1.796666667	0.923437131	0.49825852
DTMA-103	3	5	8	MexicoSubtropical	2010	Kenya	Late	2010_Late_DS_Kenya	2010_DS_Kenya	DS	1	13	121	116	103	POB.502c3F210-3-2-1-BBBBBB-B-B-B/CML-312SR	1.648934336	72	3	0.671696443	0.011720835	0.83978362	3.123414449	69.65666667	1.796666667	0.923437131	0.49825852
DTMA-103	3	5	8	MexicoSubtropical	2010	Thailand	Late	2010_Late_DS_Thailand	2010_DS_Thailand	DS	1	1	5	116	103	POB.502c3F210-3-2-1-BBBBBB-B-B-B/CML-312SR	2.101455238	59	4	0.62579851	-0.307028006	6.02E-08	2.304864779	57.81	5.213333333	0.938242234	0.659013529
DTMA-103	3	5	8	MexicoSubtropical	2011	Mexico	Late	2011_Late_DS+heat_Mexico	2011_DS+heat_Mexico	DS	2	26	256	116	103	POB.502c3F210-3-2-1-BBBBBB-B-B-B/CML-312SR	2.079649524	72	0	0.770666501	-0.321972387	1.16E-08	1.779046603	69.48333333	2.256666667	0.896610218	0.736436418
DTMA-103	3	5	8	MexicoSubtropical	2011	Mexico	Late	2011_Late_WW_Mexico	2011_WW_Mexico	WW	1	6	52	116	103	POB.502c3F210-3-2-1-BBBBBB-B-B-B/CML-312SR	8.290514286	91	2	0.707335268	0.224197654	8.97E-05	7.578618667	88.98333333	1.573333333	0.953228086	0.596795899
DTMA-103	3	5	8	MexicoSubtropical	2011	Mexico	Late	2011_Late_WW+heat_Mexico	2011_WW+heat_Mexico	WW	2	16	159	116	103	POB.502c3F210-3-2-1-BBBBBB-B-B-B/CML-312SR	8.309333333	71	1	0.832733257	-0.112075247	0.054914074	6.232557891	70.58862876	2.030508475	0.879880114	0.628654479
DTMA-103	3	5	8	MexicoSubtropical	2010	Mexico	Late	2010_Late_WW+heat_Mexico	2010_WW+heat_Mexico	WW	2	28	275	116	103	POB.502c3F210-3-2-1-BBBBBB-B-B-B/CML-312SR	4.380495238	80	4	0.780154856	-0.206321452	0.000336635	5.892911515	77.67333333	2.23	0.86011832	0.649781099
DTMA-103	3	5	8	MexicoSubtropical	2011	Mexico	Late	2011_Late_DS_Mexico	2011_DS_Mexico	DS	1	8	77	116	103	POB.502c3F210-3-2-1-BBBBBB-B-B-B/CML-312SR	5.270057143	90	3	0.883642256	-0.372512182	7.06E-11	3.187584186	88.92666667	2.31	0.920761417	0.709095238
DTMA-103	3	5	8	MexicoSubtropical	2011	Mexico	Late	2011_Late_DS_Mexico	2011_DS_Mexico	DS	2	17	167	116	103	POB.502c3F210-3-2-1-BBBBBB-B-B-B/CML-312SR	4.751954286	91	3	0.883642256	-0.372512182	7.06E-11	3.187584186	88.92666667	2.31	0.920761417	0.709095238
DTMA-103	3	5	8	MexicoSubtropical	2010	Mexico	Late	2010_Late_WW+heat_Mexico	2010_WW+heat_Mexico	WW	1	11	107	116	103	POB.502c3F210-3-2-1-BBBBBB-B-B-B/CML-312SR	5.30407619	78	3	0.780154856	-0.206321452	0.000336635	5.892911515	77.67333333	2.23	0.86011832	0.649781099
DTMA-103	3	5	8	MexicoSubtropical	2011	Thailand	Late	2011_Late_WW_Thailand	2011_WW_Thailand	WW	2	16	159	116	103	POB.502c3F210-3-2-1-BBBBBB-B-B-B/CML-312SR	7.098438095	62	1	0.771392544	-0.07025511	0.225025113	6.671139987	60.37333333	0.513333333	0.89137678	0.71371063
DTMA-103	3	5	8	MexicoSubtropical	2010	Thailand	Late	2010_Late_WW_Thailand	2010_WW_Thailand	WW	2	18	176	116	103	POB.502c3F210-3-2-1-BBBBBB-B-B-B/CML-312SR	8.734921143	62	0	0.617609809	0.029006687	0.616780446	7.085942166	58.67333333	1.51	0.85526741	0.698941249
DTMA-103	3	5	8	MexicoSubtropical	2010	Mexico	Late	2010_Late_WW_Mexico	2010_WW_Mexico	WW	2	24	238	116	103	POB.502c3F210-3-2-1-BBBBBB-B-B-B/CML-312SR	8.59784381	82	3	0.841915951	0.251922922	1.00E-05	7.385908724	80.32	2.226666667	0.87089487	0.532278734
DTMA-103	3	5	8	MexicoSubtropical	2011	Thailand	Late	2011_Late_WW_Thailand	2011_WW_Thailand	WW	1	1	5	116	103	POB.502c3F210-3-2-1-BBBBBB-B-B-B/CML-312SR	7.632091429	61	0	0.771392544	-0.07025511	0.225025113	6.671139987	60.37333333	0.513333333	0.89137678	0.71371063
DTMA-103	3	5	8	MexicoSubtropical	2010	Mexico	Late	2010_Late_DS+heat_Mexico	2010_DS+heat_Mexico	DS	2	22	217	116	103	POB.502c3F210-3-2-1-BBBBBB-B-B-B/CML-312SR	0.054389903	75	9	0.712882827	-0.285979403	4.91E-07	0.157605219	73.92	11.5819398	0.861931203	0.754814204
DTMA-103	3	5	8	MexicoSubtropical	2010	Thailand	Late	2010_Late_WW_Thailand	2010_WW_Thailand	WW	1	12	117	116	103	POB.502c3F210-3-2-1-BBBBBB-B-B-B/CML-312SR	8.296228571	58	2	0.617609809	0.029006687	0.616780446	7.085942166	58.67333333	1.51	0.85526741	0.698941249
DTMA-103	3	5	8	MexicoSubtropical	2010	Mexico	Late	2010_Late_WW_Mexico	2010_WW_Mexico	WW	1	7	65	116	103	POB.502c3F210-3-2-1-BBBBBB-B-B-B/CML-312SR	8.172967619	81	2	0.841915951	0.251922922	1.00E-05	7.385908724	80.32	2.226666667	0.87089487	0.532278734
DTMA-103	3	5	8	MexicoSubtropical	2010	Thailand	Late	2010_Late_DS_Thailand	2010_DS_Thailand	DS	2	26	256	116	103	POB.502c3F210-3-2-1-BBBBBB-B-B-B/CML-312SR	2.773699048	59	4	0.62579851	-0.307028006	6.02E-08	2.304864779	57.81	5.213333333	0.938242234	0.659013529
DTMA-103	3	5	8	MexicoSubtropical	2011	Thailand	Late	2011_Late_DS_Thailand	2011_DS_Thailand	DS	2	24	237	116	103	POB.502c3F210-3-2-1-BBBBBB-B-B-B/CML-312SR	4.086473143	60	2	0.745481975	-0.25215239	9.83E-06	2.711441979	58.6	3.34	0.920124033	0.796063589
DTMA-103	3	5	8	MexicoSubtropical	2011	Thailand	Late	2011_Late_DS_Thailand	2011_DS_Thailand	DS	1	7	66	116	103	POB.502c3F210-3-2-1-BBBBBB-B-B-B/CML-312SR	4.399989333	59	2	0.745481975	-0.25215239	9.83E-06	2.711441979	58.6	3.34	0.920124033	0.796063589
DTMA-104	3	5	5	EntomologyProgram	2011	Mexico	Late	2011_Late_WW_Mexico	2011_WW_Mexico	WW	2	19	190	95	104	CML-322RecyW89[L/LMBR]17-B-5-3-1-4-B*4xMBR-ET(W)C1F139-2-1-B-2-B*7-1-B-B-B-B/CML-312SR	7.747657143	88	3	0.707335268	0.224197654	8.97E-05	7.578618667	88.98333333	1.573333333	0.953228086	0.596795899
DTMA-104	3	5	5	EntomologyProgram	2011	Mexico	Late	2011_Late_WW+heat_Mexico	2011_WW+heat_Mexico	WW	1	5	46	95	104	CML-322RecyW89[L/LMBR]17-B-5-3-1-4-B*4xMBR-ET(W)C1F139-2-1-B-2-B*7-1-B-B-B-B/CML-312SR	5.765866667	70	2	0.832733257	-0.112075247	0.054914074	6.232557891	70.58862876	2.030508475	0.879880114	0.628654479
DTMA-104	3	5	5	EntomologyProgram	2011	Mexico	Late	2011_Late_WW_Mexico	2011_WW_Mexico	WW	1	3	27	95	104	CML-322RecyW89[L/LMBR]17-B-5-3-1-4-B*4xMBR-ET(W)C1F139-2-1-B-2-B*7-1-B-B-B-B/CML-312SR	7.009371429	89	2	0.707335268	0.224197654	8.97E-05	7.578618667	88.98333333	1.573333333	0.953228086	0.596795899
DTMA-104	3	5	5	EntomologyProgram	2010	Kenya	Late	2010_Late_DS_Kenya	2010_DS_Kenya	DS	1	7	67	95	104	CML-322RecyW89[L/LMBR]17-B-5-3-1-4-B*4xMBR-ET(W)C1F139-2-1-B-2-B*7-1-B-B-B-B/CML-312SR	5.17593985	70	1	0.671696443	0.011720835	0.83978362	3.123414449	69.65666667	1.796666667	0.923437131	0.49825852
DTMA-104	3	5	5	EntomologyProgram	2010	Kenya	Late	2010_Late_DS_Kenya	2010_DS_Kenya	DS	2	26	257	95	104	CML-322RecyW89[L/LMBR]17-B-5-3-1-4-B*4xMBR-ET(W)C1F139-2-1-B-2-B*7-1-B-B-B-B/CML-312SR	3.476691729	70	1	0.671696443	0.011720835	0.83978362	3.123414449	69.65666667	1.796666667	0.923437131	0.49825852
DTMA-104	3	5	5	EntomologyProgram	2010	Mexico	Late	2010_Late_DS_Mexico	2010_DS_Mexico	DS	1	6	57	95	104	CML-322RecyW89[L/LMBR]17-B-5-3-1-4-B*4xMBR-ET(W)C1F139-2-1-B-2-B*7-1-B-B-B-B/CML-312SR	3.72327619	82	2	0.700102515	-0.006838342	0.906106901	3.474371124	83.66	1.833333333	0.926094385	0.76953517
DTMA-104	3	5	5	EntomologyProgram	2011	Mexico	Late	2011_Late_WW+heat_Mexico	2011_WW+heat_Mexico	WW	2	23	222	95	104	CML-322RecyW89[L/LMBR]17-B-5-3-1-4-B*4xMBR-ET(W)C1F139-2-1-B-2-B*7-1-B-B-B-B/CML-312SR	6.990552381	72	0	0.832733257	-0.112075247	0.054914074	6.232557891	70.58862876	2.030508475	0.879880114	0.628654479
DTMA-104	3	5	5	EntomologyProgram	2010	Thailand	Late	2010_Late_DS_Thailand	2010_DS_Thailand	DS	1	10	92	95	104	CML-322RecyW89[L/LMBR]17-B-5-3-1-4-B*4xMBR-ET(W)C1F139-2-1-B-2-B*7-1-B-B-B-B/CML-312SR	2.44148419	58	4	0.62579851	-0.307028006	6.02E-08	2.304864779	57.81	5.213333333	0.938242234	0.659013529
DTMA-104	3	5	5	EntomologyProgram	2011	Mexico	Late	2011_Late_DS+heat_Mexico	2011_DS+heat_Mexico	DS	2	18	174	95	104	CML-322RecyW89[L/LMBR]17-B-5-3-1-4-B*4xMBR-ET(W)C1F139-2-1-B-2-B*7-1-B-B-B-B/CML-312SR	1.96615619	70	3	0.770666501	-0.321972387	1.16E-08	1.779046603	69.48333333	2.256666667	0.896610218	0.736436418
DTMA-104	3	5	5	EntomologyProgram	2010	Mexico	Late	2010_Late_DS+heat_Mexico	2010_DS+heat_Mexico	DS	2	20	195	95	104	CML-322RecyW89[L/LMBR]17-B-5-3-1-4-B*4xMBR-ET(W)C1F139-2-1-B-2-B*7-1-B-B-B-B/CML-312SR	0.151444636	71	10	0.712882827	-0.285979403	4.91E-07	0.157605219	73.92	11.5819398	0.861931203	0.754814204
DTMA-104	3	5	5	EntomologyProgram	2010	Thailand	Late	2010_Late_WW_Thailand	2010_WW_Thailand	WW	2	26	253	95	104	CML-322RecyW89[L/LMBR]17-B-5-3-1-4-B*4xMBR-ET(W)C1F139-2-1-B-2-B*7-1-B-B-B-B/CML-312SR	8.476224	58	1	0.617609809	0.029006687	0.616780446	7.085942166	58.67333333	1.51	0.85526741	0.698941249
DTMA-104	3	5	5	EntomologyProgram	2011	Mexico	Late	2011_Late_DS+heat_Mexico	2011_DS+heat_Mexico	DS	1	10	92	95	104	CML-322RecyW89[L/LMBR]17-B-5-3-1-4-B*4xMBR-ET(W)C1F139-2-1-B-2-B*7-1-B-B-B-B/CML-312SR	1.534910476	71	1	0.770666501	-0.321972387	1.16E-08	1.779046603	69.48333333	2.256666667	0.896610218	0.736436418
DTMA-104	3	5	5	EntomologyProgram	2010	Mexico	Late	2010_Late_DS+heat_Mexico	2010_DS+heat_Mexico	DS	1	8	77	95	104	CML-322RecyW89[L/LMBR]17-B-5-3-1-4-B*4xMBR-ET(W)C1F139-2-1-B-2-B*7-1-B-B-B-B/CML-312SR	0.284155311	72	13	0.712882827	-0.285979403	4.91E-07	0.157605219	73.92	11.5819398	0.861931203	0.754814204
DTMA-104	3	5	5	EntomologyProgram	2011	Mexico	Late	2011_Late_DS_Mexico	2011_DS_Mexico	DS	1	7	68	95	104	CML-322RecyW89[L/LMBR]17-B-5-3-1-4-B*4xMBR-ET(W)C1F139-2-1-B-2-B*7-1-B-B-B-B/CML-312SR	3.145097143	89	1	0.883642256	-0.372512182	7.06E-11	3.187584186	88.92666667	2.31	0.920761417	0.709095238
DTMA-104	3	5	5	EntomologyProgram	2011	Mexico	Late	2011_Late_DS_Mexico	2011_DS_Mexico	DS	2	23	224	95	104	CML-322RecyW89[L/LMBR]17-B-5-3-1-4-B*4xMBR-ET(W)C1F139-2-1-B-2-B*7-1-B-B-B-B/CML-312SR	1.837028571	89	1	0.883642256	-0.372512182	7.06E-11	3.187584186	88.92666667	2.31	0.920761417	0.709095238
DTMA-104	3	5	5	EntomologyProgram	2010	Mexico	Late	2010_Late_DS_Mexico	2010_DS_Mexico	DS	2	25	246	95	104	CML-322RecyW89[L/LMBR]17-B-5-3-1-4-B*4xMBR-ET(W)C1F139-2-1-B-2-B*7-1-B-B-B-B/CML-312SR	3.257142857	82	1	0.700102515	-0.006838342	0.906106901	3.474371124	83.66	1.833333333	0.926094385	0.76953517
DTMA-104	3	5	5	EntomologyProgram	2011	Thailand	Late	2011_Late_WW_Thailand	2011_WW_Thailand	WW	1	5	46	95	104	CML-322RecyW89[L/LMBR]17-B-5-3-1-4-B*4xMBR-ET(W)C1F139-2-1-B-2-B*7-1-B-B-B-B/CML-312SR	7.847899429	59	0	0.771392544	-0.07025511	0.225025113	6.671139987	60.37333333	0.513333333	0.89137678	0.71371063
DTMA-104	3	5	5	EntomologyProgram	2010	Mexico	Late	2010_Late_WW+heat_Mexico	2010_WW+heat_Mexico	WW	1	7	67	95	104	CML-322RecyW89[L/LMBR]17-B-5-3-1-4-B*4xMBR-ET(W)C1F139-2-1-B-2-B*7-1-B-B-B-B/CML-312SR	9.402285714	77	1	0.780154856	-0.206321452	0.000336635	5.892911515	77.67333333	2.23	0.86011832	0.649781099
DTMA-104	3	5	5	EntomologyProgram	2010	Mexico	Late	2010_Late_WW+heat_Mexico	2010_WW+heat_Mexico	WW	2	18	179	95	104	CML-322RecyW89[L/LMBR]17-B-5-3-1-4-B*4xMBR-ET(W)C1F139-2-1-B-2-B*7-1-B-B-B-B/CML-312SR	7.597104762	76	2	0.780154856	-0.206321452	0.000336635	5.892911515	77.67333333	2.23	0.86011832	0.649781099
DTMA-104	3	5	5	EntomologyProgram	2010	Mexico	Late	2010_Late_WW_Mexico	2010_WW_Mexico	WW	1	9	81	95	104	CML-322RecyW89[L/LMBR]17-B-5-3-1-4-B*4xMBR-ET(W)C1F139-2-1-B-2-B*7-1-B-B-B-B/CML-312SR	6.986209524	81	1	0.841915951	0.251922922	1.00E-05	7.385908724	80.32	2.226666667	0.87089487	0.532278734
DTMA-104	3	5	5	EntomologyProgram	2010	Mexico	Late	2010_Late_WW_Mexico	2010_WW_Mexico	WW	2	30	297	95	104	CML-322RecyW89[L/LMBR]17-B-5-3-1-4-B*4xMBR-ET(W)C1F139-2-1-B-2-B*7-1-B-B-B-B/CML-312SR	8.187733333	79	2	0.841915951	0.251922922	1.00E-05	7.385908724	80.32	2.226666667	0.87089487	0.532278734
DTMA-104	3	5	5	EntomologyProgram	2010	Thailand	Late	2010_Late_DS_Thailand	2010_DS_Thailand	DS	2	18	174	95	104	CML-322RecyW89[L/LMBR]17-B-5-3-1-4-B*4xMBR-ET(W)C1F139-2-1-B-2-B*7-1-B-B-B-B/CML-312SR	2.11173181	58	3	0.62579851	-0.307028006	6.02E-08	2.304864779	57.81	5.213333333	0.938242234	0.659013529
DTMA-104	3	5	5	EntomologyProgram	2011	Thailand	Late	2011_Late_DS_Thailand	2011_DS_Thailand	DS	1	3	21	95	104	CML-322RecyW89[L/LMBR]17-B-5-3-1-4-B*4xMBR-ET(W)C1F139-2-1-B-2-B*7-1-B-B-B-B/CML-312SR	2.614198857	58	1	0.745481975	-0.25215239	9.83E-06	2.711441979	58.6	3.34	0.920124033	0.796063589
DTMA-104	3	5	5	EntomologyProgram	2011	Thailand	Late	2011_Late_WW_Thailand	2011_WW_Thailand	WW	2	23	222	95	104	CML-322RecyW89[L/LMBR]17-B-5-3-1-4-B*4xMBR-ET(W)C1F139-2-1-B-2-B*7-1-B-B-B-B/CML-312SR	7.108769524	61	0	0.771392544	-0.07025511	0.225025113	6.671139987	60.37333333	0.513333333	0.89137678	0.71371063
DTMA-104	3	5	5	EntomologyProgram	2010	Thailand	Late	2010_Late_WW_Thailand	2010_WW_Thailand	WW	1	9	81	95	104	CML-322RecyW89[L/LMBR]17-B-5-3-1-4-B*4xMBR-ET(W)C1F139-2-1-B-2-B*7-1-B-B-B-B/CML-312SR	6.573184	60	1	0.617609809	0.029006687	0.616780446	7.085942166	58.67333333	1.51	0.85526741	0.698941249
DTMA-104	3	5	5	EntomologyProgram	2011	Thailand	Late	2011_Late_DS_Thailand	2011_DS_Thailand	DS	2	26	259	95	104	CML-322RecyW89[L/LMBR]17-B-5-3-1-4-B*4xMBR-ET(W)C1F139-2-1-B-2-B*7-1-B-B-B-B/CML-312SR	3.922066286	58	1	0.745481975	-0.25215239	9.83E-06	2.711441979	58.6	3.34	0.920124033	0.796063589
DTMA-105	4	4	4	EntomologyProgram	2010	Thailand	Early	2010_Early_WW_Thailand	2010_WW_Thailand	WW	2	18	173	13	105	[G16SeqC1F47-2-1-2-1-BBBB-B-xP84c1F27-4-1-6-B-5-B]F23-1-3-1-1x[KILIMAST94A]-30/MSV-03-2-10-B-1-B-B-xP84c1F27-4-1-6-B-5-B]-2-1-B/CML395]-1-1-B-B/CML-312SR	5.918531048	57	8	0.750000566	0.074097413	0.200613017	7.225239375	56.36666667	4.922818792	1.68E-07	0.072579235
DTMA-105	4	4	4	EntomologyProgram	2011	Thailand	Early	2011_Early_DS_Thailand	2011_DS_Thailand	DS	1	4	35	13	105	[G16SeqC1F47-2-1-2-1-BBBB-B-xP84c1F27-4-1-6-B-5-B]F23-1-3-1-1x[KILIMAST94A]-30/MSV-03-2-10-B-1-B-B-xP84c1F27-4-1-6-B-5-B]-2-1-B/CML395]-1-1-B-B/CML-312SR	2.620896	57	1	0.732912294	-0.287679313	3.99E-07	2.882477104	57.13666667	2.273333333	0.927862321	0.691888296
DTMA-105	4	4	4	EntomologyProgram	2010	Thailand	Early	2010_Early_DS_Thailand	2010_DS_Thailand	DS	2	23	226	13	105	[G16SeqC1F47-2-1-2-1-BBBB-B-xP84c1F27-4-1-6-B-5-B]F23-1-3-1-1x[KILIMAST94A]-30/MSV-03-2-10-B-1-B-B-xP84c1F27-4-1-6-B-5-B]-2-1-B/CML395]-1-1-B-B/CML-312SR	1.028266667	56	6	0.640285856	-0.139514432	0.015597034	2.428854912	56.36666667	4.922818792	0.922878775	0.422572718
DTMA-105	4	4	4	EntomologyProgram	2010	Thailand	Early	2010_Early_WW_Thailand	2010_WW_Thailand	WW	1	7	68	13	105	[G16SeqC1F47-2-1-2-1-BBBB-B-xP84c1F27-4-1-6-B-5-B]F23-1-3-1-1x[KILIMAST94A]-30/MSV-03-2-10-B-1-B-B-xP84c1F27-4-1-6-B-5-B]-2-1-B/CML395]-1-1-B-B/CML-312SR	7.301705143	57	3	0.750000566	0.074097413	0.200613017	7.225239375	56.36666667	4.922818792	1.68E-07	0.072579235
DTMA-105	4	4	4	EntomologyProgram	2010	Mexico	Early	2010_Early_WW_Mexico	2010_WW_Mexico	WW	1	4	35	13	105	[G16SeqC1F47-2-1-2-1-BBBB-B-xP84c1F27-4-1-6-B-5-B]F23-1-3-1-1x[KILIMAST94A]-30/MSV-03-2-10-B-1-B-B-xP84c1F27-4-1-6-B-5-B]-2-1-B/CML395]-1-1-B-B/CML-312SR	5.73648	81	5	0.796036009	0.166874362	0.003747919	7.403343848	79.43333333	2.713333333	0.880141991	0.536586787
DTMA-105	4	4	4	EntomologyProgram	2010	Thailand	Early	2010_Early_DS_Thailand	2010_DS_Thailand	DS	1	3	27	13	105	[G16SeqC1F47-2-1-2-1-BBBB-B-xP84c1F27-4-1-6-B-5-B]F23-1-3-1-1x[KILIMAST94A]-30/MSV-03-2-10-B-1-B-B-xP84c1F27-4-1-6-B-5-B]-2-1-B/CML395]-1-1-B-B/CML-312SR	1.295186286	55	6	0.640285856	-0.139514432	0.015597034	2.428854912	56.36666667	4.922818792	0.922878775	0.422572718
DTMA-105	4	4	4	EntomologyProgram	2010	Mexico	Early	2010_Early_WW+heat_Mexico	2010_WW+heat_Mexico	WW	1	2	12	13	105	[G16SeqC1F47-2-1-2-1-BBBB-B-xP84c1F27-4-1-6-B-5-B]F23-1-3-1-1x[KILIMAST94A]-30/MSV-03-2-10-B-1-B-B-xP84c1F27-4-1-6-B-5-B]-2-1-B/CML395]-1-1-B-B/CML-312SR	3.333866667	72	3	0.880485615	-0.215498107	0.000169072	7.460816254	72.87333333	1.68	0.814529362	0.642321995
DTMA-105	4	4	4	EntomologyProgram	2010	Mexico	Early	2010_Early_WW+heat_Mexico	2010_WW+heat_Mexico	WW	2	23	225	13	105	[G16SeqC1F47-2-1-2-1-BBBB-B-xP84c1F27-4-1-6-B-5-B]F23-1-3-1-1x[KILIMAST94A]-30/MSV-03-2-10-B-1-B-B-xP84c1F27-4-1-6-B-5-B]-2-1-B/CML395]-1-1-B-B/CML-312SR	3.889752381	71	2	0.880485615	-0.215498107	0.000169072	7.460816254	72.87333333	1.68	0.814529362	0.642321995
DTMA-105	4	4	4	EntomologyProgram	2011	Thailand	Early	2011_Early_DS_Thailand	2011_DS_Thailand	DS	2	26	252	13	105	[G16SeqC1F47-2-1-2-1-BBBB-B-xP84c1F27-4-1-6-B-5-B]F23-1-3-1-1x[KILIMAST94A]-30/MSV-03-2-10-B-1-B-B-xP84c1F27-4-1-6-B-5-B]-2-1-B/CML395]-1-1-B-B/CML-312SR	3.633097143	57	3	0.732912294	-0.287679313	3.99E-07	2.882477104	57.13666667	2.273333333	0.927862321	0.691888296
DTMA-105	4	4	4	EntomologyProgram	2010	Mexico	Early	2010_Early_WW_Mexico	2010_WW_Mexico	WW	2	26	252	13	105	[G16SeqC1F47-2-1-2-1-BBBB-B-xP84c1F27-4-1-6-B-5-B]F23-1-3-1-1x[KILIMAST94A]-30/MSV-03-2-10-B-1-B-B-xP84c1F27-4-1-6-B-5-B]-2-1-B/CML395]-1-1-B-B/CML-312SR	6.00327619	81	3	0.796036009	0.166874362	0.003747919	7.403343848	79.43333333	2.713333333	0.880141991	0.536586787
DTMA-105	4	4	4	EntomologyProgram	2011	Mexico	Early	2011_Early_WW+heat_Mexico	2011_WW+heat_Mexico	WW	1	4	32	13	105	[G16SeqC1F47-2-1-2-1-BBBB-B-xP84c1F27-4-1-6-B-5-B]F23-1-3-1-1x[KILIMAST94A]-30/MSV-03-2-10-B-1-B-B-xP84c1F27-4-1-6-B-5-B]-2-1-B/CML395]-1-1-B-B/CML-312SR	3.956342857	68	2	0.747075072	-0.196450968	0.000622014	6.320377143	68.25666667	1.916666667	0.871065937	0.684953973
DTMA-105	4	4	4	EntomologyProgram	2011	Mexico	Early	2011_Early_WW+heat_Mexico	2011_WW+heat_Mexico	WW	2	16	152	13	105	[G16SeqC1F47-2-1-2-1-BBBB-B-xP84c1F27-4-1-6-B-5-B]F23-1-3-1-1x[KILIMAST94A]-30/MSV-03-2-10-B-1-B-B-xP84c1F27-4-1-6-B-5-B]-2-1-B/CML395]-1-1-B-B/CML-312SR	4.872685714	66	3	0.747075072	-0.196450968	0.000622014	6.320377143	68.25666667	1.916666667	0.871065937	0.684953973
DTMA-105	4	4	4	EntomologyProgram	2010	Mexico	Early	2010_Early_DS+heat_Mexico	2010_DS+heat_Mexico	DS	1	5	48	13	105	[G16SeqC1F47-2-1-2-1-BBBB-B-xP84c1F27-4-1-6-B-5-B]F23-1-3-1-1x[KILIMAST94A]-30/MSV-03-2-10-B-1-B-B-xP84c1F27-4-1-6-B-5-B]-2-1-B/CML395]-1-1-B-B/CML-312SR	0.032597873	76	16	0.495559764	-0.336198283	3.57E-09	0.326016241	73.91333333	12.34666667	0.818332529	0.385530731
DTMA-105	4	4	4	EntomologyProgram	2010	Mexico	Early	2010_Early_DS+heat_Mexico	2010_DS+heat_Mexico	DS	2	28	276	13	105	[G16SeqC1F47-2-1-2-1-BBBB-B-xP84c1F27-4-1-6-B-5-B]F23-1-3-1-1x[KILIMAST94A]-30/MSV-03-2-10-B-1-B-B-xP84c1F27-4-1-6-B-5-B]-2-1-B/CML395]-1-1-B-B/CML-312SR	0.283874571	73	6	0.495559764	-0.336198283	3.57E-09	0.326016241	73.91333333	12.34666667	0.818332529	0.385530731
DTMA-105	4	4	4	EntomologyProgram	2011	Mexico	Early	2011_Early_DS_Mexico	2011_DS_Mexico	DS	2	19	186	13	105	[G16SeqC1F47-2-1-2-1-BBBB-B-xP84c1F27-4-1-6-B-5-B]F23-1-3-1-1x[KILIMAST94A]-30/MSV-03-2-10-B-1-B-B-xP84c1F27-4-1-6-B-5-B]-2-1-B/CML395]-1-1-B-B/CML-312SR	1.879009524	84	4	0.58820235	-0.2563831	6.87E-06	2.15438527	85.99333333	3.386666667	0.946423339	0.543598368
DTMA-105	4	4	4	EntomologyProgram	2010	Mexico	Early	2010_Early_DS_Mexico	2010_DS_Mexico	DS	2	29	290	13	105	[G16SeqC1F47-2-1-2-1-BBBB-B-xP84c1F27-4-1-6-B-5-B]F23-1-3-1-1x[KILIMAST94A]-30/MSV-03-2-10-B-1-B-B-xP84c1F27-4-1-6-B-5-B]-2-1-B/CML395]-1-1-B-B/CML-312SR	2.535070476	82	3	0.732228157	0.084078864	0.146284109	3.130995596	80.77666667	2.273333333	0.927700745	0.703011848
DTMA-105	4	4	4	EntomologyProgram	2011	Mexico	Early	2011_Early_WW_Mexico	2011_WW_Mexico	WW	1	3	27	13	105	[G16SeqC1F47-2-1-2-1-BBBB-B-xP84c1F27-4-1-6-B-5-B]F23-1-3-1-1x[KILIMAST94A]-30/MSV-03-2-10-B-1-B-B-xP84c1F27-4-1-6-B-5-B]-2-1-B/CML395]-1-1-B-B/CML-312SR	7.003580952	82	2	0.622697052	0.01243503	0.830164821	7.211536254	85.38	2.423333333	0.887845127	0.599333159
DTMA-105	4	4	4	EntomologyProgram	2011	Mexico	Early	2011_Early_DS_Mexico	2011_DS_Mexico	DS	1	9	85	13	105	[G16SeqC1F47-2-1-2-1-BBBB-B-xP84c1F27-4-1-6-B-5-B]F23-1-3-1-1x[KILIMAST94A]-30/MSV-03-2-10-B-1-B-B-xP84c1F27-4-1-6-B-5-B]-2-1-B/CML395]-1-1-B-B/CML-312SR	1.7936	84	4	0.58820235	-0.2563831	6.87E-06	2.15438527	85.99333333	3.386666667	0.946423339	0.543598368
DTMA-105	4	4	4	EntomologyProgram	2011	Mexico	Early	2011_Early_WW_Mexico	2011_WW_Mexico	WW	2	29	286	13	105	[G16SeqC1F47-2-1-2-1-BBBB-B-xP84c1F27-4-1-6-B-5-B]F23-1-3-1-1x[KILIMAST94A]-30/MSV-03-2-10-B-1-B-B-xP84c1F27-4-1-6-B-5-B]-2-1-B/CML395]-1-1-B-B/CML-312SR	5.637028571	83	3	0.622697052	0.01243503	0.830164821	7.211536254	85.38	2.423333333	0.887845127	0.599333159
DTMA-105	4	4	4	EntomologyProgram	2010	Mexico	Early	2010_Early_DS_Mexico	2010_DS_Mexico	DS	1	7	65	13	105	[G16SeqC1F47-2-1-2-1-BBBB-B-xP84c1F27-4-1-6-B-5-B]F23-1-3-1-1x[KILIMAST94A]-30/MSV-03-2-10-B-1-B-B-xP84c1F27-4-1-6-B-5-B]-2-1-B/CML395]-1-1-B-B/CML-312SR	2.480929524	83	4	0.732228157	0.084078864	0.146284109	3.130995596	80.77666667	2.273333333	0.927700745	0.703011848
DTMA-105	4	4	4	EntomologyProgram	2011	Thailand	Early	2011_Early_WW_Thailand	2011_WW_Thailand	WW	1	14	139	13	105	[G16SeqC1F47-2-1-2-1-BBBB-B-xP84c1F27-4-1-6-B-5-B]F23-1-3-1-1x[KILIMAST94A]-30/MSV-03-2-10-B-1-B-B-xP84c1F27-4-1-6-B-5-B]-2-1-B/CML395]-1-1-B-B/CML-312SR	5.307075048	56	2	0.772801084	-0.108002697	0.06171739	6.345967229	58.58666667	0.65	0.924855386	0.802649071
DTMA-105	4	4	4	EntomologyProgram	2011	Thailand	Early	2011_Early_WW_Thailand	2011_WW_Thailand	WW	2	16	160	13	105	[G16SeqC1F47-2-1-2-1-BBBB-B-xP84c1F27-4-1-6-B-5-B]F23-1-3-1-1x[KILIMAST94A]-30/MSV-03-2-10-B-1-B-B-xP84c1F27-4-1-6-B-5-B]-2-1-B/CML395]-1-1-B-B/CML-312SR	4.951552	57	1	0.772801084	-0.108002697	0.06171739	6.345967229	58.58666667	0.65	0.924855386	0.802649071
DTMA-105	4	4	4	EntomologyProgram	2011	Mexico	Early	2011_Early_DS+heat_Mexico	2011_DS+heat_Mexico	DS	1	8	78	13	105	[G16SeqC1F47-2-1-2-1-BBBB-B-xP84c1F27-4-1-6-B-5-B]F23-1-3-1-1x[KILIMAST94A]-30/MSV-03-2-10-B-1-B-B-xP84c1F27-4-1-6-B-5-B]-2-1-B/CML395]-1-1-B-B/CML-312SR	1.7328	68	5	0.758862524	-0.324057596	9.18E-09	2.732418007	68.17333333	2.97	0.926349136	0.690393795
DTMA-105	4	4	4	EntomologyProgram	2010	Zimbabwe	Early	2010_Early_DS_Zimbabwe	2010_DS_Zimbabwe	DS	1	15	142	13	105	[G16SeqC1F47-2-1-2-1-BBBB-B-xP84c1F27-4-1-6-B-5-B]F23-1-3-1-1x[KILIMAST94A]-30/MSV-03-2-10-B-1-B-B-xP84c1F27-4-1-6-B-5-B]-2-1-B/CML395]-1-1-B-B/CML-312SR	1.460581587	82	2	0.476735157	-0.260138958	5.16E-06	1.104686893	83.96666667	2.36	0.692934466	0.139359673
DTMA-105	4	4	4	EntomologyProgram	2011	Mexico	Early	2011_Early_DS+heat_Mexico	2011_DS+heat_Mexico	DS	2	19	184	13	105	[G16SeqC1F47-2-1-2-1-BBBB-B-xP84c1F27-4-1-6-B-5-B]F23-1-3-1-1x[KILIMAST94A]-30/MSV-03-2-10-B-1-B-B-xP84c1F27-4-1-6-B-5-B]-2-1-B/CML395]-1-1-B-B/CML-312SR	2.167085714	68	3	0.758862524	-0.324057596	9.18E-09	2.732418007	68.17333333	2.97	0.926349136	0.690393795
DTMA-105	4	4	4	EntomologyProgram	2010	Zimbabwe	Early	2010_Early_DS_Zimbabwe	2010_DS_Zimbabwe	DS	2	17	166	13	105	[G16SeqC1F47-2-1-2-1-BBBB-B-xP84c1F27-4-1-6-B-5-B]F23-1-3-1-1x[KILIMAST94A]-30/MSV-03-2-10-B-1-B-B-xP84c1F27-4-1-6-B-5-B]-2-1-B/CML395]-1-1-B-B/CML-312SR	1.033020952	87	0	0.476735157	-0.260138958	5.16E-06	1.104686893	83.96666667	2.36	0.692934466	0.139359673
DTMA-106	4	4	4	EntomologyProgram	2010	Mexico	Late	2010_Late_DS+heat_Mexico	2010_DS+heat_Mexico	DS	2	24	233	42	106	[G16SeqC1F47-2-1-2-1-BBBB-B-xP84c1F27-4-1-6-B-5-B]F23-2-1-2-3xP43C9-1-1-1-1-1-BBBB-1-xP84c1F26-2-2-6-B-3-B]-2-1-B/CML395]-1-1-B-B/CML-312SR	0.006916582	76	12	0.712882827	-0.285979403	4.91E-07	0.157605219	73.92	11.5819398	0.861931203	0.754814204
DTMA-106	4	4	4	EntomologyProgram	2010	Mexico	Late	2010_Late_WW_Mexico	2010_WW_Mexico	WW	1	3	23	42	106	[G16SeqC1F47-2-1-2-1-BBBB-B-xP84c1F27-4-1-6-B-5-B]F23-2-1-2-3xP43C9-1-1-1-1-1-BBBB-1-xP84c1F26-2-2-6-B-3-B]-2-1-B/CML395]-1-1-B-B/CML-312SR	5.888914286	80	3	0.841915951	0.251922922	1.00E-05	7.385908724	80.32	2.226666667	0.87089487	0.532278734
DTMA-106	4	4	4	EntomologyProgram	2010	Mexico	Late	2010_Late_WW_Mexico	2010_WW_Mexico	WW	2	22	211	42	106	[G16SeqC1F47-2-1-2-1-BBBB-B-xP84c1F27-4-1-6-B-5-B]F23-2-1-2-3xP43C9-1-1-1-1-1-BBBB-1-xP84c1F26-2-2-6-B-3-B]-2-1-B/CML395]-1-1-B-B/CML-312SR	5.605180952	78	2	0.841915951	0.251922922	1.00E-05	7.385908724	80.32	2.226666667	0.87089487	0.532278734
DTMA-106	4	4	4	EntomologyProgram	2010	Mexico	Late	2010_Late_DS_Mexico	2010_DS_Mexico	DS	2	20	193	42	106	[G16SeqC1F47-2-1-2-1-BBBB-B-xP84c1F27-4-1-6-B-5-B]F23-2-1-2-3xP43C9-1-1-1-1-1-BBBB-1-xP84c1F26-2-2-6-B-3-B]-2-1-B/CML395]-1-1-B-B/CML-312SR	3.181866667	81	2	0.700102515	-0.006838342	0.906106901	3.474371124	83.66	1.833333333	0.926094385	0.76953517
DTMA-106	4	4	4	EntomologyProgram	2010	Mexico	Late	2010_Late_DS+heat_Mexico	2010_DS+heat_Mexico	DS	1	14	132	42	106	[G16SeqC1F47-2-1-2-1-BBBB-B-xP84c1F27-4-1-6-B-5-B]F23-2-1-2-3xP43C9-1-1-1-1-1-BBBB-1-xP84c1F26-2-2-6-B-3-B]-2-1-B/CML395]-1-1-B-B/CML-312SR	0.002188898	72	17	0.712882827	-0.285979403	4.91E-07	0.157605219	73.92	11.5819398	0.861931203	0.754814204
DTMA-106	4	4	4	EntomologyProgram	2011	Mexico	Late	2011_Late_WW+heat_Mexico	2011_WW+heat_Mexico	WW	2	27	269	42	106	[G16SeqC1F47-2-1-2-1-BBBB-B-xP84c1F27-4-1-6-B-5-B]F23-2-1-2-3xP43C9-1-1-1-1-1-BBBB-1-xP84c1F26-2-2-6-B-3-B]-2-1-B/CML395]-1-1-B-B/CML-312SR	3.002361905	72	1	0.832733257	-0.112075247	0.054914074	6.232557891	70.58862876	2.030508475	0.879880114	0.628654479
DTMA-106	4	4	4	EntomologyProgram	2010	Thailand	Late	2010_Late_DS_Thailand	2010_DS_Thailand	DS	1	8	71	42	106	[G16SeqC1F47-2-1-2-1-BBBB-B-xP84c1F27-4-1-6-B-5-B]F23-2-1-2-3xP43C9-1-1-1-1-1-BBBB-1-xP84c1F26-2-2-6-B-3-B]-2-1-B/CML395]-1-1-B-B/CML-312SR	0.755907048	58	13	0.62579851	-0.307028006	6.02E-08	2.304864779	57.81	5.213333333	0.938242234	0.659013529
DTMA-106	4	4	4	EntomologyProgram	2010	Thailand	Late	2010_Late_DS_Thailand	2010_DS_Thailand	DS	2	23	227	42	106	[G16SeqC1F47-2-1-2-1-BBBB-B-xP84c1F27-4-1-6-B-5-B]F23-2-1-2-3xP43C9-1-1-1-1-1-BBBB-1-xP84c1F26-2-2-6-B-3-B]-2-1-B/CML395]-1-1-B-B/CML-312SR	2.605702095	58	3	0.62579851	-0.307028006	6.02E-08	2.304864779	57.81	5.213333333	0.938242234	0.659013529
DTMA-106	4	4	4	EntomologyProgram	2010	Thailand	Late	2010_Late_WW_Thailand	2010_WW_Thailand	WW	1	10	94	42	106	[G16SeqC1F47-2-1-2-1-BBBB-B-xP84c1F27-4-1-6-B-5-B]F23-2-1-2-3xP43C9-1-1-1-1-1-BBBB-1-xP84c1F26-2-2-6-B-3-B]-2-1-B/CML395]-1-1-B-B/CML-312SR	6.236038095	58	2	0.617609809	0.029006687	0.616780446	7.085942166	58.67333333	1.51	0.85526741	0.698941249
DTMA-106	4	4	4	EntomologyProgram	2010	Mexico	Late	2010_Late_WW+heat_Mexico	2010_WW+heat_Mexico	WW	1	13	130	42	106	[G16SeqC1F47-2-1-2-1-BBBB-B-xP84c1F27-4-1-6-B-5-B]F23-2-1-2-3xP43C9-1-1-1-1-1-BBBB-1-xP84c1F26-2-2-6-B-3-B]-2-1-B/CML395]-1-1-B-B/CML-312SR	3.930285714	77	4	0.780154856	-0.206321452	0.000336635	5.892911515	77.67333333	2.23	0.86011832	0.649781099
DTMA-106	4	4	4	EntomologyProgram	2010	Thailand	Late	2010_Late_WW_Thailand	2010_WW_Thailand	WW	2	23	223	42	106	[G16SeqC1F47-2-1-2-1-BBBB-B-xP84c1F27-4-1-6-B-5-B]F23-2-1-2-3xP43C9-1-1-1-1-1-BBBB-1-xP84c1F26-2-2-6-B-3-B]-2-1-B/CML395]-1-1-B-B/CML-312SR	5.841088	60	3	0.617609809	0.029006687	0.616780446	7.085942166	58.67333333	1.51	0.85526741	0.698941249
DTMA-106	4	4	4	EntomologyProgram	2011	Mexico	Late	2011_Late_WW_Mexico	2011_WW_Mexico	WW	1	8	80	42	106	[G16SeqC1F47-2-1-2-1-BBBB-B-xP84c1F27-4-1-6-B-5-B]F23-2-1-2-3xP43C9-1-1-1-1-1-BBBB-1-xP84c1F26-2-2-6-B-3-B]-2-1-B/CML395]-1-1-B-B/CML-312SR	6.302933333	85	3	0.707335268	0.224197654	8.97E-05	7.578618667	88.98333333	1.573333333	0.953228086	0.596795899
DTMA-106	4	4	4	EntomologyProgram	2010	Mexico	Late	2010_Late_DS_Mexico	2010_DS_Mexico	DS	1	4	31	42	106	[G16SeqC1F47-2-1-2-1-BBBB-B-xP84c1F27-4-1-6-B-5-B]F23-2-1-2-3xP43C9-1-1-1-1-1-BBBB-1-xP84c1F26-2-2-6-B-3-B]-2-1-B/CML395]-1-1-B-B/CML-312SR	2.773638095	81	3	0.700102515	-0.006838342	0.906106901	3.474371124	83.66	1.833333333	0.926094385	0.76953517
DTMA-106	4	4	4	EntomologyProgram	2011	Mexico	Late	2011_Late_WW+heat_Mexico	2011_WW+heat_Mexico	WW	1	12	119	42	106	[G16SeqC1F47-2-1-2-1-BBBB-B-xP84c1F27-4-1-6-B-5-B]F23-2-1-2-3xP43C9-1-1-1-1-1-BBBB-1-xP84c1F26-2-2-6-B-3-B]-2-1-B/CML395]-1-1-B-B/CML-312SR	2.722971429	70	2	0.832733257	-0.112075247	0.054914074	6.232557891	70.58862876	2.030508475	0.879880114	0.628654479
DTMA-106	4	4	4	EntomologyProgram	2011	Thailand	Late	2011_Late_WW_Thailand	2011_WW_Thailand	WW	2	27	269	42	106	[G16SeqC1F47-2-1-2-1-BBBB-B-xP84c1F27-4-1-6-B-5-B]F23-2-1-2-3xP43C9-1-1-1-1-1-BBBB-1-xP84c1F26-2-2-6-B-3-B]-2-1-B/CML395]-1-1-B-B/CML-312SR	4.983945143	59	2	0.771392544	-0.07025511	0.225025113	6.671139987	60.37333333	0.513333333	0.89137678	0.71371063
DTMA-106	4	4	4	EntomologyProgram	2011	Thailand	Late	2011_Late_DS_Thailand	2011_DS_Thailand	DS	1	6	52	42	106	[G16SeqC1F47-2-1-2-1-BBBB-B-xP84c1F27-4-1-6-B-5-B]F23-2-1-2-3xP43C9-1-1-1-1-1-BBBB-1-xP84c1F26-2-2-6-B-3-B]-2-1-B/CML395]-1-1-B-B/CML-312SR	2.081822476	58	4	0.745481975	-0.25215239	9.83E-06	2.711441979	58.6	3.34	0.920124033	0.796063589
DTMA-106	4	4	4	EntomologyProgram	2010	Kenya	Late	2010_Late_DS_Kenya	2010_DS_Kenya	DS	1	10	97	42	106	[G16SeqC1F47-2-1-2-1-BBBB-B-xP84c1F27-4-1-6-B-5-B]F23-2-1-2-3xP43C9-1-1-1-1-1-BBBB-1-xP84c1F26-2-2-6-B-3-B]-2-1-B/CML395]-1-1-B-B/CML-312SR	2.315524812	69	1	0.671696443	0.011720835	0.83978362	3.123414449	69.65666667	1.796666667	0.923437131	0.49825852
DTMA-106	4	4	4	EntomologyProgram	2011	Mexico	Late	2011_Late_WW_Mexico	2011_WW_Mexico	WW	2	16	151	42	106	[G16SeqC1F47-2-1-2-1-BBBB-B-xP84c1F27-4-1-6-B-5-B]F23-2-1-2-3xP43C9-1-1-1-1-1-BBBB-1-xP84c1F26-2-2-6-B-3-B]-2-1-B/CML395]-1-1-B-B/CML-312SR	4.69607619	85	4	0.707335268	0.224197654	8.97E-05	7.578618667	88.98333333	1.573333333	0.953228086	0.596795899
DTMA-106	4	4	4	EntomologyProgram	2011	Thailand	Late	2011_Late_WW_Thailand	2011_WW_Thailand	WW	1	12	119	42	106	[G16SeqC1F47-2-1-2-1-BBBB-B-xP84c1F27-4-1-6-B-5-B]F23-2-1-2-3xP43C9-1-1-1-1-1-BBBB-1-xP84c1F26-2-2-6-B-3-B]-2-1-B/CML395]-1-1-B-B/CML-312SR	5.856106667	60	1	0.771392544	-0.07025511	0.225025113	6.671139987	60.37333333	0.513333333	0.89137678	0.71371063
DTMA-106	4	4	4	EntomologyProgram	2011	Mexico	Late	2011_Late_DS_Mexico	2011_DS_Mexico	DS	2	28	275	42	106	[G16SeqC1F47-2-1-2-1-BBBB-B-xP84c1F27-4-1-6-B-5-B]F23-2-1-2-3xP43C9-1-1-1-1-1-BBBB-1-xP84c1F26-2-2-6-B-3-B]-2-1-B/CML395]-1-1-B-B/CML-312SR	2.996281905	86	5	0.883642256	-0.372512182	7.06E-11	3.187584186	88.92666667	2.31	0.920761417	0.709095238
DTMA-106	4	4	4	EntomologyProgram	2011	Thailand	Late	2011_Late_DS_Thailand	2011_DS_Thailand	DS	2	30	292	42	106	[G16SeqC1F47-2-1-2-1-BBBB-B-xP84c1F27-4-1-6-B-5-B]F23-2-1-2-3xP43C9-1-1-1-1-1-BBBB-1-xP84c1F26-2-2-6-B-3-B]-2-1-B/CML395]-1-1-B-B/CML-312SR	1.730889143	58	4	0.745481975	-0.25215239	9.83E-06	2.711441979	58.6	3.34	0.920124033	0.796063589
DTMA-106	4	4	4	EntomologyProgram	2010	Kenya	Late	2010_Late_DS_Kenya	2010_DS_Kenya	DS	2	30	298	42	106	[G16SeqC1F47-2-1-2-1-BBBB-B-xP84c1F27-4-1-6-B-5-B]F23-2-1-2-3xP43C9-1-1-1-1-1-BBBB-1-xP84c1F26-2-2-6-B-3-B]-2-1-B/CML395]-1-1-B-B/CML-312SR	2.175189975	67	3	0.671696443	0.011720835	0.83978362	3.123414449	69.65666667	1.796666667	0.923437131	0.49825852
DTMA-106	4	4	4	EntomologyProgram	2011	Mexico	Late	2011_Late_DS_Mexico	2011_DS_Mexico	DS	1	15	143	42	106	[G16SeqC1F47-2-1-2-1-BBBB-B-xP84c1F27-4-1-6-B-5-B]F23-2-1-2-3xP43C9-1-1-1-1-1-BBBB-1-xP84c1F26-2-2-6-B-3-B]-2-1-B/CML395]-1-1-B-B/CML-312SR	1.405059048	86	5	0.883642256	-0.372512182	7.06E-11	3.187584186	88.92666667	2.31	0.920761417	0.709095238
DTMA-106	4	4	4	EntomologyProgram	2011	Mexico	Late	2011_Late_DS+heat_Mexico	2011_DS+heat_Mexico	DS	1	8	71	42	106	[G16SeqC1F47-2-1-2-1-BBBB-B-xP84c1F27-4-1-6-B-5-B]F23-2-1-2-3xP43C9-1-1-1-1-1-BBBB-1-xP84c1F26-2-2-6-B-3-B]-2-1-B/CML395]-1-1-B-B/CML-312SR	1.74423619	69	3	0.770666501	-0.321972387	1.16E-08	1.779046603	69.48333333	2.256666667	0.896610218	0.736436418
DTMA-106	4	4	4	EntomologyProgram	2010	Mexico	Late	2010_Late_WW+heat_Mexico	2010_WW+heat_Mexico	WW	2	16	152	42	106	[G16SeqC1F47-2-1-2-1-BBBB-B-xP84c1F27-4-1-6-B-5-B]F23-2-1-2-3xP43C9-1-1-1-1-1-BBBB-1-xP84c1F26-2-2-6-B-3-B]-2-1-B/CML395]-1-1-B-B/CML-312SR	3.080533333	77	3	0.780154856	-0.206321452	0.000336635	5.892911515	77.67333333	2.23	0.86011832	0.649781099
DTMA-106	4	4	4	EntomologyProgram	2011	Mexico	Late	2011_Late_DS+heat_Mexico	2011_DS+heat_Mexico	DS	2	23	227	42	106	[G16SeqC1F47-2-1-2-1-BBBB-B-xP84c1F27-4-1-6-B-5-B]F23-2-1-2-3xP43C9-1-1-1-1-1-BBBB-1-xP84c1F26-2-2-6-B-3-B]-2-1-B/CML395]-1-1-B-B/CML-312SR	1.02071619	70	2	0.770666501	-0.321972387	1.16E-08	1.779046603	69.48333333	2.256666667	0.896610218	0.736436418
DTMA-107	5	7	7	EntomologyProgram	2010	Thailand	Early	2010_Early_WW_Thailand	2010_WW_Thailand	WW	2	29	282	1	107	[MBRC6BcF395-1-B-.-2-2-B-B-B-B-B/CML312SR]-1-1-B-B/CML-312SR	7.817532952	55	3	0.750000566	0.074097413	0.200613017	7.225239375	56.36666667	4.922818792	1.68E-07	0.072579235
DTMA-107	5	7	7	EntomologyProgram	2010	Mexico	Early	2010_Early_WW_Mexico	2010_WW_Mexico	WW	1	1	7	1	107	[MBRC6BcF395-1-B-.-2-2-B-B-B-B-B/CML312SR]-1-1-B-B/CML-312SR	7.791085714	76	5	0.796036009	0.166874362	0.003747919	7.403343848	79.43333333	2.713333333	0.880141991	0.536586787
DTMA-107	5	7	7	EntomologyProgram	2011	Thailand	Early	2011_Early_WW_Thailand	2011_WW_Thailand	WW	1	2	17	1	107	[MBRC6BcF395-1-B-.-2-2-B-B-B-B-B/CML312SR]-1-1-B-B/CML-312SR	6.798893714	57	2	0.772801084	-0.108002697	0.06171739	6.345967229	58.58666667	0.65	0.924855386	0.802649071
DTMA-107	5	7	7	EntomologyProgram	2011	Thailand	Early	2011_Early_DS_Thailand	2011_DS_Thailand	DS	1	1	7	1	107	[MBRC6BcF395-1-B-.-2-2-B-B-B-B-B/CML312SR]-1-1-B-B/CML-312SR	3.765888	54	2	0.732912294	-0.287679313	3.99E-07	2.882477104	57.13666667	2.273333333	0.927862321	0.691888296
DTMA-107	5	7	7	EntomologyProgram	2010	Thailand	Early	2010_Early_DS_Thailand	2010_DS_Thailand	DS	2	19	187	1	107	[MBRC6BcF395-1-B-.-2-2-B-B-B-B-B/CML312SR]-1-1-B-B/CML-312SR	3.762736762	54	3	0.640285856	-0.139514432	0.015597034	2.428854912	56.36666667	4.922818792	0.922878775	0.422572718
DTMA-107	5	7	7	EntomologyProgram	2010	Thailand	Early	2010_Early_WW_Thailand	2010_WW_Thailand	WW	1	15	145	1	107	[MBRC6BcF395-1-B-.-2-2-B-B-B-B-B/CML312SR]-1-1-B-B/CML-312SR	6.629610667	54	4	0.750000566	0.074097413	0.200613017	7.225239375	56.36666667	4.922818792	1.68E-07	0.072579235
DTMA-107	5	7	7	EntomologyProgram	2011	Mexico	Early	2011_Early_WW_Mexico	2011_WW_Mexico	WW	2	30	299	1	107	[MBRC6BcF395-1-B-.-2-2-B-B-B-B-B/CML312SR]-1-1-B-B/CML-312SR	6.230552381	82	3	0.622697052	0.01243503	0.830164821	7.211536254	85.38	2.423333333	0.887845127	0.599333159
DTMA-107	5	7	7	EntomologyProgram	2010	Mexico	Early	2010_Early_WW_Mexico	2010_WW_Mexico	WW	2	22	216	1	107	[MBRC6BcF395-1-B-.-2-2-B-B-B-B-B/CML312SR]-1-1-B-B/CML-312SR	7.698438095	77	4	0.796036009	0.166874362	0.003747919	7.403343848	79.43333333	2.713333333	0.880141991	0.536586787
DTMA-107	5	7	7	EntomologyProgram	2010	Mexico	Early	2010_Early_DS+heat_Mexico	2010_DS+heat_Mexico	DS	1	9	82	1	107	[MBRC6BcF395-1-B-.-2-2-B-B-B-B-B/CML312SR]-1-1-B-B/CML-312SR	0.179310518	71	12	0.495559764	-0.336198283	3.57E-09	0.326016241	73.91333333	12.34666667	0.818332529	0.385530731
DTMA-107	5	7	7	EntomologyProgram	2010	Mexico	Early	2010_Early_DS+heat_Mexico	2010_DS+heat_Mexico	DS	2	26	254	1	107	[MBRC6BcF395-1-B-.-2-2-B-B-B-B-B/CML312SR]-1-1-B-B/CML-312SR	0.916933523	69	4	0.495559764	-0.336198283	3.57E-09	0.326016241	73.91333333	12.34666667	0.818332529	0.385530731
DTMA-107	5	7	7	EntomologyProgram	2010	Thailand	Early	2010_Early_DS_Thailand	2010_DS_Thailand	DS	1	11	101	1	107	[MBRC6BcF395-1-B-.-2-2-B-B-B-B-B/CML312SR]-1-1-B-B/CML-312SR	2.52832	56	3	0.640285856	-0.139514432	0.015597034	2.428854912	56.36666667	4.922818792	0.922878775	0.422572718
DTMA-107	5	7	7	EntomologyProgram	2011	Mexico	Early	2011_Early_DS_Mexico	2011_DS_Mexico	DS	1	4	33	1	107	[MBRC6BcF395-1-B-.-2-2-B-B-B-B-B/CML312SR]-1-1-B-B/CML-312SR	4.273371429	81	3	0.58820235	-0.2563831	6.87E-06	2.15438527	85.99333333	3.386666667	0.946423339	0.543598368
DTMA-107	5	7	7	EntomologyProgram	2010	Mexico	Early	2010_Early_WW+heat_Mexico	2010_WW+heat_Mexico	WW	1	14	132	1	107	[MBRC6BcF395-1-B-.-2-2-B-B-B-B-B/CML312SR]-1-1-B-B/CML-312SR	8.506209524	73	0	0.880485615	-0.215498107	0.000169072	7.460816254	72.87333333	1.68	0.814529362	0.642321995
DTMA-107	5	7	7	EntomologyProgram	2011	Thailand	Early	2011_Early_DS_Thailand	2011_DS_Thailand	DS	2	22	216	1	107	[MBRC6BcF395-1-B-.-2-2-B-B-B-B-B/CML312SR]-1-1-B-B/CML-312SR	4.320673524	55	2	0.732912294	-0.287679313	3.99E-07	2.882477104	57.13666667	2.273333333	0.927862321	0.691888296
DTMA-107	5	7	7	EntomologyProgram	2010	Mexico	Early	2010_Early_WW+heat_Mexico	2010_WW+heat_Mexico	WW	2	19	184	1	107	[MBRC6BcF395-1-B-.-2-2-B-B-B-B-B/CML312SR]-1-1-B-B/CML-312SR	8.22247619	71	1	0.880485615	-0.215498107	0.000169072	7.460816254	72.87333333	1.68	0.814529362	0.642321995
DTMA-107	5	7	7	EntomologyProgram	2011	Mexico	Early	2011_Early_WW_Mexico	2011_WW_Mexico	WW	1	7	63	1	107	[MBRC6BcF395-1-B-.-2-2-B-B-B-B-B/CML312SR]-1-1-B-B/CML-312SR	7.834514286	82	4	0.622697052	0.01243503	0.830164821	7.211536254	85.38	2.423333333	0.887845127	0.599333159
DTMA-107	5	7	7	EntomologyProgram	2011	Mexico	Early	2011_Early_WW+heat_Mexico	2011_WW+heat_Mexico	WW	1	5	48	1	107	[MBRC6BcF395-1-B-.-2-2-B-B-B-B-B/CML312SR]-1-1-B-B/CML-312SR	7.070171429	69	2	0.747075072	-0.196450968	0.000622014	6.320377143	68.25666667	1.916666667	0.871065937	0.684953973
DTMA-107	5	7	7	EntomologyProgram	2011	Mexico	Early	2011_Early_WW+heat_Mexico	2011_WW+heat_Mexico	WW	2	16	153	1	107	[MBRC6BcF395-1-B-.-2-2-B-B-B-B-B/CML312SR]-1-1-B-B/CML-312SR	8.077714286	63	3	0.747075072	-0.196450968	0.000622014	6.320377143	68.25666667	1.916666667	0.871065937	0.684953973
DTMA-107	5	7	7	EntomologyProgram	2010	Zimbabwe	Early	2010_Early_DS_Zimbabwe	2010_DS_Zimbabwe	DS	2	28	279	1	107	[MBRC6BcF395-1-B-.-2-2-B-B-B-B-B/CML312SR]-1-1-B-B/CML-312SR	1.48360127	81	2	0.476735157	-0.260138958	5.16E-06	1.104686893	83.96666667	2.36	0.692934466	0.139359673
DTMA-107	5	7	7	EntomologyProgram	2011	Mexico	Early	2011_Early_DS+heat_Mexico	2011_DS+heat_Mexico	DS	2	27	261	1	107	[MBRC6BcF395-1-B-.-2-2-B-B-B-B-B/CML312SR]-1-1-B-B/CML-312SR	3.763809524	64	2	0.758862524	-0.324057596	9.18E-09	2.732418007	68.17333333	2.97	0.926349136	0.690393795
DTMA-107	5	7	7	EntomologyProgram	2010	Zimbabwe	Early	2010_Early_DS_Zimbabwe	2010_DS_Zimbabwe	DS	1	8	79	1	107	[MBRC6BcF395-1-B-.-2-2-B-B-B-B-B/CML312SR]-1-1-B-B/CML-312SR	1.473408	81	2	0.476735157	-0.260138958	5.16E-06	1.104686893	83.96666667	2.36	0.692934466	0.139359673
DTMA-107	5	7	7	EntomologyProgram	2011	Mexico	Early	2011_Early_DS_Mexico	2011_DS_Mexico	DS	2	28	272	1	107	[MBRC6BcF395-1-B-.-2-2-B-B-B-B-B/CML312SR]-1-1-B-B/CML-312SR	1.512761905	80	4	0.58820235	-0.2563831	6.87E-06	2.15438527	85.99333333	3.386666667	0.946423339	0.543598368
DTMA-107	5	7	7	EntomologyProgram	2010	Mexico	Early	2010_Early_DS_Mexico	2010_DS_Mexico	DS	2	20	196	1	107	[MBRC6BcF395-1-B-.-2-2-B-B-B-B-B/CML312SR]-1-1-B-B/CML-312SR	2.929980952	79	3	0.732228157	0.084078864	0.146284109	3.130995596	80.77666667	2.273333333	0.927700745	0.703011848
DTMA-107	5	7	7	EntomologyProgram	2011	Thailand	Early	2011_Early_WW_Thailand	2011_WW_Thailand	WW	2	21	208	1	107	[MBRC6BcF395-1-B-.-2-2-B-B-B-B-B/CML312SR]-1-1-B-B/CML-312SR	6.534826667	56	0	0.772801084	-0.108002697	0.06171739	6.345967229	58.58666667	0.65	0.924855386	0.802649071
DTMA-107	5	7	7	EntomologyProgram	2011	Mexico	Early	2011_Early_DS+heat_Mexico	2011_DS+heat_Mexico	DS	1	4	36	1	107	[MBRC6BcF395-1-B-.-2-2-B-B-B-B-B/CML312SR]-1-1-B-B/CML-312SR	3.872380952	66	4	0.758862524	-0.324057596	9.18E-09	2.732418007	68.17333333	2.97	0.926349136	0.690393795
DTMA-107	5	7	7	EntomologyProgram	2010	Mexico	Early	2010_Early_DS_Mexico	2010_DS_Mexico	DS	1	1	1	1	107	[MBRC6BcF395-1-B-.-2-2-B-B-B-B-B/CML312SR]-1-1-B-B/CML-312SR	3.15248	76	5	0.732228157	0.084078864	0.146284109	3.130995596	80.77666667	2.273333333	0.927700745	0.703011848
DTMA-108	4	4	4	EntomologyProgram	2010	Thailand	Late	2010_Late_DS_Thailand	2010_DS_Thailand	DS	2	24	232	41	108	[M37W/ZM607.bF37sr-2-3sr-6-2-X]-8-2-X-1-BB-B-xP84c1F27-4-3-3-B-1-B]F29-1-2-1-6x[KILIMAST94A]-30/MSV-03-2-10-B-1-B-B-xP84c1F27-4-1-6-B-5-B]3-1-2-B/CML442]-1-1-B-B/CML-312SR	0.775808	59	19	0.62579851	-0.307028006	6.02E-08	2.304864779	57.81	5.213333333	0.938242234	0.659013529
DTMA-108	4	4	4	EntomologyProgram	2010	Thailand	Late	2010_Late_WW_Thailand	2010_WW_Thailand	WW	2	30	291	41	108	[M37W/ZM607.bF37sr-2-3sr-6-2-X]-8-2-X-1-BB-B-xP84c1F27-4-3-3-B-1-B]F29-1-2-1-6x[KILIMAST94A]-30/MSV-03-2-10-B-1-B-B-xP84c1F27-4-1-6-B-5-B]3-1-2-B/CML442]-1-1-B-B/CML-312SR	5.725558857	57	4	0.617609809	0.029006687	0.616780446	7.085942166	58.67333333	1.51	0.85526741	0.698941249
DTMA-108	4	4	4	EntomologyProgram	2010	Thailand	Late	2010_Late_DS_Thailand	2010_DS_Thailand	DS	1	3	30	41	108	[M37W/ZM607.bF37sr-2-3sr-6-2-X]-8-2-X-1-BB-B-xP84c1F27-4-3-3-B-1-B]F29-1-2-1-6x[KILIMAST94A]-30/MSV-03-2-10-B-1-B-B-xP84c1F27-4-1-6-B-5-B]3-1-2-B/CML442]-1-1-B-B/CML-312SR	0.942933333	57	20	0.62579851	-0.307028006	6.02E-08	2.304864779	57.81	5.213333333	0.938242234	0.659013529
DTMA-108	4	4	4	EntomologyProgram	2010	Thailand	Late	2010_Late_WW_Thailand	2010_WW_Thailand	WW	1	14	135	41	108	[M37W/ZM607.bF37sr-2-3sr-6-2-X]-8-2-X-1-BB-B-xP84c1F27-4-3-3-B-1-B]F29-1-2-1-6x[KILIMAST94A]-30/MSV-03-2-10-B-1-B-B-xP84c1F27-4-1-6-B-5-B]3-1-2-B/CML442]-1-1-B-B/CML-312SR	5.328262095	60	4	0.617609809	0.029006687	0.616780446	7.085942166	58.67333333	1.51	0.85526741	0.698941249
DTMA-108	4	4	4	EntomologyProgram	2010	Mexico	Late	2010_Late_DS+heat_Mexico	2010_DS+heat_Mexico	DS	2	25	248	41	108	[M37W/ZM607.bF37sr-2-3sr-6-2-X]-8-2-X-1-BB-B-xP84c1F27-4-3-3-B-1-B]F29-1-2-1-6x[KILIMAST94A]-30/MSV-03-2-10-B-1-B-B-xP84c1F27-4-1-6-B-5-B]3-1-2-B/CML442]-1-1-B-B/CML-312SR	0.001334363	72	20	0.712882827	-0.285979403	4.91E-07	0.157605219	73.92	11.5819398	0.861931203	0.754814204
DTMA-108	4	4	4	EntomologyProgram	2010	Mexico	Late	2010_Late_WW_Mexico	2010_WW_Mexico	WW	2	18	172	41	108	[M37W/ZM607.bF37sr-2-3sr-6-2-X]-8-2-X-1-BB-B-xP84c1F27-4-3-3-B-1-B]F29-1-2-1-6x[KILIMAST94A]-30/MSV-03-2-10-B-1-B-B-xP84c1F27-4-1-6-B-5-B]3-1-2-B/CML442]-1-1-B-B/CML-312SR	5.807847619	76	5	0.841915951	0.251922922	1.00E-05	7.385908724	80.32	2.226666667	0.87089487	0.532278734
DTMA-108	4	4	4	EntomologyProgram	2010	Mexico	Late	2010_Late_DS+heat_Mexico	2010_DS+heat_Mexico	DS	1	14	140	41	108	[M37W/ZM607.bF37sr-2-3sr-6-2-X]-8-2-X-1-BB-B-xP84c1F27-4-3-3-B-1-B]F29-1-2-1-6x[KILIMAST94A]-30/MSV-03-2-10-B-1-B-B-xP84c1F27-4-1-6-B-5-B]3-1-2-B/CML442]-1-1-B-B/CML-312SR	0.064735053	71	16	0.712882827	-0.285979403	4.91E-07	0.157605219	73.92	11.5819398	0.861931203	0.754814204
DTMA-108	4	4	4	EntomologyProgram	2010	Kenya	Late	2010_Late_DS_Kenya	2010_DS_Kenya	DS	1	13	130	41	108	[M37W/ZM607.bF37sr-2-3sr-6-2-X]-8-2-X-1-BB-B-xP84c1F27-4-3-3-B-1-B]F29-1-2-1-6x[KILIMAST94A]-30/MSV-03-2-10-B-1-B-B-xP84c1F27-4-1-6-B-5-B]3-1-2-B/CML442]-1-1-B-B/CML-312SR	2.175189975	69	3	0.671696443	0.011720835	0.83978362	3.123414449	69.65666667	1.796666667	0.923437131	0.49825852
DTMA-108	4	4	4	EntomologyProgram	2010	Mexico	Late	2010_Late_WW_Mexico	2010_WW_Mexico	WW	1	9	90	41	108	[M37W/ZM607.bF37sr-2-3sr-6-2-X]-8-2-X-1-BB-B-xP84c1F27-4-3-3-B-1-B]F29-1-2-1-6x[KILIMAST94A]-30/MSV-03-2-10-B-1-B-B-xP84c1F27-4-1-6-B-5-B]3-1-2-B/CML442]-1-1-B-B/CML-312SR	5.888914286	77	3	0.841915951	0.251922922	1.00E-05	7.385908724	80.32	2.226666667	0.87089487	0.532278734
DTMA-108	4	4	4	EntomologyProgram	2011	Mexico	Late	2011_Late_WW+heat_Mexico	2011_WW+heat_Mexico	WW	2	17	163	41	108	[M37W/ZM607.bF37sr-2-3sr-6-2-X]-8-2-X-1-BB-B-xP84c1F27-4-3-3-B-1-B]F29-1-2-1-6x[KILIMAST94A]-30/MSV-03-2-10-B-1-B-B-xP84c1F27-4-1-6-B-5-B]3-1-2-B/CML442]-1-1-B-B/CML-312SR	3.455466667	68	3	0.832733257	-0.112075247	0.054914074	6.232557891	70.58862876	2.030508475	0.879880114	0.628654479
DTMA-108	4	4	4	EntomologyProgram	2011	Thailand	Late	2011_Late_DS_Thailand	2011_DS_Thailand	DS	1	10	97	41	108	[M37W/ZM607.bF37sr-2-3sr-6-2-X]-8-2-X-1-BB-B-xP84c1F27-4-3-3-B-1-B]F29-1-2-1-6x[KILIMAST94A]-30/MSV-03-2-10-B-1-B-B-xP84c1F27-4-1-6-B-5-B]3-1-2-B/CML442]-1-1-B-B/CML-312SR	1.360854857	58	6	0.745481975	-0.25215239	9.83E-06	2.711441979	58.6	3.34	0.920124033	0.796063589
DTMA-108	4	4	4	EntomologyProgram	2010	Mexico	Late	2010_Late_WW+heat_Mexico	2010_WW+heat_Mexico	WW	1	10	99	41	108	[M37W/ZM607.bF37sr-2-3sr-6-2-X]-8-2-X-1-BB-B-xP84c1F27-4-3-3-B-1-B]F29-1-2-1-6x[KILIMAST94A]-30/MSV-03-2-10-B-1-B-B-xP84c1F27-4-1-6-B-5-B]3-1-2-B/CML442]-1-1-B-B/CML-312SR	3.788419048	74	6	0.780154856	-0.206321452	0.000336635	5.892911515	77.67333333	2.23	0.86011832	0.649781099
DTMA-108	4	4	4	EntomologyProgram	2010	Mexico	Late	2010_Late_WW+heat_Mexico	2010_WW+heat_Mexico	WW	2	19	188	41	108	[M37W/ZM607.bF37sr-2-3sr-6-2-X]-8-2-X-1-BB-B-xP84c1F27-4-3-3-B-1-B]F29-1-2-1-6x[KILIMAST94A]-30/MSV-03-2-10-B-1-B-B-xP84c1F27-4-1-6-B-5-B]3-1-2-B/CML442]-1-1-B-B/CML-312SR	4.157561905	74	6	0.780154856	-0.206321452	0.000336635	5.892911515	77.67333333	2.23	0.86011832	0.649781099
DTMA-108	4	4	4	EntomologyProgram	2010	Mexico	Late	2010_Late_DS_Mexico	2010_DS_Mexico	DS	1	1	5	41	108	[M37W/ZM607.bF37sr-2-3sr-6-2-X]-8-2-X-1-BB-B-xP84c1F27-4-3-3-B-1-B]F29-1-2-1-6x[KILIMAST94A]-30/MSV-03-2-10-B-1-B-B-xP84c1F27-4-1-6-B-5-B]3-1-2-B/CML442]-1-1-B-B/CML-312SR	2.709942857	81	4	0.700102515	-0.006838342	0.906106901	3.474371124	83.66	1.833333333	0.926094385	0.76953517
DTMA-108	4	4	4	EntomologyProgram	2010	Mexico	Late	2010_Late_DS_Mexico	2010_DS_Mexico	DS	2	22	218	41	108	[M37W/ZM607.bF37sr-2-3sr-6-2-X]-8-2-X-1-BB-B-xP84c1F27-4-3-3-B-1-B]F29-1-2-1-6x[KILIMAST94A]-30/MSV-03-2-10-B-1-B-B-xP84c1F27-4-1-6-B-5-B]3-1-2-B/CML442]-1-1-B-B/CML-312SR	3.053028571	83	5	0.700102515	-0.006838342	0.906106901	3.474371124	83.66	1.833333333	0.926094385	0.76953517
DTMA-108	4	4	4	EntomologyProgram	2011	Mexico	Late	2011_Late_DS+heat_Mexico	2011_DS+heat_Mexico	DS	2	24	232	41	108	[M37W/ZM607.bF37sr-2-3sr-6-2-X]-8-2-X-1-BB-B-xP84c1F27-4-3-3-B-1-B]F29-1-2-1-6x[KILIMAST94A]-30/MSV-03-2-10-B-1-B-B-xP84c1F27-4-1-6-B-5-B]3-1-2-B/CML442]-1-1-B-B/CML-312SR	1.309226667	67	5	0.770666501	-0.321972387	1.16E-08	1.779046603	69.48333333	2.256666667	0.896610218	0.736436418
DTMA-108	4	4	4	EntomologyProgram	2011	Thailand	Late	2011_Late_WW_Thailand	2011_WW_Thailand	WW	2	17	163	41	108	[M37W/ZM607.bF37sr-2-3sr-6-2-X]-8-2-X-1-BB-B-xP84c1F27-4-3-3-B-1-B]F29-1-2-1-6x[KILIMAST94A]-30/MSV-03-2-10-B-1-B-B-xP84c1F27-4-1-6-B-5-B]3-1-2-B/CML442]-1-1-B-B/CML-312SR	5.828105143	58	2	0.771392544	-0.07025511	0.225025113	6.671139987	60.37333333	0.513333333	0.89137678	0.71371063
DTMA-108	4	4	4	EntomologyProgram	2011	Mexico	Late	2011_Late_DS_Mexico	2011_DS_Mexico	DS	1	13	125	41	108	[M37W/ZM607.bF37sr-2-3sr-6-2-X]-8-2-X-1-BB-B-xP84c1F27-4-3-3-B-1-B]F29-1-2-1-6x[KILIMAST94A]-30/MSV-03-2-10-B-1-B-B-xP84c1F27-4-1-6-B-5-B]3-1-2-B/CML442]-1-1-B-B/CML-312SR	2.019139048	87	3	0.883642256	-0.372512182	7.06E-11	3.187584186	88.92666667	2.31	0.920761417	0.709095238
DTMA-108	4	4	4	EntomologyProgram	2011	Mexico	Late	2011_Late_WW+heat_Mexico	2011_WW+heat_Mexico	WW	1	14	135	41	108	[M37W/ZM607.bF37sr-2-3sr-6-2-X]-8-2-X-1-BB-B-xP84c1F27-4-3-3-B-1-B]F29-1-2-1-6x[KILIMAST94A]-30/MSV-03-2-10-B-1-B-B-xP84c1F27-4-1-6-B-5-B]3-1-2-B/CML442]-1-1-B-B/CML-312SR	1.74872381	68	8	0.832733257	-0.112075247	0.054914074	6.232557891	70.58862876	2.030508475	0.879880114	0.628654479
DTMA-108	4	4	4	EntomologyProgram	2011	Thailand	Late	2011_Late_DS_Thailand	2011_DS_Thailand	DS	2	20	199	41	108	[M37W/ZM607.bF37sr-2-3sr-6-2-X]-8-2-X-1-BB-B-xP84c1F27-4-3-3-B-1-B]F29-1-2-1-6x[KILIMAST94A]-30/MSV-03-2-10-B-1-B-B-xP84c1F27-4-1-6-B-5-B]3-1-2-B/CML442]-1-1-B-B/CML-312SR	2.599695238	57	3	0.745481975	-0.25215239	9.83E-06	2.711441979	58.6	3.34	0.920124033	0.796063589
DTMA-108	4	4	4	EntomologyProgram	2011	Thailand	Late	2011_Late_WW_Thailand	2011_WW_Thailand	WW	1	14	135	41	108	[M37W/ZM607.bF37sr-2-3sr-6-2-X]-8-2-X-1-BB-B-xP84c1F27-4-3-3-B-1-B]F29-1-2-1-6x[KILIMAST94A]-30/MSV-03-2-10-B-1-B-B-xP84c1F27-4-1-6-B-5-B]3-1-2-B/CML442]-1-1-B-B/CML-312SR	5.663483429	59	1	0.771392544	-0.07025511	0.225025113	6.671139987	60.37333333	0.513333333	0.89137678	0.71371063
DTMA-108	4	4	4	EntomologyProgram	2010	Kenya	Late	2010_Late_DS_Kenya	2010_DS_Kenya	DS	2	21	201	41	108	[M37W/ZM607.bF37sr-2-3sr-6-2-X]-8-2-X-1-BB-B-xP84c1F27-4-3-3-B-1-B]F29-1-2-1-6x[KILIMAST94A]-30/MSV-03-2-10-B-1-B-B-xP84c1F27-4-1-6-B-5-B]3-1-2-B/CML442]-1-1-B-B/CML-312SR	2.385146867	68	2	0.671696443	0.011720835	0.83978362	3.123414449	69.65666667	1.796666667	0.923437131	0.49825852
DTMA-108	4	4	4	EntomologyProgram	2011	Mexico	Late	2011_Late_WW_Mexico	2011_WW_Mexico	WW	1	12	120	41	108	[M37W/ZM607.bF37sr-2-3sr-6-2-X]-8-2-X-1-BB-B-xP84c1F27-4-3-3-B-1-B]F29-1-2-1-6x[KILIMAST94A]-30/MSV-03-2-10-B-1-B-B-xP84c1F27-4-1-6-B-5-B]3-1-2-B/CML442]-1-1-B-B/CML-312SR	6.473752381	86	3	0.707335268	0.224197654	8.97E-05	7.578618667	88.98333333	1.573333333	0.953228086	0.596795899
DTMA-108	4	4	4	EntomologyProgram	2011	Mexico	Late	2011_Late_WW_Mexico	2011_WW_Mexico	WW	2	27	267	41	108	[M37W/ZM607.bF37sr-2-3sr-6-2-X]-8-2-X-1-BB-B-xP84c1F27-4-3-3-B-1-B]F29-1-2-1-6x[KILIMAST94A]-30/MSV-03-2-10-B-1-B-B-xP84c1F27-4-1-6-B-5-B]3-1-2-B/CML442]-1-1-B-B/CML-312SR	6.016304762	86	2	0.707335268	0.224197654	8.97E-05	7.578618667	88.98333333	1.573333333	0.953228086	0.596795899
DTMA-108	4	4	4	EntomologyProgram	2011	Mexico	Late	2011_Late_DS+heat_Mexico	2011_DS+heat_Mexico	DS	1	3	30	41	108	[M37W/ZM607.bF37sr-2-3sr-6-2-X]-8-2-X-1-BB-B-xP84c1F27-4-3-3-B-1-B]F29-1-2-1-6x[KILIMAST94A]-30/MSV-03-2-10-B-1-B-B-xP84c1F27-4-1-6-B-5-B]3-1-2-B/CML442]-1-1-B-B/CML-312SR	1.41664	68	5	0.770666501	-0.321972387	1.16E-08	1.779046603	69.48333333	2.256666667	0.896610218	0.736436418
DTMA-108	4	4	4	EntomologyProgram	2011	Mexico	Late	2011_Late_DS_Mexico	2011_DS_Mexico	DS	2	18	177	41	108	[M37W/ZM607.bF37sr-2-3sr-6-2-X]-8-2-X-1-BB-B-xP84c1F27-4-3-3-B-1-B]F29-1-2-1-6x[KILIMAST94A]-30/MSV-03-2-10-B-1-B-B-xP84c1F27-4-1-6-B-5-B]3-1-2-B/CML442]-1-1-B-B/CML-312SR	1.9	88	4	0.883642256	-0.372512182	7.06E-11	3.187584186	88.92666667	2.31	0.920761417	0.709095238
DTMA-109	3	NA	NA	EntomologyProgram	2011	Mexico	Early	2011_Early_DS_Mexico	2011_DS_Mexico	DS	1	14	134	63	109	[M37W/ZM607.bF37sr-2-3sr-6-2-X]-8-2-X-1-BB-B-xP84c1F27-4-3-3-B-1-B]F29-1-1-1-7x[KILIMAST94A]-30/MSV-03-2-10-B-1-B-B-xP84c1F27-4-1-6-B-5-B]-1-3-B/CML312SR]-1-1-B-B/CML-312SR	1.318780952	86	5	0.58820235	-0.2563831	6.87E-06	2.15438527	85.99333333	3.386666667	0.946423339	0.543598368
DTMA-109	3	NA	NA	EntomologyProgram	2010	Mexico	Early	2010_Early_WW+heat_Mexico	2010_WW+heat_Mexico	WW	1	10	93	63	109	[M37W/ZM607.bF37sr-2-3sr-6-2-X]-8-2-X-1-BB-B-xP84c1F27-4-3-3-B-1-B]F29-1-1-1-7x[KILIMAST94A]-30/MSV-03-2-10-B-1-B-B-xP84c1F27-4-1-6-B-5-B]-1-3-B/CML312SR]-1-1-B-B/CML-312SR	2.914057143	75	3	0.880485615	-0.215498107	0.000169072	7.460816254	72.87333333	1.68	0.814529362	0.642321995
DTMA-109	3	NA	NA	EntomologyProgram	2010	Mexico	Early	2010_Early_WW+heat_Mexico	2010_WW+heat_Mexico	WW	2	22	212	63	109	[M37W/ZM607.bF37sr-2-3sr-6-2-X]-8-2-X-1-BB-B-xP84c1F27-4-3-3-B-1-B]F29-1-1-1-7x[KILIMAST94A]-30/MSV-03-2-10-B-1-B-B-xP84c1F27-4-1-6-B-5-B]-1-3-B/CML312SR]-1-1-B-B/CML-312SR	4.542628571	75	3	0.880485615	-0.215498107	0.000169072	7.460816254	72.87333333	1.68	0.814529362	0.642321995
DTMA-109	3	NA	NA	EntomologyProgram	2010	Thailand	Early	2010_Early_WW_Thailand	2010_WW_Thailand	WW	2	23	226	63	109	[M37W/ZM607.bF37sr-2-3sr-6-2-X]-8-2-X-1-BB-B-xP84c1F27-4-3-3-B-1-B]F29-1-1-1-7x[KILIMAST94A]-30/MSV-03-2-10-B-1-B-B-xP84c1F27-4-1-6-B-5-B]-1-3-B/CML312SR]-1-1-B-B/CML-312SR	3.073097143	56	6	0.750000566	0.074097413	0.200613017	7.225239375	56.36666667	4.922818792	1.68E-07	0.072579235
DTMA-109	3	NA	NA	EntomologyProgram	2011	Mexico	Early	2011_Early_DS_Mexico	2011_DS_Mexico	DS	2	20	191	63	109	[M37W/ZM607.bF37sr-2-3sr-6-2-X]-8-2-X-1-BB-B-xP84c1F27-4-3-3-B-1-B]F29-1-1-1-7x[KILIMAST94A]-30/MSV-03-2-10-B-1-B-B-xP84c1F27-4-1-6-B-5-B]-1-3-B/CML312SR]-1-1-B-B/CML-312SR	0.606552381	88	14	0.58820235	-0.2563831	6.87E-06	2.15438527	85.99333333	3.386666667	0.946423339	0.543598368
DTMA-109	3	NA	NA	EntomologyProgram	2010	Mexico	Early	2010_Early_WW_Mexico	2010_WW_Mexico	WW	2	22	215	63	109	[M37W/ZM607.bF37sr-2-3sr-6-2-X]-8-2-X-1-BB-B-xP84c1F27-4-3-3-B-1-B]F29-1-1-1-7x[KILIMAST94A]-30/MSV-03-2-10-B-1-B-B-xP84c1F27-4-1-6-B-5-B]-1-3-B/CML312SR]-1-1-B-B/CML-312SR	4.945066667	82	4	0.796036009	0.166874362	0.003747919	7.403343848	79.43333333	2.713333333	0.880141991	0.536586787
DTMA-109	3	NA	NA	EntomologyProgram	2011	Thailand	Early	2011_Early_WW_Thailand	2011_WW_Thailand	WW	2	20	193	63	109	[M37W/ZM607.bF37sr-2-3sr-6-2-X]-8-2-X-1-BB-B-xP84c1F27-4-3-3-B-1-B]F29-1-1-1-7x[KILIMAST94A]-30/MSV-03-2-10-B-1-B-B-xP84c1F27-4-1-6-B-5-B]-1-3-B/CML312SR]-1-1-B-B/CML-312SR	4.751868952	59	1	0.772801084	-0.108002697	0.06171739	6.345967229	58.58666667	0.65	0.924855386	0.802649071
DTMA-109	3	NA	NA	EntomologyProgram	2011	Thailand	Early	2011_Early_DS_Thailand	2011_DS_Thailand	DS	1	6	55	63	109	[M37W/ZM607.bF37sr-2-3sr-6-2-X]-8-2-X-1-BB-B-xP84c1F27-4-3-3-B-1-B]F29-1-1-1-7x[KILIMAST94A]-30/MSV-03-2-10-B-1-B-B-xP84c1F27-4-1-6-B-5-B]-1-3-B/CML312SR]-1-1-B-B/CML-312SR	1.28664381	57	4	0.732912294	-0.287679313	3.99E-07	2.882477104	57.13666667	2.273333333	0.927862321	0.691888296
DTMA-109	3	NA	NA	EntomologyProgram	2011	Mexico	Early	2011_Early_WW_Mexico	2011_WW_Mexico	WW	1	9	88	63	109	[M37W/ZM607.bF37sr-2-3sr-6-2-X]-8-2-X-1-BB-B-xP84c1F27-4-3-3-B-1-B]F29-1-1-1-7x[KILIMAST94A]-30/MSV-03-2-10-B-1-B-B-xP84c1F27-4-1-6-B-5-B]-1-3-B/CML312SR]-1-1-B-B/CML-312SR	5.331580952	86	4	0.622697052	0.01243503	0.830164821	7.211536254	85.38	2.423333333	0.887845127	0.599333159
DTMA-109	3	NA	NA	EntomologyProgram	2011	Mexico	Early	2011_Early_DS+heat_Mexico	2011_DS+heat_Mexico	DS	1	4	35	63	109	[M37W/ZM607.bF37sr-2-3sr-6-2-X]-8-2-X-1-BB-B-xP84c1F27-4-3-3-B-1-B]F29-1-1-1-7x[KILIMAST94A]-30/MSV-03-2-10-B-1-B-B-xP84c1F27-4-1-6-B-5-B]-1-3-B/CML312SR]-1-1-B-B/CML-312SR	0.000678933	71	5	0.758862524	-0.324057596	9.18E-09	2.732418007	68.17333333	2.97	0.926349136	0.690393795
DTMA-109	3	NA	NA	EntomologyProgram	2010	Thailand	Early	2010_Early_WW_Thailand	2010_WW_Thailand	WW	1	7	61	63	109	[M37W/ZM607.bF37sr-2-3sr-6-2-X]-8-2-X-1-BB-B-xP84c1F27-4-3-3-B-1-B]F29-1-1-1-7x[KILIMAST94A]-30/MSV-03-2-10-B-1-B-B-xP84c1F27-4-1-6-B-5-B]-1-3-B/CML312SR]-1-1-B-B/CML-312SR	3.23712	54	8	0.750000566	0.074097413	0.200613017	7.225239375	56.36666667	4.922818792	1.68E-07	0.072579235
DTMA-109	3	NA	NA	EntomologyProgram	2011	Mexico	Early	2011_Early_DS+heat_Mexico	2011_DS+heat_Mexico	DS	2	25	242	63	109	[M37W/ZM607.bF37sr-2-3sr-6-2-X]-8-2-X-1-BB-B-xP84c1F27-4-3-3-B-1-B]F29-1-1-1-7x[KILIMAST94A]-30/MSV-03-2-10-B-1-B-B-xP84c1F27-4-1-6-B-5-B]-1-3-B/CML312SR]-1-1-B-B/CML-312SR	0.001227581	68	6	0.758862524	-0.324057596	9.18E-09	2.732418007	68.17333333	2.97	0.926349136	0.690393795
DTMA-109	3	NA	NA	EntomologyProgram	2010	Zimbabwe	Early	2010_Early_DS_Zimbabwe	2010_DS_Zimbabwe	DS	1	8	72	63	109	[M37W/ZM607.bF37sr-2-3sr-6-2-X]-8-2-X-1-BB-B-xP84c1F27-4-3-3-B-1-B]F29-1-1-1-7x[KILIMAST94A]-30/MSV-03-2-10-B-1-B-B-xP84c1F27-4-1-6-B-5-B]-1-3-B/CML312SR]-1-1-B-B/CML-312SR	0.70926019	85	5	0.476735157	-0.260138958	5.16E-06	1.104686893	83.96666667	2.36	0.692934466	0.139359673
DTMA-109	3	NA	NA	EntomologyProgram	2011	Thailand	Early	2011_Early_DS_Thailand	2011_DS_Thailand	DS	2	22	215	63	109	[M37W/ZM607.bF37sr-2-3sr-6-2-X]-8-2-X-1-BB-B-xP84c1F27-4-3-3-B-1-B]F29-1-1-1-7x[KILIMAST94A]-30/MSV-03-2-10-B-1-B-B-xP84c1F27-4-1-6-B-5-B]-1-3-B/CML312SR]-1-1-B-B/CML-312SR	1.601830095	57	4	0.732912294	-0.287679313	3.99E-07	2.882477104	57.13666667	2.273333333	0.927862321	0.691888296
DTMA-109	3	NA	NA	EntomologyProgram	2011	Thailand	Early	2011_Early_WW_Thailand	2011_WW_Thailand	WW	1	1	1	63	109	[M37W/ZM607.bF37sr-2-3sr-6-2-X]-8-2-X-1-BB-B-xP84c1F27-4-3-3-B-1-B]F29-1-1-1-7x[KILIMAST94A]-30/MSV-03-2-10-B-1-B-B-xP84c1F27-4-1-6-B-5-B]-1-3-B/CML312SR]-1-1-B-B/CML-312SR	2.747867429	59	2	0.772801084	-0.108002697	0.06171739	6.345967229	58.58666667	0.65	0.924855386	0.802649071
DTMA-109	3	NA	NA	EntomologyProgram	2010	Thailand	Early	2010_Early_DS_Thailand	2010_DS_Thailand	DS	2	18	171	63	109	[M37W/ZM607.bF37sr-2-3sr-6-2-X]-8-2-X-1-BB-B-xP84c1F27-4-3-3-B-1-B]F29-1-1-1-7x[KILIMAST94A]-30/MSV-03-2-10-B-1-B-B-xP84c1F27-4-1-6-B-5-B]-1-3-B/CML312SR]-1-1-B-B/CML-312SR	0.297289143	58	20	0.640285856	-0.139514432	0.015597034	2.428854912	56.36666667	4.922818792	0.922878775	0.422572718
DTMA-109	3	NA	NA	EntomologyProgram	2010	Mexico	Early	2010_Early_DS+heat_Mexico	2010_DS+heat_Mexico	DS	1	5	44	63	109	[M37W/ZM607.bF37sr-2-3sr-6-2-X]-8-2-X-1-BB-B-xP84c1F27-4-3-3-B-1-B]F29-1-1-1-7x[KILIMAST94A]-30/MSV-03-2-10-B-1-B-B-xP84c1F27-4-1-6-B-5-B]-1-3-B/CML312SR]-1-1-B-B/CML-312SR	8.51E-05	73	27	0.495559764	-0.336198283	3.57E-09	0.326016241	73.91333333	12.34666667	0.818332529	0.385530731
DTMA-109	3	NA	NA	EntomologyProgram	2010	Zimbabwe	Early	2010_Early_DS_Zimbabwe	2010_DS_Zimbabwe	DS	2	27	268	63	109	[M37W/ZM607.bF37sr-2-3sr-6-2-X]-8-2-X-1-BB-B-xP84c1F27-4-3-3-B-1-B]F29-1-1-1-7x[KILIMAST94A]-30/MSV-03-2-10-B-1-B-B-xP84c1F27-4-1-6-B-5-B]-1-3-B/CML312SR]-1-1-B-B/CML-312SR	0.855799873	84	3	0.476735157	-0.260138958	5.16E-06	1.104686893	83.96666667	2.36	0.692934466	0.139359673
DTMA-109	3	NA	NA	EntomologyProgram	2010	Mexico	Early	2010_Early_DS+heat_Mexico	2010_DS+heat_Mexico	DS	2	17	167	63	109	[M37W/ZM607.bF37sr-2-3sr-6-2-X]-8-2-X-1-BB-B-xP84c1F27-4-3-3-B-1-B]F29-1-1-1-7x[KILIMAST94A]-30/MSV-03-2-10-B-1-B-B-xP84c1F27-4-1-6-B-5-B]-1-3-B/CML312SR]-1-1-B-B/CML-312SR	0.00414596	73	13	0.495559764	-0.336198283	3.57E-09	0.326016241	73.91333333	12.34666667	0.818332529	0.385530731
DTMA-109	3	NA	NA	EntomologyProgram	2010	Mexico	Early	2010_Early_WW_Mexico	2010_WW_Mexico	WW	1	6	55	63	109	[M37W/ZM607.bF37sr-2-3sr-6-2-X]-8-2-X-1-BB-B-xP84c1F27-4-3-3-B-1-B]F29-1-1-1-7x[KILIMAST94A]-30/MSV-03-2-10-B-1-B-B-xP84c1F27-4-1-6-B-5-B]-1-3-B/CML312SR]-1-1-B-B/CML-312SR	4.626590476	81	6	0.796036009	0.166874362	0.003747919	7.403343848	79.43333333	2.713333333	0.880141991	0.536586787
DTMA-109	3	NA	NA	EntomologyProgram	2011	Mexico	Early	2011_Early_WW_Mexico	2011_WW_Mexico	WW	2	25	243	63	109	[M37W/ZM607.bF37sr-2-3sr-6-2-X]-8-2-X-1-BB-B-xP84c1F27-4-3-3-B-1-B]F29-1-1-1-7x[KILIMAST94A]-30/MSV-03-2-10-B-1-B-B-xP84c1F27-4-1-6-B-5-B]-1-3-B/CML312SR]-1-1-B-B/CML-312SR	4.352990476	86	4	0.622697052	0.01243503	0.830164821	7.211536254	85.38	2.423333333	0.887845127	0.599333159
DTMA-109	3	NA	NA	EntomologyProgram	2010	Mexico	Early	2010_Early_DS_Mexico	2010_DS_Mexico	DS	2	29	282	63	109	[M37W/ZM607.bF37sr-2-3sr-6-2-X]-8-2-X-1-BB-B-xP84c1F27-4-3-3-B-1-B]F29-1-1-1-7x[KILIMAST94A]-30/MSV-03-2-10-B-1-B-B-xP84c1F27-4-1-6-B-5-B]-1-3-B/CML312SR]-1-1-B-B/CML-312SR	1.132906667	82	5	0.732228157	0.084078864	0.146284109	3.130995596	80.77666667	2.273333333	0.927700745	0.703011848
DTMA-109	3	NA	NA	EntomologyProgram	2011	Mexico	Early	2011_Early_WW+heat_Mexico	2011_WW+heat_Mexico	WW	2	29	290	63	109	[M37W/ZM607.bF37sr-2-3sr-6-2-X]-8-2-X-1-BB-B-xP84c1F27-4-3-3-B-1-B]F29-1-1-1-7x[KILIMAST94A]-30/MSV-03-2-10-B-1-B-B-xP84c1F27-4-1-6-B-5-B]-1-3-B/CML312SR]-1-1-B-B/CML-312SR	1.757409524	67	6	0.747075072	-0.196450968	0.000622014	6.320377143	68.25666667	1.916666667	0.871065937	0.684953973
DTMA-109	3	NA	NA	EntomologyProgram	2010	Mexico	Early	2010_Early_DS_Mexico	2010_DS_Mexico	DS	1	12	115	63	109	[M37W/ZM607.bF37sr-2-3sr-6-2-X]-8-2-X-1-BB-B-xP84c1F27-4-3-3-B-1-B]F29-1-1-1-7x[KILIMAST94A]-30/MSV-03-2-10-B-1-B-B-xP84c1F27-4-1-6-B-5-B]-1-3-B/CML312SR]-1-1-B-B/CML-312SR	1.365973333	82	7	0.732228157	0.084078864	0.146284109	3.130995596	80.77666667	2.273333333	0.927700745	0.703011848
DTMA-109	3	NA	NA	EntomologyProgram	2010	Thailand	Early	2010_Early_DS_Thailand	2010_DS_Thailand	DS	1	8	76	63	109	[M37W/ZM607.bF37sr-2-3sr-6-2-X]-8-2-X-1-BB-B-xP84c1F27-4-3-3-B-1-B]F29-1-1-1-7x[KILIMAST94A]-30/MSV-03-2-10-B-1-B-B-xP84c1F27-4-1-6-B-5-B]-1-3-B/CML312SR]-1-1-B-B/CML-312SR	0.317229714	58	15	0.640285856	-0.139514432	0.015597034	2.428854912	56.36666667	4.922818792	0.922878775	0.422572718
DTMA-109	3	NA	NA	EntomologyProgram	2011	Mexico	Early	2011_Early_WW+heat_Mexico	2011_WW+heat_Mexico	WW	1	3	25	63	109	[M37W/ZM607.bF37sr-2-3sr-6-2-X]-8-2-X-1-BB-B-xP84c1F27-4-3-3-B-1-B]F29-1-1-1-7x[KILIMAST94A]-30/MSV-03-2-10-B-1-B-B-xP84c1F27-4-1-6-B-5-B]-1-3-B/CML312SR]-1-1-B-B/CML-312SR	2.494247619	67	7	0.747075072	-0.196450968	0.000622014	6.320377143	68.25666667	1.916666667	0.871065937	0.684953973
DTMA-11	1	1	1	ZimbabweProgram	2010	Mexico	Early	2010_Early_DS_Mexico	2010_DS_Mexico	DS	1	12	119	29	11	CIMCALI8843/S9243-BB-.-B-5-1-BB-4-1-3/CML-312SR	2.332114286	84	2	0.732228157	0.084078864	0.146284109	3.130995596	80.77666667	2.273333333	0.927700745	0.703011848
DTMA-11	1	1	1	ZimbabweProgram	2010	Zimbabwe	Early	2010_Early_DS_Zimbabwe	2010_DS_Zimbabwe	DS	1	9	83	29	11	CIMCALI8843/S9243-BB-.-B-5-1-BB-4-1-3/CML-312SR	1.059917206	86	1	0.476735157	-0.260138958	5.16E-06	1.104686893	83.96666667	2.36	0.692934466	0.139359673
DTMA-11	1	1	1	ZimbabweProgram	2011	Thailand	Early	2011_Early_DS_Thailand	2011_DS_Thailand	DS	2	22	211	29	11	CIMCALI8843/S9243-BB-.-B-5-1-BB-4-1-3/CML-312SR	2.103401143	60	4	0.732912294	-0.287679313	3.99E-07	2.882477104	57.13666667	2.273333333	0.927862321	0.691888296
DTMA-11	1	1	1	ZimbabweProgram	2010	Mexico	Early	2010_Early_WW+heat_Mexico	2010_WW+heat_Mexico	WW	2	30	299	29	11	CIMCALI8843/S9243-BB-.-B-5-1-BB-4-1-3/CML-312SR	6.650361905	77	3	0.880485615	-0.215498107	0.000169072	7.460816254	72.87333333	1.68	0.814529362	0.642321995
DTMA-11	1	1	1	ZimbabweProgram	2011	Thailand	Early	2011_Early_WW_Thailand	2011_WW_Thailand	WW	1	14	132	29	11	CIMCALI8843/S9243-BB-.-B-5-1-BB-4-1-3/CML-312SR	7.234121143	60	2	0.772801084	-0.108002697	0.06171739	6.345967229	58.58666667	0.65	0.924855386	0.802649071
DTMA-11	1	1	1	ZimbabweProgram	2011	Thailand	Early	2011_Early_WW_Thailand	2011_WW_Thailand	WW	2	19	181	29	11	CIMCALI8843/S9243-BB-.-B-5-1-BB-4-1-3/CML-312SR	5.278406095	62	0	0.772801084	-0.108002697	0.06171739	6.345967229	58.58666667	0.65	0.924855386	0.802649071
DTMA-11	1	1	1	ZimbabweProgram	2011	Thailand	Early	2011_Early_DS_Thailand	2011_DS_Thailand	DS	1	9	82	29	11	CIMCALI8843/S9243-BB-.-B-5-1-BB-4-1-3/CML-312SR	1.799588571	59	5	0.732912294	-0.287679313	3.99E-07	2.882477104	57.13666667	2.273333333	0.927862321	0.691888296
DTMA-11	1	1	1	ZimbabweProgram	2011	Mexico	Early	2011_Early_DS+heat_Mexico	2011_DS+heat_Mexico	DS	2	22	211	29	11	CIMCALI8843/S9243-BB-.-B-5-1-BB-4-1-3/CML-312SR	2.653485714	70	3	0.758862524	-0.324057596	9.18E-09	2.732418007	68.17333333	2.97	0.926349136	0.690393795
DTMA-11	1	1	1	ZimbabweProgram	2011	Mexico	Early	2011_Early_WW_Mexico	2011_WW_Mexico	WW	1	3	28	29	11	CIMCALI8843/S9243-BB-.-B-5-1-BB-4-1-3/CML-312SR	10.11306667	87	2	0.622697052	0.01243503	0.830164821	7.211536254	85.38	2.423333333	0.887845127	0.599333159
DTMA-11	1	1	1	ZimbabweProgram	2011	Mexico	Early	2011_Early_WW_Mexico	2011_WW_Mexico	WW	2	25	241	29	11	CIMCALI8843/S9243-BB-.-B-5-1-BB-4-1-3/CML-312SR	7.685409524	85	2	0.622697052	0.01243503	0.830164821	7.211536254	85.38	2.423333333	0.887845127	0.599333159
DTMA-11	1	1	1	ZimbabweProgram	2011	Mexico	Early	2011_Early_DS+heat_Mexico	2011_DS+heat_Mexico	DS	1	15	143	29	11	CIMCALI8843/S9243-BB-.-B-5-1-BB-4-1-3/CML-312SR	3.178971429	71	4	0.758862524	-0.324057596	9.18E-09	2.732418007	68.17333333	2.97	0.926349136	0.690393795
DTMA-11	1	1	1	ZimbabweProgram	2010	Mexico	Early	2010_Early_WW+heat_Mexico	2010_WW+heat_Mexico	WW	1	10	100	29	11	CIMCALI8843/S9243-BB-.-B-5-1-BB-4-1-3/CML-312SR	7.582628571	77	2	0.880485615	-0.215498107	0.000169072	7.460816254	72.87333333	1.68	0.814529362	0.642321995
DTMA-11	1	1	1	ZimbabweProgram	2011	Mexico	Early	2011_Early_DS_Mexico	2011_DS_Mexico	DS	1	6	51	29	11	CIMCALI8843/S9243-BB-.-B-5-1-BB-4-1-3/CML-312SR	3.323733333	89	2	0.58820235	-0.2563831	6.87E-06	2.15438527	85.99333333	3.386666667	0.946423339	0.543598368
DTMA-11	1	1	1	ZimbabweProgram	2010	Zimbabwe	Early	2010_Early_DS_Zimbabwe	2010_DS_Zimbabwe	DS	2	23	227	29	11	CIMCALI8843/S9243-BB-.-B-5-1-BB-4-1-3/CML-312SR	1.060756317	86	1	0.476735157	-0.260138958	5.16E-06	1.104686893	83.96666667	2.36	0.692934466	0.139359673
DTMA-11	1	1	1	ZimbabweProgram	2010	Mexico	Early	2010_Early_WW_Mexico	2010_WW_Mexico	WW	1	9	82	29	11	CIMCALI8843/S9243-BB-.-B-5-1-BB-4-1-3/CML-312SR	7.047009524	83	3	0.796036009	0.166874362	0.003747919	7.403343848	79.43333333	2.713333333	0.880141991	0.536586787
DTMA-11	1	1	1	ZimbabweProgram	2010	Mexico	Early	2010_Early_DS_Mexico	2010_DS_Mexico	DS	2	28	274	29	11	CIMCALI8843/S9243-BB-.-B-5-1-BB-4-1-3/CML-312SR	2.097455238	84	2	0.732228157	0.084078864	0.146284109	3.130995596	80.77666667	2.273333333	0.927700745	0.703011848
DTMA-11	1	1	1	ZimbabweProgram	2010	Mexico	Early	2010_Early_DS+heat_Mexico	2010_DS+heat_Mexico	DS	1	13	121	29	11	CIMCALI8843/S9243-BB-.-B-5-1-BB-4-1-3/CML-312SR	0.015301842	77	23	0.495559764	-0.336198283	3.57E-09	0.326016241	73.91333333	12.34666667	0.818332529	0.385530731
DTMA-11	1	1	1	ZimbabweProgram	2010	Mexico	Early	2010_Early_DS+heat_Mexico	2010_DS+heat_Mexico	DS	2	22	215	29	11	CIMCALI8843/S9243-BB-.-B-5-1-BB-4-1-3/CML-312SR	0.192990767	77	9	0.495559764	-0.336198283	3.57E-09	0.326016241	73.91333333	12.34666667	0.818332529	0.385530731
DTMA-11	1	1	1	ZimbabweProgram	2011	Mexico	Early	2011_Early_DS_Mexico	2011_DS_Mexico	DS	2	17	162	29	11	CIMCALI8843/S9243-BB-.-B-5-1-BB-4-1-3/CML-312SR	1.741485714	88	7	0.58820235	-0.2563831	6.87E-06	2.15438527	85.99333333	3.386666667	0.946423339	0.543598368
DTMA-11	1	1	1	ZimbabweProgram	2010	Mexico	Early	2010_Early_WW_Mexico	2010_WW_Mexico	WW	2	22	211	29	11	CIMCALI8843/S9243-BB-.-B-5-1-BB-4-1-3/CML-312SR	7.232304762	84	-1	0.796036009	0.166874362	0.003747919	7.403343848	79.43333333	2.713333333	0.880141991	0.536586787
DTMA-11	1	1	1	ZimbabweProgram	2010	Thailand	Early	2010_Early_WW_Thailand	2010_WW_Thailand	WW	2	28	272	29	11	CIMCALI8843/S9243-BB-.-B-5-1-BB-4-1-3/CML-312SR	6.247131429	57	4	0.750000566	0.074097413	0.200613017	7.225239375	56.36666667	4.922818792	1.68E-07	0.072579235
DTMA-11	1	1	1	ZimbabweProgram	2011	Mexico	Early	2011_Early_WW+heat_Mexico	2011_WW+heat_Mexico	WW	1	13	128	29	11	CIMCALI8843/S9243-BB-.-B-5-1-BB-4-1-3/CML-312SR	6.986209524	72	5	0.747075072	-0.196450968	0.000622014	6.320377143	68.25666667	1.916666667	0.871065937	0.684953973
DTMA-11	1	1	1	ZimbabweProgram	2011	Mexico	Early	2011_Early_WW+heat_Mexico	2011_WW+heat_Mexico	WW	2	26	257	29	11	CIMCALI8843/S9243-BB-.-B-5-1-BB-4-1-3/CML-312SR	7.2352	71	1	0.747075072	-0.196450968	0.000622014	6.320377143	68.25666667	1.916666667	0.871065937	0.684953973
DTMA-11	1	1	1	ZimbabweProgram	2010	Thailand	Early	2010_Early_DS_Thailand	2010_DS_Thailand	DS	2	16	152	29	11	CIMCALI8843/S9243-BB-.-B-5-1-BB-4-1-3/CML-312SR	0.523611429	59	15	0.640285856	-0.139514432	0.015597034	2.428854912	56.36666667	4.922818792	0.922878775	0.422572718
DTMA-11	1	1	1	ZimbabweProgram	2010	Thailand	Early	2010_Early_WW_Thailand	2010_WW_Thailand	WW	1	13	129	29	11	CIMCALI8843/S9243-BB-.-B-5-1-BB-4-1-3/CML-312SR	6.863664762	56	7	0.750000566	0.074097413	0.200613017	7.225239375	56.36666667	4.922818792	1.68E-07	0.072579235
DTMA-11	1	1	1	ZimbabweProgram	2010	Thailand	Early	2010_Early_DS_Thailand	2010_DS_Thailand	DS	1	4	34	29	11	CIMCALI8843/S9243-BB-.-B-5-1-BB-4-1-3/CML-312SR	3.319146667	59	3	0.640285856	-0.139514432	0.015597034	2.428854912	56.36666667	4.922818792	0.922878775	0.422572718
DTMA-110	4	4	4	EntomologyProgram	2010	Mexico	Late	2010_Late_WW_Mexico	2010_WW_Mexico	WW	1	8	71	63	110	[MBRC5BcF14-2-2-3-B-B-BxG16SeqC1F47-2-1-2-1-BBBBB-B-1-2-B-B-B/CML395]-1-1-B-B/CML-312SR	7.897485714	80	2	0.841915951	0.251922922	1.00E-05	7.385908724	80.32	2.226666667	0.87089487	0.532278734
DTMA-110	4	4	4	EntomologyProgram	2010	Mexico	Late	2010_Late_DS+heat_Mexico	2010_DS+heat_Mexico	DS	2	16	159	63	110	[MBRC5BcF14-2-2-3-B-B-BxG16SeqC1F47-2-1-2-1-BBBBB-B-1-2-B-B-B/CML395]-1-1-B-B/CML-312SR	0.302889979	70	14	0.712882827	-0.285979403	4.91E-07	0.157605219	73.92	11.5819398	0.861931203	0.754814204
DTMA-110	4	4	4	EntomologyProgram	2010	Thailand	Late	2010_Late_DS_Thailand	2010_DS_Thailand	DS	1	3	25	63	110	[MBRC5BcF14-2-2-3-B-B-BxG16SeqC1F47-2-1-2-1-BBBBB-B-1-2-B-B-B/CML395]-1-1-B-B/CML-312SR	3.326640762	57	3	0.62579851	-0.307028006	6.02E-08	2.304864779	57.81	5.213333333	0.938242234	0.659013529
DTMA-110	4	4	4	EntomologyProgram	2010	Mexico	Late	2010_Late_DS_Mexico	2010_DS_Mexico	DS	2	19	182	63	110	[MBRC5BcF14-2-2-3-B-B-BxG16SeqC1F47-2-1-2-1-BBBBB-B-1-2-B-B-B/CML395]-1-1-B-B/CML-312SR	3.588647619	83	3	0.700102515	-0.006838342	0.906106901	3.474371124	83.66	1.833333333	0.926094385	0.76953517
DTMA-110	4	4	4	EntomologyProgram	2010	Mexico	Late	2010_Late_WW+heat_Mexico	2010_WW+heat_Mexico	WW	2	22	215	63	110	[MBRC5BcF14-2-2-3-B-B-BxG16SeqC1F47-2-1-2-1-BBBBB-B-1-2-B-B-B/CML395]-1-1-B-B/CML-312SR	4.968228571	78	2	0.780154856	-0.206321452	0.000336635	5.892911515	77.67333333	2.23	0.86011832	0.649781099
DTMA-110	4	4	4	EntomologyProgram	2011	Thailand	Late	2011_Late_DS_Thailand	2011_DS_Thailand	DS	1	14	134	63	110	[MBRC5BcF14-2-2-3-B-B-BxG16SeqC1F47-2-1-2-1-BBBBB-B-1-2-B-B-B/CML395]-1-1-B-B/CML-312SR	4.143695238	59	2	0.745481975	-0.25215239	9.83E-06	2.711441979	58.6	3.34	0.920124033	0.796063589
DTMA-110	4	4	4	EntomologyProgram	2010	Thailand	Late	2010_Late_DS_Thailand	2010_DS_Thailand	DS	2	29	290	63	110	[MBRC5BcF14-2-2-3-B-B-BxG16SeqC1F47-2-1-2-1-BBBBB-B-1-2-B-B-B/CML395]-1-1-B-B/CML-312SR	3.940114286	58	3	0.62579851	-0.307028006	6.02E-08	2.304864779	57.81	5.213333333	0.938242234	0.659013529
DTMA-110	4	4	4	EntomologyProgram	2010	Mexico	Late	2010_Late_DS+heat_Mexico	2010_DS+heat_Mexico	DS	1	7	67	63	110	[MBRC5BcF14-2-2-3-B-B-BxG16SeqC1F47-2-1-2-1-BBBBB-B-1-2-B-B-B/CML395]-1-1-B-B/CML-312SR	0.053561905	76	11	0.712882827	-0.285979403	4.91E-07	0.157605219	73.92	11.5819398	0.861931203	0.754814204
DTMA-110	4	4	4	EntomologyProgram	2011	Mexico	Late	2011_Late_WW+heat_Mexico	2011_WW+heat_Mexico	WW	2	25	243	63	110	[MBRC5BcF14-2-2-3-B-B-BxG16SeqC1F47-2-1-2-1-BBBBB-B-1-2-B-B-B/CML395]-1-1-B-B/CML-312SR	7.377066667	69	2	0.832733257	-0.112075247	0.054914074	6.232557891	70.58862876	2.030508475	0.879880114	0.628654479
DTMA-110	4	4	4	EntomologyProgram	2010	Kenya	Late	2010_Late_DS_Kenya	2010_DS_Kenya	DS	1	3	23	63	110	[MBRC5BcF14-2-2-3-B-B-BxG16SeqC1F47-2-1-2-1-BBBBB-B-1-2-B-B-B/CML395]-1-1-B-B/CML-312SR	2.490943358	69	1	0.671696443	0.011720835	0.83978362	3.123414449	69.65666667	1.796666667	0.923437131	0.49825852
DTMA-110	4	4	4	EntomologyProgram	2011	Mexico	Late	2011_Late_DS_Mexico	2011_DS_Mexico	DS	1	9	82	63	110	[MBRC5BcF14-2-2-3-B-B-BxG16SeqC1F47-2-1-2-1-BBBBB-B-1-2-B-B-B/CML395]-1-1-B-B/CML-312SR	3.30144	87	3	0.883642256	-0.372512182	7.06E-11	3.187584186	88.92666667	2.31	0.920761417	0.709095238
DTMA-110	4	4	4	EntomologyProgram	2011	Mexico	Late	2011_Late_WW+heat_Mexico	2011_WW+heat_Mexico	WW	1	9	88	63	110	[MBRC5BcF14-2-2-3-B-B-BxG16SeqC1F47-2-1-2-1-BBBBB-B-1-2-B-B-B/CML395]-1-1-B-B/CML-312SR	7.000685714	70	1	0.832733257	-0.112075247	0.054914074	6.232557891	70.58862876	2.030508475	0.879880114	0.628654479
DTMA-110	4	4	4	EntomologyProgram	2010	Mexico	Late	2010_Late_DS_Mexico	2010_DS_Mexico	DS	1	11	107	63	110	[MBRC5BcF14-2-2-3-B-B-BxG16SeqC1F47-2-1-2-1-BBBBB-B-1-2-B-B-B/CML395]-1-1-B-B/CML-312SR	4.090826667	81	4	0.700102515	-0.006838342	0.906106901	3.474371124	83.66	1.833333333	0.926094385	0.76953517
DTMA-110	4	4	4	EntomologyProgram	2010	Mexico	Late	2010_Late_WW+heat_Mexico	2010_WW+heat_Mexico	WW	1	6	55	63	110	[MBRC5BcF14-2-2-3-B-B-BxG16SeqC1F47-2-1-2-1-BBBBB-B-1-2-B-B-B/CML395]-1-1-B-B/CML-312SR	6.149485714	77	2	0.780154856	-0.206321452	0.000336635	5.892911515	77.67333333	2.23	0.86011832	0.649781099
DTMA-110	4	4	4	EntomologyProgram	2010	Thailand	Late	2010_Late_WW_Thailand	2010_WW_Thailand	WW	2	18	171	63	110	[MBRC5BcF14-2-2-3-B-B-BxG16SeqC1F47-2-1-2-1-BBBBB-B-1-2-B-B-B/CML395]-1-1-B-B/CML-312SR	7.501793524	60	2	0.617609809	0.029006687	0.616780446	7.085942166	58.67333333	1.51	0.85526741	0.698941249
DTMA-110	4	4	4	EntomologyProgram	2010	Mexico	Late	2010_Late_WW_Mexico	2010_WW_Mexico	WW	2	26	259	63	110	[MBRC5BcF14-2-2-3-B-B-BxG16SeqC1F47-2-1-2-1-BBBBB-B-1-2-B-B-B/CML395]-1-1-B-B/CML-312SR	7.698582857	80	1	0.841915951	0.251922922	1.00E-05	7.385908724	80.32	2.226666667	0.87089487	0.532278734
DTMA-110	4	4	4	EntomologyProgram	2011	Mexico	Late	2011_Late_DS_Mexico	2011_DS_Mexico	DS	2	23	227	63	110	[MBRC5BcF14-2-2-3-B-B-BxG16SeqC1F47-2-1-2-1-BBBBB-B-1-2-B-B-B/CML395]-1-1-B-B/CML-312SR	2.122064762	88	3	0.883642256	-0.372512182	7.06E-11	3.187584186	88.92666667	2.31	0.920761417	0.709095238
DTMA-110	4	4	4	EntomologyProgram	2011	Mexico	Late	2011_Late_DS+heat_Mexico	2011_DS+heat_Mexico	DS	1	3	25	63	110	[MBRC5BcF14-2-2-3-B-B-BxG16SeqC1F47-2-1-2-1-BBBBB-B-1-2-B-B-B/CML395]-1-1-B-B/CML-312SR	1.780281905	69	1	0.770666501	-0.321972387	1.16E-08	1.779046603	69.48333333	2.256666667	0.896610218	0.736436418
DTMA-110	4	4	4	EntomologyProgram	2011	Mexico	Late	2011_Late_DS+heat_Mexico	2011_DS+heat_Mexico	DS	2	29	290	63	110	[MBRC5BcF14-2-2-3-B-B-BxG16SeqC1F47-2-1-2-1-BBBBB-B-1-2-B-B-B/CML395]-1-1-B-B/CML-312SR	1.350918095	69	3	0.770666501	-0.321972387	1.16E-08	1.779046603	69.48333333	2.256666667	0.896610218	0.736436418
DTMA-110	4	4	4	EntomologyProgram	2011	Thailand	Late	2011_Late_DS_Thailand	2011_DS_Thailand	DS	2	20	191	63	110	[MBRC5BcF14-2-2-3-B-B-BxG16SeqC1F47-2-1-2-1-BBBBB-B-1-2-B-B-B/CML395]-1-1-B-B/CML-312SR	3.606601143	57	2	0.745481975	-0.25215239	9.83E-06	2.711441979	58.6	3.34	0.920124033	0.796063589
DTMA-110	4	4	4	EntomologyProgram	2011	Mexico	Late	2011_Late_WW_Mexico	2011_WW_Mexico	WW	2	16	154	63	110	[MBRC5BcF14-2-2-3-B-B-BxG16SeqC1F47-2-1-2-1-BBBBB-B-1-2-B-B-B/CML395]-1-1-B-B/CML-312SR	6.511390476	88	3	0.707335268	0.224197654	8.97E-05	7.578618667	88.98333333	1.573333333	0.953228086	0.596795899
DTMA-110	4	4	4	EntomologyProgram	2010	Kenya	Late	2010_Late_DS_Kenya	2010_DS_Kenya	DS	2	23	227	63	110	[MBRC5BcF14-2-2-3-B-B-BxG16SeqC1F47-2-1-2-1-BBBBB-B-1-2-B-B-B/CML395]-1-1-B-B/CML-312SR	2.875877694	71	2	0.671696443	0.011720835	0.83978362	3.123414449	69.65666667	1.796666667	0.923437131	0.49825852
DTMA-110	4	4	4	EntomologyProgram	2010	Thailand	Late	2010_Late_WW_Thailand	2010_WW_Thailand	WW	1	8	76	63	110	[MBRC5BcF14-2-2-3-B-B-BxG16SeqC1F47-2-1-2-1-BBBBB-B-1-2-B-B-B/CML395]-1-1-B-B/CML-312SR	7.794425905	58	2	0.617609809	0.029006687	0.616780446	7.085942166	58.67333333	1.51	0.85526741	0.698941249
DTMA-110	4	4	4	EntomologyProgram	2011	Thailand	Late	2011_Late_WW_Thailand	2011_WW_Thailand	WW	2	25	243	63	110	[MBRC5BcF14-2-2-3-B-B-BxG16SeqC1F47-2-1-2-1-BBBBB-B-1-2-B-B-B/CML395]-1-1-B-B/CML-312SR	7.344899048	61	1	0.771392544	-0.07025511	0.225025113	6.671139987	60.37333333	0.513333333	0.89137678	0.71371063
DTMA-110	4	4	4	EntomologyProgram	2011	Mexico	Late	2011_Late_WW_Mexico	2011_WW_Mexico	WW	1	1	10	63	110	[MBRC5BcF14-2-2-3-B-B-BxG16SeqC1F47-2-1-2-1-BBBBB-B-1-2-B-B-B/CML395]-1-1-B-B/CML-312SR	8.396190476	88	2	0.707335268	0.224197654	8.97E-05	7.578618667	88.98333333	1.573333333	0.953228086	0.596795899
DTMA-110	4	4	4	EntomologyProgram	2011	Thailand	Late	2011_Late_WW_Thailand	2011_WW_Thailand	WW	1	9	88	63	110	[MBRC5BcF14-2-2-3-B-B-BxG16SeqC1F47-2-1-2-1-BBBBB-B-1-2-B-B-B/CML395]-1-1-B-B/CML-312SR	7.551291429	60	0	0.771392544	-0.07025511	0.225025113	6.671139987	60.37333333	0.513333333	0.89137678	0.71371063
DTMA-111	4	4	4	EntomologyProgram	2010	Mexico	Early	2010_Early_WW+heat_Mexico	2010_WW+heat_Mexico	WW	1	14	140	104	111	[[KILIMAST94A]-30/MSV-03-1-10-B-1-B-B-1xP84c1F27-4-1-6-B-5-B]F8-3-2-2-1xG16SeqC1F47-2-1-2-1-BBBB-B-xP84c1F26-2-2-6-B-3-B]-3-1-B/CML395]-1-1-B-B/CML-312SR	7.061485714	72	2	0.880485615	-0.215498107	0.000169072	7.460816254	72.87333333	1.68	0.814529362	0.642321995
DTMA-111	4	4	4	EntomologyProgram	2011	Mexico	Early	2011_Early_DS_Mexico	2011_DS_Mexico	DS	1	10	100	104	111	[[KILIMAST94A]-30/MSV-03-1-10-B-1-B-B-1xP84c1F27-4-1-6-B-5-B]F8-3-2-2-1xG16SeqC1F47-2-1-2-1-BBBB-B-xP84c1F26-2-2-6-B-3-B]-3-1-B/CML395]-1-1-B-B/CML-312SR	2.947352381	88	1	0.58820235	-0.2563831	6.87E-06	2.15438527	85.99333333	3.386666667	0.946423339	0.543598368
DTMA-111	4	4	4	EntomologyProgram	2011	Mexico	Early	2011_Early_DS_Mexico	2011_DS_Mexico	DS	2	19	183	104	111	[[KILIMAST94A]-30/MSV-03-1-10-B-1-B-B-1xP84c1F27-4-1-6-B-5-B]F8-3-2-2-1xG16SeqC1F47-2-1-2-1-BBBB-B-xP84c1F26-2-2-6-B-3-B]-3-1-B/CML395]-1-1-B-B/CML-312SR	1.008990476	88	4	0.58820235	-0.2563831	6.87E-06	2.15438527	85.99333333	3.386666667	0.946423339	0.543598368
DTMA-111	4	4	4	EntomologyProgram	2010	Thailand	Early	2010_Early_WW_Thailand	2010_WW_Thailand	WW	1	10	99	104	111	[[KILIMAST94A]-30/MSV-03-1-10-B-1-B-B-1xP84c1F27-4-1-6-B-5-B]F8-3-2-2-1xG16SeqC1F47-2-1-2-1-BBBB-B-xP84c1F26-2-2-6-B-3-B]-3-1-B/CML395]-1-1-B-B/CML-312SR	6.772906667	56	7	0.750000566	0.074097413	0.200613017	7.225239375	56.36666667	4.922818792	1.68E-07	0.072579235
DTMA-111	4	4	4	EntomologyProgram	2010	Mexico	Early	2010_Early_WW+heat_Mexico	2010_WW+heat_Mexico	WW	2	30	293	104	111	[[KILIMAST94A]-30/MSV-03-1-10-B-1-B-B-1xP84c1F27-4-1-6-B-5-B]F8-3-2-2-1xG16SeqC1F47-2-1-2-1-BBBB-B-xP84c1F26-2-2-6-B-3-B]-3-1-B/CML395]-1-1-B-B/CML-312SR	5.810742857	74	1	0.880485615	-0.215498107	0.000169072	7.460816254	72.87333333	1.68	0.814529362	0.642321995
DTMA-111	4	4	4	EntomologyProgram	2011	Thailand	Early	2011_Early_DS_Thailand	2011_DS_Thailand	DS	1	4	32	104	111	[[KILIMAST94A]-30/MSV-03-1-10-B-1-B-B-1xP84c1F27-4-1-6-B-5-B]F8-3-2-2-1xG16SeqC1F47-2-1-2-1-BBBB-B-xP84c1F26-2-2-6-B-3-B]-3-1-B/CML395]-1-1-B-B/CML-312SR	3.525741714	59	1	0.732912294	-0.287679313	3.99E-07	2.882477104	57.13666667	2.273333333	0.927862321	0.691888296
DTMA-111	4	4	4	EntomologyProgram	2011	Thailand	Early	2011_Early_DS_Thailand	2011_DS_Thailand	DS	2	18	176	104	111	[[KILIMAST94A]-30/MSV-03-1-10-B-1-B-B-1xP84c1F27-4-1-6-B-5-B]F8-3-2-2-1xG16SeqC1F47-2-1-2-1-BBBB-B-xP84c1F26-2-2-6-B-3-B]-3-1-B/CML395]-1-1-B-B/CML-312SR	2.60304	58	2	0.732912294	-0.287679313	3.99E-07	2.882477104	57.13666667	2.273333333	0.927862321	0.691888296
DTMA-111	4	4	4	EntomologyProgram	2011	Thailand	Early	2011_Early_WW_Thailand	2011_WW_Thailand	WW	1	7	61	104	111	[[KILIMAST94A]-30/MSV-03-1-10-B-1-B-B-1xP84c1F27-4-1-6-B-5-B]F8-3-2-2-1xG16SeqC1F47-2-1-2-1-BBBB-B-xP84c1F26-2-2-6-B-3-B]-3-1-B/CML395]-1-1-B-B/CML-312SR	4.557568	60	1	0.772801084	-0.108002697	0.06171739	6.345967229	58.58666667	0.65	0.924855386	0.802649071
DTMA-111	4	4	4	EntomologyProgram	2010	Thailand	Early	2010_Early_WW_Thailand	2010_WW_Thailand	WW	2	17	163	104	111	[[KILIMAST94A]-30/MSV-03-1-10-B-1-B-B-1xP84c1F27-4-1-6-B-5-B]F8-3-2-2-1xG16SeqC1F47-2-1-2-1-BBBB-B-xP84c1F26-2-2-6-B-3-B]-3-1-B/CML395]-1-1-B-B/CML-312SR	7.513286095	54	5	0.750000566	0.074097413	0.200613017	7.225239375	56.36666667	4.922818792	1.68E-07	0.072579235
DTMA-111	4	4	4	EntomologyProgram	2010	Mexico	Early	2010_Early_DS_Mexico	2010_DS_Mexico	DS	1	2	20	104	111	[[KILIMAST94A]-30/MSV-03-1-10-B-1-B-B-1xP84c1F27-4-1-6-B-5-B]F8-3-2-2-1xG16SeqC1F47-2-1-2-1-BBBB-B-xP84c1F26-2-2-6-B-3-B]-3-1-B/CML395]-1-1-B-B/CML-312SR	2.865561905	79	3	0.732228157	0.084078864	0.146284109	3.130995596	80.77666667	2.273333333	0.927700745	0.703011848
DTMA-111	4	4	4	EntomologyProgram	2011	Mexico	Early	2011_Early_WW_Mexico	2011_WW_Mexico	WW	1	12	117	104	111	[[KILIMAST94A]-30/MSV-03-1-10-B-1-B-B-1xP84c1F27-4-1-6-B-5-B]F8-3-2-2-1xG16SeqC1F47-2-1-2-1-BBBB-B-xP84c1F26-2-2-6-B-3-B]-3-1-B/CML395]-1-1-B-B/CML-312SR	6.714057143	84	3	0.622697052	0.01243503	0.830164821	7.211536254	85.38	2.423333333	0.887845127	0.599333159
DTMA-111	4	4	4	EntomologyProgram	2011	Mexico	Early	2011_Early_WW_Mexico	2011_WW_Mexico	WW	2	28	273	104	111	[[KILIMAST94A]-30/MSV-03-1-10-B-1-B-B-1xP84c1F27-4-1-6-B-5-B]F8-3-2-2-1xG16SeqC1F47-2-1-2-1-BBBB-B-xP84c1F26-2-2-6-B-3-B]-3-1-B/CML395]-1-1-B-B/CML-312SR	6.421638095	86	3	0.622697052	0.01243503	0.830164821	7.211536254	85.38	2.423333333	0.887845127	0.599333159
DTMA-111	4	4	4	EntomologyProgram	2010	Mexico	Early	2010_Early_WW_Mexico	2010_WW_Mexico	WW	1	4	32	104	111	[[KILIMAST94A]-30/MSV-03-1-10-B-1-B-B-1xP84c1F27-4-1-6-B-5-B]F8-3-2-2-1xG16SeqC1F47-2-1-2-1-BBBB-B-xP84c1F26-2-2-6-B-3-B]-3-1-B/CML395]-1-1-B-B/CML-312SR	7.223619048	79	4	0.796036009	0.166874362	0.003747919	7.403343848	79.43333333	2.713333333	0.880141991	0.536586787
DTMA-111	4	4	4	EntomologyProgram	2010	Mexico	Early	2010_Early_WW_Mexico	2010_WW_Mexico	WW	2	18	176	104	111	[[KILIMAST94A]-30/MSV-03-1-10-B-1-B-B-1xP84c1F27-4-1-6-B-5-B]F8-3-2-2-1xG16SeqC1F47-2-1-2-1-BBBB-B-xP84c1F26-2-2-6-B-3-B]-3-1-B/CML395]-1-1-B-B/CML-312SR	7.246780952	79	4	0.796036009	0.166874362	0.003747919	7.403343848	79.43333333	2.713333333	0.880141991	0.536586787
DTMA-111	4	4	4	EntomologyProgram	2011	Mexico	Early	2011_Early_DS+heat_Mexico	2011_DS+heat_Mexico	DS	2	30	295	104	111	[[KILIMAST94A]-30/MSV-03-1-10-B-1-B-B-1xP84c1F27-4-1-6-B-5-B]F8-3-2-2-1xG16SeqC1F47-2-1-2-1-BBBB-B-xP84c1F26-2-2-6-B-3-B]-3-1-B/CML395]-1-1-B-B/CML-312SR	3.284647619	66	3	0.758862524	-0.324057596	9.18E-09	2.732418007	68.17333333	2.97	0.926349136	0.690393795
DTMA-111	4	4	4	EntomologyProgram	2010	Zimbabwe	Early	2010_Early_DS_Zimbabwe	2010_DS_Zimbabwe	DS	2	18	176	104	111	[[KILIMAST94A]-30/MSV-03-1-10-B-1-B-B-1xP84c1F27-4-1-6-B-5-B]F8-3-2-2-1xG16SeqC1F47-2-1-2-1-BBBB-B-xP84c1F26-2-2-6-B-3-B]-3-1-B/CML395]-1-1-B-B/CML-312SR	0.232326095	86	5	0.476735157	-0.260138958	5.16E-06	1.104686893	83.96666667	2.36	0.692934466	0.139359673
DTMA-111	4	4	4	EntomologyProgram	2010	Thailand	Early	2010_Early_DS_Thailand	2010_DS_Thailand	DS	2	22	213	104	111	[[KILIMAST94A]-30/MSV-03-1-10-B-1-B-B-1xP84c1F27-4-1-6-B-5-B]F8-3-2-2-1xG16SeqC1F47-2-1-2-1-BBBB-B-xP84c1F26-2-2-6-B-3-B]-3-1-B/CML395]-1-1-B-B/CML-312SR	2.756992	58	2	0.640285856	-0.139514432	0.015597034	2.428854912	56.36666667	4.922818792	0.922878775	0.422572718
DTMA-111	4	4	4	EntomologyProgram	2011	Mexico	Early	2011_Early_DS+heat_Mexico	2011_DS+heat_Mexico	DS	1	4	32	104	111	[[KILIMAST94A]-30/MSV-03-1-10-B-1-B-B-1xP84c1F27-4-1-6-B-5-B]F8-3-2-2-1xG16SeqC1F47-2-1-2-1-BBBB-B-xP84c1F26-2-2-6-B-3-B]-3-1-B/CML395]-1-1-B-B/CML-312SR	2.230780952	70	3	0.758862524	-0.324057596	9.18E-09	2.732418007	68.17333333	2.97	0.926349136	0.690393795
DTMA-111	4	4	4	EntomologyProgram	2010	Mexico	Early	2010_Early_DS+heat_Mexico	2010_DS+heat_Mexico	DS	1	12	117	104	111	[[KILIMAST94A]-30/MSV-03-1-10-B-1-B-B-1xP84c1F27-4-1-6-B-5-B]F8-3-2-2-1xG16SeqC1F47-2-1-2-1-BBBB-B-xP84c1F26-2-2-6-B-3-B]-3-1-B/CML395]-1-1-B-B/CML-312SR	0.010811211	77	23	0.495559764	-0.336198283	3.57E-09	0.326016241	73.91333333	12.34666667	0.818332529	0.385530731
DTMA-111	4	4	4	EntomologyProgram	2010	Mexico	Early	2010_Early_DS+heat_Mexico	2010_DS+heat_Mexico	DS	2	22	219	104	111	[[KILIMAST94A]-30/MSV-03-1-10-B-1-B-B-1xP84c1F27-4-1-6-B-5-B]F8-3-2-2-1xG16SeqC1F47-2-1-2-1-BBBB-B-xP84c1F26-2-2-6-B-3-B]-3-1-B/CML395]-1-1-B-B/CML-312SR	0.317216616	75	7	0.495559764	-0.336198283	3.57E-09	0.326016241	73.91333333	12.34666667	0.818332529	0.385530731
DTMA-111	4	4	4	EntomologyProgram	2010	Zimbabwe	Early	2010_Early_DS_Zimbabwe	2010_DS_Zimbabwe	DS	1	5	43	104	111	[[KILIMAST94A]-30/MSV-03-1-10-B-1-B-B-1xP84c1F27-4-1-6-B-5-B]F8-3-2-2-1xG16SeqC1F47-2-1-2-1-BBBB-B-xP84c1F26-2-2-6-B-3-B]-3-1-B/CML395]-1-1-B-B/CML-312SR	1.708353016	83	2	0.476735157	-0.260138958	5.16E-06	1.104686893	83.96666667	2.36	0.692934466	0.139359673
DTMA-111	4	4	4	EntomologyProgram	2010	Mexico	Early	2010_Early_DS_Mexico	2010_DS_Mexico	DS	2	20	193	104	111	[[KILIMAST94A]-30/MSV-03-1-10-B-1-B-B-1xP84c1F27-4-1-6-B-5-B]F8-3-2-2-1xG16SeqC1F47-2-1-2-1-BBBB-B-xP84c1F26-2-2-6-B-3-B]-3-1-B/CML395]-1-1-B-B/CML-312SR	2.650735238	80	4	0.732228157	0.084078864	0.146284109	3.130995596	80.77666667	2.273333333	0.927700745	0.703011848
DTMA-111	4	4	4	EntomologyProgram	2011	Mexico	Early	2011_Early_WW+heat_Mexico	2011_WW+heat_Mexico	WW	1	10	96	104	111	[[KILIMAST94A]-30/MSV-03-1-10-B-1-B-B-1xP84c1F27-4-1-6-B-5-B]F8-3-2-2-1xG16SeqC1F47-2-1-2-1-BBBB-B-xP84c1F26-2-2-6-B-3-B]-3-1-B/CML395]-1-1-B-B/CML-312SR	5.926552381	67	3	0.747075072	-0.196450968	0.000622014	6.320377143	68.25666667	1.916666667	0.871065937	0.684953973
DTMA-111	4	4	4	EntomologyProgram	2011	Thailand	Early	2011_Early_WW_Thailand	2011_WW_Thailand	WW	2	28	276	104	111	[[KILIMAST94A]-30/MSV-03-1-10-B-1-B-B-1xP84c1F27-4-1-6-B-5-B]F8-3-2-2-1xG16SeqC1F47-2-1-2-1-BBBB-B-xP84c1F26-2-2-6-B-3-B]-3-1-B/CML395]-1-1-B-B/CML-312SR	5.0688	60	1	0.772801084	-0.108002697	0.06171739	6.345967229	58.58666667	0.65	0.924855386	0.802649071
DTMA-111	4	4	4	EntomologyProgram	2010	Thailand	Early	2010_Early_DS_Thailand	2010_DS_Thailand	DS	1	5	45	104	111	[[KILIMAST94A]-30/MSV-03-1-10-B-1-B-B-1xP84c1F27-4-1-6-B-5-B]F8-3-2-2-1xG16SeqC1F47-2-1-2-1-BBBB-B-xP84c1F26-2-2-6-B-3-B]-3-1-B/CML395]-1-1-B-B/CML-312SR	3.098026667	58	2	0.640285856	-0.139514432	0.015597034	2.428854912	56.36666667	4.922818792	0.922878775	0.422572718
DTMA-111	4	4	4	EntomologyProgram	2011	Mexico	Early	2011_Early_WW+heat_Mexico	2011_WW+heat_Mexico	WW	2	20	200	104	111	[[KILIMAST94A]-30/MSV-03-1-10-B-1-B-B-1xP84c1F27-4-1-6-B-5-B]F8-3-2-2-1xG16SeqC1F47-2-1-2-1-BBBB-B-xP84c1F26-2-2-6-B-3-B]-3-1-B/CML395]-1-1-B-B/CML-312SR	3.989638095	66	3	0.747075072	-0.196450968	0.000622014	6.320377143	68.25666667	1.916666667	0.871065937	0.684953973
DTMA-112	4	4	4	EntomologyProgram	2011	Mexico	Early	2011_Early_DS_Mexico	2011_DS_Mexico	DS	2	17	169	62	112	[Pob.SEW-HG.B.c0F39-1-1-1-1xMBRC5BcF22-2-1-4-B-B-B-B-2-2-B-B-B/CML442]-1-1-B-B/CML-312SR	1.480914286	84	4	0.58820235	-0.2563831	6.87E-06	2.15438527	85.99333333	3.386666667	0.946423339	0.543598368
DTMA-112	4	4	4	EntomologyProgram	2011	Mexico	Early	2011_Early_DS+heat_Mexico	2011_DS+heat_Mexico	DS	2	30	300	62	112	[Pob.SEW-HG.B.c0F39-1-1-1-1xMBRC5BcF22-2-1-4-B-B-B-B-2-2-B-B-B/CML442]-1-1-B-B/CML-312SR	4.425371429	65	1	0.758862524	-0.324057596	9.18E-09	2.732418007	68.17333333	2.97	0.926349136	0.690393795
DTMA-112	4	4	4	EntomologyProgram	2011	Mexico	Early	2011_Early_WW_Mexico	2011_WW_Mexico	WW	2	30	298	62	112	[Pob.SEW-HG.B.c0F39-1-1-1-1xMBRC5BcF22-2-1-4-B-B-B-B-2-2-B-B-B/CML442]-1-1-B-B/CML-312SR	5.810742857	85	2	0.622697052	0.01243503	0.830164821	7.211536254	85.38	2.423333333	0.887845127	0.599333159
DTMA-112	4	4	4	EntomologyProgram	2011	Thailand	Early	2011_Early_WW_Thailand	2011_WW_Thailand	WW	2	19	189	62	112	[Pob.SEW-HG.B.c0F39-1-1-1-1xMBRC5BcF22-2-1-4-B-B-B-B-2-2-B-B-B/CML442]-1-1-B-B/CML-312SR	4.546404571	57	1	0.772801084	-0.108002697	0.06171739	6.345967229	58.58666667	0.65	0.924855386	0.802649071
DTMA-112	4	4	4	EntomologyProgram	2011	Mexico	Early	2011_Early_DS+heat_Mexico	2011_DS+heat_Mexico	DS	1	1	2	62	112	[Pob.SEW-HG.B.c0F39-1-1-1-1xMBRC5BcF22-2-1-4-B-B-B-B-2-2-B-B-B/CML442]-1-1-B-B/CML-312SR	1.952838095	68	1	0.758862524	-0.324057596	9.18E-09	2.732418007	68.17333333	2.97	0.926349136	0.690393795
DTMA-112	4	4	4	EntomologyProgram	2011	Mexico	Early	2011_Early_WW_Mexico	2011_WW_Mexico	WW	1	9	82	62	112	[Pob.SEW-HG.B.c0F39-1-1-1-1xMBRC5BcF22-2-1-4-B-B-B-B-2-2-B-B-B/CML442]-1-1-B-B/CML-312SR	7.119390476	85	1	0.622697052	0.01243503	0.830164821	7.211536254	85.38	2.423333333	0.887845127	0.599333159
DTMA-112	4	4	4	EntomologyProgram	2011	Mexico	Early	2011_Early_WW+heat_Mexico	2011_WW+heat_Mexico	WW	2	19	183	62	112	[Pob.SEW-HG.B.c0F39-1-1-1-1xMBRC5BcF22-2-1-4-B-B-B-B-2-2-B-B-B/CML442]-1-1-B-B/CML-312SR	5.437257143	68	1	0.747075072	-0.196450968	0.000622014	6.320377143	68.25666667	1.916666667	0.871065937	0.684953973
DTMA-112	4	4	4	EntomologyProgram	2010	Mexico	Early	2010_Early_DS_Mexico	2010_DS_Mexico	DS	1	3	28	62	112	[Pob.SEW-HG.B.c0F39-1-1-1-1xMBRC5BcF22-2-1-4-B-B-B-B-2-2-B-B-B/CML442]-1-1-B-B/CML-312SR	3.63511619	81	0	0.732228157	0.084078864	0.146284109	3.130995596	80.77666667	2.273333333	0.927700745	0.703011848
DTMA-112	4	4	4	EntomologyProgram	2010	Zimbabwe	Early	2010_Early_DS_Zimbabwe	2010_DS_Zimbabwe	DS	1	14	138	62	112	[Pob.SEW-HG.B.c0F39-1-1-1-1xMBRC5BcF22-2-1-4-B-B-B-B-2-2-B-B-B/CML442]-1-1-B-B/CML-312SR	1.177874286	84	1	0.476735157	-0.260138958	5.16E-06	1.104686893	83.96666667	2.36	0.692934466	0.139359673
DTMA-112	4	4	4	EntomologyProgram	2011	Mexico	Early	2011_Early_DS_Mexico	2011_DS_Mexico	DS	1	15	150	62	112	[Pob.SEW-HG.B.c0F39-1-1-1-1xMBRC5BcF22-2-1-4-B-B-B-B-2-2-B-B-B/CML442]-1-1-B-B/CML-312SR	1.166780952	87	4	0.58820235	-0.2563831	6.87E-06	2.15438527	85.99333333	3.386666667	0.946423339	0.543598368
DTMA-112	4	4	4	EntomologyProgram	2011	Thailand	Early	2011_Early_WW_Thailand	2011_WW_Thailand	WW	1	1	7	62	112	[Pob.SEW-HG.B.c0F39-1-1-1-1xMBRC5BcF22-2-1-4-B-B-B-B-2-2-B-B-B/CML442]-1-1-B-B/CML-312SR	5.870689524	58	0	0.772801084	-0.108002697	0.06171739	6.345967229	58.58666667	0.65	0.924855386	0.802649071
DTMA-112	4	4	4	EntomologyProgram	2010	Thailand	Early	2010_Early_WW_Thailand	2010_WW_Thailand	WW	1	5	42	62	112	[Pob.SEW-HG.B.c0F39-1-1-1-1xMBRC5BcF22-2-1-4-B-B-B-B-2-2-B-B-B/CML442]-1-1-B-B/CML-312SR	7.296548571	60	4	0.750000566	0.074097413	0.200613017	7.225239375	56.36666667	4.922818792	1.68E-07	0.072579235
DTMA-112	4	4	4	EntomologyProgram	2010	Mexico	Early	2010_Early_WW+heat_Mexico	2010_WW+heat_Mexico	WW	1	6	56	62	112	[Pob.SEW-HG.B.c0F39-1-1-1-1xMBRC5BcF22-2-1-4-B-B-B-B-2-2-B-B-B/CML442]-1-1-B-B/CML-312SR	7.88952381	71	2	0.880485615	-0.215498107	0.000169072	7.460816254	72.87333333	1.68	0.814529362	0.642321995
DTMA-112	4	4	4	EntomologyProgram	2010	Mexico	Early	2010_Early_WW+heat_Mexico	2010_WW+heat_Mexico	WW	2	23	223	62	112	[Pob.SEW-HG.B.c0F39-1-1-1-1xMBRC5BcF22-2-1-4-B-B-B-B-2-2-B-B-B/CML442]-1-1-B-B/CML-312SR	6.792228571	74	1	0.880485615	-0.215498107	0.000169072	7.460816254	72.87333333	1.68	0.814529362	0.642321995
DTMA-112	4	4	4	EntomologyProgram	2011	Thailand	Early	2011_Early_DS_Thailand	2011_DS_Thailand	DS	2	24	237	62	112	[Pob.SEW-HG.B.c0F39-1-1-1-1xMBRC5BcF22-2-1-4-B-B-B-B-2-2-B-B-B/CML442]-1-1-B-B/CML-312SR	2.61008	56	2	0.732912294	-0.287679313	3.99E-07	2.882477104	57.13666667	2.273333333	0.927862321	0.691888296
DTMA-112	4	4	4	EntomologyProgram	2011	Mexico	Early	2011_Early_WW+heat_Mexico	2011_WW+heat_Mexico	WW	1	10	91	62	112	[Pob.SEW-HG.B.c0F39-1-1-1-1xMBRC5BcF22-2-1-4-B-B-B-B-2-2-B-B-B/CML442]-1-1-B-B/CML-312SR	5.005866667	68	1	0.747075072	-0.196450968	0.000622014	6.320377143	68.25666667	1.916666667	0.871065937	0.684953973
DTMA-112	4	4	4	EntomologyProgram	2010	Mexico	Early	2010_Early_DS+heat_Mexico	2010_DS+heat_Mexico	DS	2	28	277	62	112	[Pob.SEW-HG.B.c0F39-1-1-1-1xMBRC5BcF22-2-1-4-B-B-B-B-2-2-B-B-B/CML442]-1-1-B-B/CML-312SR	0.421505662	73	8	0.495559764	-0.336198283	3.57E-09	0.326016241	73.91333333	12.34666667	0.818332529	0.385530731
DTMA-112	4	4	4	EntomologyProgram	2010	Mexico	Early	2010_Early_WW_Mexico	2010_WW_Mexico	WW	1	5	41	62	112	[Pob.SEW-HG.B.c0F39-1-1-1-1xMBRC5BcF22-2-1-4-B-B-B-B-2-2-B-B-B/CML442]-1-1-B-B/CML-312SR	5.810742857	77	4	0.796036009	0.166874362	0.003747919	7.403343848	79.43333333	2.713333333	0.880141991	0.536586787
DTMA-112	4	4	4	EntomologyProgram	2010	Zimbabwe	Early	2010_Early_DS_Zimbabwe	2010_DS_Zimbabwe	DS	2	16	158	62	112	[Pob.SEW-HG.B.c0F39-1-1-1-1xMBRC5BcF22-2-1-4-B-B-B-B-2-2-B-B-B/CML442]-1-1-B-B/CML-312SR	1.754648381	83	1	0.476735157	-0.260138958	5.16E-06	1.104686893	83.96666667	2.36	0.692934466	0.139359673
DTMA-112	4	4	4	EntomologyProgram	2010	Thailand	Early	2010_Early_DS_Thailand	2010_DS_Thailand	DS	2	19	182	62	112	[Pob.SEW-HG.B.c0F39-1-1-1-1xMBRC5BcF22-2-1-4-B-B-B-B-2-2-B-B-B/CML442]-1-1-B-B/CML-312SR	1.754224762	55	6	0.640285856	-0.139514432	0.015597034	2.428854912	56.36666667	4.922818792	0.922878775	0.422572718
DTMA-112	4	4	4	EntomologyProgram	2010	Mexico	Early	2010_Early_DS+heat_Mexico	2010_DS+heat_Mexico	DS	1	11	106	62	112	[Pob.SEW-HG.B.c0F39-1-1-1-1xMBRC5BcF22-2-1-4-B-B-B-B-2-2-B-B-B/CML442]-1-1-B-B/CML-312SR	0.021238663	75	25	0.495559764	-0.336198283	3.57E-09	0.326016241	73.91333333	12.34666667	0.818332529	0.385530731
DTMA-112	4	4	4	EntomologyProgram	2010	Thailand	Early	2010_Early_DS_Thailand	2010_DS_Thailand	DS	1	3	28	62	112	[Pob.SEW-HG.B.c0F39-1-1-1-1xMBRC5BcF22-2-1-4-B-B-B-B-2-2-B-B-B/CML442]-1-1-B-B/CML-312SR	0.49504	57	13	0.640285856	-0.139514432	0.015597034	2.428854912	56.36666667	4.922818792	0.922878775	0.422572718
DTMA-112	4	4	4	EntomologyProgram	2011	Thailand	Early	2011_Early_DS_Thailand	2011_DS_Thailand	DS	1	5	41	62	112	[Pob.SEW-HG.B.c0F39-1-1-1-1xMBRC5BcF22-2-1-4-B-B-B-B-2-2-B-B-B/CML442]-1-1-B-B/CML-312SR	2.191542857	55	4	0.732912294	-0.287679313	3.99E-07	2.882477104	57.13666667	2.273333333	0.927862321	0.691888296
DTMA-112	4	4	4	EntomologyProgram	2010	Mexico	Early	2010_Early_WW_Mexico	2010_WW_Mexico	WW	2	24	237	62	112	[Pob.SEW-HG.B.c0F39-1-1-1-1xMBRC5BcF22-2-1-4-B-B-B-B-2-2-B-B-B/CML442]-1-1-B-B/CML-312SR	7.107809524	77	2	0.796036009	0.166874362	0.003747919	7.403343848	79.43333333	2.713333333	0.880141991	0.536586787
DTMA-112	4	4	4	EntomologyProgram	2010	Mexico	Early	2010_Early_DS_Mexico	2010_DS_Mexico	DS	2	27	265	62	112	[Pob.SEW-HG.B.c0F39-1-1-1-1xMBRC5BcF22-2-1-4-B-B-B-B-2-2-B-B-B/CML442]-1-1-B-B/CML-312SR	2.905660952	81	0	0.732228157	0.084078864	0.146284109	3.130995596	80.77666667	2.273333333	0.927700745	0.703011848
DTMA-112	4	4	4	EntomologyProgram	2010	Thailand	Early	2010_Early_WW_Thailand	2010_WW_Thailand	WW	2	25	245	62	112	[Pob.SEW-HG.B.c0F39-1-1-1-1xMBRC5BcF22-2-1-4-B-B-B-B-2-2-B-B-B/CML442]-1-1-B-B/CML-312SR	7.092230095	57	5	0.750000566	0.074097413	0.200613017	7.225239375	56.36666667	4.922818792	1.68E-07	0.072579235
DTMA-113	4	4	4	EntomologyProgram	2011	Mexico	Early	2011_Early_DS+heat_Mexico	2011_DS+heat_Mexico	DS	2	22	215	57	113	[MBREt/MBRBcC1F4-1-1-3-B-B-B-Bx1760BB1BcoxComp.-B-1-1-1-1-B-B-B/CML395]-1-1-B-B/CML-312SR	2.815619048	68	3	0.758862524	-0.324057596	9.18E-09	2.732418007	68.17333333	2.97	0.926349136	0.690393795
DTMA-113	4	4	4	EntomologyProgram	2011	Mexico	Early	2011_Early_DS+heat_Mexico	2011_DS+heat_Mexico	DS	1	2	16	57	113	[MBREt/MBRBcC1F4-1-1-3-B-B-B-Bx1760BB1BcoxComp.-B-1-1-1-1-B-B-B/CML395]-1-1-B-B/CML-312SR	2.793904762	68	4	0.758862524	-0.324057596	9.18E-09	2.732418007	68.17333333	2.97	0.926349136	0.690393795
DTMA-113	4	4	4	EntomologyProgram	2010	Mexico	Early	2010_Early_DS+heat_Mexico	2010_DS+heat_Mexico	DS	1	14	140	57	113	[MBREt/MBRBcC1F4-1-1-3-B-B-B-Bx1760BB1BcoxComp.-B-1-1-1-1-B-B-B/CML395]-1-1-B-B/CML-312SR	0.123026013	74	9	0.495559764	-0.336198283	3.57E-09	0.326016241	73.91333333	12.34666667	0.818332529	0.385530731
DTMA-113	4	4	4	EntomologyProgram	2010	Mexico	Early	2010_Early_DS_Mexico	2010_DS_Mexico	DS	2	28	273	57	113	[MBREt/MBRBcC1F4-1-1-3-B-B-B-Bx1760BB1BcoxComp.-B-1-1-1-1-B-B-B/CML395]-1-1-B-B/CML-312SR	2.512487619	83	2	0.732228157	0.084078864	0.146284109	3.130995596	80.77666667	2.273333333	0.927700745	0.703011848
DTMA-113	4	4	4	EntomologyProgram	2011	Mexico	Early	2011_Early_WW+heat_Mexico	2011_WW+heat_Mexico	WW	1	1	9	57	113	[MBREt/MBRBcC1F4-1-1-3-B-B-B-Bx1760BB1BcoxComp.-B-1-1-1-1-B-B-B/CML395]-1-1-B-B/CML-312SR	4.334171429	68	2	0.747075072	-0.196450968	0.000622014	6.320377143	68.25666667	1.916666667	0.871065937	0.684953973
DTMA-113	4	4	4	EntomologyProgram	2011	Mexico	Early	2011_Early_WW+heat_Mexico	2011_WW+heat_Mexico	WW	2	20	194	57	113	[MBREt/MBRBcC1F4-1-1-3-B-B-B-Bx1760BB1BcoxComp.-B-1-1-1-1-B-B-B/CML395]-1-1-B-B/CML-312SR	6.213180952	67	3	0.747075072	-0.196450968	0.000622014	6.320377143	68.25666667	1.916666667	0.871065937	0.684953973
DTMA-113	4	4	4	EntomologyProgram	2010	Zimbabwe	Early	2010_Early_DS_Zimbabwe	2010_DS_Zimbabwe	DS	1	10	98	57	113	[MBREt/MBRBcC1F4-1-1-3-B-B-B-Bx1760BB1BcoxComp.-B-1-1-1-1-B-B-B/CML395]-1-1-B-B/CML-312SR	1.582549333	86	1	0.476735157	-0.260138958	5.16E-06	1.104686893	83.96666667	2.36	0.692934466	0.139359673
DTMA-113	4	4	4	EntomologyProgram	2011	Thailand	Early	2011_Early_DS_Thailand	2011_DS_Thailand	DS	1	14	134	57	113	[MBREt/MBRBcC1F4-1-1-3-B-B-B-Bx1760BB1BcoxComp.-B-1-1-1-1-B-B-B/CML395]-1-1-B-B/CML-312SR	1.913636571	58	3	0.732912294	-0.287679313	3.99E-07	2.882477104	57.13666667	2.273333333	0.927862321	0.691888296
DTMA-113	4	4	4	EntomologyProgram	2010	Mexico	Early	2010_Early_WW+heat_Mexico	2010_WW+heat_Mexico	WW	1	6	53	57	113	[MBREt/MBRBcC1F4-1-1-3-B-B-B-Bx1760BB1BcoxComp.-B-1-1-1-1-B-B-B/CML395]-1-1-B-B/CML-312SR	7.423390476	74	1	0.880485615	-0.215498107	0.000169072	7.460816254	72.87333333	1.68	0.814529362	0.642321995
DTMA-113	4	4	4	EntomologyProgram	2010	Zimbabwe	Early	2010_Early_DS_Zimbabwe	2010_DS_Zimbabwe	DS	2	16	156	57	113	[MBREt/MBRBcC1F4-1-1-3-B-B-B-Bx1760BB1BcoxComp.-B-1-1-1-1-B-B-B/CML395]-1-1-B-B/CML-312SR	1.352992508	87	0	0.476735157	-0.260138958	5.16E-06	1.104686893	83.96666667	2.36	0.692934466	0.139359673
DTMA-113	4	4	4	EntomologyProgram	2010	Mexico	Early	2010_Early_DS_Mexico	2010_DS_Mexico	DS	1	5	44	57	113	[MBREt/MBRBcC1F4-1-1-3-B-B-B-Bx1760BB1BcoxComp.-B-1-1-1-1-B-B-B/CML395]-1-1-B-B/CML-312SR	3.228335238	81	4	0.732228157	0.084078864	0.146284109	3.130995596	80.77666667	2.273333333	0.927700745	0.703011848
DTMA-113	4	4	4	EntomologyProgram	2011	Mexico	Early	2011_Early_DS_Mexico	2011_DS_Mexico	DS	2	30	295	57	113	[MBREt/MBRBcC1F4-1-1-3-B-B-B-Bx1760BB1BcoxComp.-B-1-1-1-1-B-B-B/CML395]-1-1-B-B/CML-312SR	1.256533333	87	4	0.58820235	-0.2563831	6.87E-06	2.15438527	85.99333333	3.386666667	0.946423339	0.543598368
DTMA-113	4	4	4	EntomologyProgram	2011	Mexico	Early	2011_Early_WW_Mexico	2011_WW_Mexico	WW	2	23	229	57	113	[MBREt/MBRBcC1F4-1-1-3-B-B-B-Bx1760BB1BcoxComp.-B-1-1-1-1-B-B-B/CML395]-1-1-B-B/CML-312SR	6.835657143	85	3	0.622697052	0.01243503	0.830164821	7.211536254	85.38	2.423333333	0.887845127	0.599333159
DTMA-113	4	4	4	EntomologyProgram	2010	Thailand	Early	2010_Early_WW_Thailand	2010_WW_Thailand	WW	1	6	52	57	113	[MBREt/MBRBcC1F4-1-1-3-B-B-B-Bx1760BB1BcoxComp.-B-1-1-1-1-B-B-B/CML395]-1-1-B-B/CML-312SR	6.738261333	57	3	0.750000566	0.074097413	0.200613017	7.225239375	56.36666667	4.922818792	1.68E-07	0.072579235
DTMA-113	4	4	4	EntomologyProgram	2011	Thailand	Early	2011_Early_WW_Thailand	2011_WW_Thailand	WW	2	18	173	57	113	[MBREt/MBRBcC1F4-1-1-3-B-B-B-Bx1760BB1BcoxComp.-B-1-1-1-1-B-B-B/CML395]-1-1-B-B/CML-312SR	5.86106819	59	0	0.772801084	-0.108002697	0.06171739	6.345967229	58.58666667	0.65	0.924855386	0.802649071
DTMA-113	4	4	4	EntomologyProgram	2011	Mexico	Early	2011_Early_WW_Mexico	2011_WW_Mexico	WW	1	4	34	57	113	[MBREt/MBRBcC1F4-1-1-3-B-B-B-Bx1760BB1BcoxComp.-B-1-1-1-1-B-B-B/CML395]-1-1-B-B/CML-312SR	8.616228571	84	2	0.622697052	0.01243503	0.830164821	7.211536254	85.38	2.423333333	0.887845127	0.599333159
DTMA-113	4	4	4	EntomologyProgram	2010	Mexico	Early	2010_Early_WW_Mexico	2010_WW_Mexico	WW	2	30	291	57	113	[MBREt/MBRBcC1F4-1-1-3-B-B-B-Bx1760BB1BcoxComp.-B-1-1-1-1-B-B-B/CML395]-1-1-B-B/CML-312SR	7.214933333	83	2	0.796036009	0.166874362	0.003747919	7.403343848	79.43333333	2.713333333	0.880141991	0.536586787
DTMA-113	4	4	4	EntomologyProgram	2010	Thailand	Early	2010_Early_WW_Thailand	2010_WW_Thailand	WW	2	20	192	57	113	[MBREt/MBRBcC1F4-1-1-3-B-B-B-Bx1760BB1BcoxComp.-B-1-1-1-1-B-B-B/CML395]-1-1-B-B/CML-312SR	6.589824	57	4	0.750000566	0.074097413	0.200613017	7.225239375	56.36666667	4.922818792	1.68E-07	0.072579235
DTMA-113	4	4	4	EntomologyProgram	2010	Mexico	Early	2010_Early_DS+heat_Mexico	2010_DS+heat_Mexico	DS	2	26	251	57	113	[MBREt/MBRBcC1F4-1-1-3-B-B-B-Bx1760BB1BcoxComp.-B-1-1-1-1-B-B-B/CML395]-1-1-B-B/CML-312SR	0.044703056	77	4	0.495559764	-0.336198283	3.57E-09	0.326016241	73.91333333	12.34666667	0.818332529	0.385530731
DTMA-113	4	4	4	EntomologyProgram	2010	Mexico	Early	2010_Early_WW_Mexico	2010_WW_Mexico	WW	1	14	134	57	113	[MBREt/MBRBcC1F4-1-1-3-B-B-B-Bx1760BB1BcoxComp.-B-1-1-1-1-B-B-B/CML395]-1-1-B-B/CML-312SR	7.084647619	79	4	0.796036009	0.166874362	0.003747919	7.403343848	79.43333333	2.713333333	0.880141991	0.536586787
DTMA-113	4	4	4	EntomologyProgram	2011	Thailand	Early	2011_Early_WW_Thailand	2011_WW_Thailand	WW	1	9	89	57	113	[MBREt/MBRBcC1F4-1-1-3-B-B-B-Bx1760BB1BcoxComp.-B-1-1-1-1-B-B-B/CML395]-1-1-B-B/CML-312SR	5.439451429	59	0	0.772801084	-0.108002697	0.06171739	6.345967229	58.58666667	0.65	0.924855386	0.802649071
DTMA-113	4	4	4	EntomologyProgram	2010	Mexico	Early	2010_Early_WW+heat_Mexico	2010_WW+heat_Mexico	WW	2	30	292	57	113	[MBREt/MBRBcC1F4-1-1-3-B-B-B-Bx1760BB1BcoxComp.-B-1-1-1-1-B-B-B/CML395]-1-1-B-B/CML-312SR	6.111847619	74	1	0.880485615	-0.215498107	0.000169072	7.460816254	72.87333333	1.68	0.814529362	0.642321995
DTMA-113	4	4	4	EntomologyProgram	2011	Mexico	Early	2011_Early_DS_Mexico	2011_DS_Mexico	DS	1	3	26	57	113	[MBREt/MBRBcC1F4-1-1-3-B-B-B-Bx1760BB1BcoxComp.-B-1-1-1-1-B-B-B/CML395]-1-1-B-B/CML-312SR	2.424761905	86	3	0.58820235	-0.2563831	6.87E-06	2.15438527	85.99333333	3.386666667	0.946423339	0.543598368
DTMA-113	4	4	4	EntomologyProgram	2010	Thailand	Early	2010_Early_DS_Thailand	2010_DS_Thailand	DS	2	17	162	57	113	[MBREt/MBRBcC1F4-1-1-3-B-B-B-Bx1760BB1BcoxComp.-B-1-1-1-1-B-B-B/CML395]-1-1-B-B/CML-312SR	0.529536	57	14	0.640285856	-0.139514432	0.015597034	2.428854912	56.36666667	4.922818792	0.922878775	0.422572718
DTMA-113	4	4	4	EntomologyProgram	2010	Thailand	Early	2010_Early_DS_Thailand	2010_DS_Thailand	DS	1	5	49	57	113	[MBREt/MBRBcC1F4-1-1-3-B-B-B-Bx1760BB1BcoxComp.-B-1-1-1-1-B-B-B/CML395]-1-1-B-B/CML-312SR	2.704042667	57	4	0.640285856	-0.139514432	0.015597034	2.428854912	56.36666667	4.922818792	0.922878775	0.422572718
DTMA-113	4	4	4	EntomologyProgram	2011	Thailand	Early	2011_Early_DS_Thailand	2011_DS_Thailand	DS	2	30	291	57	113	[MBREt/MBRBcC1F4-1-1-3-B-B-B-Bx1760BB1BcoxComp.-B-1-1-1-1-B-B-B/CML395]-1-1-B-B/CML-312SR	3.426608762	57	1	0.732912294	-0.287679313	3.99E-07	2.882477104	57.13666667	2.273333333	0.927862321	0.691888296
DTMA-114	4	4	4	EntomologyProgram	2010	Mexico	Early	2010_Early_DS+heat_Mexico	2010_DS+heat_Mexico	DS	1	3	25	82	114	[P591c4F31-1-1-2-B-B-B/CML312SR]-1-1-B-B/CML-312SR	0.513030175	71	8	0.495559764	-0.336198283	3.57E-09	0.326016241	73.91333333	12.34666667	0.818332529	0.385530731
DTMA-114	4	4	4	EntomologyProgram	2011	Mexico	Early	2011_Early_WW_Mexico	2011_WW_Mexico	WW	1	4	37	82	114	[P591c4F31-1-1-2-B-B-B/CML312SR]-1-1-B-B/CML-312SR	8.975238095	82	2	0.622697052	0.01243503	0.830164821	7.211536254	85.38	2.423333333	0.887845127	0.599333159
DTMA-114	4	4	4	EntomologyProgram	2010	Mexico	Early	2010_Early_DS_Mexico	2010_DS_Mexico	DS	2	17	170	82	114	[P591c4F31-1-1-2-B-B-B/CML312SR]-1-1-B-B/CML-312SR	3.75063619	82	1	0.732228157	0.084078864	0.146284109	3.130995596	80.77666667	2.273333333	0.927700745	0.703011848
DTMA-114	4	4	4	EntomologyProgram	2010	Mexico	Early	2010_Early_WW_Mexico	2010_WW_Mexico	WW	1	11	102	82	114	[P591c4F31-1-1-2-B-B-B/CML312SR]-1-1-B-B/CML-312SR	7.104914286	81	2	0.796036009	0.166874362	0.003747919	7.403343848	79.43333333	2.713333333	0.880141991	0.536586787
DTMA-114	4	4	4	EntomologyProgram	2011	Mexico	Early	2011_Early_WW_Mexico	2011_WW_Mexico	WW	2	17	166	82	114	[P591c4F31-1-1-2-B-B-B/CML312SR]-1-1-B-B/CML-312SR	8.352761905	86	2	0.622697052	0.01243503	0.830164821	7.211536254	85.38	2.423333333	0.887845127	0.599333159
DTMA-114	4	4	4	EntomologyProgram	2010	Mexico	Early	2010_Early_DS_Mexico	2010_DS_Mexico	DS	1	15	142	82	114	[P591c4F31-1-1-2-B-B-B/CML312SR]-1-1-B-B/CML-312SR	3.613257143	80	1	0.732228157	0.084078864	0.146284109	3.130995596	80.77666667	2.273333333	0.927700745	0.703011848
DTMA-114	4	4	4	EntomologyProgram	2011	Mexico	Early	2011_Early_DS+heat_Mexico	2011_DS+heat_Mexico	DS	2	18	171	82	114	[P591c4F31-1-1-2-B-B-B/CML312SR]-1-1-B-B/CML-312SR	3.074742857	66	1	0.758862524	-0.324057596	9.18E-09	2.732418007	68.17333333	2.97	0.926349136	0.690393795
DTMA-114	4	4	4	EntomologyProgram	2010	Zimbabwe	Early	2010_Early_DS_Zimbabwe	2010_DS_Zimbabwe	DS	1	11	110	82	114	[P591c4F31-1-1-2-B-B-B/CML312SR]-1-1-B-B/CML-312SR	0.344417524	87	1	0.476735157	-0.260138958	5.16E-06	1.104686893	83.96666667	2.36	0.692934466	0.139359673
DTMA-114	4	4	4	EntomologyProgram	2010	Zimbabwe	Early	2010_Early_DS_Zimbabwe	2010_DS_Zimbabwe	DS	2	24	240	82	114	[P591c4F31-1-1-2-B-B-B/CML312SR]-1-1-B-B/CML-312SR	1.471939048	83	3	0.476735157	-0.260138958	5.16E-06	1.104686893	83.96666667	2.36	0.692934466	0.139359673
DTMA-114	4	4	4	EntomologyProgram	2011	Mexico	Early	2011_Early_DS_Mexico	2011_DS_Mexico	DS	2	17	164	82	114	[P591c4F31-1-1-2-B-B-B/CML312SR]-1-1-B-B/CML-312SR	1.593828571	84	3	0.58820235	-0.2563831	6.87E-06	2.15438527	85.99333333	3.386666667	0.946423339	0.543598368
DTMA-114	4	4	4	EntomologyProgram	2011	Mexico	Early	2011_Early_DS+heat_Mexico	2011_DS+heat_Mexico	DS	1	8	72	82	114	[P591c4F31-1-1-2-B-B-B/CML312SR]-1-1-B-B/CML-312SR	1.543161905	68	6	0.758862524	-0.324057596	9.18E-09	2.732418007	68.17333333	2.97	0.926349136	0.690393795
DTMA-114	4	4	4	EntomologyProgram	2010	Mexico	Early	2010_Early_DS+heat_Mexico	2010_DS+heat_Mexico	DS	2	30	296	82	114	[P591c4F31-1-1-2-B-B-B/CML312SR]-1-1-B-B/CML-312SR	1.14024863	69	4	0.495559764	-0.336198283	3.57E-09	0.326016241	73.91333333	12.34666667	0.818332529	0.385530731
DTMA-114	4	4	4	EntomologyProgram	2010	Thailand	Early	2010_Early_DS_Thailand	2010_DS_Thailand	DS	1	6	59	82	114	[P591c4F31-1-1-2-B-B-B/CML312SR]-1-1-B-B/CML-312SR	2.087588571	54	3	0.640285856	-0.139514432	0.015597034	2.428854912	56.36666667	4.922818792	0.922878775	0.422572718
DTMA-114	4	4	4	EntomologyProgram	2010	Thailand	Early	2010_Early_DS_Thailand	2010_DS_Thailand	DS	2	30	299	82	114	[P591c4F31-1-1-2-B-B-B/CML312SR]-1-1-B-B/CML-312SR	2.203513905	55	2	0.640285856	-0.139514432	0.015597034	2.428854912	56.36666667	4.922818792	0.922878775	0.422572718
DTMA-114	4	4	4	EntomologyProgram	2011	Mexico	Early	2011_Early_WW+heat_Mexico	2011_WW+heat_Mexico	WW	1	15	150	82	114	[P591c4F31-1-1-2-B-B-B/CML312SR]-1-1-B-B/CML-312SR	7.351009524	67	0	0.747075072	-0.196450968	0.000622014	6.320377143	68.25666667	1.916666667	0.871065937	0.684953973
DTMA-114	4	4	4	EntomologyProgram	2010	Mexico	Early	2010_Early_WW+heat_Mexico	2010_WW+heat_Mexico	WW	1	5	41	82	114	[P591c4F31-1-1-2-B-B-B/CML312SR]-1-1-B-B/CML-312SR	7.4176	71	1	0.880485615	-0.215498107	0.000169072	7.460816254	72.87333333	1.68	0.814529362	0.642321995
DTMA-114	4	4	4	EntomologyProgram	2011	Mexico	Early	2011_Early_WW+heat_Mexico	2011_WW+heat_Mexico	WW	2	18	173	82	114	[P591c4F31-1-1-2-B-B-B/CML312SR]-1-1-B-B/CML-312SR	6.757485714	66	2	0.747075072	-0.196450968	0.000622014	6.320377143	68.25666667	1.916666667	0.871065937	0.684953973
DTMA-114	4	4	4	EntomologyProgram	2011	Mexico	Early	2011_Early_DS_Mexico	2011_DS_Mexico	DS	1	7	70	82	114	[P591c4F31-1-1-2-B-B-B/CML312SR]-1-1-B-B/CML-312SR	2.915504762	85	4	0.58820235	-0.2563831	6.87E-06	2.15438527	85.99333333	3.386666667	0.946423339	0.543598368
DTMA-114	4	4	4	EntomologyProgram	2010	Mexico	Early	2010_Early_WW_Mexico	2010_WW_Mexico	WW	2	30	296	82	114	[P591c4F31-1-1-2-B-B-B/CML312SR]-1-1-B-B/CML-312SR	7.588419048	80	2	0.796036009	0.166874362	0.003747919	7.403343848	79.43333333	2.713333333	0.880141991	0.536586787
DTMA-114	4	4	4	EntomologyProgram	2011	Thailand	Early	2011_Early_WW_Thailand	2011_WW_Thailand	WW	2	16	151	82	114	[P591c4F31-1-1-2-B-B-B/CML312SR]-1-1-B-B/CML-312SR	5.612867048	57	0	0.772801084	-0.108002697	0.06171739	6.345967229	58.58666667	0.65	0.924855386	0.802649071
DTMA-114	4	4	4	EntomologyProgram	2010	Thailand	Early	2010_Early_WW_Thailand	2010_WW_Thailand	WW	2	18	179	82	114	[P591c4F31-1-1-2-B-B-B/CML312SR]-1-1-B-B/CML-312SR	7.138986667	57	4	0.750000566	0.074097413	0.200613017	7.225239375	56.36666667	4.922818792	1.68E-07	0.072579235
DTMA-114	4	4	4	EntomologyProgram	2010	Mexico	Early	2010_Early_WW+heat_Mexico	2010_WW+heat_Mexico	WW	2	26	253	82	114	[P591c4F31-1-1-2-B-B-B/CML312SR]-1-1-B-B/CML-312SR	7.304685714	71	4	0.880485615	-0.215498107	0.000169072	7.460816254	72.87333333	1.68	0.814529362	0.642321995
DTMA-114	4	4	4	EntomologyProgram	2011	Thailand	Early	2011_Early_DS_Thailand	2011_DS_Thailand	DS	1	11	102	82	114	[P591c4F31-1-1-2-B-B-B/CML312SR]-1-1-B-B/CML-312SR	2.281590857	57	1	0.732912294	-0.287679313	3.99E-07	2.882477104	57.13666667	2.273333333	0.927862321	0.691888296
DTMA-114	4	4	4	EntomologyProgram	2010	Thailand	Early	2010_Early_WW_Thailand	2010_WW_Thailand	WW	1	9	89	82	114	[P591c4F31-1-1-2-B-B-B/CML312SR]-1-1-B-B/CML-312SR	6.127420952	55	6	0.750000566	0.074097413	0.200613017	7.225239375	56.36666667	4.922818792	1.68E-07	0.072579235
DTMA-114	4	4	4	EntomologyProgram	2011	Thailand	Early	2011_Early_WW_Thailand	2011_WW_Thailand	WW	1	10	99	82	114	[P591c4F31-1-1-2-B-B-B/CML312SR]-1-1-B-B/CML-312SR	6.577371429	57	0	0.772801084	-0.108002697	0.06171739	6.345967229	58.58666667	0.65	0.924855386	0.802649071
DTMA-114	4	4	4	EntomologyProgram	2011	Thailand	Early	2011_Early_DS_Thailand	2011_DS_Thailand	DS	2	30	296	82	114	[P591c4F31-1-1-2-B-B-B/CML312SR]-1-1-B-B/CML-312SR	4.449261714	55	0	0.732912294	-0.287679313	3.99E-07	2.882477104	57.13666667	2.273333333	0.927862321	0.691888296
DTMA-115	4	4	4	EntomologyProgram	2010	Thailand	Early	2010_Early_DS_Thailand	2010_DS_Thailand	DS	2	26	258	61	115	[Cuba/GuadC3F34-2-1-1-B-B-BxCML264Q]-1-1-B-B/CML-312SR	2.175268571	56	5	0.640285856	-0.139514432	0.015597034	2.428854912	56.36666667	4.922818792	0.922878775	0.422572718
DTMA-115	4	4	4	EntomologyProgram	2011	Mexico	Early	2011_Early_WW+heat_Mexico	2011_WW+heat_Mexico	WW	2	22	219	61	115	[Cuba/GuadC3F34-2-1-1-B-B-BxCML264Q]-1-1-B-B/CML-312SR	4.684495238	72	2	0.747075072	-0.196450968	0.000622014	6.320377143	68.25666667	1.916666667	0.871065937	0.684953973
DTMA-115	4	4	4	EntomologyProgram	2011	Mexico	Early	2011_Early_WW_Mexico	2011_WW_Mexico	WW	2	25	249	61	115	[Cuba/GuadC3F34-2-1-1-B-B-BxCML264Q]-1-1-B-B/CML-312SR	6.679314286	86	4	0.622697052	0.01243503	0.830164821	7.211536254	85.38	2.423333333	0.887845127	0.599333159
DTMA-115	4	4	4	EntomologyProgram	2011	Mexico	Early	2011_Early_WW_Mexico	2011_WW_Mexico	WW	1	1	7	61	115	[Cuba/GuadC3F34-2-1-1-B-B-BxCML264Q]-1-1-B-B/CML-312SR	7.591314286	84	3	0.622697052	0.01243503	0.830164821	7.211536254	85.38	2.423333333	0.887845127	0.599333159
DTMA-115	4	4	4	EntomologyProgram	2010	Thailand	Early	2010_Early_WW_Thailand	2010_WW_Thailand	WW	1	12	115	61	115	[Cuba/GuadC3F34-2-1-1-B-B-BxCML264Q]-1-1-B-B/CML-312SR	6.904618667	56	3	0.750000566	0.074097413	0.200613017	7.225239375	56.36666667	4.922818792	1.68E-07	0.072579235
DTMA-115	4	4	4	EntomologyProgram	2010	Thailand	Early	2010_Early_DS_Thailand	2010_DS_Thailand	DS	1	8	78	61	115	[Cuba/GuadC3F34-2-1-1-B-B-BxCML264Q]-1-1-B-B/CML-312SR	1.62296381	56	11	0.640285856	-0.139514432	0.015597034	2.428854912	56.36666667	4.922818792	0.922878775	0.422572718
DTMA-115	4	4	4	EntomologyProgram	2011	Mexico	Early	2011_Early_DS+heat_Mexico	2011_DS+heat_Mexico	DS	2	17	166	61	115	[Cuba/GuadC3F34-2-1-1-B-B-BxCML264Q]-1-1-B-B/CML-312SR	1.614095238	68	3	0.758862524	-0.324057596	9.18E-09	2.732418007	68.17333333	2.97	0.926349136	0.690393795
DTMA-115	4	4	4	EntomologyProgram	2010	Zimbabwe	Early	2010_Early_DS_Zimbabwe	2010_DS_Zimbabwe	DS	2	23	224	61	115	[Cuba/GuadC3F34-2-1-1-B-B-BxCML264Q]-1-1-B-B/CML-312SR	0.836605968	82	4	0.476735157	-0.260138958	5.16E-06	1.104686893	83.96666667	2.36	0.692934466	0.139359673
DTMA-115	4	4	4	EntomologyProgram	2011	Mexico	Early	2011_Early_WW+heat_Mexico	2011_WW+heat_Mexico	WW	1	6	54	61	115	[Cuba/GuadC3F34-2-1-1-B-B-BxCML264Q]-1-1-B-B/CML-312SR	7.180190476	71	1	0.747075072	-0.196450968	0.000622014	6.320377143	68.25666667	1.916666667	0.871065937	0.684953973
DTMA-115	4	4	4	EntomologyProgram	2010	Mexico	Early	2010_Early_DS_Mexico	2010_DS_Mexico	DS	1	10	95	61	115	[Cuba/GuadC3F34-2-1-1-B-B-BxCML264Q]-1-1-B-B/CML-312SR	3.548114286	81	3	0.732228157	0.084078864	0.146284109	3.130995596	80.77666667	2.273333333	0.927700745	0.703011848
DTMA-115	4	4	4	EntomologyProgram	2010	Zimbabwe	Early	2010_Early_DS_Zimbabwe	2010_DS_Zimbabwe	DS	1	2	20	61	115	[Cuba/GuadC3F34-2-1-1-B-B-BxCML264Q]-1-1-B-B/CML-312SR	0.696106667	81	5	0.476735157	-0.260138958	5.16E-06	1.104686893	83.96666667	2.36	0.692934466	0.139359673
DTMA-115	4	4	4	EntomologyProgram	2010	Mexico	Early	2010_Early_WW+heat_Mexico	2010_WW+heat_Mexico	WW	1	13	122	61	115	[Cuba/GuadC3F34-2-1-1-B-B-BxCML264Q]-1-1-B-B/CML-312SR	7.866361905	73	2	0.880485615	-0.215498107	0.000169072	7.460816254	72.87333333	1.68	0.814529362	0.642321995
DTMA-115	4	4	4	EntomologyProgram	2010	Mexico	Early	2010_Early_DS+heat_Mexico	2010_DS+heat_Mexico	DS	2	22	216	61	115	[Cuba/GuadC3F34-2-1-1-B-B-BxCML264Q]-1-1-B-B/CML-312SR	0.422451861	72	10	0.495559764	-0.336198283	3.57E-09	0.326016241	73.91333333	12.34666667	0.818332529	0.385530731
DTMA-115	4	4	4	EntomologyProgram	2010	Mexico	Early	2010_Early_WW_Mexico	2010_WW_Mexico	WW	1	11	103	61	115	[Cuba/GuadC3F34-2-1-1-B-B-BxCML264Q]-1-1-B-B/CML-312SR	7.829158095	78	4	0.796036009	0.166874362	0.003747919	7.403343848	79.43333333	2.713333333	0.880141991	0.536586787
DTMA-115	4	4	4	EntomologyProgram	2010	Mexico	Early	2010_Early_WW_Mexico	2010_WW_Mexico	WW	2	17	167	61	115	[Cuba/GuadC3F34-2-1-1-B-B-BxCML264Q]-1-1-B-B/CML-312SR	7.926293333	78	3	0.796036009	0.166874362	0.003747919	7.403343848	79.43333333	2.713333333	0.880141991	0.536586787
DTMA-115	4	4	4	EntomologyProgram	2011	Mexico	Early	2011_Early_DS+heat_Mexico	2011_DS+heat_Mexico	DS	1	3	30	61	115	[Cuba/GuadC3F34-2-1-1-B-B-BxCML264Q]-1-1-B-B/CML-312SR	2.877866667	69	4	0.758862524	-0.324057596	9.18E-09	2.732418007	68.17333333	2.97	0.926349136	0.690393795
DTMA-115	4	4	4	EntomologyProgram	2011	Thailand	Early	2011_Early_DS_Thailand	2011_DS_Thailand	DS	2	17	167	61	115	[Cuba/GuadC3F34-2-1-1-B-B-BxCML264Q]-1-1-B-B/CML-312SR	3.808451048	57	3	0.732912294	-0.287679313	3.99E-07	2.882477104	57.13666667	2.273333333	0.927862321	0.691888296
DTMA-115	4	4	4	EntomologyProgram	2010	Mexico	Early	2010_Early_DS_Mexico	2010_DS_Mexico	DS	2	27	263	61	115	[Cuba/GuadC3F34-2-1-1-B-B-BxCML264Q]-1-1-B-B/CML-312SR	3.036380952	82	3	0.732228157	0.084078864	0.146284109	3.130995596	80.77666667	2.273333333	0.927700745	0.703011848
DTMA-115	4	4	4	EntomologyProgram	2011	Thailand	Early	2011_Early_WW_Thailand	2011_WW_Thailand	WW	1	9	85	61	115	[Cuba/GuadC3F34-2-1-1-B-B-BxCML264Q]-1-1-B-B/CML-312SR	6.330528	58	2	0.772801084	-0.108002697	0.06171739	6.345967229	58.58666667	0.65	0.924855386	0.802649071
DTMA-115	4	4	4	EntomologyProgram	2011	Thailand	Early	2011_Early_WW_Thailand	2011_WW_Thailand	WW	2	24	239	61	115	[Cuba/GuadC3F34-2-1-1-B-B-BxCML264Q]-1-1-B-B/CML-312SR	6.883282286	58	2	0.772801084	-0.108002697	0.06171739	6.345967229	58.58666667	0.65	0.924855386	0.802649071
DTMA-115	4	4	4	EntomologyProgram	2011	Thailand	Early	2011_Early_DS_Thailand	2011_DS_Thailand	DS	1	11	103	61	115	[Cuba/GuadC3F34-2-1-1-B-B-BxCML264Q]-1-1-B-B/CML-312SR	2.299337143	57	4	0.732912294	-0.287679313	3.99E-07	2.882477104	57.13666667	2.273333333	0.927862321	0.691888296
DTMA-115	4	4	4	EntomologyProgram	2011	Mexico	Early	2011_Early_DS_Mexico	2011_DS_Mexico	DS	2	25	246	61	115	[Cuba/GuadC3F34-2-1-1-B-B-BxCML264Q]-1-1-B-B/CML-312SR	1.266666667	86	-5	0.58820235	-0.2563831	6.87E-06	2.15438527	85.99333333	3.386666667	0.946423339	0.543598368
DTMA-115	4	4	4	EntomologyProgram	2010	Mexico	Early	2010_Early_DS+heat_Mexico	2010_DS+heat_Mexico	DS	1	14	136	61	115	[Cuba/GuadC3F34-2-1-1-B-B-BxCML264Q]-1-1-B-B/CML-312SR	0.068670677	73	27	0.495559764	-0.336198283	3.57E-09	0.326016241	73.91333333	12.34666667	0.818332529	0.385530731
DTMA-115	4	4	4	EntomologyProgram	2010	Thailand	Early	2010_Early_WW_Thailand	2010_WW_Thailand	WW	2	28	277	61	115	[Cuba/GuadC3F34-2-1-1-B-B-BxCML264Q]-1-1-B-B/CML-312SR	8.435126857	57	4	0.750000566	0.074097413	0.200613017	7.225239375	56.36666667	4.922818792	1.68E-07	0.072579235
DTMA-115	4	4	4	EntomologyProgram	2011	Mexico	Early	2011_Early_DS_Mexico	2011_DS_Mexico	DS	1	4	32	61	115	[Cuba/GuadC3F34-2-1-1-B-B-BxCML264Q]-1-1-B-B/CML-312SR	3.184761905	84	5	0.58820235	-0.2563831	6.87E-06	2.15438527	85.99333333	3.386666667	0.946423339	0.543598368
DTMA-115	4	4	4	EntomologyProgram	2010	Mexico	Early	2010_Early_WW+heat_Mexico	2010_WW+heat_Mexico	WW	2	20	200	61	115	[Cuba/GuadC3F34-2-1-1-B-B-BxCML264Q]-1-1-B-B/CML-312SR	8.823238095	73	3	0.880485615	-0.215498107	0.000169072	7.460816254	72.87333333	1.68	0.814529362	0.642321995
DTMA-116	3	5	5	EntomologyProgram	2010	Zimbabwe	Early	2010_Early_DS_Zimbabwe	2010_DS_Zimbabwe	DS	2	23	230	58	116	[MBR-ET(W)C1F139-2-1-B-2-B-B-B-B-B-BxMBRC5BcF13-3-1-2-B-B-B-B-1-2-B-B-BxCML264Q]-1-1-B-B/CML-312SR	1.076939175	84	0	0.476735157	-0.260138958	5.16E-06	1.104686893	83.96666667	2.36	0.692934466	0.139359673
DTMA-116	3	5	5	EntomologyProgram	2010	Mexico	Early	2010_Early_DS+heat_Mexico	2010_DS+heat_Mexico	DS	1	6	51	58	116	[MBR-ET(W)C1F139-2-1-B-2-B-B-B-B-B-BxMBRC5BcF13-3-1-2-B-B-B-B-1-2-B-B-BxCML264Q]-1-1-B-B/CML-312SR	0.039673469	72	28	0.495559764	-0.336198283	3.57E-09	0.326016241	73.91333333	12.34666667	0.818332529	0.385530731
DTMA-116	3	5	5	EntomologyProgram	2011	Mexico	Early	2011_Early_WW_Mexico	2011_WW_Mexico	WW	1	8	76	58	116	[MBR-ET(W)C1F139-2-1-B-2-B-B-B-B-B-BxMBRC5BcF13-3-1-2-B-B-B-B-1-2-B-B-BxCML264Q]-1-1-B-B/CML-312SR	7.877942857	86	2	0.622697052	0.01243503	0.830164821	7.211536254	85.38	2.423333333	0.887845127	0.599333159
DTMA-116	3	5	5	EntomologyProgram	2010	Mexico	Early	2010_Early_WW_Mexico	2010_WW_Mexico	WW	1	6	54	58	116	[MBR-ET(W)C1F139-2-1-B-2-B-B-B-B-B-BxMBRC5BcF13-3-1-2-B-B-B-B-1-2-B-B-BxCML264Q]-1-1-B-B/CML-312SR	6.972022857	79	3	0.796036009	0.166874362	0.003747919	7.403343848	79.43333333	2.713333333	0.880141991	0.536586787
DTMA-116	3	5	5	EntomologyProgram	2011	Thailand	Early	2011_Early_WW_Thailand	2011_WW_Thailand	WW	2	24	233	58	116	[MBR-ET(W)C1F139-2-1-B-2-B-B-B-B-B-BxMBRC5BcF13-3-1-2-B-B-B-B-1-2-B-B-BxCML264Q]-1-1-B-B/CML-312SR	6.24549181	59	0	0.772801084	-0.108002697	0.06171739	6.345967229	58.58666667	0.65	0.924855386	0.802649071
DTMA-116	3	5	5	EntomologyProgram	2010	Zimbabwe	Early	2010_Early_DS_Zimbabwe	2010_DS_Zimbabwe	DS	1	3	21	58	116	[MBR-ET(W)C1F139-2-1-B-2-B-B-B-B-B-BxMBRC5BcF13-3-1-2-B-B-B-B-1-2-B-B-BxCML264Q]-1-1-B-B/CML-312SR	0.711320381	83	2	0.476735157	-0.260138958	5.16E-06	1.104686893	83.96666667	2.36	0.692934466	0.139359673
DTMA-116	3	5	5	EntomologyProgram	2010	Mexico	Early	2010_Early_DS+heat_Mexico	2010_DS+heat_Mexico	DS	2	18	179	58	116	[MBR-ET(W)C1F139-2-1-B-2-B-B-B-B-B-BxMBRC5BcF13-3-1-2-B-B-B-B-1-2-B-B-BxCML264Q]-1-1-B-B/CML-312SR	0.680200401	73	6	0.495559764	-0.336198283	3.57E-09	0.326016241	73.91333333	12.34666667	0.818332529	0.385530731
DTMA-116	3	5	5	EntomologyProgram	2011	Thailand	Early	2011_Early_WW_Thailand	2011_WW_Thailand	WW	1	4	35	58	116	[MBR-ET(W)C1F139-2-1-B-2-B-B-B-B-B-BxMBRC5BcF13-3-1-2-B-B-B-B-1-2-B-B-BxCML264Q]-1-1-B-B/CML-312SR	5.817325714	61	0	0.772801084	-0.108002697	0.06171739	6.345967229	58.58666667	0.65	0.924855386	0.802649071
DTMA-116	3	5	5	EntomologyProgram	2010	Mexico	Early	2010_Early_DS_Mexico	2010_DS_Mexico	DS	1	9	85	58	116	[MBR-ET(W)C1F139-2-1-B-2-B-B-B-B-B-BxMBRC5BcF13-3-1-2-B-B-B-B-1-2-B-B-BxCML264Q]-1-1-B-B/CML-312SR	2.887855238	81	1	0.732228157	0.084078864	0.146284109	3.130995596	80.77666667	2.273333333	0.927700745	0.703011848
DTMA-116	3	5	5	EntomologyProgram	2010	Mexico	Early	2010_Early_DS_Mexico	2010_DS_Mexico	DS	2	24	234	58	116	[MBR-ET(W)C1F139-2-1-B-2-B-B-B-B-B-BxMBRC5BcF13-3-1-2-B-B-B-B-1-2-B-B-BxCML264Q]-1-1-B-B/CML-312SR	3.257432381	81	1	0.732228157	0.084078864	0.146284109	3.130995596	80.77666667	2.273333333	0.927700745	0.703011848
DTMA-116	3	5	5	EntomologyProgram	2011	Mexico	Early	2011_Early_DS+heat_Mexico	2011_DS+heat_Mexico	DS	2	26	255	58	116	[MBR-ET(W)C1F139-2-1-B-2-B-B-B-B-B-BxMBRC5BcF13-3-1-2-B-B-B-B-1-2-B-B-BxCML264Q]-1-1-B-B/CML-312SR	3.019733333	67	1	0.758862524	-0.324057596	9.18E-09	2.732418007	68.17333333	2.97	0.926349136	0.690393795
DTMA-116	3	5	5	EntomologyProgram	2010	Thailand	Early	2010_Early_DS_Thailand	2010_DS_Thailand	DS	1	14	132	58	116	[MBR-ET(W)C1F139-2-1-B-2-B-B-B-B-B-BxMBRC5BcF13-3-1-2-B-B-B-B-1-2-B-B-BxCML264Q]-1-1-B-B/CML-312SR	0.716970539	55	6	0.640285856	-0.139514432	0.015597034	2.428854912	56.36666667	4.922818792	0.922878775	0.422572718
DTMA-116	3	5	5	EntomologyProgram	2010	Thailand	Early	2010_Early_DS_Thailand	2010_DS_Thailand	DS	2	16	159	58	116	[MBR-ET(W)C1F139-2-1-B-2-B-B-B-B-B-BxMBRC5BcF13-3-1-2-B-B-B-B-1-2-B-B-BxCML264Q]-1-1-B-B/CML-312SR	0.671533714	57	5	0.640285856	-0.139514432	0.015597034	2.428854912	56.36666667	4.922818792	0.922878775	0.422572718
DTMA-116	3	5	5	EntomologyProgram	2010	Mexico	Early	2010_Early_WW_Mexico	2010_WW_Mexico	WW	2	29	285	58	116	[MBR-ET(W)C1F139-2-1-B-2-B-B-B-B-B-BxMBRC5BcF13-3-1-2-B-B-B-B-1-2-B-B-BxCML264Q]-1-1-B-B/CML-312SR	7.408335238	77	2	0.796036009	0.166874362	0.003747919	7.403343848	79.43333333	2.713333333	0.880141991	0.536586787
DTMA-116	3	5	5	EntomologyProgram	2011	Mexico	Early	2011_Early_WW+heat_Mexico	2011_WW+heat_Mexico	WW	2	20	197	58	116	[MBR-ET(W)C1F139-2-1-B-2-B-B-B-B-B-BxMBRC5BcF13-3-1-2-B-B-B-B-1-2-B-B-BxCML264Q]-1-1-B-B/CML-312SR	7.081752381	67	1	0.747075072	-0.196450968	0.000622014	6.320377143	68.25666667	1.916666667	0.871065937	0.684953973
DTMA-116	3	5	5	EntomologyProgram	2011	Mexico	Early	2011_Early_WW+heat_Mexico	2011_WW+heat_Mexico	WW	1	2	14	58	116	[MBR-ET(W)C1F139-2-1-B-2-B-B-B-B-B-BxMBRC5BcF13-3-1-2-B-B-B-B-1-2-B-B-BxCML264Q]-1-1-B-B/CML-312SR	5.443047619	68	2	0.747075072	-0.196450968	0.000622014	6.320377143	68.25666667	1.916666667	0.871065937	0.684953973
DTMA-116	3	5	5	EntomologyProgram	2011	Mexico	Early	2011_Early_DS_Mexico	2011_DS_Mexico	DS	1	12	113	58	116	[MBR-ET(W)C1F139-2-1-B-2-B-B-B-B-B-BxMBRC5BcF13-3-1-2-B-B-B-B-1-2-B-B-BxCML264Q]-1-1-B-B/CML-312SR	1.420114286	86	2	0.58820235	-0.2563831	6.87E-06	2.15438527	85.99333333	3.386666667	0.946423339	0.543598368
DTMA-116	3	5	5	EntomologyProgram	2011	Mexico	Early	2011_Early_DS_Mexico	2011_DS_Mexico	DS	2	25	249	58	116	[MBR-ET(W)C1F139-2-1-B-2-B-B-B-B-B-BxMBRC5BcF13-3-1-2-B-B-B-B-1-2-B-B-BxCML264Q]-1-1-B-B/CML-312SR	1.150857143	86	1	0.58820235	-0.2563831	6.87E-06	2.15438527	85.99333333	3.386666667	0.946423339	0.543598368
DTMA-116	3	5	5	EntomologyProgram	2011	Mexico	Early	2011_Early_DS+heat_Mexico	2011_DS+heat_Mexico	DS	1	13	130	58	116	[MBR-ET(W)C1F139-2-1-B-2-B-B-B-B-B-BxMBRC5BcF13-3-1-2-B-B-B-B-1-2-B-B-BxCML264Q]-1-1-B-B/CML-312SR	2.038247619	68	3	0.758862524	-0.324057596	9.18E-09	2.732418007	68.17333333	2.97	0.926349136	0.690393795
DTMA-116	3	5	5	EntomologyProgram	2010	Mexico	Early	2010_Early_WW+heat_Mexico	2010_WW+heat_Mexico	WW	1	10	95	58	116	[MBR-ET(W)C1F139-2-1-B-2-B-B-B-B-B-BxMBRC5BcF13-3-1-2-B-B-B-B-1-2-B-B-BxCML264Q]-1-1-B-B/CML-312SR	8.069028571	71	1	0.880485615	-0.215498107	0.000169072	7.460816254	72.87333333	1.68	0.814529362	0.642321995
DTMA-116	3	5	5	EntomologyProgram	2010	Mexico	Early	2010_Early_WW+heat_Mexico	2010_WW+heat_Mexico	WW	2	21	205	58	116	[MBR-ET(W)C1F139-2-1-B-2-B-B-B-B-B-BxMBRC5BcF13-3-1-2-B-B-B-B-1-2-B-B-BxCML264Q]-1-1-B-B/CML-312SR	8.28327619	71	2	0.880485615	-0.215498107	0.000169072	7.460816254	72.87333333	1.68	0.814529362	0.642321995
DTMA-116	3	5	5	EntomologyProgram	2011	Thailand	Early	2011_Early_DS_Thailand	2011_DS_Thailand	DS	1	6	54	58	116	[MBR-ET(W)C1F139-2-1-B-2-B-B-B-B-B-BxMBRC5BcF13-3-1-2-B-B-B-B-1-2-B-B-BxCML264Q]-1-1-B-B/CML-312SR	2.326442667	58	3	0.732912294	-0.287679313	3.99E-07	2.882477104	57.13666667	2.273333333	0.927862321	0.691888296
DTMA-116	3	5	5	EntomologyProgram	2011	Mexico	Early	2011_Early_WW_Mexico	2011_WW_Mexico	WW	2	21	203	58	116	[MBR-ET(W)C1F139-2-1-B-2-B-B-B-B-B-BxMBRC5BcF13-3-1-2-B-B-B-B-1-2-B-B-BxCML264Q]-1-1-B-B/CML-312SR	7.579733333	84	1	0.622697052	0.01243503	0.830164821	7.211536254	85.38	2.423333333	0.887845127	0.599333159
DTMA-116	3	5	5	EntomologyProgram	2010	Thailand	Early	2010_Early_WW_Thailand	2010_WW_Thailand	WW	1	3	28	58	116	[MBR-ET(W)C1F139-2-1-B-2-B-B-B-B-B-BxMBRC5BcF13-3-1-2-B-B-B-B-1-2-B-B-BxCML264Q]-1-1-B-B/CML-312SR	5.581973333	57	13	0.750000566	0.074097413	0.200613017	7.225239375	56.36666667	4.922818792	1.68E-07	0.072579235
DTMA-116	3	5	5	EntomologyProgram	2010	Thailand	Early	2010_Early_WW_Thailand	2010_WW_Thailand	WW	2	18	175	58	116	[MBR-ET(W)C1F139-2-1-B-2-B-B-B-B-B-BxMBRC5BcF13-3-1-2-B-B-B-B-1-2-B-B-BxCML264Q]-1-1-B-B/CML-312SR	5.439817143	54	5	0.750000566	0.074097413	0.200613017	7.225239375	56.36666667	4.922818792	1.68E-07	0.072579235
DTMA-116	3	5	5	EntomologyProgram	2011	Thailand	Early	2011_Early_DS_Thailand	2011_DS_Thailand	DS	2	29	285	58	116	[MBR-ET(W)C1F139-2-1-B-2-B-B-B-B-B-BxMBRC5BcF13-3-1-2-B-B-B-B-1-2-B-B-BxCML264Q]-1-1-B-B/CML-312SR	1.785697524	57	2	0.732912294	-0.287679313	3.99E-07	2.882477104	57.13666667	2.273333333	0.927862321	0.691888296
DTMA-117	4	4	9	EntomologyProgram	2010	Mexico	Early	2010_Early_DS+heat_Mexico	2010_DS+heat_Mexico	DS	1	13	128	27	117	[P591c41y2GENF23-1-1-1-B-B-BxCML486]-1-1-B-B/CML-312SR	0.050315352	73	27	0.495559764	-0.336198283	3.57E-09	0.326016241	73.91333333	12.34666667	0.818332529	0.385530731
DTMA-117	4	4	9	EntomologyProgram	2010	Mexico	Early	2010_Early_DS_Mexico	2010_DS_Mexico	DS	2	17	163	27	117	[P591c41y2GENF23-1-1-1-B-B-BxCML486]-1-1-B-B/CML-312SR	2.711969524	77	4	0.732228157	0.084078864	0.146284109	3.130995596	80.77666667	2.273333333	0.927700745	0.703011848
DTMA-117	4	4	9	EntomologyProgram	2011	Mexico	Early	2011_Early_DS+heat_Mexico	2011_DS+heat_Mexico	DS	2	17	168	27	117	[P591c41y2GENF23-1-1-1-B-B-BxCML486]-1-1-B-B/CML-312SR	1.628571429	66	5	0.758862524	-0.324057596	9.18E-09	2.732418007	68.17333333	2.97	0.926349136	0.690393795
DTMA-117	4	4	9	EntomologyProgram	2011	Mexico	Early	2011_Early_WW_Mexico	2011_WW_Mexico	WW	1	8	74	27	117	[P591c41y2GENF23-1-1-1-B-B-BxCML486]-1-1-B-B/CML-312SR	6.494019048	81	5	0.622697052	0.01243503	0.830164821	7.211536254	85.38	2.423333333	0.887845127	0.599333159
DTMA-117	4	4	9	EntomologyProgram	2010	Mexico	Early	2010_Early_WW_Mexico	2010_WW_Mexico	WW	2	24	235	27	117	[P591c41y2GENF23-1-1-1-B-B-BxCML486]-1-1-B-B/CML-312SR	7.65399619	75	4	0.796036009	0.166874362	0.003747919	7.403343848	79.43333333	2.713333333	0.880141991	0.536586787
DTMA-117	4	4	9	EntomologyProgram	2010	Mexico	Early	2010_Early_DS_Mexico	2010_DS_Mexico	DS	1	9	83	27	117	[P591c41y2GENF23-1-1-1-B-B-BxCML486]-1-1-B-B/CML-312SR	2.825607619	77	4	0.732228157	0.084078864	0.146284109	3.130995596	80.77666667	2.273333333	0.927700745	0.703011848
DTMA-117	4	4	9	EntomologyProgram	2010	Mexico	Early	2010_Early_DS+heat_Mexico	2010_DS+heat_Mexico	DS	2	28	278	27	117	[P591c41y2GENF23-1-1-1-B-B-BxCML486]-1-1-B-B/CML-312SR	0.185854061	71	11	0.495559764	-0.336198283	3.57E-09	0.326016241	73.91333333	12.34666667	0.818332529	0.385530731
DTMA-117	4	4	9	EntomologyProgram	2010	Mexico	Early	2010_Early_WW_Mexico	2010_WW_Mexico	WW	1	11	105	27	117	[P591c41y2GENF23-1-1-1-B-B-BxCML486]-1-1-B-B/CML-312SR	7.182940952	77	4	0.796036009	0.166874362	0.003747919	7.403343848	79.43333333	2.713333333	0.880141991	0.536586787
DTMA-117	4	4	9	EntomologyProgram	2010	Zimbabwe	Early	2010_Early_DS_Zimbabwe	2010_DS_Zimbabwe	DS	2	30	295	27	117	[P591c41y2GENF23-1-1-1-B-B-BxCML486]-1-1-B-B/CML-312SR	0.930602667	82	2	0.476735157	-0.260138958	5.16E-06	1.104686893	83.96666667	2.36	0.692934466	0.139359673
DTMA-117	4	4	9	EntomologyProgram	2011	Mexico	Early	2011_Early_WW_Mexico	2011_WW_Mexico	WW	2	20	196	27	117	[P591c41y2GENF23-1-1-1-B-B-BxCML486]-1-1-B-B/CML-312SR	8.265904762	80	5	0.622697052	0.01243503	0.830164821	7.211536254	85.38	2.423333333	0.887845127	0.599333159
DTMA-117	4	4	9	EntomologyProgram	2011	Thailand	Early	2011_Early_WW_Thailand	2011_WW_Thailand	WW	2	24	232	27	117	[P591c41y2GENF23-1-1-1-B-B-BxCML486]-1-1-B-B/CML-312SR	6.208228571	56	2	0.772801084	-0.108002697	0.06171739	6.345967229	58.58666667	0.65	0.924855386	0.802649071
DTMA-117	4	4	9	EntomologyProgram	2010	Zimbabwe	Early	2010_Early_DS_Zimbabwe	2010_DS_Zimbabwe	DS	1	10	96	27	117	[P591c41y2GENF23-1-1-1-B-B-BxCML486]-1-1-B-B/CML-312SR	2.192684698	79	4	0.476735157	-0.260138958	5.16E-06	1.104686893	83.96666667	2.36	0.692934466	0.139359673
DTMA-117	4	4	9	EntomologyProgram	2010	Thailand	Early	2010_Early_DS_Thailand	2010_DS_Thailand	DS	1	12	118	27	117	[P591c41y2GENF23-1-1-1-B-B-BxCML486]-1-1-B-B/CML-312SR	3.335442286	55	3	0.640285856	-0.139514432	0.015597034	2.428854912	56.36666667	4.922818792	0.922878775	0.422572718
DTMA-117	4	4	9	EntomologyProgram	2010	Thailand	Early	2010_Early_DS_Thailand	2010_DS_Thailand	DS	2	17	166	27	117	[P591c41y2GENF23-1-1-1-B-B-BxCML486]-1-1-B-B/CML-312SR	5.735253333	57	1	0.640285856	-0.139514432	0.015597034	2.428854912	56.36666667	4.922818792	0.922878775	0.422572718
DTMA-117	4	4	9	EntomologyProgram	2011	Mexico	Early	2011_Early_WW+heat_Mexico	2011_WW+heat_Mexico	WW	1	15	145	27	117	[P591c41y2GENF23-1-1-1-B-B-BxCML486]-1-1-B-B/CML-312SR	3.802895238	68	4	0.747075072	-0.196450968	0.000622014	6.320377143	68.25666667	1.916666667	0.871065937	0.684953973
DTMA-117	4	4	9	EntomologyProgram	2011	Mexico	Early	2011_Early_WW+heat_Mexico	2011_WW+heat_Mexico	WW	2	23	230	27	117	[P591c41y2GENF23-1-1-1-B-B-BxCML486]-1-1-B-B/CML-312SR	4.612114286	66	6	0.747075072	-0.196450968	0.000622014	6.320377143	68.25666667	1.916666667	0.871065937	0.684953973
DTMA-117	4	4	9	EntomologyProgram	2010	Mexico	Early	2010_Early_WW+heat_Mexico	2010_WW+heat_Mexico	WW	2	24	233	27	117	[P591c41y2GENF23-1-1-1-B-B-BxCML486]-1-1-B-B/CML-312SR	6.024990476	71	3	0.880485615	-0.215498107	0.000169072	7.460816254	72.87333333	1.68	0.814529362	0.642321995
DTMA-117	4	4	9	EntomologyProgram	2011	Mexico	Early	2011_Early_DS_Mexico	2011_DS_Mexico	DS	1	5	43	27	117	[P591c41y2GENF23-1-1-1-B-B-BxCML486]-1-1-B-B/CML-312SR	2.227885714	83	4	0.58820235	-0.2563831	6.87E-06	2.15438527	85.99333333	3.386666667	0.946423339	0.543598368
DTMA-117	4	4	9	EntomologyProgram	2011	Thailand	Early	2011_Early_WW_Thailand	2011_WW_Thailand	WW	1	8	71	27	117	[P591c41y2GENF23-1-1-1-B-B-BxCML486]-1-1-B-B/CML-312SR	5.416423619	57	2	0.772801084	-0.108002697	0.06171739	6.345967229	58.58666667	0.65	0.924855386	0.802649071
DTMA-117	4	4	9	EntomologyProgram	2011	Mexico	Early	2011_Early_DS_Mexico	2011_DS_Mexico	DS	2	20	192	27	117	[P591c41y2GENF23-1-1-1-B-B-BxCML486]-1-1-B-B/CML-312SR	1.983238095	83	5	0.58820235	-0.2563831	6.87E-06	2.15438527	85.99333333	3.386666667	0.946423339	0.543598368
DTMA-117	4	4	9	EntomologyProgram	2011	Mexico	Early	2011_Early_DS+heat_Mexico	2011_DS+heat_Mexico	DS	1	15	144	27	117	[P591c41y2GENF23-1-1-1-B-B-BxCML486]-1-1-B-B/CML-312SR	3.035657143	67	5	0.758862524	-0.324057596	9.18E-09	2.732418007	68.17333333	2.97	0.926349136	0.690393795
DTMA-117	4	4	9	EntomologyProgram	2011	Thailand	Early	2011_Early_DS_Thailand	2011_DS_Thailand	DS	1	11	105	27	117	[P591c41y2GENF23-1-1-1-B-B-BxCML486]-1-1-B-B/CML-312SR	3.687420952	56	2	0.732912294	-0.287679313	3.99E-07	2.882477104	57.13666667	2.273333333	0.927862321	0.691888296
DTMA-117	4	4	9	EntomologyProgram	2011	Thailand	Early	2011_Early_DS_Thailand	2011_DS_Thailand	DS	2	24	235	27	117	[P591c41y2GENF23-1-1-1-B-B-BxCML486]-1-1-B-B/CML-312SR	4.129737143	56	2	0.732912294	-0.287679313	3.99E-07	2.882477104	57.13666667	2.273333333	0.927862321	0.691888296
DTMA-117	4	4	9	EntomologyProgram	2010	Thailand	Early	2010_Early_WW_Thailand	2010_WW_Thailand	WW	1	8	74	27	117	[P591c41y2GENF23-1-1-1-B-B-BxCML486]-1-1-B-B/CML-312SR	6.628498286	57	2	0.750000566	0.074097413	0.200613017	7.225239375	56.36666667	4.922818792	1.68E-07	0.072579235
DTMA-117	4	4	9	EntomologyProgram	2010	Mexico	Early	2010_Early_WW+heat_Mexico	2010_WW+heat_Mexico	WW	1	10	91	27	117	[P591c41y2GENF23-1-1-1-B-B-BxCML486]-1-1-B-B/CML-312SR	6.30872381	71	2	0.880485615	-0.215498107	0.000169072	7.460816254	72.87333333	1.68	0.814529362	0.642321995
DTMA-117	4	4	9	EntomologyProgram	2010	Thailand	Early	2010_Early_WW_Thailand	2010_WW_Thailand	WW	2	18	178	27	117	[P591c41y2GENF23-1-1-1-B-B-BxCML486]-1-1-B-B/CML-312SR	7.375128381	55	3	0.750000566	0.074097413	0.200613017	7.225239375	56.36666667	4.922818792	1.68E-07	0.072579235
DTMA-118	5	NA	NA	EntomologyProgram	2010	Thailand	Early	2010_Early_DS_Thailand	2010_DS_Thailand	DS	1	11	104	32	118	[Cuba/GuadC3F44-1-3-2-B-B-BxCML486]-1-1-B-B/CML-312SR	1.168152381	56	11	0.640285856	-0.139514432	0.015597034	2.428854912	56.36666667	4.922818792	0.922878775	0.422572718
DTMA-118	5	NA	NA	EntomologyProgram	2010	Thailand	Early	2010_Early_DS_Thailand	2010_DS_Thailand	DS	2	29	289	32	118	[Cuba/GuadC3F44-1-3-2-B-B-BxCML486]-1-1-B-B/CML-312SR	1.995702857	55	2	0.640285856	-0.139514432	0.015597034	2.428854912	56.36666667	4.922818792	0.922878775	0.422572718
DTMA-118	5	NA	NA	EntomologyProgram	2010	Mexico	Early	2010_Early_DS+heat_Mexico	2010_DS+heat_Mexico	DS	1	12	120	32	118	[Cuba/GuadC3F44-1-3-2-B-B-BxCML486]-1-1-B-B/CML-312SR	0.072218386	72	28	0.495559764	-0.336198283	3.57E-09	0.326016241	73.91333333	12.34666667	0.818332529	0.385530731
DTMA-118	5	NA	NA	EntomologyProgram	2011	Mexico	Early	2011_Early_WW+heat_Mexico	2011_WW+heat_Mexico	WW	2	23	229	32	118	[Cuba/GuadC3F44-1-3-2-B-B-BxCML486]-1-1-B-B/CML-312SR	5.880228571	67	2	0.747075072	-0.196450968	0.000622014	6.320377143	68.25666667	1.916666667	0.871065937	0.684953973
DTMA-118	5	NA	NA	EntomologyProgram	2010	Thailand	Early	2010_Early_WW_Thailand	2010_WW_Thailand	WW	2	18	176	32	118	[Cuba/GuadC3F44-1-3-2-B-B-BxCML486]-1-1-B-B/CML-312SR	8.255597714	55	6	0.750000566	0.074097413	0.200613017	7.225239375	56.36666667	4.922818792	1.68E-07	0.072579235
DTMA-118	5	NA	NA	EntomologyProgram	2011	Mexico	Early	2011_Early_DS+heat_Mexico	2011_DS+heat_Mexico	DS	2	27	268	32	118	[Cuba/GuadC3F44-1-3-2-B-B-BxCML486]-1-1-B-B/CML-312SR	3.20792381	66	2	0.758862524	-0.324057596	9.18E-09	2.732418007	68.17333333	2.97	0.926349136	0.690393795
DTMA-118	5	NA	NA	EntomologyProgram	2011	Mexico	Early	2011_Early_WW_Mexico	2011_WW_Mexico	WW	2	17	170	32	118	[Cuba/GuadC3F44-1-3-2-B-B-BxCML486]-1-1-B-B/CML-312SR	7.269942857	88	2	0.622697052	0.01243503	0.830164821	7.211536254	85.38	2.423333333	0.887845127	0.599333159
DTMA-118	5	NA	NA	EntomologyProgram	2010	Thailand	Early	2010_Early_WW_Thailand	2010_WW_Thailand	WW	1	2	14	32	118	[Cuba/GuadC3F44-1-3-2-B-B-BxCML486]-1-1-B-B/CML-312SR	6.91808	58	4	0.750000566	0.074097413	0.200613017	7.225239375	56.36666667	4.922818792	1.68E-07	0.072579235
DTMA-118	5	NA	NA	EntomologyProgram	2010	Zimbabwe	Early	2010_Early_DS_Zimbabwe	2010_DS_Zimbabwe	DS	2	24	234	32	118	[Cuba/GuadC3F44-1-3-2-B-B-BxCML486]-1-1-B-B/CML-312SR	1.258069333	83	1	0.476735157	-0.260138958	5.16E-06	1.104686893	83.96666667	2.36	0.692934466	0.139359673
DTMA-118	5	NA	NA	EntomologyProgram	2010	Mexico	Early	2010_Early_WW_Mexico	2010_WW_Mexico	WW	1	15	150	32	118	[Cuba/GuadC3F44-1-3-2-B-B-BxCML486]-1-1-B-B/CML-312SR	7.9648	79	2	0.796036009	0.166874362	0.003747919	7.403343848	79.43333333	2.713333333	0.880141991	0.536586787
DTMA-118	5	NA	NA	EntomologyProgram	2010	Mexico	Early	2010_Early_DS_Mexico	2010_DS_Mexico	DS	1	1	9	32	118	[Cuba/GuadC3F44-1-3-2-B-B-BxCML486]-1-1-B-B/CML-312SR	3.970819048	78	3	0.732228157	0.084078864	0.146284109	3.130995596	80.77666667	2.273333333	0.927700745	0.703011848
DTMA-118	5	NA	NA	EntomologyProgram	2011	Mexico	Early	2011_Early_WW+heat_Mexico	2011_WW+heat_Mexico	WW	1	7	65	32	118	[Cuba/GuadC3F44-1-3-2-B-B-BxCML486]-1-1-B-B/CML-312SR	6.728533333	66	2	0.747075072	-0.196450968	0.000622014	6.320377143	68.25666667	1.916666667	0.871065937	0.684953973
DTMA-118	5	NA	NA	EntomologyProgram	2010	Mexico	Early	2010_Early_DS+heat_Mexico	2010_DS+heat_Mexico	DS	2	16	157	32	118	[Cuba/GuadC3F44-1-3-2-B-B-BxCML486]-1-1-B-B/CML-312SR	0.507594921	72	9	0.495559764	-0.336198283	3.57E-09	0.326016241	73.91333333	12.34666667	0.818332529	0.385530731
DTMA-118	5	NA	NA	EntomologyProgram	2011	Mexico	Early	2011_Early_DS_Mexico	2011_DS_Mexico	DS	2	23	225	32	118	[Cuba/GuadC3F44-1-3-2-B-B-BxCML486]-1-1-B-B/CML-312SR	2.077333333	85	3	0.58820235	-0.2563831	6.87E-06	2.15438527	85.99333333	3.386666667	0.946423339	0.543598368
DTMA-118	5	NA	NA	EntomologyProgram	2011	Thailand	Early	2011_Early_DS_Thailand	2011_DS_Thailand	DS	1	15	150	32	118	[Cuba/GuadC3F44-1-3-2-B-B-BxCML486]-1-1-B-B/CML-312SR	2.011754667	57	2	0.732912294	-0.287679313	3.99E-07	2.882477104	57.13666667	2.273333333	0.927862321	0.691888296
DTMA-118	5	NA	NA	EntomologyProgram	2010	Mexico	Early	2010_Early_DS_Mexico	2010_DS_Mexico	DS	2	17	169	32	118	[Cuba/GuadC3F44-1-3-2-B-B-BxCML486]-1-1-B-B/CML-312SR	3.25511619	79	3	0.732228157	0.084078864	0.146284109	3.130995596	80.77666667	2.273333333	0.927700745	0.703011848
DTMA-118	5	NA	NA	EntomologyProgram	2010	Mexico	Early	2010_Early_WW+heat_Mexico	2010_WW+heat_Mexico	WW	2	22	217	32	118	[Cuba/GuadC3F44-1-3-2-B-B-BxCML486]-1-1-B-B/CML-312SR	6.853028571	71	1	0.880485615	-0.215498107	0.000169072	7.460816254	72.87333333	1.68	0.814529362	0.642321995
DTMA-118	5	NA	NA	EntomologyProgram	2010	Zimbabwe	Early	2010_Early_DS_Zimbabwe	2010_DS_Zimbabwe	DS	1	12	112	32	118	[Cuba/GuadC3F44-1-3-2-B-B-BxCML486]-1-1-B-B/CML-312SR	0.840301714	84	1	0.476735157	-0.260138958	5.16E-06	1.104686893	83.96666667	2.36	0.692934466	0.139359673
DTMA-118	5	NA	NA	EntomologyProgram	2011	Mexico	Early	2011_Early_DS+heat_Mexico	2011_DS+heat_Mexico	DS	1	9	89	32	118	[Cuba/GuadC3F44-1-3-2-B-B-BxCML486]-1-1-B-B/CML-312SR	1.770438095	68	3	0.758862524	-0.324057596	9.18E-09	2.732418007	68.17333333	2.97	0.926349136	0.690393795
DTMA-118	5	NA	NA	EntomologyProgram	2011	Mexico	Early	2011_Early_WW_Mexico	2011_WW_Mexico	WW	1	1	2	32	118	[Cuba/GuadC3F44-1-3-2-B-B-BxCML486]-1-1-B-B/CML-312SR	8.996952381	82	2	0.622697052	0.01243503	0.830164821	7.211536254	85.38	2.423333333	0.887845127	0.599333159
DTMA-118	5	NA	NA	EntomologyProgram	2011	Mexico	Early	2011_Early_DS_Mexico	2011_DS_Mexico	DS	1	6	54	32	118	[Cuba/GuadC3F44-1-3-2-B-B-BxCML486]-1-1-B-B/CML-312SR	3.539428571	86	2	0.58820235	-0.2563831	6.87E-06	2.15438527	85.99333333	3.386666667	0.946423339	0.543598368
DTMA-118	5	NA	NA	EntomologyProgram	2011	Thailand	Early	2011_Early_DS_Thailand	2011_DS_Thailand	DS	2	16	154	32	118	[Cuba/GuadC3F44-1-3-2-B-B-BxCML486]-1-1-B-B/CML-312SR	1.099782095	56	3	0.732912294	-0.287679313	3.99E-07	2.882477104	57.13666667	2.273333333	0.927862321	0.691888296
DTMA-118	5	NA	NA	EntomologyProgram	2011	Thailand	Early	2011_Early_WW_Thailand	2011_WW_Thailand	WW	1	1	3	32	118	[Cuba/GuadC3F44-1-3-2-B-B-BxCML486]-1-1-B-B/CML-312SR	7.249871238	56	1	0.772801084	-0.108002697	0.06171739	6.345967229	58.58666667	0.65	0.924855386	0.802649071
DTMA-118	5	NA	NA	EntomologyProgram	2011	Thailand	Early	2011_Early_WW_Thailand	2011_WW_Thailand	WW	2	21	206	32	118	[Cuba/GuadC3F44-1-3-2-B-B-BxCML486]-1-1-B-B/CML-312SR	6.561216	56	1	0.772801084	-0.108002697	0.06171739	6.345967229	58.58666667	0.65	0.924855386	0.802649071
DTMA-118	5	NA	NA	EntomologyProgram	2010	Mexico	Early	2010_Early_WW_Mexico	2010_WW_Mexico	WW	2	16	154	32	118	[Cuba/GuadC3F44-1-3-2-B-B-BxCML486]-1-1-B-B/CML-312SR	7.904	78	2	0.796036009	0.166874362	0.003747919	7.403343848	79.43333333	2.713333333	0.880141991	0.536586787
DTMA-118	5	NA	NA	EntomologyProgram	2010	Mexico	Early	2010_Early_WW+heat_Mexico	2010_WW+heat_Mexico	WW	1	15	148	32	118	[Cuba/GuadC3F44-1-3-2-B-B-BxCML486]-1-1-B-B/CML-312SR	7.177295238	71	0	0.880485615	-0.215498107	0.000169072	7.460816254	72.87333333	1.68	0.814529362	0.642321995
DTMA-119	4	4	9	MexicoSubtropical	2011	Mexico	Early	2011_Early_WW_Mexico	2011_WW_Mexico	WW	1	10	92	15	119	[200-7xMAIZSANANDRES-F1-B-xP84c1F26-2-2-4-B-2-B]F93-3-2-1-3xP43C9-1-1-1-1-1-BBBB-1-xP84c1F26-2-2-6-B-3-B]-1-1-BxCML486]-1-1-B-B/CML-312SR	7.987961905	83	2	0.622697052	0.01243503	0.830164821	7.211536254	85.38	2.423333333	0.887845127	0.599333159
DTMA-119	4	4	9	MexicoSubtropical	2010	Mexico	Early	2010_Early_DS_Mexico	2010_DS_Mexico	DS	2	28	275	15	119	[200-7xMAIZSANANDRES-F1-B-xP84c1F26-2-2-4-B-2-B]F93-3-2-1-3xP43C9-1-1-1-1-1-BBBB-1-xP84c1F26-2-2-6-B-3-B]-1-1-BxCML486]-1-1-B-B/CML-312SR	2.101942857	79	2	0.732228157	0.084078864	0.146284109	3.130995596	80.77666667	2.273333333	0.927700745	0.703011848
DTMA-119	4	4	9	MexicoSubtropical	2010	Mexico	Early	2010_Early_DS+heat_Mexico	2010_DS+heat_Mexico	DS	2	20	193	15	119	[200-7xMAIZSANANDRES-F1-B-xP84c1F26-2-2-4-B-2-B]F93-3-2-1-3xP43C9-1-1-1-1-1-BBBB-1-xP84c1F26-2-2-6-B-3-B]-1-1-BxCML486]-1-1-B-B/CML-312SR	0.232363826	73	11	0.495559764	-0.336198283	3.57E-09	0.326016241	73.91333333	12.34666667	0.818332529	0.385530731
DTMA-119	4	4	9	MexicoSubtropical	2010	Mexico	Early	2010_Early_WW_Mexico	2010_WW_Mexico	WW	1	9	84	15	119	[200-7xMAIZSANANDRES-F1-B-xP84c1F26-2-2-4-B-2-B]F93-3-2-1-3xP43C9-1-1-1-1-1-BBBB-1-xP84c1F26-2-2-6-B-3-B]-1-1-BxCML486]-1-1-B-B/CML-312SR	5.610971429	77	3	0.796036009	0.166874362	0.003747919	7.403343848	79.43333333	2.713333333	0.880141991	0.536586787
DTMA-119	4	4	9	MexicoSubtropical	2011	Mexico	Early	2011_Early_WW+heat_Mexico	2011_WW+heat_Mexico	WW	1	9	84	15	119	[200-7xMAIZSANANDRES-F1-B-xP84c1F26-2-2-4-B-2-B]F93-3-2-1-3xP43C9-1-1-1-1-1-BBBB-1-xP84c1F26-2-2-6-B-3-B]-1-1-BxCML486]-1-1-B-B/CML-312SR	4.4992	64	2	0.747075072	-0.196450968	0.000622014	6.320377143	68.25666667	1.916666667	0.871065937	0.684953973
DTMA-119	4	4	9	MexicoSubtropical	2010	Mexico	Early	2010_Early_DS+heat_Mexico	2010_DS+heat_Mexico	DS	1	13	122	15	119	[200-7xMAIZSANANDRES-F1-B-xP84c1F26-2-2-4-B-2-B]F93-3-2-1-3xP43C9-1-1-1-1-1-BBBB-1-xP84c1F26-2-2-6-B-3-B]-1-1-BxCML486]-1-1-B-B/CML-312SR	0.049948005	75	13	0.495559764	-0.336198283	3.57E-09	0.326016241	73.91333333	12.34666667	0.818332529	0.385530731
DTMA-119	4	4	9	MexicoSubtropical	2010	Mexico	Early	2010_Early_WW+heat_Mexico	2010_WW+heat_Mexico	WW	2	21	210	15	119	[200-7xMAIZSANANDRES-F1-B-xP84c1F26-2-2-4-B-2-B]F93-3-2-1-3xP43C9-1-1-1-1-1-BBBB-1-xP84c1F26-2-2-6-B-3-B]-1-1-BxCML486]-1-1-B-B/CML-312SR	4.297980952	74	2	0.880485615	-0.215498107	0.000169072	7.460816254	72.87333333	1.68	0.814529362	0.642321995
DTMA-119	4	4	9	MexicoSubtropical	2011	Thailand	Early	2011_Early_DS_Thailand	2011_DS_Thailand	DS	1	9	84	15	119	[200-7xMAIZSANANDRES-F1-B-xP84c1F26-2-2-4-B-2-B]F93-3-2-1-3xP43C9-1-1-1-1-1-BBBB-1-xP84c1F26-2-2-6-B-3-B]-1-1-BxCML486]-1-1-B-B/CML-312SR	3.007195429	56	2	0.732912294	-0.287679313	3.99E-07	2.882477104	57.13666667	2.273333333	0.927862321	0.691888296
DTMA-119	4	4	9	MexicoSubtropical	2010	Mexico	Early	2010_Early_WW_Mexico	2010_WW_Mexico	WW	2	17	166	15	119	[200-7xMAIZSANANDRES-F1-B-xP84c1F26-2-2-4-B-2-B]F93-3-2-1-3xP43C9-1-1-1-1-1-BBBB-1-xP84c1F26-2-2-6-B-3-B]-1-1-BxCML486]-1-1-B-B/CML-312SR	6.453485714	77	2	0.796036009	0.166874362	0.003747919	7.403343848	79.43333333	2.713333333	0.880141991	0.536586787
DTMA-119	4	4	9	MexicoSubtropical	2010	Mexico	Early	2010_Early_WW+heat_Mexico	2010_WW+heat_Mexico	WW	1	5	45	15	119	[200-7xMAIZSANANDRES-F1-B-xP84c1F26-2-2-4-B-2-B]F93-3-2-1-3xP43C9-1-1-1-1-1-BBBB-1-xP84c1F26-2-2-6-B-3-B]-1-1-BxCML486]-1-1-B-B/CML-312SR	4.470247619	74	0	0.880485615	-0.215498107	0.000169072	7.460816254	72.87333333	1.68	0.814529362	0.642321995
DTMA-119	4	4	9	MexicoSubtropical	2010	Zimbabwe	Early	2010_Early_DS_Zimbabwe	2010_DS_Zimbabwe	DS	2	21	209	15	119	[200-7xMAIZSANANDRES-F1-B-xP84c1F26-2-2-4-B-2-B]F93-3-2-1-3xP43C9-1-1-1-1-1-BBBB-1-xP84c1F26-2-2-6-B-3-B]-1-1-BxCML486]-1-1-B-B/CML-312SR	0.747715048	83	3	0.476735157	-0.260138958	5.16E-06	1.104686893	83.96666667	2.36	0.692934466	0.139359673
DTMA-119	4	4	9	MexicoSubtropical	2011	Mexico	Early	2011_Early_DS+heat_Mexico	2011_DS+heat_Mexico	DS	2	20	192	15	119	[200-7xMAIZSANANDRES-F1-B-xP84c1F26-2-2-4-B-2-B]F93-3-2-1-3xP43C9-1-1-1-1-1-BBBB-1-xP84c1F26-2-2-6-B-3-B]-1-1-BxCML486]-1-1-B-B/CML-312SR	2.575314286	66	2	0.758862524	-0.324057596	9.18E-09	2.732418007	68.17333333	2.97	0.926349136	0.690393795
DTMA-119	4	4	9	MexicoSubtropical	2011	Mexico	Early	2011_Early_WW_Mexico	2011_WW_Mexico	WW	2	27	270	15	119	[200-7xMAIZSANANDRES-F1-B-xP84c1F26-2-2-4-B-2-B]F93-3-2-1-3xP43C9-1-1-1-1-1-BBBB-1-xP84c1F26-2-2-6-B-3-B]-1-1-BxCML486]-1-1-B-B/CML-312SR	5.095619048	82	3	0.622697052	0.01243503	0.830164821	7.211536254	85.38	2.423333333	0.887845127	0.599333159
DTMA-119	4	4	9	MexicoSubtropical	2010	Mexico	Early	2010_Early_DS_Mexico	2010_DS_Mexico	DS	1	15	147	15	119	[200-7xMAIZSANANDRES-F1-B-xP84c1F26-2-2-4-B-2-B]F93-3-2-1-3xP43C9-1-1-1-1-1-BBBB-1-xP84c1F26-2-2-6-B-3-B]-1-1-BxCML486]-1-1-B-B/CML-312SR	2.509737143	79	2	0.732228157	0.084078864	0.146284109	3.130995596	80.77666667	2.273333333	0.927700745	0.703011848
DTMA-119	4	4	9	MexicoSubtropical	2010	Thailand	Early	2010_Early_WW_Thailand	2010_WW_Thailand	WW	2	23	228	15	119	[200-7xMAIZSANANDRES-F1-B-xP84c1F26-2-2-4-B-2-B]F93-3-2-1-3xP43C9-1-1-1-1-1-BBBB-1-xP84c1F26-2-2-6-B-3-B]-1-1-BxCML486]-1-1-B-B/CML-312SR	6.482273524	55	4	0.750000566	0.074097413	0.200613017	7.225239375	56.36666667	4.922818792	1.68E-07	0.072579235
DTMA-119	4	4	9	MexicoSubtropical	2011	Mexico	Early	2011_Early_DS+heat_Mexico	2011_DS+heat_Mexico	DS	1	10	99	15	119	[200-7xMAIZSANANDRES-F1-B-xP84c1F26-2-2-4-B-2-B]F93-3-2-1-3xP43C9-1-1-1-1-1-BBBB-1-xP84c1F26-2-2-6-B-3-B]-1-1-BxCML486]-1-1-B-B/CML-312SR	2.47687619	67	3	0.758862524	-0.324057596	9.18E-09	2.732418007	68.17333333	2.97	0.926349136	0.690393795
DTMA-119	4	4	9	MexicoSubtropical	2010	Thailand	Early	2010_Early_DS_Thailand	2010_DS_Thailand	DS	2	27	261	15	119	[200-7xMAIZSANANDRES-F1-B-xP84c1F26-2-2-4-B-2-B]F93-3-2-1-3xP43C9-1-1-1-1-1-BBBB-1-xP84c1F26-2-2-6-B-3-B]-1-1-BxCML486]-1-1-B-B/CML-312SR	1.992899048	55	7	0.640285856	-0.139514432	0.015597034	2.428854912	56.36666667	4.922818792	0.922878775	0.422572718
DTMA-119	4	4	9	MexicoSubtropical	2010	Thailand	Early	2010_Early_WW_Thailand	2010_WW_Thailand	WW	1	6	51	15	119	[200-7xMAIZSANANDRES-F1-B-xP84c1F26-2-2-4-B-2-B]F93-3-2-1-3xP43C9-1-1-1-1-1-BBBB-1-xP84c1F26-2-2-6-B-3-B]-1-1-BxCML486]-1-1-B-B/CML-312SR	5.941028571	56	2	0.750000566	0.074097413	0.200613017	7.225239375	56.36666667	4.922818792	1.68E-07	0.072579235
DTMA-119	4	4	9	MexicoSubtropical	2010	Thailand	Early	2010_Early_DS_Thailand	2010_DS_Thailand	DS	1	4	40	15	119	[200-7xMAIZSANANDRES-F1-B-xP84c1F26-2-2-4-B-2-B]F93-3-2-1-3xP43C9-1-1-1-1-1-BBBB-1-xP84c1F26-2-2-6-B-3-B]-1-1-BxCML486]-1-1-B-B/CML-312SR	1.9872	55	6	0.640285856	-0.139514432	0.015597034	2.428854912	56.36666667	4.922818792	0.922878775	0.422572718
DTMA-119	4	4	9	MexicoSubtropical	2011	Thailand	Early	2011_Early_DS_Thailand	2011_DS_Thailand	DS	2	17	166	15	119	[200-7xMAIZSANANDRES-F1-B-xP84c1F26-2-2-4-B-2-B]F93-3-2-1-3xP43C9-1-1-1-1-1-BBBB-1-xP84c1F26-2-2-6-B-3-B]-1-1-BxCML486]-1-1-B-B/CML-312SR	1.903146667	57	3	0.732912294	-0.287679313	3.99E-07	2.882477104	57.13666667	2.273333333	0.927862321	0.691888296
DTMA-119	4	4	9	MexicoSubtropical	2010	Zimbabwe	Early	2010_Early_DS_Zimbabwe	2010_DS_Zimbabwe	DS	1	12	118	15	119	[200-7xMAIZSANANDRES-F1-B-xP84c1F26-2-2-4-B-2-B]F93-3-2-1-3xP43C9-1-1-1-1-1-BBBB-1-xP84c1F26-2-2-6-B-3-B]-1-1-BxCML486]-1-1-B-B/CML-312SR	0.793665016	81	1	0.476735157	-0.260138958	5.16E-06	1.104686893	83.96666667	2.36	0.692934466	0.139359673
DTMA-119	4	4	9	MexicoSubtropical	2011	Mexico	Early	2011_Early_WW+heat_Mexico	2011_WW+heat_Mexico	WW	2	24	233	15	119	[200-7xMAIZSANANDRES-F1-B-xP84c1F26-2-2-4-B-2-B]F93-3-2-1-3xP43C9-1-1-1-1-1-BBBB-1-xP84c1F26-2-2-6-B-3-B]-1-1-BxCML486]-1-1-B-B/CML-312SR	4.835047619	67	5	0.747075072	-0.196450968	0.000622014	6.320377143	68.25666667	1.916666667	0.871065937	0.684953973
DTMA-119	4	4	9	MexicoSubtropical	2011	Mexico	Early	2011_Early_DS_Mexico	2011_DS_Mexico	DS	2	27	266	15	119	[200-7xMAIZSANANDRES-F1-B-xP84c1F26-2-2-4-B-2-B]F93-3-2-1-3xP43C9-1-1-1-1-1-BBBB-1-xP84c1F26-2-2-6-B-3-B]-1-1-BxCML486]-1-1-B-B/CML-312SR	0.898971429	84	4	0.58820235	-0.2563831	6.87E-06	2.15438527	85.99333333	3.386666667	0.946423339	0.543598368
DTMA-119	4	4	9	MexicoSubtropical	2011	Thailand	Early	2011_Early_WW_Thailand	2011_WW_Thailand	WW	1	4	36	15	119	[200-7xMAIZSANANDRES-F1-B-xP84c1F26-2-2-4-B-2-B]F93-3-2-1-3xP43C9-1-1-1-1-1-BBBB-1-xP84c1F26-2-2-6-B-3-B]-1-1-BxCML486]-1-1-B-B/CML-312SR	5.21184	58	1	0.772801084	-0.108002697	0.06171739	6.345967229	58.58666667	0.65	0.924855386	0.802649071
DTMA-119	4	4	9	MexicoSubtropical	2011	Mexico	Early	2011_Early_DS_Mexico	2011_DS_Mexico	DS	1	3	30	15	119	[200-7xMAIZSANANDRES-F1-B-xP84c1F26-2-2-4-B-2-B]F93-3-2-1-3xP43C9-1-1-1-1-1-BBBB-1-xP84c1F26-2-2-6-B-3-B]-1-1-BxCML486]-1-1-B-B/CML-312SR	2.17432381	83	1	0.58820235	-0.2563831	6.87E-06	2.15438527	85.99333333	3.386666667	0.946423339	0.543598368
DTMA-119	4	4	9	MexicoSubtropical	2011	Thailand	Early	2011_Early_WW_Thailand	2011_WW_Thailand	WW	2	20	199	15	119	[200-7xMAIZSANANDRES-F1-B-xP84c1F26-2-2-4-B-2-B]F93-3-2-1-3xP43C9-1-1-1-1-1-BBBB-1-xP84c1F26-2-2-6-B-3-B]-1-1-BxCML486]-1-1-B-B/CML-312SR	5.746645333	57	0	0.772801084	-0.108002697	0.06171739	6.345967229	58.58666667	0.65	0.924855386	0.802649071
DTMA-12	1	1	1	ZimbabweProgram	2010	Mexico	Early	2010_Early_DS_Mexico	2010_DS_Mexico	DS	2	17	166	34	12	CIMCALI8843/S9243-BB-.-B-5-1-BB-4-3-3/CML-312SR	2.759306667	85	1	0.732228157	0.084078864	0.146284109	3.130995596	80.77666667	2.273333333	0.927700745	0.703011848
DTMA-12	1	1	1	ZimbabweProgram	2010	Mexico	Early	2010_Early_WW_Mexico	2010_WW_Mexico	WW	1	13	127	34	12	CIMCALI8843/S9243-BB-.-B-5-1-BB-4-3-3/CML-312SR	8.249980952	84	2	0.796036009	0.166874362	0.003747919	7.403343848	79.43333333	2.713333333	0.880141991	0.536586787
DTMA-12	1	1	1	ZimbabweProgram	2010	Mexico	Early	2010_Early_WW_Mexico	2010_WW_Mexico	WW	2	18	180	34	12	CIMCALI8843/S9243-BB-.-B-5-1-BB-4-3-3/CML-312SR	7.058590476	85	2	0.796036009	0.166874362	0.003747919	7.403343848	79.43333333	2.713333333	0.880141991	0.536586787
DTMA-12	1	1	1	ZimbabweProgram	2010	Mexico	Early	2010_Early_DS_Mexico	2010_DS_Mexico	DS	1	12	120	34	12	CIMCALI8843/S9243-BB-.-B-5-1-BB-4-3-3/CML-312SR	2.463268571	84	1	0.732228157	0.084078864	0.146284109	3.130995596	80.77666667	2.273333333	0.927700745	0.703011848
DTMA-12	1	1	1	ZimbabweProgram	2010	Mexico	Early	2010_Early_DS+heat_Mexico	2010_DS+heat_Mexico	DS	2	28	273	34	12	CIMCALI8843/S9243-BB-.-B-5-1-BB-4-3-3/CML-312SR	0.193868487	73	12	0.495559764	-0.336198283	3.57E-09	0.326016241	73.91333333	12.34666667	0.818332529	0.385530731
DTMA-12	1	1	1	ZimbabweProgram	2011	Mexico	Early	2011_Early_WW+heat_Mexico	2011_WW+heat_Mexico	WW	1	6	57	34	12	CIMCALI8843/S9243-BB-.-B-5-1-BB-4-3-3/CML-312SR	5.97287619	74	-1	0.747075072	-0.196450968	0.000622014	6.320377143	68.25666667	1.916666667	0.871065937	0.684953973
DTMA-12	1	1	1	ZimbabweProgram	2011	Mexico	Early	2011_Early_WW+heat_Mexico	2011_WW+heat_Mexico	WW	2	25	245	34	12	CIMCALI8843/S9243-BB-.-B-5-1-BB-4-3-3/CML-312SR	3.991085714	71	2	0.747075072	-0.196450968	0.000622014	6.320377143	68.25666667	1.916666667	0.871065937	0.684953973
DTMA-12	1	1	1	ZimbabweProgram	2010	Mexico	Early	2010_Early_DS+heat_Mexico	2010_DS+heat_Mexico	DS	1	4	38	34	12	CIMCALI8843/S9243-BB-.-B-5-1-BB-4-3-3/CML-312SR	0.001345491	79	21	0.495559764	-0.336198283	3.57E-09	0.326016241	73.91333333	12.34666667	0.818332529	0.385530731
DTMA-12	1	1	1	ZimbabweProgram	2010	Zimbabwe	Early	2010_Early_DS_Zimbabwe	2010_DS_Zimbabwe	DS	2	17	167	34	12	CIMCALI8843/S9243-BB-.-B-5-1-BB-4-3-3/CML-312SR	1.218421841	83	2	0.476735157	-0.260138958	5.16E-06	1.104686893	83.96666667	2.36	0.692934466	0.139359673
DTMA-12	1	1	1	ZimbabweProgram	2010	Mexico	Early	2010_Early_WW+heat_Mexico	2010_WW+heat_Mexico	WW	2	18	179	34	12	CIMCALI8843/S9243-BB-.-B-5-1-BB-4-3-3/CML-312SR	5.00007619	80	1	0.880485615	-0.215498107	0.000169072	7.460816254	72.87333333	1.68	0.814529362	0.642321995
DTMA-12	1	1	1	ZimbabweProgram	2011	Mexico	Early	2011_Early_DS_Mexico	2011_DS_Mexico	DS	1	6	59	34	12	CIMCALI8843/S9243-BB-.-B-5-1-BB-4-3-3/CML-312SR	3.375847619	90	2	0.58820235	-0.2563831	6.87E-06	2.15438527	85.99333333	3.386666667	0.946423339	0.543598368
DTMA-12	1	1	1	ZimbabweProgram	2011	Mexico	Early	2011_Early_DS+heat_Mexico	2011_DS+heat_Mexico	DS	2	23	221	34	12	CIMCALI8843/S9243-BB-.-B-5-1-BB-4-3-3/CML-312SR	2.701257143	71	2	0.758862524	-0.324057596	9.18E-09	2.732418007	68.17333333	2.97	0.926349136	0.690393795
DTMA-12	1	1	1	ZimbabweProgram	2010	Thailand	Early	2010_Early_DS_Thailand	2010_DS_Thailand	DS	1	1	5	34	12	CIMCALI8843/S9243-BB-.-B-5-1-BB-4-3-3/CML-312SR	1.101071238	59	6	0.640285856	-0.139514432	0.015597034	2.428854912	56.36666667	4.922818792	0.922878775	0.422572718
DTMA-12	1	1	1	ZimbabweProgram	2011	Mexico	Early	2011_Early_WW_Mexico	2011_WW_Mexico	WW	1	7	66	34	12	CIMCALI8843/S9243-BB-.-B-5-1-BB-4-3-3/CML-312SR	8.478704762	89	1	0.622697052	0.01243503	0.830164821	7.211536254	85.38	2.423333333	0.887845127	0.599333159
DTMA-12	1	1	1	ZimbabweProgram	2011	Mexico	Early	2011_Early_WW_Mexico	2011_WW_Mexico	WW	2	22	211	34	12	CIMCALI8843/S9243-BB-.-B-5-1-BB-4-3-3/CML-312SR	6.384	89	2	0.622697052	0.01243503	0.830164821	7.211536254	85.38	2.423333333	0.887845127	0.599333159
DTMA-12	1	1	1	ZimbabweProgram	2010	Thailand	Early	2010_Early_WW_Thailand	2010_WW_Thailand	WW	2	27	262	34	12	CIMCALI8843/S9243-BB-.-B-5-1-BB-4-3-3/CML-312SR	7.273124571	57	5	0.750000566	0.074097413	0.200613017	7.225239375	56.36666667	4.922818792	1.68E-07	0.072579235
DTMA-12	1	1	1	ZimbabweProgram	2011	Thailand	Early	2011_Early_DS_Thailand	2011_DS_Thailand	DS	1	13	127	34	12	CIMCALI8843/S9243-BB-.-B-5-1-BB-4-3-3/CML-312SR	0.861205333	59	8	0.732912294	-0.287679313	3.99E-07	2.882477104	57.13666667	2.273333333	0.927862321	0.691888296
DTMA-12	1	1	1	ZimbabweProgram	2010	Mexico	Early	2010_Early_WW+heat_Mexico	2010_WW+heat_Mexico	WW	1	12	114	34	12	CIMCALI8843/S9243-BB-.-B-5-1-BB-4-3-3/CML-312SR	7.290209524	77	1	0.880485615	-0.215498107	0.000169072	7.460816254	72.87333333	1.68	0.814529362	0.642321995
DTMA-12	1	1	1	ZimbabweProgram	2010	Thailand	Early	2010_Early_WW_Thailand	2010_WW_Thailand	WW	1	1	3	34	12	CIMCALI8843/S9243-BB-.-B-5-1-BB-4-3-3/CML-312SR	5.446448762	59	4	0.750000566	0.074097413	0.200613017	7.225239375	56.36666667	4.922818792	1.68E-07	0.072579235
DTMA-12	1	1	1	ZimbabweProgram	2011	Mexico	Early	2011_Early_DS_Mexico	2011_DS_Mexico	DS	2	16	158	34	12	CIMCALI8843/S9243-BB-.-B-5-1-BB-4-3-3/CML-312SR	0.406780952	90	12	0.58820235	-0.2563831	6.87E-06	2.15438527	85.99333333	3.386666667	0.946423339	0.543598368
DTMA-12	1	1	1	ZimbabweProgram	2010	Zimbabwe	Early	2010_Early_DS_Zimbabwe	2010_DS_Zimbabwe	DS	1	3	27	34	12	CIMCALI8843/S9243-BB-.-B-5-1-BB-4-3-3/CML-312SR	0.23296	90	1	0.476735157	-0.260138958	5.16E-06	1.104686893	83.96666667	2.36	0.692934466	0.139359673
DTMA-12	1	1	1	ZimbabweProgram	2011	Thailand	Early	2011_Early_WW_Thailand	2011_WW_Thailand	WW	2	17	170	34	12	CIMCALI8843/S9243-BB-.-B-5-1-BB-4-3-3/CML-312SR	5.061507048	63	0	0.772801084	-0.108002697	0.06171739	6.345967229	58.58666667	0.65	0.924855386	0.802649071
DTMA-12	1	1	1	ZimbabweProgram	2010	Thailand	Early	2010_Early_DS_Thailand	2010_DS_Thailand	DS	2	19	186	34	12	CIMCALI8843/S9243-BB-.-B-5-1-BB-4-3-3/CML-312SR	2.088411429	59	4	0.640285856	-0.139514432	0.015597034	2.428854912	56.36666667	4.922818792	0.922878775	0.422572718
DTMA-12	1	1	1	ZimbabweProgram	2011	Mexico	Early	2011_Early_DS+heat_Mexico	2011_DS+heat_Mexico	DS	1	4	33	34	12	CIMCALI8843/S9243-BB-.-B-5-1-BB-4-3-3/CML-312SR	2.90247619	71	4	0.758862524	-0.324057596	9.18E-09	2.732418007	68.17333333	2.97	0.926349136	0.690393795
DTMA-12	1	1	1	ZimbabweProgram	2011	Thailand	Early	2011_Early_DS_Thailand	2011_DS_Thailand	DS	2	18	180	34	12	CIMCALI8843/S9243-BB-.-B-5-1-BB-4-3-3/CML-312SR	1.081371429	60	6	0.732912294	-0.287679313	3.99E-07	2.882477104	57.13666667	2.273333333	0.927862321	0.691888296
DTMA-12	1	1	1	ZimbabweProgram	2011	Thailand	Early	2011_Early_WW_Thailand	2011_WW_Thailand	WW	1	4	34	34	12	CIMCALI8843/S9243-BB-.-B-5-1-BB-4-3-3/CML-312SR	5.08382019	63	0	0.772801084	-0.108002697	0.06171739	6.345967229	58.58666667	0.65	0.924855386	0.802649071
DTMA-120	5	7	7	MexicoSubtropical	2010	Thailand	Early	2010_Early_WW_Thailand	2010_WW_Thailand	WW	1	8	79	2	120	[CML329/MBRC3AmF103-1-1-2-B-BxCML486]-1-1-B-B/CML-312SR	5.64487619	57	8	0.750000566	0.074097413	0.200613017	7.225239375	56.36666667	4.922818792	1.68E-07	0.072579235
DTMA-120	5	7	7	MexicoSubtropical	2011	Mexico	Early	2011_Early_WW+heat_Mexico	2011_WW+heat_Mexico	WW	2	17	167	2	120	[CML329/MBRC3AmF103-1-1-2-B-BxCML486]-1-1-B-B/CML-312SR	5.463314286	67	1	0.747075072	-0.196450968	0.000622014	6.320377143	68.25666667	1.916666667	0.871065937	0.684953973
DTMA-120	5	7	7	MexicoSubtropical	2010	Thailand	Early	2010_Early_DS_Thailand	2010_DS_Thailand	DS	2	26	251	2	120	[CML329/MBRC3AmF103-1-1-2-B-BxCML486]-1-1-B-B/CML-312SR	2.747946667	54	5	0.640285856	-0.139514432	0.015597034	2.428854912	56.36666667	4.922818792	0.922878775	0.422572718
DTMA-120	5	7	7	MexicoSubtropical	2010	Thailand	Early	2010_Early_WW_Thailand	2010_WW_Thailand	WW	2	17	168	2	120	[CML329/MBRC3AmF103-1-1-2-B-BxCML486]-1-1-B-B/CML-312SR	5.159734857	56	3	0.750000566	0.074097413	0.200613017	7.225239375	56.36666667	4.922818792	1.68E-07	0.072579235
DTMA-120	5	7	7	MexicoSubtropical	2010	Thailand	Early	2010_Early_DS_Thailand	2010_DS_Thailand	DS	1	6	58	2	120	[CML329/MBRC3AmF103-1-1-2-B-BxCML486]-1-1-B-B/CML-312SR	1.804882286	53	3	0.640285856	-0.139514432	0.015597034	2.428854912	56.36666667	4.922818792	0.922878775	0.422572718
DTMA-120	5	7	7	MexicoSubtropical	2010	Mexico	Early	2010_Early_WW_Mexico	2010_WW_Mexico	WW	2	19	189	2	120	[CML329/MBRC3AmF103-1-1-2-B-BxCML486]-1-1-B-B/CML-312SR	6.847961905	77	5	0.796036009	0.166874362	0.003747919	7.403343848	79.43333333	2.713333333	0.880141991	0.536586787
DTMA-120	5	7	7	MexicoSubtropical	2010	Mexico	Early	2010_Early_DS+heat_Mexico	2010_DS+heat_Mexico	DS	1	6	59	2	120	[CML329/MBRC3AmF103-1-1-2-B-BxCML486]-1-1-B-B/CML-312SR	0.513225081	69	4	0.495559764	-0.336198283	3.57E-09	0.326016241	73.91333333	12.34666667	0.818332529	0.385530731
DTMA-120	5	7	7	MexicoSubtropical	2011	Thailand	Early	2011_Early_DS_Thailand	2011_DS_Thailand	DS	2	19	189	2	120	[CML329/MBRC3AmF103-1-1-2-B-BxCML486]-1-1-B-B/CML-312SR	2.727259429	56	2	0.732912294	-0.287679313	3.99E-07	2.882477104	57.13666667	2.273333333	0.927862321	0.691888296
DTMA-120	5	7	7	MexicoSubtropical	2011	Mexico	Early	2011_Early_WW_Mexico	2011_WW_Mexico	WW	2	26	252	2	120	[CML329/MBRC3AmF103-1-1-2-B-BxCML486]-1-1-B-B/CML-312SR	5.495161905	83	3	0.622697052	0.01243503	0.830164821	7.211536254	85.38	2.423333333	0.887845127	0.599333159
DTMA-120	5	7	7	MexicoSubtropical	2011	Mexico	Early	2011_Early_WW+heat_Mexico	2011_WW+heat_Mexico	WW	1	10	94	2	120	[CML329/MBRC3AmF103-1-1-2-B-BxCML486]-1-1-B-B/CML-312SR	5.390933333	67	4	0.747075072	-0.196450968	0.000622014	6.320377143	68.25666667	1.916666667	0.871065937	0.684953973
DTMA-120	5	7	7	MexicoSubtropical	2011	Thailand	Early	2011_Early_DS_Thailand	2011_DS_Thailand	DS	1	14	137	2	120	[CML329/MBRC3AmF103-1-1-2-B-BxCML486]-1-1-B-B/CML-312SR	0.819062857	57	10	0.732912294	-0.287679313	3.99E-07	2.882477104	57.13666667	2.273333333	0.927862321	0.691888296
DTMA-120	5	7	7	MexicoSubtropical	2011	Mexico	Early	2011_Early_WW_Mexico	2011_WW_Mexico	WW	1	8	78	2	120	[CML329/MBRC3AmF103-1-1-2-B-BxCML486]-1-1-B-B/CML-312SR	6.908038095	82	3	0.622697052	0.01243503	0.830164821	7.211536254	85.38	2.423333333	0.887845127	0.599333159
DTMA-120	5	7	7	MexicoSubtropical	2010	Mexico	Early	2010_Early_WW+heat_Mexico	2010_WW+heat_Mexico	WW	2	20	191	2	120	[CML329/MBRC3AmF103-1-1-2-B-BxCML486]-1-1-B-B/CML-312SR	8.173257143	72	1	0.880485615	-0.215498107	0.000169072	7.460816254	72.87333333	1.68	0.814529362	0.642321995
DTMA-120	5	7	7	MexicoSubtropical	2010	Mexico	Early	2010_Early_DS+heat_Mexico	2010_DS+heat_Mexico	DS	2	30	291	2	120	[CML329/MBRC3AmF103-1-1-2-B-BxCML486]-1-1-B-B/CML-312SR	0.332265747	68	6	0.495559764	-0.336198283	3.57E-09	0.326016241	73.91333333	12.34666667	0.818332529	0.385530731
DTMA-120	5	7	7	MexicoSubtropical	2010	Mexico	Early	2010_Early_DS_Mexico	2010_DS_Mexico	DS	2	24	239	2	120	[CML329/MBRC3AmF103-1-1-2-B-BxCML486]-1-1-B-B/CML-312SR	2.437645714	78	4	0.732228157	0.084078864	0.146284109	3.130995596	80.77666667	2.273333333	0.927700745	0.703011848
DTMA-120	5	7	7	MexicoSubtropical	2010	Mexico	Early	2010_Early_WW+heat_Mexico	2010_WW+heat_Mexico	WW	1	15	146	2	120	[CML329/MBRC3AmF103-1-1-2-B-BxCML486]-1-1-B-B/CML-312SR	6.64167619	68	3	0.880485615	-0.215498107	0.000169072	7.460816254	72.87333333	1.68	0.814529362	0.642321995
DTMA-120	5	7	7	MexicoSubtropical	2010	Zimbabwe	Early	2010_Early_DS_Zimbabwe	2010_DS_Zimbabwe	DS	1	4	32	2	120	[CML329/MBRC3AmF103-1-1-2-B-BxCML486]-1-1-B-B/CML-312SR	0.728259048	81	4	0.476735157	-0.260138958	5.16E-06	1.104686893	83.96666667	2.36	0.692934466	0.139359673
DTMA-120	5	7	7	MexicoSubtropical	2011	Thailand	Early	2011_Early_WW_Thailand	2011_WW_Thailand	WW	1	7	65	2	120	[CML329/MBRC3AmF103-1-1-2-B-BxCML486]-1-1-B-B/CML-312SR	5.174886095	57	2	0.772801084	-0.108002697	0.06171739	6.345967229	58.58666667	0.65	0.924855386	0.802649071
DTMA-120	5	7	7	MexicoSubtropical	2010	Mexico	Early	2010_Early_WW_Mexico	2010_WW_Mexico	WW	1	14	137	2	120	[CML329/MBRC3AmF103-1-1-2-B-BxCML486]-1-1-B-B/CML-312SR	6.098819048	77	4	0.796036009	0.166874362	0.003747919	7.403343848	79.43333333	2.713333333	0.880141991	0.536586787
DTMA-120	5	7	7	MexicoSubtropical	2011	Mexico	Early	2011_Early_DS+heat_Mexico	2011_DS+heat_Mexico	DS	2	25	250	2	120	[CML329/MBRC3AmF103-1-1-2-B-BxCML486]-1-1-B-B/CML-312SR	3.090666667	64	2	0.758862524	-0.324057596	9.18E-09	2.732418007	68.17333333	2.97	0.926349136	0.690393795
DTMA-120	5	7	7	MexicoSubtropical	2011	Thailand	Early	2011_Early_WW_Thailand	2011_WW_Thailand	WW	2	18	176	2	120	[CML329/MBRC3AmF103-1-1-2-B-BxCML486]-1-1-B-B/CML-312SR	4.395904	58	2	0.772801084	-0.108002697	0.06171739	6.345967229	58.58666667	0.65	0.924855386	0.802649071
DTMA-120	5	7	7	MexicoSubtropical	2010	Zimbabwe	Early	2010_Early_DS_Zimbabwe	2010_DS_Zimbabwe	DS	2	21	210	2	120	[CML329/MBRC3AmF103-1-1-2-B-BxCML486]-1-1-B-B/CML-312SR	0.71092419	83	3	0.476735157	-0.260138958	5.16E-06	1.104686893	83.96666667	2.36	0.692934466	0.139359673
DTMA-120	5	7	7	MexicoSubtropical	2010	Mexico	Early	2010_Early_DS_Mexico	2010_DS_Mexico	DS	1	7	64	2	120	[CML329/MBRC3AmF103-1-1-2-B-BxCML486]-1-1-B-B/CML-312SR	2.827344762	80	2	0.732228157	0.084078864	0.146284109	3.130995596	80.77666667	2.273333333	0.927700745	0.703011848
DTMA-120	5	7	7	MexicoSubtropical	2011	Mexico	Early	2011_Early_DS_Mexico	2011_DS_Mexico	DS	1	8	75	2	120	[CML329/MBRC3AmF103-1-1-2-B-BxCML486]-1-1-B-B/CML-312SR	2.825752381	83	3	0.58820235	-0.2563831	6.87E-06	2.15438527	85.99333333	3.386666667	0.946423339	0.543598368
DTMA-120	5	7	7	MexicoSubtropical	2011	Mexico	Early	2011_Early_DS_Mexico	2011_DS_Mexico	DS	2	19	188	2	120	[CML329/MBRC3AmF103-1-1-2-B-BxCML486]-1-1-B-B/CML-312SR	2.133790476	83	3	0.58820235	-0.2563831	6.87E-06	2.15438527	85.99333333	3.386666667	0.946423339	0.543598368
DTMA-120	5	7	7	MexicoSubtropical	2011	Mexico	Early	2011_Early_DS+heat_Mexico	2011_DS+heat_Mexico	DS	1	9	88	2	120	[CML329/MBRC3AmF103-1-1-2-B-BxCML486]-1-1-B-B/CML-312SR	1.780571429	67	3	0.758862524	-0.324057596	9.18E-09	2.732418007	68.17333333	2.97	0.926349136	0.690393795
DTMA-121	4	4	9	EntomologyProgram	2010	Mexico	Early	2010_Early_DS+heat_Mexico	2010_DS+heat_Mexico	DS	2	27	270	102	121	[(87036/87923)-X-800-3-1-X-1-B-B-1-1-1-B-B-xP84c1F26-2-2-4-B-2-B]F47-3-1-1-3xM37W/ZM607.bF37sr-2-3sr-6-2-X]-8-2-X-1-BB-B-xP84c1F27-4-3-3-B-1-B]-3-2-BxP33c3F64-1-1-4-BB]-1-1-B-B/CML-312SR	0.476772558	71	11	0.495559764	-0.336198283	3.57E-09	0.326016241	73.91333333	12.34666667	0.818332529	0.385530731
DTMA-121	4	4	9	EntomologyProgram	2010	Mexico	Early	2010_Early_WW_Mexico	2010_WW_Mexico	WW	1	14	140	102	121	[(87036/87923)-X-800-3-1-X-1-B-B-1-1-1-B-B-xP84c1F26-2-2-4-B-2-B]F47-3-1-1-3xM37W/ZM607.bF37sr-2-3sr-6-2-X]-8-2-X-1-BB-B-xP84c1F27-4-3-3-B-1-B]-3-2-BxP33c3F64-1-1-4-BB]-1-1-B-B/CML-312SR	6.611565714	79	3	0.796036009	0.166874362	0.003747919	7.403343848	79.43333333	2.713333333	0.880141991	0.536586787
DTMA-121	4	4	9	EntomologyProgram	2011	Mexico	Early	2011_Early_WW+heat_Mexico	2011_WW+heat_Mexico	WW	2	20	191	102	121	[(87036/87923)-X-800-3-1-X-1-B-B-1-1-1-B-B-xP84c1F26-2-2-4-B-2-B]F47-3-1-1-3xM37W/ZM607.bF37sr-2-3sr-6-2-X]-8-2-X-1-BB-B-xP84c1F27-4-3-3-B-1-B]-3-2-BxP33c3F64-1-1-4-BB]-1-1-B-B/CML-312SR	5.677561905	70	1	0.747075072	-0.196450968	0.000622014	6.320377143	68.25666667	1.916666667	0.871065937	0.684953973
DTMA-121	4	4	9	EntomologyProgram	2010	Thailand	Early	2010_Early_DS_Thailand	2010_DS_Thailand	DS	1	10	95	102	121	[(87036/87923)-X-800-3-1-X-1-B-B-1-1-1-B-B-xP84c1F26-2-2-4-B-2-B]F47-3-1-1-3xM37W/ZM607.bF37sr-2-3sr-6-2-X]-8-2-X-1-BB-B-xP84c1F27-4-3-3-B-1-B]-3-2-BxP33c3F64-1-1-4-BB]-1-1-B-B/CML-312SR	1.201005714	57	12	0.640285856	-0.139514432	0.015597034	2.428854912	56.36666667	4.922818792	0.922878775	0.422572718
DTMA-121	4	4	9	EntomologyProgram	2011	Mexico	Early	2011_Early_DS_Mexico	2011_DS_Mexico	DS	1	8	73	102	121	[(87036/87923)-X-800-3-1-X-1-B-B-1-1-1-B-B-xP84c1F26-2-2-4-B-2-B]F47-3-1-1-3xM37W/ZM607.bF37sr-2-3sr-6-2-X]-8-2-X-1-BB-B-xP84c1F27-4-3-3-B-1-B]-3-2-BxP33c3F64-1-1-4-BB]-1-1-B-B/CML-312SR	1.883352381	86	5	0.58820235	-0.2563831	6.87E-06	2.15438527	85.99333333	3.386666667	0.946423339	0.543598368
DTMA-121	4	4	9	EntomologyProgram	2010	Mexico	Early	2010_Early_DS+heat_Mexico	2010_DS+heat_Mexico	DS	1	12	116	102	121	[(87036/87923)-X-800-3-1-X-1-B-B-1-1-1-B-B-xP84c1F26-2-2-4-B-2-B]F47-3-1-1-3xM37W/ZM607.bF37sr-2-3sr-6-2-X]-8-2-X-1-BB-B-xP84c1F27-4-3-3-B-1-B]-3-2-BxP33c3F64-1-1-4-BB]-1-1-B-B/CML-312SR	0.188264599	73	27	0.495559764	-0.336198283	3.57E-09	0.326016241	73.91333333	12.34666667	0.818332529	0.385530731
DTMA-121	4	4	9	EntomologyProgram	2010	Mexico	Early	2010_Early_WW+heat_Mexico	2010_WW+heat_Mexico	WW	1	14	139	102	121	[(87036/87923)-X-800-3-1-X-1-B-B-1-1-1-B-B-xP84c1F26-2-2-4-B-2-B]F47-3-1-1-3xM37W/ZM607.bF37sr-2-3sr-6-2-X]-8-2-X-1-BB-B-xP84c1F27-4-3-3-B-1-B]-3-2-BxP33c3F64-1-1-4-BB]-1-1-B-B/CML-312SR	8.07192381	71	2	0.880485615	-0.215498107	0.000169072	7.460816254	72.87333333	1.68	0.814529362	0.642321995
DTMA-121	4	4	9	EntomologyProgram	2010	Mexico	Early	2010_Early_WW+heat_Mexico	2010_WW+heat_Mexico	WW	2	27	264	102	121	[(87036/87923)-X-800-3-1-X-1-B-B-1-1-1-B-B-xP84c1F26-2-2-4-B-2-B]F47-3-1-1-3xM37W/ZM607.bF37sr-2-3sr-6-2-X]-8-2-X-1-BB-B-xP84c1F27-4-3-3-B-1-B]-3-2-BxP33c3F64-1-1-4-BB]-1-1-B-B/CML-312SR	7.692647619	72	2	0.880485615	-0.215498107	0.000169072	7.460816254	72.87333333	1.68	0.814529362	0.642321995
DTMA-121	4	4	9	EntomologyProgram	2011	Mexico	Early	2011_Early_WW_Mexico	2011_WW_Mexico	WW	1	4	32	102	121	[(87036/87923)-X-800-3-1-X-1-B-B-1-1-1-B-B-xP84c1F26-2-2-4-B-2-B]F47-3-1-1-3xM37W/ZM607.bF37sr-2-3sr-6-2-X]-8-2-X-1-BB-B-xP84c1F27-4-3-3-B-1-B]-3-2-BxP33c3F64-1-1-4-BB]-1-1-B-B/CML-312SR	8.281828571	86	2	0.622697052	0.01243503	0.830164821	7.211536254	85.38	2.423333333	0.887845127	0.599333159
DTMA-121	4	4	9	EntomologyProgram	2010	Mexico	Early	2010_Early_WW_Mexico	2010_WW_Mexico	WW	2	28	273	102	121	[(87036/87923)-X-800-3-1-X-1-B-B-1-1-1-B-B-xP84c1F26-2-2-4-B-2-B]F47-3-1-1-3xM37W/ZM607.bF37sr-2-3sr-6-2-X]-8-2-X-1-BB-B-xP84c1F27-4-3-3-B-1-B]-3-2-BxP33c3F64-1-1-4-BB]-1-1-B-B/CML-312SR	7.951771429	78	2	0.796036009	0.166874362	0.003747919	7.403343848	79.43333333	2.713333333	0.880141991	0.536586787
DTMA-121	4	4	9	EntomologyProgram	2011	Mexico	Early	2011_Early_WW+heat_Mexico	2011_WW+heat_Mexico	WW	1	15	143	102	121	[(87036/87923)-X-800-3-1-X-1-B-B-1-1-1-B-B-xP84c1F26-2-2-4-B-2-B]F47-3-1-1-3xM37W/ZM607.bF37sr-2-3sr-6-2-X]-8-2-X-1-BB-B-xP84c1F27-4-3-3-B-1-B]-3-2-BxP33c3F64-1-1-4-BB]-1-1-B-B/CML-312SR	7.46392381	69	1	0.747075072	-0.196450968	0.000622014	6.320377143	68.25666667	1.916666667	0.871065937	0.684953973
DTMA-121	4	4	9	EntomologyProgram	2010	Zimbabwe	Early	2010_Early_DS_Zimbabwe	2010_DS_Zimbabwe	DS	1	14	134	102	121	[(87036/87923)-X-800-3-1-X-1-B-B-1-1-1-B-B-xP84c1F26-2-2-4-B-2-B]F47-3-1-1-3xM37W/ZM607.bF37sr-2-3sr-6-2-X]-8-2-X-1-BB-B-xP84c1F27-4-3-3-B-1-B]-3-2-BxP33c3F64-1-1-4-BB]-1-1-B-B/CML-312SR	0.967204571	84	0	0.476735157	-0.260138958	5.16E-06	1.104686893	83.96666667	2.36	0.692934466	0.139359673
DTMA-121	4	4	9	EntomologyProgram	2011	Thailand	Early	2011_Early_DS_Thailand	2011_DS_Thailand	DS	1	14	140	102	121	[(87036/87923)-X-800-3-1-X-1-B-B-1-1-1-B-B-xP84c1F26-2-2-4-B-2-B]F47-3-1-1-3xM37W/ZM607.bF37sr-2-3sr-6-2-X]-8-2-X-1-BB-B-xP84c1F27-4-3-3-B-1-B]-3-2-BxP33c3F64-1-1-4-BB]-1-1-B-B/CML-312SR	1.176624762	57	4	0.732912294	-0.287679313	3.99E-07	2.882477104	57.13666667	2.273333333	0.927862321	0.691888296
DTMA-121	4	4	9	EntomologyProgram	2011	Thailand	Early	2011_Early_DS_Thailand	2011_DS_Thailand	DS	2	28	273	102	121	[(87036/87923)-X-800-3-1-X-1-B-B-1-1-1-B-B-xP84c1F26-2-2-4-B-2-B]F47-3-1-1-3xM37W/ZM607.bF37sr-2-3sr-6-2-X]-8-2-X-1-BB-B-xP84c1F27-4-3-3-B-1-B]-3-2-BxP33c3F64-1-1-4-BB]-1-1-B-B/CML-312SR	2.06791619	57	3	0.732912294	-0.287679313	3.99E-07	2.882477104	57.13666667	2.273333333	0.927862321	0.691888296
DTMA-121	4	4	9	EntomologyProgram	2010	Thailand	Early	2010_Early_DS_Thailand	2010_DS_Thailand	DS	2	21	206	102	121	[(87036/87923)-X-800-3-1-X-1-B-B-1-1-1-B-B-xP84c1F26-2-2-4-B-2-B]F47-3-1-1-3xM37W/ZM607.bF37sr-2-3sr-6-2-X]-8-2-X-1-BB-B-xP84c1F27-4-3-3-B-1-B]-3-2-BxP33c3F64-1-1-4-BB]-1-1-B-B/CML-312SR	0.673014857	58	17	0.640285856	-0.139514432	0.015597034	2.428854912	56.36666667	4.922818792	0.922878775	0.422572718
DTMA-121	4	4	9	EntomologyProgram	2010	Mexico	Early	2010_Early_DS_Mexico	2010_DS_Mexico	DS	2	20	199	102	121	[(87036/87923)-X-800-3-1-X-1-B-B-1-1-1-B-B-xP84c1F26-2-2-4-B-2-B]F47-3-1-1-3xM37W/ZM607.bF37sr-2-3sr-6-2-X]-8-2-X-1-BB-B-xP84c1F27-4-3-3-B-1-B]-3-2-BxP33c3F64-1-1-4-BB]-1-1-B-B/CML-312SR	2.059817143	81	1	0.732228157	0.084078864	0.146284109	3.130995596	80.77666667	2.273333333	0.927700745	0.703011848
DTMA-121	4	4	9	EntomologyProgram	2011	Mexico	Early	2011_Early_DS+heat_Mexico	2011_DS+heat_Mexico	DS	2	22	216	102	121	[(87036/87923)-X-800-3-1-X-1-B-B-1-1-1-B-B-xP84c1F26-2-2-4-B-2-B]F47-3-1-1-3xM37W/ZM607.bF37sr-2-3sr-6-2-X]-8-2-X-1-BB-B-xP84c1F27-4-3-3-B-1-B]-3-2-BxP33c3F64-1-1-4-BB]-1-1-B-B/CML-312SR	2.382780952	68	4	0.758862524	-0.324057596	9.18E-09	2.732418007	68.17333333	2.97	0.926349136	0.690393795
DTMA-121	4	4	9	EntomologyProgram	2011	Thailand	Early	2011_Early_WW_Thailand	2011_WW_Thailand	WW	2	16	159	102	121	[(87036/87923)-X-800-3-1-X-1-B-B-1-1-1-B-B-xP84c1F26-2-2-4-B-2-B]F47-3-1-1-3xM37W/ZM607.bF37sr-2-3sr-6-2-X]-8-2-X-1-BB-B-xP84c1F27-4-3-3-B-1-B]-3-2-BxP33c3F64-1-1-4-BB]-1-1-B-B/CML-312SR	6.176542476	58	1	0.772801084	-0.108002697	0.06171739	6.345967229	58.58666667	0.65	0.924855386	0.802649071
DTMA-121	4	4	9	EntomologyProgram	2011	Mexico	Early	2011_Early_DS_Mexico	2011_DS_Mexico	DS	2	18	175	102	121	[(87036/87923)-X-800-3-1-X-1-B-B-1-1-1-B-B-xP84c1F26-2-2-4-B-2-B]F47-3-1-1-3xM37W/ZM607.bF37sr-2-3sr-6-2-X]-8-2-X-1-BB-B-xP84c1F27-4-3-3-B-1-B]-3-2-BxP33c3F64-1-1-4-BB]-1-1-B-B/CML-312SR	1.834133333	87	5	0.58820235	-0.2563831	6.87E-06	2.15438527	85.99333333	3.386666667	0.946423339	0.543598368
DTMA-121	4	4	9	EntomologyProgram	2010	Thailand	Early	2010_Early_WW_Thailand	2010_WW_Thailand	WW	2	25	249	102	121	[(87036/87923)-X-800-3-1-X-1-B-B-1-1-1-B-B-xP84c1F26-2-2-4-B-2-B]F47-3-1-1-3xM37W/ZM607.bF37sr-2-3sr-6-2-X]-8-2-X-1-BB-B-xP84c1F27-4-3-3-B-1-B]-3-2-BxP33c3F64-1-1-4-BB]-1-1-B-B/CML-312SR	7.94264381	56	4	0.750000566	0.074097413	0.200613017	7.225239375	56.36666667	4.922818792	1.68E-07	0.072579235
DTMA-121	4	4	9	EntomologyProgram	2010	Thailand	Early	2010_Early_WW_Thailand	2010_WW_Thailand	WW	1	3	24	102	121	[(87036/87923)-X-800-3-1-X-1-B-B-1-1-1-B-B-xP84c1F26-2-2-4-B-2-B]F47-3-1-1-3xM37W/ZM607.bF37sr-2-3sr-6-2-X]-8-2-X-1-BB-B-xP84c1F27-4-3-3-B-1-B]-3-2-BxP33c3F64-1-1-4-BB]-1-1-B-B/CML-312SR	7.563306667	55	4	0.750000566	0.074097413	0.200613017	7.225239375	56.36666667	4.922818792	1.68E-07	0.072579235
DTMA-121	4	4	9	EntomologyProgram	2010	Zimbabwe	Early	2010_Early_DS_Zimbabwe	2010_DS_Zimbabwe	DS	2	30	294	102	121	[(87036/87923)-X-800-3-1-X-1-B-B-1-1-1-B-B-xP84c1F26-2-2-4-B-2-B]F47-3-1-1-3xM37W/ZM607.bF37sr-2-3sr-6-2-X]-8-2-X-1-BB-B-xP84c1F27-4-3-3-B-1-B]-3-2-BxP33c3F64-1-1-4-BB]-1-1-B-B/CML-312SR	0.543878095	86	1	0.476735157	-0.260138958	5.16E-06	1.104686893	83.96666667	2.36	0.692934466	0.139359673
DTMA-121	4	4	9	EntomologyProgram	2011	Mexico	Early	2011_Early_WW_Mexico	2011_WW_Mexico	WW	2	26	259	102	121	[(87036/87923)-X-800-3-1-X-1-B-B-1-1-1-B-B-xP84c1F26-2-2-4-B-2-B]F47-3-1-1-3xM37W/ZM607.bF37sr-2-3sr-6-2-X]-8-2-X-1-BB-B-xP84c1F27-4-3-3-B-1-B]-3-2-BxP33c3F64-1-1-4-BB]-1-1-B-B/CML-312SR	5.592152381	86	3	0.622697052	0.01243503	0.830164821	7.211536254	85.38	2.423333333	0.887845127	0.599333159
DTMA-121	4	4	9	EntomologyProgram	2010	Mexico	Early	2010_Early_DS_Mexico	2010_DS_Mexico	DS	1	11	108	102	121	[(87036/87923)-X-800-3-1-X-1-B-B-1-1-1-B-B-xP84c1F26-2-2-4-B-2-B]F47-3-1-1-3xM37W/ZM607.bF37sr-2-3sr-6-2-X]-8-2-X-1-BB-B-xP84c1F27-4-3-3-B-1-B]-3-2-BxP33c3F64-1-1-4-BB]-1-1-B-B/CML-312SR	2.36743619	82	1	0.732228157	0.084078864	0.146284109	3.130995596	80.77666667	2.273333333	0.927700745	0.703011848
DTMA-121	4	4	9	EntomologyProgram	2011	Mexico	Early	2011_Early_DS+heat_Mexico	2011_DS+heat_Mexico	DS	1	14	132	102	121	[(87036/87923)-X-800-3-1-X-1-B-B-1-1-1-B-B-xP84c1F26-2-2-4-B-2-B]F47-3-1-1-3xM37W/ZM607.bF37sr-2-3sr-6-2-X]-8-2-X-1-BB-B-xP84c1F27-4-3-3-B-1-B]-3-2-BxP33c3F64-1-1-4-BB]-1-1-B-B/CML-312SR	2.403047619	69	3	0.758862524	-0.324057596	9.18E-09	2.732418007	68.17333333	2.97	0.926349136	0.690393795
DTMA-121	4	4	9	EntomologyProgram	2011	Thailand	Early	2011_Early_WW_Thailand	2011_WW_Thailand	WW	1	4	33	102	121	[(87036/87923)-X-800-3-1-X-1-B-B-1-1-1-B-B-xP84c1F26-2-2-4-B-2-B]F47-3-1-1-3xM37W/ZM607.bF37sr-2-3sr-6-2-X]-8-2-X-1-BB-B-xP84c1F27-4-3-3-B-1-B]-3-2-BxP33c3F64-1-1-4-BB]-1-1-B-B/CML-312SR	6.266441143	59	-1	0.772801084	-0.108002697	0.06171739	6.345967229	58.58666667	0.65	0.924855386	0.802649071
DTMA-122	4	4	9	EntomologyProgram	2011	Mexico	Early	2011_Early_DS_Mexico	2011_DS_Mexico	DS	1	2	12	16	122	[[KILIMAST94A]-30/MSV-03-2-10-B-1-B-B-xP84c1F26-2-2-6-B-3-B]F17-1-2-1-1xP43C9-1-1-1-1-1-BBBB-1-xP84c1F26-2-2-6-B-3-B]-2-2-BxCML486]-1-1-B-B/CML-312SR	3.190552381	87	2	0.58820235	-0.2563831	6.87E-06	2.15438527	85.99333333	3.386666667	0.946423339	0.543598368
DTMA-122	4	4	9	EntomologyProgram	2011	Mexico	Early	2011_Early_DS_Mexico	2011_DS_Mexico	DS	2	16	159	16	122	[[KILIMAST94A]-30/MSV-03-2-10-B-1-B-B-xP84c1F26-2-2-6-B-3-B]F17-1-2-1-1xP43C9-1-1-1-1-1-BBBB-1-xP84c1F26-2-2-6-B-3-B]-2-2-BxCML486]-1-1-B-B/CML-312SR	0.754209524	86	5	0.58820235	-0.2563831	6.87E-06	2.15438527	85.99333333	3.386666667	0.946423339	0.543598368
DTMA-122	4	4	9	EntomologyProgram	2010	Mexico	Early	2010_Early_WW+heat_Mexico	2010_WW+heat_Mexico	WW	2	26	258	16	122	[[KILIMAST94A]-30/MSV-03-2-10-B-1-B-B-xP84c1F26-2-2-6-B-3-B]F17-1-2-1-1xP43C9-1-1-1-1-1-BBBB-1-xP84c1F26-2-2-6-B-3-B]-2-2-BxCML486]-1-1-B-B/CML-312SR	5.21432381	77	4	0.880485615	-0.215498107	0.000169072	7.460816254	72.87333333	1.68	0.814529362	0.642321995
DTMA-122	4	4	9	EntomologyProgram	2010	Thailand	Early	2010_Early_WW_Thailand	2010_WW_Thailand	WW	1	5	43	16	122	[[KILIMAST94A]-30/MSV-03-2-10-B-1-B-B-xP84c1F26-2-2-6-B-3-B]F17-1-2-1-1xP43C9-1-1-1-1-1-BBBB-1-xP84c1F26-2-2-6-B-3-B]-2-2-BxCML486]-1-1-B-B/CML-312SR	6.988068571	57	2	0.750000566	0.074097413	0.200613017	7.225239375	56.36666667	4.922818792	1.68E-07	0.072579235
DTMA-122	4	4	9	EntomologyProgram	2010	Thailand	Early	2010_Early_WW_Thailand	2010_WW_Thailand	WW	2	20	196	16	122	[[KILIMAST94A]-30/MSV-03-2-10-B-1-B-B-xP84c1F26-2-2-6-B-3-B]F17-1-2-1-1xP43C9-1-1-1-1-1-BBBB-1-xP84c1F26-2-2-6-B-3-B]-2-2-BxCML486]-1-1-B-B/CML-312SR	7.371922286	56	5	0.750000566	0.074097413	0.200613017	7.225239375	56.36666667	4.922818792	1.68E-07	0.072579235
DTMA-122	4	4	9	EntomologyProgram	2011	Mexico	Early	2011_Early_WW_Mexico	2011_WW_Mexico	WW	1	14	140	16	122	[[KILIMAST94A]-30/MSV-03-2-10-B-1-B-B-xP84c1F26-2-2-6-B-3-B]F17-1-2-1-1xP43C9-1-1-1-1-1-BBBB-1-xP84c1F26-2-2-6-B-3-B]-2-2-BxCML486]-1-1-B-B/CML-312SR	7.084647619	87	4	0.622697052	0.01243503	0.830164821	7.211536254	85.38	2.423333333	0.887845127	0.599333159
DTMA-122	4	4	9	EntomologyProgram	2010	Mexico	Early	2010_Early_WW+heat_Mexico	2010_WW+heat_Mexico	WW	1	3	23	16	122	[[KILIMAST94A]-30/MSV-03-2-10-B-1-B-B-xP84c1F26-2-2-6-B-3-B]F17-1-2-1-1xP43C9-1-1-1-1-1-BBBB-1-xP84c1F26-2-2-6-B-3-B]-2-2-BxCML486]-1-1-B-B/CML-312SR	5.920761905	76	4	0.880485615	-0.215498107	0.000169072	7.460816254	72.87333333	1.68	0.814529362	0.642321995
DTMA-122	4	4	9	EntomologyProgram	2011	Mexico	Early	2011_Early_DS+heat_Mexico	2011_DS+heat_Mexico	DS	1	3	29	16	122	[[KILIMAST94A]-30/MSV-03-2-10-B-1-B-B-xP84c1F26-2-2-6-B-3-B]F17-1-2-1-1xP43C9-1-1-1-1-1-BBBB-1-xP84c1F26-2-2-6-B-3-B]-2-2-BxCML486]-1-1-B-B/CML-312SR	2.834438095	69	5	0.758862524	-0.324057596	9.18E-09	2.732418007	68.17333333	2.97	0.926349136	0.690393795
DTMA-122	4	4	9	EntomologyProgram	2011	Mexico	Early	2011_Early_DS+heat_Mexico	2011_DS+heat_Mexico	DS	2	25	247	16	122	[[KILIMAST94A]-30/MSV-03-2-10-B-1-B-B-xP84c1F26-2-2-6-B-3-B]F17-1-2-1-1xP43C9-1-1-1-1-1-BBBB-1-xP84c1F26-2-2-6-B-3-B]-2-2-BxCML486]-1-1-B-B/CML-312SR	3.260038095	67	3	0.758862524	-0.324057596	9.18E-09	2.732418007	68.17333333	2.97	0.926349136	0.690393795
DTMA-122	4	4	9	EntomologyProgram	2011	Mexico	Early	2011_Early_WW+heat_Mexico	2011_WW+heat_Mexico	WW	2	24	236	16	122	[[KILIMAST94A]-30/MSV-03-2-10-B-1-B-B-xP84c1F26-2-2-6-B-3-B]F17-1-2-1-1xP43C9-1-1-1-1-1-BBBB-1-xP84c1F26-2-2-6-B-3-B]-2-2-BxCML486]-1-1-B-B/CML-312SR	8.097980952	68	4	0.747075072	-0.196450968	0.000622014	6.320377143	68.25666667	1.916666667	0.871065937	0.684953973
DTMA-122	4	4	9	EntomologyProgram	2010	Mexico	Early	2010_Early_WW_Mexico	2010_WW_Mexico	WW	2	21	209	16	122	[[KILIMAST94A]-30/MSV-03-2-10-B-1-B-B-xP84c1F26-2-2-6-B-3-B]F17-1-2-1-1xP43C9-1-1-1-1-1-BBBB-1-xP84c1F26-2-2-6-B-3-B]-2-2-BxCML486]-1-1-B-B/CML-312SR	7.06727619	81	4	0.796036009	0.166874362	0.003747919	7.403343848	79.43333333	2.713333333	0.880141991	0.536586787
DTMA-122	4	4	9	EntomologyProgram	2010	Mexico	Early	2010_Early_WW_Mexico	2010_WW_Mexico	WW	1	14	139	16	122	[[KILIMAST94A]-30/MSV-03-2-10-B-1-B-B-xP84c1F26-2-2-6-B-3-B]F17-1-2-1-1xP43C9-1-1-1-1-1-BBBB-1-xP84c1F26-2-2-6-B-3-B]-2-2-BxCML486]-1-1-B-B/CML-312SR	6.876190476	79	6	0.796036009	0.166874362	0.003747919	7.403343848	79.43333333	2.713333333	0.880141991	0.536586787
DTMA-122	4	4	9	EntomologyProgram	2010	Mexico	Early	2010_Early_DS+heat_Mexico	2010_DS+heat_Mexico	DS	1	8	71	16	122	[[KILIMAST94A]-30/MSV-03-2-10-B-1-B-B-xP84c1F26-2-2-6-B-3-B]F17-1-2-1-1xP43C9-1-1-1-1-1-BBBB-1-xP84c1F26-2-2-6-B-3-B]-2-2-BxCML486]-1-1-B-B/CML-312SR	NA	74	26	0.495559764	-0.336198283	3.57E-09	0.326016241	73.91333333	12.34666667	0.818332529	0.385530731
DTMA-122	4	4	9	EntomologyProgram	2010	Thailand	Early	2010_Early_DS_Thailand	2010_DS_Thailand	DS	2	25	249	16	122	[[KILIMAST94A]-30/MSV-03-2-10-B-1-B-B-xP84c1F26-2-2-6-B-3-B]F17-1-2-1-1xP43C9-1-1-1-1-1-BBBB-1-xP84c1F26-2-2-6-B-3-B]-2-2-BxCML486]-1-1-B-B/CML-312SR	3.498349714	56	4	0.640285856	-0.139514432	0.015597034	2.428854912	56.36666667	4.922818792	0.922878775	0.422572718
DTMA-122	4	4	9	EntomologyProgram	2011	Thailand	Early	2011_Early_DS_Thailand	2011_DS_Thailand	DS	1	14	139	16	122	[[KILIMAST94A]-30/MSV-03-2-10-B-1-B-B-xP84c1F26-2-2-6-B-3-B]F17-1-2-1-1xP43C9-1-1-1-1-1-BBBB-1-xP84c1F26-2-2-6-B-3-B]-2-2-BxCML486]-1-1-B-B/CML-312SR	1.427712	57	4	0.732912294	-0.287679313	3.99E-07	2.882477104	57.13666667	2.273333333	0.927862321	0.691888296
DTMA-122	4	4	9	EntomologyProgram	2011	Thailand	Early	2011_Early_DS_Thailand	2011_DS_Thailand	DS	2	21	209	16	122	[[KILIMAST94A]-30/MSV-03-2-10-B-1-B-B-xP84c1F26-2-2-6-B-3-B]F17-1-2-1-1xP43C9-1-1-1-1-1-BBBB-1-xP84c1F26-2-2-6-B-3-B]-2-2-BxCML486]-1-1-B-B/CML-312SR	3.271821714	56	2	0.732912294	-0.287679313	3.99E-07	2.882477104	57.13666667	2.273333333	0.927862321	0.691888296
DTMA-122	4	4	9	EntomologyProgram	2010	Thailand	Early	2010_Early_DS_Thailand	2010_DS_Thailand	DS	1	7	69	16	122	[[KILIMAST94A]-30/MSV-03-2-10-B-1-B-B-xP84c1F26-2-2-6-B-3-B]F17-1-2-1-1xP43C9-1-1-1-1-1-BBBB-1-xP84c1F26-2-2-6-B-3-B]-2-2-BxCML486]-1-1-B-B/CML-312SR	3.403992381	56	4	0.640285856	-0.139514432	0.015597034	2.428854912	56.36666667	4.922818792	0.922878775	0.422572718
DTMA-122	4	4	9	EntomologyProgram	2011	Thailand	Early	2011_Early_WW_Thailand	2011_WW_Thailand	WW	2	24	237	16	122	[[KILIMAST94A]-30/MSV-03-2-10-B-1-B-B-xP84c1F26-2-2-6-B-3-B]F17-1-2-1-1xP43C9-1-1-1-1-1-BBBB-1-xP84c1F26-2-2-6-B-3-B]-2-2-BxCML486]-1-1-B-B/CML-312SR	5.846336	57	1	0.772801084	-0.108002697	0.06171739	6.345967229	58.58666667	0.65	0.924855386	0.802649071
DTMA-122	4	4	9	EntomologyProgram	2010	Zimbabwe	Early	2010_Early_DS_Zimbabwe	2010_DS_Zimbabwe	DS	1	7	63	16	122	[[KILIMAST94A]-30/MSV-03-2-10-B-1-B-B-xP84c1F26-2-2-6-B-3-B]F17-1-2-1-1xP43C9-1-1-1-1-1-BBBB-1-xP84c1F26-2-2-6-B-3-B]-2-2-BxCML486]-1-1-B-B/CML-312SR	1.256527238	80	6	0.476735157	-0.260138958	5.16E-06	1.104686893	83.96666667	2.36	0.692934466	0.139359673
DTMA-122	4	4	9	EntomologyProgram	2010	Zimbabwe	Early	2010_Early_DS_Zimbabwe	2010_DS_Zimbabwe	DS	2	27	262	16	122	[[KILIMAST94A]-30/MSV-03-2-10-B-1-B-B-xP84c1F26-2-2-6-B-3-B]F17-1-2-1-1xP43C9-1-1-1-1-1-BBBB-1-xP84c1F26-2-2-6-B-3-B]-2-2-BxCML486]-1-1-B-B/CML-312SR	1.029894095	82	6	0.476735157	-0.260138958	5.16E-06	1.104686893	83.96666667	2.36	0.692934466	0.139359673
DTMA-122	4	4	9	EntomologyProgram	2011	Thailand	Early	2011_Early_WW_Thailand	2011_WW_Thailand	WW	1	6	58	16	122	[[KILIMAST94A]-30/MSV-03-2-10-B-1-B-B-xP84c1F26-2-2-6-B-3-B]F17-1-2-1-1xP43C9-1-1-1-1-1-BBBB-1-xP84c1F26-2-2-6-B-3-B]-2-2-BxCML486]-1-1-B-B/CML-312SR	6.062256762	58	1	0.772801084	-0.108002697	0.06171739	6.345967229	58.58666667	0.65	0.924855386	0.802649071
DTMA-122	4	4	9	EntomologyProgram	2010	Mexico	Early	2010_Early_DS_Mexico	2010_DS_Mexico	DS	2	30	292	16	122	[[KILIMAST94A]-30/MSV-03-2-10-B-1-B-B-xP84c1F26-2-2-6-B-3-B]F17-1-2-1-1xP43C9-1-1-1-1-1-BBBB-1-xP84c1F26-2-2-6-B-3-B]-2-2-BxCML486]-1-1-B-B/CML-312SR	2.859047619	81	3	0.732228157	0.084078864	0.146284109	3.130995596	80.77666667	2.273333333	0.927700745	0.703011848
DTMA-122	4	4	9	EntomologyProgram	2010	Mexico	Early	2010_Early_DS_Mexico	2010_DS_Mexico	DS	1	2	14	16	122	[[KILIMAST94A]-30/MSV-03-2-10-B-1-B-B-xP84c1F26-2-2-6-B-3-B]F17-1-2-1-1xP43C9-1-1-1-1-1-BBBB-1-xP84c1F26-2-2-6-B-3-B]-2-2-BxCML486]-1-1-B-B/CML-312SR	3.476167619	82	3	0.732228157	0.084078864	0.146284109	3.130995596	80.77666667	2.273333333	0.927700745	0.703011848
DTMA-122	4	4	9	EntomologyProgram	2010	Mexico	Early	2010_Early_DS+heat_Mexico	2010_DS+heat_Mexico	DS	2	28	272	16	122	[[KILIMAST94A]-30/MSV-03-2-10-B-1-B-B-xP84c1F26-2-2-6-B-3-B]F17-1-2-1-1xP43C9-1-1-1-1-1-BBBB-1-xP84c1F26-2-2-6-B-3-B]-2-2-BxCML486]-1-1-B-B/CML-312SR	0.27133457	73	9	0.495559764	-0.336198283	3.57E-09	0.326016241	73.91333333	12.34666667	0.818332529	0.385530731
DTMA-122	4	4	9	EntomologyProgram	2011	Mexico	Early	2011_Early_WW_Mexico	2011_WW_Mexico	WW	2	25	244	16	122	[[KILIMAST94A]-30/MSV-03-2-10-B-1-B-B-xP84c1F26-2-2-6-B-3-B]F17-1-2-1-1xP43C9-1-1-1-1-1-BBBB-1-xP84c1F26-2-2-6-B-3-B]-2-2-BxCML486]-1-1-B-B/CML-312SR	7.319161905	85	3	0.622697052	0.01243503	0.830164821	7.211536254	85.38	2.423333333	0.887845127	0.599333159
DTMA-122	4	4	9	EntomologyProgram	2011	Mexico	Early	2011_Early_WW+heat_Mexico	2011_WW+heat_Mexico	WW	1	10	99	16	122	[[KILIMAST94A]-30/MSV-03-2-10-B-1-B-B-xP84c1F26-2-2-6-B-3-B]F17-1-2-1-1xP43C9-1-1-1-1-1-BBBB-1-xP84c1F26-2-2-6-B-3-B]-2-2-BxCML486]-1-1-B-B/CML-312SR	6.230552381	71	1	0.747075072	-0.196450968	0.000622014	6.320377143	68.25666667	1.916666667	0.871065937	0.684953973
DTMA-123	4	4	9	EntomologyProgram	2010	Thailand	Early	2010_Early_WW_Thailand	2010_WW_Thailand	WW	2	24	239	76	123	[M37W/ZM607.bF37sr-2-3sr-6-2-X]-8-2-X-1-BB-B-xP84c1F27-4-3-3-B-1-B]F29-1-2-2x[KILIMAST94A]-30/MSV-03-101-08-B-B-1xP84c1F27-4-1-4-B-3-B]F2-1-2-1-1-1-BxCML486]-1-1-B-B/CML-312SR	9.008201143	54	3	0.750000566	0.074097413	0.200613017	7.225239375	56.36666667	4.922818792	1.68E-07	0.072579235
DTMA-123	4	4	9	EntomologyProgram	2011	Thailand	Early	2011_Early_WW_Thailand	2011_WW_Thailand	WW	1	3	25	76	123	[M37W/ZM607.bF37sr-2-3sr-6-2-X]-8-2-X-1-BB-B-xP84c1F27-4-3-3-B-1-B]F29-1-2-2x[KILIMAST94A]-30/MSV-03-101-08-B-B-1xP84c1F27-4-1-4-B-3-B]F2-1-2-1-1-1-BxCML486]-1-1-B-B/CML-312SR	7.03872	59	2	0.772801084	-0.108002697	0.06171739	6.345967229	58.58666667	0.65	0.924855386	0.802649071
DTMA-123	4	4	9	EntomologyProgram	2011	Thailand	Early	2011_Early_WW_Thailand	2011_WW_Thailand	WW	2	27	270	76	123	[M37W/ZM607.bF37sr-2-3sr-6-2-X]-8-2-X-1-BB-B-xP84c1F27-4-3-3-B-1-B]F29-1-2-2x[KILIMAST94A]-30/MSV-03-101-08-B-B-1xP84c1F27-4-1-4-B-3-B]F2-1-2-1-1-1-BxCML486]-1-1-B-B/CML-312SR	6.630336	58	1	0.772801084	-0.108002697	0.06171739	6.345967229	58.58666667	0.65	0.924855386	0.802649071
DTMA-123	4	4	9	EntomologyProgram	2011	Thailand	Early	2011_Early_DS_Thailand	2011_DS_Thailand	DS	1	4	36	76	123	[M37W/ZM607.bF37sr-2-3sr-6-2-X]-8-2-X-1-BB-B-xP84c1F27-4-3-3-B-1-B]F29-1-2-2x[KILIMAST94A]-30/MSV-03-101-08-B-B-1xP84c1F27-4-1-4-B-3-B]F2-1-2-1-1-1-BxCML486]-1-1-B-B/CML-312SR	3.166674286	57	2	0.732912294	-0.287679313	3.99E-07	2.882477104	57.13666667	2.273333333	0.927862321	0.691888296
DTMA-123	4	4	9	EntomologyProgram	2011	Thailand	Early	2011_Early_DS_Thailand	2011_DS_Thailand	DS	2	30	292	76	123	[M37W/ZM607.bF37sr-2-3sr-6-2-X]-8-2-X-1-BB-B-xP84c1F27-4-3-3-B-1-B]F29-1-2-2x[KILIMAST94A]-30/MSV-03-101-08-B-B-1xP84c1F27-4-1-4-B-3-B]F2-1-2-1-1-1-BxCML486]-1-1-B-B/CML-312SR	4.597714286	56	1	0.732912294	-0.287679313	3.99E-07	2.882477104	57.13666667	2.273333333	0.927862321	0.691888296
DTMA-123	4	4	9	EntomologyProgram	2010	Zimbabwe	Early	2010_Early_DS_Zimbabwe	2010_DS_Zimbabwe	DS	2	23	229	76	123	[M37W/ZM607.bF37sr-2-3sr-6-2-X]-8-2-X-1-BB-B-xP84c1F27-4-3-3-B-1-B]F29-1-2-2x[KILIMAST94A]-30/MSV-03-101-08-B-B-1xP84c1F27-4-1-4-B-3-B]F2-1-2-1-1-1-BxCML486]-1-1-B-B/CML-312SR	1.201359238	84	2	0.476735157	-0.260138958	5.16E-06	1.104686893	83.96666667	2.36	0.692934466	0.139359673
DTMA-123	4	4	9	EntomologyProgram	2011	Mexico	Early	2011_Early_WW_Mexico	2011_WW_Mexico	WW	1	15	146	76	123	[M37W/ZM607.bF37sr-2-3sr-6-2-X]-8-2-X-1-BB-B-xP84c1F27-4-3-3-B-1-B]F29-1-2-2x[KILIMAST94A]-30/MSV-03-101-08-B-B-1xP84c1F27-4-1-4-B-3-B]F2-1-2-1-1-1-BxCML486]-1-1-B-B/CML-312SR	6.239238095	87	3	0.622697052	0.01243503	0.830164821	7.211536254	85.38	2.423333333	0.887845127	0.599333159
DTMA-123	4	4	9	EntomologyProgram	2011	Mexico	Early	2011_Early_DS_Mexico	2011_DS_Mexico	DS	2	19	190	76	123	[M37W/ZM607.bF37sr-2-3sr-6-2-X]-8-2-X-1-BB-B-xP84c1F27-4-3-3-B-1-B]F29-1-2-2x[KILIMAST94A]-30/MSV-03-101-08-B-B-1xP84c1F27-4-1-4-B-3-B]F2-1-2-1-1-1-BxCML486]-1-1-B-B/CML-312SR	1.409980952	87	2	0.58820235	-0.2563831	6.87E-06	2.15438527	85.99333333	3.386666667	0.946423339	0.543598368
DTMA-123	4	4	9	EntomologyProgram	2010	Zimbabwe	Early	2010_Early_DS_Zimbabwe	2010_DS_Zimbabwe	DS	1	1	4	76	123	[M37W/ZM607.bF37sr-2-3sr-6-2-X]-8-2-X-1-BB-B-xP84c1F27-4-3-3-B-1-B]F29-1-2-2x[KILIMAST94A]-30/MSV-03-101-08-B-B-1xP84c1F27-4-1-4-B-3-B]F2-1-2-1-1-1-BxCML486]-1-1-B-B/CML-312SR	1.929455746	83	2	0.476735157	-0.260138958	5.16E-06	1.104686893	83.96666667	2.36	0.692934466	0.139359673
DTMA-123	4	4	9	EntomologyProgram	2010	Thailand	Early	2010_Early_DS_Thailand	2010_DS_Thailand	DS	1	5	50	76	123	[M37W/ZM607.bF37sr-2-3sr-6-2-X]-8-2-X-1-BB-B-xP84c1F27-4-3-3-B-1-B]F29-1-2-2x[KILIMAST94A]-30/MSV-03-101-08-B-B-1xP84c1F27-4-1-4-B-3-B]F2-1-2-1-1-1-BxCML486]-1-1-B-B/CML-312SR	2.441551238	56	2	0.640285856	-0.139514432	0.015597034	2.428854912	56.36666667	4.922818792	0.922878775	0.422572718
DTMA-123	4	4	9	EntomologyProgram	2010	Mexico	Early	2010_Early_DS+heat_Mexico	2010_DS+heat_Mexico	DS	2	27	268	76	123	[M37W/ZM607.bF37sr-2-3sr-6-2-X]-8-2-X-1-BB-B-xP84c1F27-4-3-3-B-1-B]F29-1-2-2x[KILIMAST94A]-30/MSV-03-101-08-B-B-1xP84c1F27-4-1-4-B-3-B]F2-1-2-1-1-1-BxCML486]-1-1-B-B/CML-312SR	0.416767872	72	11	0.495559764	-0.336198283	3.57E-09	0.326016241	73.91333333	12.34666667	0.818332529	0.385530731
DTMA-123	4	4	9	EntomologyProgram	2010	Mexico	Early	2010_Early_WW_Mexico	2010_WW_Mexico	WW	1	4	36	76	123	[M37W/ZM607.bF37sr-2-3sr-6-2-X]-8-2-X-1-BB-B-xP84c1F27-4-3-3-B-1-B]F29-1-2-2x[KILIMAST94A]-30/MSV-03-101-08-B-B-1xP84c1F27-4-1-4-B-3-B]F2-1-2-1-1-1-BxCML486]-1-1-B-B/CML-312SR	7.354918095	81	3	0.796036009	0.166874362	0.003747919	7.403343848	79.43333333	2.713333333	0.880141991	0.536586787
DTMA-123	4	4	9	EntomologyProgram	2010	Mexico	Early	2010_Early_WW_Mexico	2010_WW_Mexico	WW	2	30	292	76	123	[M37W/ZM607.bF37sr-2-3sr-6-2-X]-8-2-X-1-BB-B-xP84c1F27-4-3-3-B-1-B]F29-1-2-2x[KILIMAST94A]-30/MSV-03-101-08-B-B-1xP84c1F27-4-1-4-B-3-B]F2-1-2-1-1-1-BxCML486]-1-1-B-B/CML-312SR	7.732312381	82	2	0.796036009	0.166874362	0.003747919	7.403343848	79.43333333	2.713333333	0.880141991	0.536586787
DTMA-123	4	4	9	EntomologyProgram	2010	Mexico	Early	2010_Early_WW+heat_Mexico	2010_WW+heat_Mexico	WW	1	3	27	76	123	[M37W/ZM607.bF37sr-2-3sr-6-2-X]-8-2-X-1-BB-B-xP84c1F27-4-3-3-B-1-B]F29-1-2-2x[KILIMAST94A]-30/MSV-03-101-08-B-B-1xP84c1F27-4-1-4-B-3-B]F2-1-2-1-1-1-BxCML486]-1-1-B-B/CML-312SR	6.21607619	75	3	0.880485615	-0.215498107	0.000169072	7.460816254	72.87333333	1.68	0.814529362	0.642321995
DTMA-123	4	4	9	EntomologyProgram	2011	Mexico	Early	2011_Early_DS+heat_Mexico	2011_DS+heat_Mexico	DS	2	29	281	76	123	[M37W/ZM607.bF37sr-2-3sr-6-2-X]-8-2-X-1-BB-B-xP84c1F27-4-3-3-B-1-B]F29-1-2-2x[KILIMAST94A]-30/MSV-03-101-08-B-B-1xP84c1F27-4-1-4-B-3-B]F2-1-2-1-1-1-BxCML486]-1-1-B-B/CML-312SR	2.730209524	67	4	0.758862524	-0.324057596	9.18E-09	2.732418007	68.17333333	2.97	0.926349136	0.690393795
DTMA-123	4	4	9	EntomologyProgram	2011	Mexico	Early	2011_Early_DS_Mexico	2011_DS_Mexico	DS	1	13	127	76	123	[M37W/ZM607.bF37sr-2-3sr-6-2-X]-8-2-X-1-BB-B-xP84c1F27-4-3-3-B-1-B]F29-1-2-2x[KILIMAST94A]-30/MSV-03-101-08-B-B-1xP84c1F27-4-1-4-B-3-B]F2-1-2-1-1-1-BxCML486]-1-1-B-B/CML-312SR	1.955733333	87	5	0.58820235	-0.2563831	6.87E-06	2.15438527	85.99333333	3.386666667	0.946423339	0.543598368
DTMA-123	4	4	9	EntomologyProgram	2010	Mexico	Early	2010_Early_DS_Mexico	2010_DS_Mexico	DS	1	10	99	76	123	[M37W/ZM607.bF37sr-2-3sr-6-2-X]-8-2-X-1-BB-B-xP84c1F27-4-3-3-B-1-B]F29-1-2-2x[KILIMAST94A]-30/MSV-03-101-08-B-B-1xP84c1F27-4-1-4-B-3-B]F2-1-2-1-1-1-BxCML486]-1-1-B-B/CML-312SR	3.065912381	82	2	0.732228157	0.084078864	0.146284109	3.130995596	80.77666667	2.273333333	0.927700745	0.703011848
DTMA-123	4	4	9	EntomologyProgram	2011	Mexico	Early	2011_Early_DS+heat_Mexico	2011_DS+heat_Mexico	DS	1	10	91	76	123	[M37W/ZM607.bF37sr-2-3sr-6-2-X]-8-2-X-1-BB-B-xP84c1F27-4-3-3-B-1-B]F29-1-2-2x[KILIMAST94A]-30/MSV-03-101-08-B-B-1xP84c1F27-4-1-4-B-3-B]F2-1-2-1-1-1-BxCML486]-1-1-B-B/CML-312SR	1.876114286	69	5	0.758862524	-0.324057596	9.18E-09	2.732418007	68.17333333	2.97	0.926349136	0.690393795
DTMA-123	4	4	9	EntomologyProgram	2010	Mexico	Early	2010_Early_DS+heat_Mexico	2010_DS+heat_Mexico	DS	1	10	99	76	123	[M37W/ZM607.bF37sr-2-3sr-6-2-X]-8-2-X-1-BB-B-xP84c1F27-4-3-3-B-1-B]F29-1-2-2x[KILIMAST94A]-30/MSV-03-101-08-B-B-1xP84c1F27-4-1-4-B-3-B]F2-1-2-1-1-1-BxCML486]-1-1-B-B/CML-312SR	0.079734585	76	24	0.495559764	-0.336198283	3.57E-09	0.326016241	73.91333333	12.34666667	0.818332529	0.385530731
DTMA-123	4	4	9	EntomologyProgram	2011	Mexico	Early	2011_Early_WW+heat_Mexico	2011_WW+heat_Mexico	WW	2	27	268	76	123	[M37W/ZM607.bF37sr-2-3sr-6-2-X]-8-2-X-1-BB-B-xP84c1F27-4-3-3-B-1-B]F29-1-2-2x[KILIMAST94A]-30/MSV-03-101-08-B-B-1xP84c1F27-4-1-4-B-3-B]F2-1-2-1-1-1-BxCML486]-1-1-B-B/CML-312SR	4.959542857	68	4	0.747075072	-0.196450968	0.000622014	6.320377143	68.25666667	1.916666667	0.871065937	0.684953973
DTMA-123	4	4	9	EntomologyProgram	2010	Thailand	Early	2010_Early_DS_Thailand	2010_DS_Thailand	DS	2	21	205	76	123	[M37W/ZM607.bF37sr-2-3sr-6-2-X]-8-2-X-1-BB-B-xP84c1F27-4-3-3-B-1-B]F29-1-2-2x[KILIMAST94A]-30/MSV-03-101-08-B-B-1xP84c1F27-4-1-4-B-3-B]F2-1-2-1-1-1-BxCML486]-1-1-B-B/CML-312SR	2.583131429	57	4	0.640285856	-0.139514432	0.015597034	2.428854912	56.36666667	4.922818792	0.922878775	0.422572718
DTMA-123	4	4	9	EntomologyProgram	2010	Mexico	Early	2010_Early_DS_Mexico	2010_DS_Mexico	DS	2	26	251	76	123	[M37W/ZM607.bF37sr-2-3sr-6-2-X]-8-2-X-1-BB-B-xP84c1F27-4-3-3-B-1-B]F29-1-2-2x[KILIMAST94A]-30/MSV-03-101-08-B-B-1xP84c1F27-4-1-4-B-3-B]F2-1-2-1-1-1-BxCML486]-1-1-B-B/CML-312SR	2.385531429	82	3	0.732228157	0.084078864	0.146284109	3.130995596	80.77666667	2.273333333	0.927700745	0.703011848
DTMA-123	4	4	9	EntomologyProgram	2011	Mexico	Early	2011_Early_WW_Mexico	2011_WW_Mexico	WW	2	25	247	76	123	[M37W/ZM607.bF37sr-2-3sr-6-2-X]-8-2-X-1-BB-B-xP84c1F27-4-3-3-B-1-B]F29-1-2-2x[KILIMAST94A]-30/MSV-03-101-08-B-B-1xP84c1F27-4-1-4-B-3-B]F2-1-2-1-1-1-BxCML486]-1-1-B-B/CML-312SR	5.726780952	86	4	0.622697052	0.01243503	0.830164821	7.211536254	85.38	2.423333333	0.887845127	0.599333159
DTMA-123	4	4	9	EntomologyProgram	2010	Mexico	Early	2010_Early_WW+heat_Mexico	2010_WW+heat_Mexico	WW	2	16	154	76	123	[M37W/ZM607.bF37sr-2-3sr-6-2-X]-8-2-X-1-BB-B-xP84c1F27-4-3-3-B-1-B]F29-1-2-2x[KILIMAST94A]-30/MSV-03-101-08-B-B-1xP84c1F27-4-1-4-B-3-B]F2-1-2-1-1-1-BxCML486]-1-1-B-B/CML-312SR	7.521828571	72	2	0.880485615	-0.215498107	0.000169072	7.460816254	72.87333333	1.68	0.814529362	0.642321995
DTMA-123	4	4	9	EntomologyProgram	2010	Thailand	Early	2010_Early_WW_Thailand	2010_WW_Thailand	WW	1	6	60	76	123	[M37W/ZM607.bF37sr-2-3sr-6-2-X]-8-2-X-1-BB-B-xP84c1F27-4-3-3-B-1-B]F29-1-2-2x[KILIMAST94A]-30/MSV-03-101-08-B-B-1xP84c1F27-4-1-4-B-3-B]F2-1-2-1-1-1-BxCML486]-1-1-B-B/CML-312SR	6.790460952	54	5	0.750000566	0.074097413	0.200613017	7.225239375	56.36666667	4.922818792	1.68E-07	0.072579235
DTMA-123	4	4	9	EntomologyProgram	2011	Mexico	Early	2011_Early_WW+heat_Mexico	2011_WW+heat_Mexico	WW	1	10	97	76	123	[M37W/ZM607.bF37sr-2-3sr-6-2-X]-8-2-X-1-BB-B-xP84c1F27-4-3-3-B-1-B]F29-1-2-2x[KILIMAST94A]-30/MSV-03-101-08-B-B-1xP84c1F27-4-1-4-B-3-B]F2-1-2-1-1-1-BxCML486]-1-1-B-B/CML-312SR	7.521828571	66	4	0.747075072	-0.196450968	0.000622014	6.320377143	68.25666667	1.916666667	0.871065937	0.684953973
DTMA-124	5	NA	NA	EntomologyProgram	2011	Mexico	Early	2011_Early_DS_Mexico	2011_DS_Mexico	DS	1	15	149	31	124	[(87036/87923)-X-800-3-1-X-1-B-B-1-1-1-B-B-xP84c1F26-2-2-4-B-2-B]F47-3-1-1-3xM37W/ZM607.bF37sr-2-3sr-6-2-X]-8-2-X-1-BB-B-xP84c1F27-4-3-3-B-1-B]-3-1-BxCML486]-1-1-B-B/CML-312SR	1.554742857	86	2	0.58820235	-0.2563831	6.87E-06	2.15438527	85.99333333	3.386666667	0.946423339	0.543598368
DTMA-124	5	NA	NA	EntomologyProgram	2010	Mexico	Early	2010_Early_WW+heat_Mexico	2010_WW+heat_Mexico	WW	1	12	115	31	124	[(87036/87923)-X-800-3-1-X-1-B-B-1-1-1-B-B-xP84c1F26-2-2-4-B-2-B]F47-3-1-1-3xM37W/ZM607.bF37sr-2-3sr-6-2-X]-8-2-X-1-BB-B-xP84c1F27-4-3-3-B-1-B]-3-1-BxCML486]-1-1-B-B/CML-312SR	9.12	74	0	0.880485615	-0.215498107	0.000169072	7.460816254	72.87333333	1.68	0.814529362	0.642321995
DTMA-124	5	NA	NA	EntomologyProgram	2011	Thailand	Early	2011_Early_DS_Thailand	2011_DS_Thailand	DS	1	7	66	31	124	[(87036/87923)-X-800-3-1-X-1-B-B-1-1-1-B-B-xP84c1F26-2-2-4-B-2-B]F47-3-1-1-3xM37W/ZM607.bF37sr-2-3sr-6-2-X]-8-2-X-1-BB-B-xP84c1F27-4-3-3-B-1-B]-3-1-BxCML486]-1-1-B-B/CML-312SR	2.846055619	55	0	0.732912294	-0.287679313	3.99E-07	2.882477104	57.13666667	2.273333333	0.927862321	0.691888296
DTMA-124	5	NA	NA	EntomologyProgram	2011	Thailand	Early	2011_Early_DS_Thailand	2011_DS_Thailand	DS	2	19	184	31	124	[(87036/87923)-X-800-3-1-X-1-B-B-1-1-1-B-B-xP84c1F26-2-2-4-B-2-B]F47-3-1-1-3xM37W/ZM607.bF37sr-2-3sr-6-2-X]-8-2-X-1-BB-B-xP84c1F27-4-3-3-B-1-B]-3-1-BxCML486]-1-1-B-B/CML-312SR	2.968295619	55	1	0.732912294	-0.287679313	3.99E-07	2.882477104	57.13666667	2.273333333	0.927862321	0.691888296
DTMA-124	5	NA	NA	EntomologyProgram	2010	Thailand	Early	2010_Early_WW_Thailand	2010_WW_Thailand	WW	1	10	92	31	124	[(87036/87923)-X-800-3-1-X-1-B-B-1-1-1-B-B-xP84c1F26-2-2-4-B-2-B]F47-3-1-1-3xM37W/ZM607.bF37sr-2-3sr-6-2-X]-8-2-X-1-BB-B-xP84c1F27-4-3-3-B-1-B]-3-1-BxCML486]-1-1-B-B/CML-312SR	7.288478476	56	4	0.750000566	0.074097413	0.200613017	7.225239375	56.36666667	4.922818792	1.68E-07	0.072579235
DTMA-124	5	NA	NA	EntomologyProgram	2010	Mexico	Early	2010_Early_WW+heat_Mexico	2010_WW+heat_Mexico	WW	2	17	164	31	124	[(87036/87923)-X-800-3-1-X-1-B-B-1-1-1-B-B-xP84c1F26-2-2-4-B-2-B]F47-3-1-1-3xM37W/ZM607.bF37sr-2-3sr-6-2-X]-8-2-X-1-BB-B-xP84c1F27-4-3-3-B-1-B]-3-1-BxCML486]-1-1-B-B/CML-312SR	8.581485714	72	0	0.880485615	-0.215498107	0.000169072	7.460816254	72.87333333	1.68	0.814529362	0.642321995
DTMA-124	5	NA	NA	EntomologyProgram	2010	Mexico	Early	2010_Early_DS_Mexico	2010_DS_Mexico	DS	1	9	81	31	124	[(87036/87923)-X-800-3-1-X-1-B-B-1-1-1-B-B-xP84c1F26-2-2-4-B-2-B]F47-3-1-1-3xM37W/ZM607.bF37sr-2-3sr-6-2-X]-8-2-X-1-BB-B-xP84c1F27-4-3-3-B-1-B]-3-1-BxCML486]-1-1-B-B/CML-312SR	2.926217143	77	3	0.732228157	0.084078864	0.146284109	3.130995596	80.77666667	2.273333333	0.927700745	0.703011848
DTMA-124	5	NA	NA	EntomologyProgram	2011	Mexico	Early	2011_Early_WW_Mexico	2011_WW_Mexico	WW	1	8	79	31	124	[(87036/87923)-X-800-3-1-X-1-B-B-1-1-1-B-B-xP84c1F26-2-2-4-B-2-B]F47-3-1-1-3xM37W/ZM607.bF37sr-2-3sr-6-2-X]-8-2-X-1-BB-B-xP84c1F27-4-3-3-B-1-B]-3-1-BxCML486]-1-1-B-B/CML-312SR	6.679314286	84	0	0.622697052	0.01243503	0.830164821	7.211536254	85.38	2.423333333	0.887845127	0.599333159
DTMA-124	5	NA	NA	EntomologyProgram	2011	Mexico	Early	2011_Early_DS_Mexico	2011_DS_Mexico	DS	2	18	179	31	124	[(87036/87923)-X-800-3-1-X-1-B-B-1-1-1-B-B-xP84c1F26-2-2-4-B-2-B]F47-3-1-1-3xM37W/ZM607.bF37sr-2-3sr-6-2-X]-8-2-X-1-BB-B-xP84c1F27-4-3-3-B-1-B]-3-1-BxCML486]-1-1-B-B/CML-312SR	2.698361905	87	0	0.58820235	-0.2563831	6.87E-06	2.15438527	85.99333333	3.386666667	0.946423339	0.543598368
DTMA-124	5	NA	NA	EntomologyProgram	2010	Thailand	Early	2010_Early_WW_Thailand	2010_WW_Thailand	WW	2	29	284	31	124	[(87036/87923)-X-800-3-1-X-1-B-B-1-1-1-B-B-xP84c1F26-2-2-4-B-2-B]F47-3-1-1-3xM37W/ZM607.bF37sr-2-3sr-6-2-X]-8-2-X-1-BB-B-xP84c1F27-4-3-3-B-1-B]-3-1-BxCML486]-1-1-B-B/CML-312SR	8.255597714	59	1	0.750000566	0.074097413	0.200613017	7.225239375	56.36666667	4.922818792	1.68E-07	0.072579235
DTMA-124	5	NA	NA	EntomologyProgram	2010	Mexico	Early	2010_Early_DS+heat_Mexico	2010_DS+heat_Mexico	DS	1	3	26	31	124	[(87036/87923)-X-800-3-1-X-1-B-B-1-1-1-B-B-xP84c1F26-2-2-4-B-2-B]F47-3-1-1-3xM37W/ZM607.bF37sr-2-3sr-6-2-X]-8-2-X-1-BB-B-xP84c1F27-4-3-3-B-1-B]-3-1-BxCML486]-1-1-B-B/CML-312SR	0.383415168	73	2	0.495559764	-0.336198283	3.57E-09	0.326016241	73.91333333	12.34666667	0.818332529	0.385530731
DTMA-124	5	NA	NA	EntomologyProgram	2010	Mexico	Early	2010_Early_DS+heat_Mexico	2010_DS+heat_Mexico	DS	2	23	228	31	124	[(87036/87923)-X-800-3-1-X-1-B-B-1-1-1-B-B-xP84c1F26-2-2-4-B-2-B]F47-3-1-1-3xM37W/ZM607.bF37sr-2-3sr-6-2-X]-8-2-X-1-BB-B-xP84c1F27-4-3-3-B-1-B]-3-1-BxCML486]-1-1-B-B/CML-312SR	1.399627663	71	2	0.495559764	-0.336198283	3.57E-09	0.326016241	73.91333333	12.34666667	0.818332529	0.385530731
DTMA-124	5	NA	NA	EntomologyProgram	2010	Thailand	Early	2010_Early_DS_Thailand	2010_DS_Thailand	DS	2	19	181	31	124	[(87036/87923)-X-800-3-1-X-1-B-B-1-1-1-B-B-xP84c1F26-2-2-4-B-2-B]F47-3-1-1-3xM37W/ZM607.bF37sr-2-3sr-6-2-X]-8-2-X-1-BB-B-xP84c1F27-4-3-3-B-1-B]-3-1-BxCML486]-1-1-B-B/CML-312SR	2.027727238	54	3	0.640285856	-0.139514432	0.015597034	2.428854912	56.36666667	4.922818792	0.922878775	0.422572718
DTMA-124	5	NA	NA	EntomologyProgram	2010	Mexico	Early	2010_Early_WW_Mexico	2010_WW_Mexico	WW	1	7	66	31	124	[(87036/87923)-X-800-3-1-X-1-B-B-1-1-1-B-B-xP84c1F26-2-2-4-B-2-B]F47-3-1-1-3xM37W/ZM607.bF37sr-2-3sr-6-2-X]-8-2-X-1-BB-B-xP84c1F27-4-3-3-B-1-B]-3-1-BxCML486]-1-1-B-B/CML-312SR	7.152106667	78	3	0.796036009	0.166874362	0.003747919	7.403343848	79.43333333	2.713333333	0.880141991	0.536586787
DTMA-124	5	NA	NA	EntomologyProgram	2010	Mexico	Early	2010_Early_WW_Mexico	2010_WW_Mexico	WW	2	19	184	31	124	[(87036/87923)-X-800-3-1-X-1-B-B-1-1-1-B-B-xP84c1F26-2-2-4-B-2-B]F47-3-1-1-3xM37W/ZM607.bF37sr-2-3sr-6-2-X]-8-2-X-1-BB-B-xP84c1F27-4-3-3-B-1-B]-3-1-BxCML486]-1-1-B-B/CML-312SR	7.092754286	78	1	0.796036009	0.166874362	0.003747919	7.403343848	79.43333333	2.713333333	0.880141991	0.536586787
DTMA-124	5	NA	NA	EntomologyProgram	2011	Mexico	Early	2011_Early_DS+heat_Mexico	2011_DS+heat_Mexico	DS	2	28	278	31	124	[(87036/87923)-X-800-3-1-X-1-B-B-1-1-1-B-B-xP84c1F26-2-2-4-B-2-B]F47-3-1-1-3xM37W/ZM607.bF37sr-2-3sr-6-2-X]-8-2-X-1-BB-B-xP84c1F27-4-3-3-B-1-B]-3-1-BxCML486]-1-1-B-B/CML-312SR	3.920152381	66	1	0.758862524	-0.324057596	9.18E-09	2.732418007	68.17333333	2.97	0.926349136	0.690393795
DTMA-124	5	NA	NA	EntomologyProgram	2010	Zimbabwe	Early	2010_Early_DS_Zimbabwe	2010_DS_Zimbabwe	DS	2	18	180	31	124	[(87036/87923)-X-800-3-1-X-1-B-B-1-1-1-B-B-xP84c1F26-2-2-4-B-2-B]F47-3-1-1-3xM37W/ZM607.bF37sr-2-3sr-6-2-X]-8-2-X-1-BB-B-xP84c1F27-4-3-3-B-1-B]-3-1-BxCML486]-1-1-B-B/CML-312SR	0.658066286	84	2	0.476735157	-0.260138958	5.16E-06	1.104686893	83.96666667	2.36	0.692934466	0.139359673
DTMA-124	5	NA	NA	EntomologyProgram	2011	Thailand	Early	2011_Early_WW_Thailand	2011_WW_Thailand	WW	1	10	92	31	124	[(87036/87923)-X-800-3-1-X-1-B-B-1-1-1-B-B-xP84c1F26-2-2-4-B-2-B]F47-3-1-1-3xM37W/ZM607.bF37sr-2-3sr-6-2-X]-8-2-X-1-BB-B-xP84c1F27-4-3-3-B-1-B]-3-1-BxCML486]-1-1-B-B/CML-312SR	7.113002667	57	0	0.772801084	-0.108002697	0.06171739	6.345967229	58.58666667	0.65	0.924855386	0.802649071
DTMA-124	5	NA	NA	EntomologyProgram	2011	Mexico	Early	2011_Early_DS+heat_Mexico	2011_DS+heat_Mexico	DS	1	4	39	31	124	[(87036/87923)-X-800-3-1-X-1-B-B-1-1-1-B-B-xP84c1F26-2-2-4-B-2-B]F47-3-1-1-3xM37W/ZM607.bF37sr-2-3sr-6-2-X]-8-2-X-1-BB-B-xP84c1F27-4-3-3-B-1-B]-3-1-BxCML486]-1-1-B-B/CML-312SR	3.061714286	67	1	0.758862524	-0.324057596	9.18E-09	2.732418007	68.17333333	2.97	0.926349136	0.690393795
DTMA-124	5	NA	NA	EntomologyProgram	2011	Mexico	Early	2011_Early_WW+heat_Mexico	2011_WW+heat_Mexico	WW	2	28	277	31	124	[(87036/87923)-X-800-3-1-X-1-B-B-1-1-1-B-B-xP84c1F26-2-2-4-B-2-B]F47-3-1-1-3xM37W/ZM607.bF37sr-2-3sr-6-2-X]-8-2-X-1-BB-B-xP84c1F27-4-3-3-B-1-B]-3-1-BxCML486]-1-1-B-B/CML-312SR	8.823238095	68	0	0.747075072	-0.196450968	0.000622014	6.320377143	68.25666667	1.916666667	0.871065937	0.684953973
DTMA-124	5	NA	NA	EntomologyProgram	2010	Thailand	Early	2010_Early_DS_Thailand	2010_DS_Thailand	DS	1	10	98	31	124	[(87036/87923)-X-800-3-1-X-1-B-B-1-1-1-B-B-xP84c1F26-2-2-4-B-2-B]F47-3-1-1-3xM37W/ZM607.bF37sr-2-3sr-6-2-X]-8-2-X-1-BB-B-xP84c1F27-4-3-3-B-1-B]-3-1-BxCML486]-1-1-B-B/CML-312SR	2.382034286	55	4	0.640285856	-0.139514432	0.015597034	2.428854912	56.36666667	4.922818792	0.922878775	0.422572718
DTMA-124	5	NA	NA	EntomologyProgram	2011	Mexico	Early	2011_Early_WW_Mexico	2011_WW_Mexico	WW	2	22	217	31	124	[(87036/87923)-X-800-3-1-X-1-B-B-1-1-1-B-B-xP84c1F26-2-2-4-B-2-B]F47-3-1-1-3xM37W/ZM607.bF37sr-2-3sr-6-2-X]-8-2-X-1-BB-B-xP84c1F27-4-3-3-B-1-B]-3-1-BxCML486]-1-1-B-B/CML-312SR	5.480685714	85	1	0.622697052	0.01243503	0.830164821	7.211536254	85.38	2.423333333	0.887845127	0.599333159
DTMA-124	5	NA	NA	EntomologyProgram	2010	Mexico	Early	2010_Early_DS_Mexico	2010_DS_Mexico	DS	2	23	228	31	124	[(87036/87923)-X-800-3-1-X-1-B-B-1-1-1-B-B-xP84c1F26-2-2-4-B-2-B]F47-3-1-1-3xM37W/ZM607.bF37sr-2-3sr-6-2-X]-8-2-X-1-BB-B-xP84c1F27-4-3-3-B-1-B]-3-1-BxCML486]-1-1-B-B/CML-312SR	2.328495238	79	2	0.732228157	0.084078864	0.146284109	3.130995596	80.77666667	2.273333333	0.927700745	0.703011848
DTMA-124	5	NA	NA	EntomologyProgram	2011	Mexico	Early	2011_Early_WW+heat_Mexico	2011_WW+heat_Mexico	WW	1	14	132	31	124	[(87036/87923)-X-800-3-1-X-1-B-B-1-1-1-B-B-xP84c1F26-2-2-4-B-2-B]F47-3-1-1-3xM37W/ZM607.bF37sr-2-3sr-6-2-X]-8-2-X-1-BB-B-xP84c1F27-4-3-3-B-1-B]-3-1-BxCML486]-1-1-B-B/CML-312SR	7.543542857	71	1	0.747075072	-0.196450968	0.000622014	6.320377143	68.25666667	1.916666667	0.871065937	0.684953973
DTMA-124	5	NA	NA	EntomologyProgram	2011	Thailand	Early	2011_Early_WW_Thailand	2011_WW_Thailand	WW	2	21	205	31	124	[(87036/87923)-X-800-3-1-X-1-B-B-1-1-1-B-B-xP84c1F26-2-2-4-B-2-B]F47-3-1-1-3xM37W/ZM607.bF37sr-2-3sr-6-2-X]-8-2-X-1-BB-B-xP84c1F27-4-3-3-B-1-B]-3-1-BxCML486]-1-1-B-B/CML-312SR	7.013269333	57	0	0.772801084	-0.108002697	0.06171739	6.345967229	58.58666667	0.65	0.924855386	0.802649071
DTMA-124	5	NA	NA	EntomologyProgram	2010	Zimbabwe	Early	2010_Early_DS_Zimbabwe	2010_DS_Zimbabwe	DS	1	1	3	31	124	[(87036/87923)-X-800-3-1-X-1-B-B-1-1-1-B-B-xP84c1F26-2-2-4-B-2-B]F47-3-1-1-3xM37W/ZM607.bF37sr-2-3sr-6-2-X]-8-2-X-1-BB-B-xP84c1F27-4-3-3-B-1-B]-3-1-BxCML486]-1-1-B-B/CML-312SR	2.006485333	82	1	0.476735157	-0.260138958	5.16E-06	1.104686893	83.96666667	2.36	0.692934466	0.139359673
DTMA-125	4	4	9	EntomologyProgram	2011	Mexico	Early	2011_Early_DS+heat_Mexico	2011_DS+heat_Mexico	DS	1	2	15	21	125	[M37W/ZM607.bF37sr-2-3sr-6-2-X]-8-2-X-1-BB-B-xP84c1F27-4-3-3-B-1-B]F29-1-2-1-4x(87036/87923)-X-800-3-1-X-1-B-B-1-1-1-B-B-xP84c1F26-2-2-4-B-2-B]-1-1-BxCML486]-1-1-B-B/CML-312SR	3.513371429	67	3	0.758862524	-0.324057596	9.18E-09	2.732418007	68.17333333	2.97	0.926349136	0.690393795
DTMA-125	4	4	9	EntomologyProgram	2011	Mexico	Early	2011_Early_WW_Mexico	2011_WW_Mexico	WW	1	12	118	21	125	[M37W/ZM607.bF37sr-2-3sr-6-2-X]-8-2-X-1-BB-B-xP84c1F27-4-3-3-B-1-B]F29-1-2-1-4x(87036/87923)-X-800-3-1-X-1-B-B-1-1-1-B-B-xP84c1F26-2-2-4-B-2-B]-1-1-BxCML486]-1-1-B-B/CML-312SR	8.902857143	84	1	0.622697052	0.01243503	0.830164821	7.211536254	85.38	2.423333333	0.887845127	0.599333159
DTMA-125	4	4	9	EntomologyProgram	2011	Mexico	Early	2011_Early_WW_Mexico	2011_WW_Mexico	WW	2	29	284	21	125	[M37W/ZM607.bF37sr-2-3sr-6-2-X]-8-2-X-1-BB-B-xP84c1F27-4-3-3-B-1-B]F29-1-2-1-4x(87036/87923)-X-800-3-1-X-1-B-B-1-1-1-B-B-xP84c1F26-2-2-4-B-2-B]-1-1-BxCML486]-1-1-B-B/CML-312SR	7.400228571	85	2	0.622697052	0.01243503	0.830164821	7.211536254	85.38	2.423333333	0.887845127	0.599333159
DTMA-125	4	4	9	EntomologyProgram	2011	Mexico	Early	2011_Early_DS_Mexico	2011_DS_Mexico	DS	2	17	167	21	125	[M37W/ZM607.bF37sr-2-3sr-6-2-X]-8-2-X-1-BB-B-xP84c1F27-4-3-3-B-1-B]F29-1-2-1-4x(87036/87923)-X-800-3-1-X-1-B-B-1-1-1-B-B-xP84c1F26-2-2-4-B-2-B]-1-1-BxCML486]-1-1-B-B/CML-312SR	2.518857143	86	2	0.58820235	-0.2563831	6.87E-06	2.15438527	85.99333333	3.386666667	0.946423339	0.543598368
DTMA-125	4	4	9	EntomologyProgram	2010	Zimbabwe	Early	2010_Early_DS_Zimbabwe	2010_DS_Zimbabwe	DS	1	4	34	21	125	[M37W/ZM607.bF37sr-2-3sr-6-2-X]-8-2-X-1-BB-B-xP84c1F27-4-3-3-B-1-B]F29-1-2-1-4x(87036/87923)-X-800-3-1-X-1-B-B-1-1-1-B-B-xP84c1F26-2-2-4-B-2-B]-1-1-BxCML486]-1-1-B-B/CML-312SR	1.040432762	81	1	0.476735157	-0.260138958	5.16E-06	1.104686893	83.96666667	2.36	0.692934466	0.139359673
DTMA-125	4	4	9	EntomologyProgram	2011	Mexico	Early	2011_Early_DS+heat_Mexico	2011_DS+heat_Mexico	DS	2	30	298	21	125	[M37W/ZM607.bF37sr-2-3sr-6-2-X]-8-2-X-1-BB-B-xP84c1F27-4-3-3-B-1-B]F29-1-2-1-4x(87036/87923)-X-800-3-1-X-1-B-B-1-1-1-B-B-xP84c1F26-2-2-4-B-2-B]-1-1-BxCML486]-1-1-B-B/CML-312SR	3.957790476	65	1	0.758862524	-0.324057596	9.18E-09	2.732418007	68.17333333	2.97	0.926349136	0.690393795
DTMA-125	4	4	9	EntomologyProgram	2010	Mexico	Early	2010_Early_WW+heat_Mexico	2010_WW+heat_Mexico	WW	1	8	78	21	125	[M37W/ZM607.bF37sr-2-3sr-6-2-X]-8-2-X-1-BB-B-xP84c1F27-4-3-3-B-1-B]F29-1-2-1-4x(87036/87923)-X-800-3-1-X-1-B-B-1-1-1-B-B-xP84c1F26-2-2-4-B-2-B]-1-1-BxCML486]-1-1-B-B/CML-312SR	7.31047619	70	2	0.880485615	-0.215498107	0.000169072	7.460816254	72.87333333	1.68	0.814529362	0.642321995
DTMA-125	4	4	9	EntomologyProgram	2011	Thailand	Early	2011_Early_WW_Thailand	2011_WW_Thailand	WW	2	28	279	21	125	[M37W/ZM607.bF37sr-2-3sr-6-2-X]-8-2-X-1-BB-B-xP84c1F27-4-3-3-B-1-B]F29-1-2-1-4x(87036/87923)-X-800-3-1-X-1-B-B-1-1-1-B-B-xP84c1F26-2-2-4-B-2-B]-1-1-BxCML486]-1-1-B-B/CML-312SR	5.604355048	59	1	0.772801084	-0.108002697	0.06171739	6.345967229	58.58666667	0.65	0.924855386	0.802649071
DTMA-125	4	4	9	EntomologyProgram	2010	Thailand	Early	2010_Early_DS_Thailand	2010_DS_Thailand	DS	1	14	137	21	125	[M37W/ZM607.bF37sr-2-3sr-6-2-X]-8-2-X-1-BB-B-xP84c1F27-4-3-3-B-1-B]F29-1-2-1-4x(87036/87923)-X-800-3-1-X-1-B-B-1-1-1-B-B-xP84c1F26-2-2-4-B-2-B]-1-1-BxCML486]-1-1-B-B/CML-312SR	1.543929905	54	5	0.640285856	-0.139514432	0.015597034	2.428854912	56.36666667	4.922818792	0.922878775	0.422572718
DTMA-125	4	4	9	EntomologyProgram	2010	Zimbabwe	Early	2010_Early_DS_Zimbabwe	2010_DS_Zimbabwe	DS	2	29	290	21	125	[M37W/ZM607.bF37sr-2-3sr-6-2-X]-8-2-X-1-BB-B-xP84c1F27-4-3-3-B-1-B]F29-1-2-1-4x(87036/87923)-X-800-3-1-X-1-B-B-1-1-1-B-B-xP84c1F26-2-2-4-B-2-B]-1-1-BxCML486]-1-1-B-B/CML-312SR	1.668437333	86	1	0.476735157	-0.260138958	5.16E-06	1.104686893	83.96666667	2.36	0.692934466	0.139359673
DTMA-125	4	4	9	EntomologyProgram	2010	Mexico	Early	2010_Early_DS+heat_Mexico	2010_DS+heat_Mexico	DS	2	22	214	21	125	[M37W/ZM607.bF37sr-2-3sr-6-2-X]-8-2-X-1-BB-B-xP84c1F27-4-3-3-B-1-B]F29-1-2-1-4x(87036/87923)-X-800-3-1-X-1-B-B-1-1-1-B-B-xP84c1F26-2-2-4-B-2-B]-1-1-BxCML486]-1-1-B-B/CML-312SR	0.73612132	69	6	0.495559764	-0.336198283	3.57E-09	0.326016241	73.91333333	12.34666667	0.818332529	0.385530731
DTMA-125	4	4	9	EntomologyProgram	2010	Thailand	Early	2010_Early_WW_Thailand	2010_WW_Thailand	WW	1	8	78	21	125	[M37W/ZM607.bF37sr-2-3sr-6-2-X]-8-2-X-1-BB-B-xP84c1F27-4-3-3-B-1-B]F29-1-2-1-4x(87036/87923)-X-800-3-1-X-1-B-B-1-1-1-B-B-xP84c1F26-2-2-4-B-2-B]-1-1-BxCML486]-1-1-B-B/CML-312SR	7.219291429	56	11	0.750000566	0.074097413	0.200613017	7.225239375	56.36666667	4.922818792	1.68E-07	0.072579235
DTMA-125	4	4	9	EntomologyProgram	2010	Thailand	Early	2010_Early_WW_Thailand	2010_WW_Thailand	WW	2	19	185	21	125	[M37W/ZM607.bF37sr-2-3sr-6-2-X]-8-2-X-1-BB-B-xP84c1F27-4-3-3-B-1-B]F29-1-2-1-4x(87036/87923)-X-800-3-1-X-1-B-B-1-1-1-B-B-xP84c1F26-2-2-4-B-2-B]-1-1-BxCML486]-1-1-B-B/CML-312SR	7.806488381	53	4	0.750000566	0.074097413	0.200613017	7.225239375	56.36666667	4.922818792	1.68E-07	0.072579235
DTMA-125	4	4	9	EntomologyProgram	2010	Mexico	Early	2010_Early_WW+heat_Mexico	2010_WW+heat_Mexico	WW	2	21	201	21	125	[M37W/ZM607.bF37sr-2-3sr-6-2-X]-8-2-X-1-BB-B-xP84c1F27-4-3-3-B-1-B]F29-1-2-1-4x(87036/87923)-X-800-3-1-X-1-B-B-1-1-1-B-B-xP84c1F26-2-2-4-B-2-B]-1-1-BxCML486]-1-1-B-B/CML-312SR	7.76792381	70	1	0.880485615	-0.215498107	0.000169072	7.460816254	72.87333333	1.68	0.814529362	0.642321995
DTMA-125	4	4	9	EntomologyProgram	2011	Mexico	Early	2011_Early_DS_Mexico	2011_DS_Mexico	DS	1	12	115	21	125	[M37W/ZM607.bF37sr-2-3sr-6-2-X]-8-2-X-1-BB-B-xP84c1F27-4-3-3-B-1-B]F29-1-2-1-4x(87036/87923)-X-800-3-1-X-1-B-B-1-1-1-B-B-xP84c1F26-2-2-4-B-2-B]-1-1-BxCML486]-1-1-B-B/CML-312SR	2.074438095	84	3	0.58820235	-0.2563831	6.87E-06	2.15438527	85.99333333	3.386666667	0.946423339	0.543598368
DTMA-125	4	4	9	EntomologyProgram	2011	Thailand	Early	2011_Early_WW_Thailand	2011_WW_Thailand	WW	1	12	113	21	125	[M37W/ZM607.bF37sr-2-3sr-6-2-X]-8-2-X-1-BB-B-xP84c1F27-4-3-3-B-1-B]F29-1-2-1-4x(87036/87923)-X-800-3-1-X-1-B-B-1-1-1-B-B-xP84c1F26-2-2-4-B-2-B]-1-1-BxCML486]-1-1-B-B/CML-312SR	6.91188419	57	0	0.772801084	-0.108002697	0.06171739	6.345967229	58.58666667	0.65	0.924855386	0.802649071
DTMA-125	4	4	9	EntomologyProgram	2011	Mexico	Early	2011_Early_WW+heat_Mexico	2011_WW+heat_Mexico	WW	2	17	163	21	125	[M37W/ZM607.bF37sr-2-3sr-6-2-X]-8-2-X-1-BB-B-xP84c1F27-4-3-3-B-1-B]F29-1-2-1-4x(87036/87923)-X-800-3-1-X-1-B-B-1-1-1-B-B-xP84c1F26-2-2-4-B-2-B]-1-1-BxCML486]-1-1-B-B/CML-312SR	7.142552381	67	1	0.747075072	-0.196450968	0.000622014	6.320377143	68.25666667	1.916666667	0.871065937	0.684953973
DTMA-125	4	4	9	EntomologyProgram	2010	Mexico	Early	2010_Early_DS_Mexico	2010_DS_Mexico	DS	1	10	97	21	125	[M37W/ZM607.bF37sr-2-3sr-6-2-X]-8-2-X-1-BB-B-xP84c1F27-4-3-3-B-1-B]F29-1-2-1-4x(87036/87923)-X-800-3-1-X-1-B-B-1-1-1-B-B-xP84c1F26-2-2-4-B-2-B]-1-1-BxCML486]-1-1-B-B/CML-312SR	3.860944762	81	2	0.732228157	0.084078864	0.146284109	3.130995596	80.77666667	2.273333333	0.927700745	0.703011848
DTMA-125	4	4	9	EntomologyProgram	2011	Mexico	Early	2011_Early_WW+heat_Mexico	2011_WW+heat_Mexico	WW	1	1	1	21	125	[M37W/ZM607.bF37sr-2-3sr-6-2-X]-8-2-X-1-BB-B-xP84c1F27-4-3-3-B-1-B]F29-1-2-1-4x(87036/87923)-X-800-3-1-X-1-B-B-1-1-1-B-B-xP84c1F26-2-2-4-B-2-B]-1-1-BxCML486]-1-1-B-B/CML-312SR	4.78872381	67	4	0.747075072	-0.196450968	0.000622014	6.320377143	68.25666667	1.916666667	0.871065937	0.684953973
DTMA-125	4	4	9	EntomologyProgram	2010	Mexico	Early	2010_Early_DS+heat_Mexico	2010_DS+heat_Mexico	DS	1	3	22	21	125	[M37W/ZM607.bF37sr-2-3sr-6-2-X]-8-2-X-1-BB-B-xP84c1F27-4-3-3-B-1-B]F29-1-2-1-4x(87036/87923)-X-800-3-1-X-1-B-B-1-1-1-B-B-xP84c1F26-2-2-4-B-2-B]-1-1-BxCML486]-1-1-B-B/CML-312SR	0.948275265	70	2	0.495559764	-0.336198283	3.57E-09	0.326016241	73.91333333	12.34666667	0.818332529	0.385530731
DTMA-125	4	4	9	EntomologyProgram	2010	Mexico	Early	2010_Early_WW_Mexico	2010_WW_Mexico	WW	1	14	138	21	125	[M37W/ZM607.bF37sr-2-3sr-6-2-X]-8-2-X-1-BB-B-xP84c1F27-4-3-3-B-1-B]F29-1-2-1-4x(87036/87923)-X-800-3-1-X-1-B-B-1-1-1-B-B-xP84c1F26-2-2-4-B-2-B]-1-1-BxCML486]-1-1-B-B/CML-312SR	8.017493333	77	4	0.796036009	0.166874362	0.003747919	7.403343848	79.43333333	2.713333333	0.880141991	0.536586787
DTMA-125	4	4	9	EntomologyProgram	2010	Thailand	Early	2010_Early_DS_Thailand	2010_DS_Thailand	DS	2	23	222	21	125	[M37W/ZM607.bF37sr-2-3sr-6-2-X]-8-2-X-1-BB-B-xP84c1F27-4-3-3-B-1-B]F29-1-2-1-4x(87036/87923)-X-800-3-1-X-1-B-B-1-1-1-B-B-xP84c1F26-2-2-4-B-2-B]-1-1-BxCML486]-1-1-B-B/CML-312SR	1.960405333	56	6	0.640285856	-0.139514432	0.015597034	2.428854912	56.36666667	4.922818792	0.922878775	0.422572718
DTMA-125	4	4	9	EntomologyProgram	2011	Thailand	Early	2011_Early_DS_Thailand	2011_DS_Thailand	DS	2	29	288	21	125	[M37W/ZM607.bF37sr-2-3sr-6-2-X]-8-2-X-1-BB-B-xP84c1F27-4-3-3-B-1-B]F29-1-2-1-4x(87036/87923)-X-800-3-1-X-1-B-B-1-1-1-B-B-xP84c1F26-2-2-4-B-2-B]-1-1-BxCML486]-1-1-B-B/CML-312SR	3.216367238	57	1	0.732912294	-0.287679313	3.99E-07	2.882477104	57.13666667	2.273333333	0.927862321	0.691888296
DTMA-125	4	4	9	EntomologyProgram	2010	Mexico	Early	2010_Early_WW_Mexico	2010_WW_Mexico	WW	2	29	288	21	125	[M37W/ZM607.bF37sr-2-3sr-6-2-X]-8-2-X-1-BB-B-xP84c1F27-4-3-3-B-1-B]F29-1-2-1-4x(87036/87923)-X-800-3-1-X-1-B-B-1-1-1-B-B-xP84c1F26-2-2-4-B-2-B]-1-1-BxCML486]-1-1-B-B/CML-312SR	6.977668571	77	4	0.796036009	0.166874362	0.003747919	7.403343848	79.43333333	2.713333333	0.880141991	0.536586787
DTMA-125	4	4	9	EntomologyProgram	2010	Mexico	Early	2010_Early_DS_Mexico	2010_DS_Mexico	DS	2	18	176	21	125	[M37W/ZM607.bF37sr-2-3sr-6-2-X]-8-2-X-1-BB-B-xP84c1F27-4-3-3-B-1-B]F29-1-2-1-4x(87036/87923)-X-800-3-1-X-1-B-B-1-1-1-B-B-xP84c1F26-2-2-4-B-2-B]-1-1-BxCML486]-1-1-B-B/CML-312SR	3.520754286	79	2	0.732228157	0.084078864	0.146284109	3.130995596	80.77666667	2.273333333	0.927700745	0.703011848
DTMA-125	4	4	9	EntomologyProgram	2011	Thailand	Early	2011_Early_DS_Thailand	2011_DS_Thailand	DS	1	14	138	21	125	[M37W/ZM607.bF37sr-2-3sr-6-2-X]-8-2-X-1-BB-B-xP84c1F27-4-3-3-B-1-B]F29-1-2-1-4x(87036/87923)-X-800-3-1-X-1-B-B-1-1-1-B-B-xP84c1F26-2-2-4-B-2-B]-1-1-BxCML486]-1-1-B-B/CML-312SR	2.403934476	57	1	0.732912294	-0.287679313	3.99E-07	2.882477104	57.13666667	2.273333333	0.927862321	0.691888296
DTMA-126	4	4	9	EntomologyProgram	2011	Mexico	Early	2011_Early_DS+heat_Mexico	2011_DS+heat_Mexico	DS	2	24	236	17	126	[G16SeqC1F47-2-1-2-1-B*5xP84c1F26-2-2-6-B-3-B]F25-2-3-1x[KILIMAST94A]-30/MSV-03-101-08-B-B-1xP84c1F27-4-1-4-B-3-B]F2-1-2-2-4-2-BxCML161]-1-1-B-B/CML-312SR	2.692571429	67	4	0.758862524	-0.324057596	9.18E-09	2.732418007	68.17333333	2.97	0.926349136	0.690393795
DTMA-126	4	4	9	EntomologyProgram	2010	Mexico	Early	2010_Early_DS+heat_Mexico	2010_DS+heat_Mexico	DS	1	7	66	17	126	[G16SeqC1F47-2-1-2-1-B*5xP84c1F26-2-2-6-B-3-B]F25-2-3-1x[KILIMAST94A]-30/MSV-03-101-08-B-B-1xP84c1F27-4-1-4-B-3-B]F2-1-2-2-4-2-BxCML161]-1-1-B-B/CML-312SR	0.112750301	72	28	0.495559764	-0.336198283	3.57E-09	0.326016241	73.91333333	12.34666667	0.818332529	0.385530731
DTMA-126	4	4	9	EntomologyProgram	2011	Thailand	Early	2011_Early_DS_Thailand	2011_DS_Thailand	DS	2	24	236	17	126	[G16SeqC1F47-2-1-2-1-B*5xP84c1F26-2-2-6-B-3-B]F25-2-3-1x[KILIMAST94A]-30/MSV-03-101-08-B-B-1xP84c1F27-4-1-4-B-3-B]F2-1-2-2-4-2-BxCML161]-1-1-B-B/CML-312SR	4.634715429	57	0	0.732912294	-0.287679313	3.99E-07	2.882477104	57.13666667	2.273333333	0.927862321	0.691888296
DTMA-126	4	4	9	EntomologyProgram	2011	Mexico	Early	2011_Early_WW_Mexico	2011_WW_Mexico	WW	1	13	125	17	126	[G16SeqC1F47-2-1-2-1-B*5xP84c1F26-2-2-6-B-3-B]F25-2-3-1x[KILIMAST94A]-30/MSV-03-101-08-B-B-1xP84c1F27-4-1-4-B-3-B]F2-1-2-2-4-2-BxCML161]-1-1-B-B/CML-312SR	8.530819048	85	2	0.622697052	0.01243503	0.830164821	7.211536254	85.38	2.423333333	0.887845127	0.599333159
DTMA-126	4	4	9	EntomologyProgram	2011	Mexico	Early	2011_Early_DS+heat_Mexico	2011_DS+heat_Mexico	DS	1	14	138	17	126	[G16SeqC1F47-2-1-2-1-B*5xP84c1F26-2-2-6-B-3-B]F25-2-3-1x[KILIMAST94A]-30/MSV-03-101-08-B-B-1xP84c1F27-4-1-4-B-3-B]F2-1-2-2-4-2-BxCML161]-1-1-B-B/CML-312SR	3.527847619	68	4	0.758862524	-0.324057596	9.18E-09	2.732418007	68.17333333	2.97	0.926349136	0.690393795
DTMA-126	4	4	9	EntomologyProgram	2011	Mexico	Early	2011_Early_WW+heat_Mexico	2011_WW+heat_Mexico	WW	2	24	240	17	126	[G16SeqC1F47-2-1-2-1-B*5xP84c1F26-2-2-6-B-3-B]F25-2-3-1x[KILIMAST94A]-30/MSV-03-101-08-B-B-1xP84c1F27-4-1-4-B-3-B]F2-1-2-2-4-2-BxCML161]-1-1-B-B/CML-312SR	6.384	67	2	0.747075072	-0.196450968	0.000622014	6.320377143	68.25666667	1.916666667	0.871065937	0.684953973
DTMA-126	4	4	9	EntomologyProgram	2010	Mexico	Early	2010_Early_DS+heat_Mexico	2010_DS+heat_Mexico	DS	2	18	174	17	126	[G16SeqC1F47-2-1-2-1-B*5xP84c1F26-2-2-6-B-3-B]F25-2-3-1x[KILIMAST94A]-30/MSV-03-101-08-B-B-1xP84c1F27-4-1-4-B-3-B]F2-1-2-2-4-2-BxCML161]-1-1-B-B/CML-312SR	0.564351931	71	9	0.495559764	-0.336198283	3.57E-09	0.326016241	73.91333333	12.34666667	0.818332529	0.385530731
DTMA-126	4	4	9	EntomologyProgram	2010	Mexico	Early	2010_Early_DS_Mexico	2010_DS_Mexico	DS	2	22	219	17	126	[G16SeqC1F47-2-1-2-1-B*5xP84c1F26-2-2-6-B-3-B]F25-2-3-1x[KILIMAST94A]-30/MSV-03-101-08-B-B-1xP84c1F27-4-1-4-B-3-B]F2-1-2-2-4-2-BxCML161]-1-1-B-B/CML-312SR	3.684335238	81	1	0.732228157	0.084078864	0.146284109	3.130995596	80.77666667	2.273333333	0.927700745	0.703011848
DTMA-126	4	4	9	EntomologyProgram	2010	Mexico	Early	2010_Early_WW+heat_Mexico	2010_WW+heat_Mexico	WW	1	10	98	17	126	[G16SeqC1F47-2-1-2-1-B*5xP84c1F26-2-2-6-B-3-B]F25-2-3-1x[KILIMAST94A]-30/MSV-03-101-08-B-B-1xP84c1F27-4-1-4-B-3-B]F2-1-2-2-4-2-BxCML161]-1-1-B-B/CML-312SR	7.825828571	72	2	0.880485615	-0.215498107	0.000169072	7.460816254	72.87333333	1.68	0.814529362	0.642321995
DTMA-126	4	4	9	EntomologyProgram	2010	Mexico	Early	2010_Early_WW+heat_Mexico	2010_WW+heat_Mexico	WW	2	16	158	17	126	[G16SeqC1F47-2-1-2-1-B*5xP84c1F26-2-2-6-B-3-B]F25-2-3-1x[KILIMAST94A]-30/MSV-03-101-08-B-B-1xP84c1F27-4-1-4-B-3-B]F2-1-2-2-4-2-BxCML161]-1-1-B-B/CML-312SR	8.10087619	70	1	0.880485615	-0.215498107	0.000169072	7.460816254	72.87333333	1.68	0.814529362	0.642321995
DTMA-126	4	4	9	EntomologyProgram	2010	Zimbabwe	Early	2010_Early_DS_Zimbabwe	2010_DS_Zimbabwe	DS	2	30	298	17	126	[G16SeqC1F47-2-1-2-1-B*5xP84c1F26-2-2-6-B-3-B]F25-2-3-1x[KILIMAST94A]-30/MSV-03-101-08-B-B-1xP84c1F27-4-1-4-B-3-B]F2-1-2-2-4-2-BxCML161]-1-1-B-B/CML-312SR	1.042054095	86	1	0.476735157	-0.260138958	5.16E-06	1.104686893	83.96666667	2.36	0.692934466	0.139359673
DTMA-126	4	4	9	EntomologyProgram	2011	Thailand	Early	2011_Early_DS_Thailand	2011_DS_Thailand	DS	1	14	131	17	126	[G16SeqC1F47-2-1-2-1-B*5xP84c1F26-2-2-6-B-3-B]F25-2-3-1x[KILIMAST94A]-30/MSV-03-101-08-B-B-1xP84c1F27-4-1-4-B-3-B]F2-1-2-2-4-2-BxCML161]-1-1-B-B/CML-312SR	3.985965714	58	1	0.732912294	-0.287679313	3.99E-07	2.882477104	57.13666667	2.273333333	0.927862321	0.691888296
DTMA-126	4	4	9	EntomologyProgram	2011	Mexico	Early	2011_Early_WW_Mexico	2011_WW_Mexico	WW	2	24	235	17	126	[G16SeqC1F47-2-1-2-1-B*5xP84c1F26-2-2-6-B-3-B]F25-2-3-1x[KILIMAST94A]-30/MSV-03-101-08-B-B-1xP84c1F27-4-1-4-B-3-B]F2-1-2-2-4-2-BxCML161]-1-1-B-B/CML-312SR	7.012266667	83	2	0.622697052	0.01243503	0.830164821	7.211536254	85.38	2.423333333	0.887845127	0.599333159
DTMA-126	4	4	9	EntomologyProgram	2011	Mexico	Early	2011_Early_WW+heat_Mexico	2011_WW+heat_Mexico	WW	1	7	67	17	126	[G16SeqC1F47-2-1-2-1-B*5xP84c1F26-2-2-6-B-3-B]F25-2-3-1x[KILIMAST94A]-30/MSV-03-101-08-B-B-1xP84c1F27-4-1-4-B-3-B]F2-1-2-2-4-2-BxCML161]-1-1-B-B/CML-312SR	9.12	65	1	0.747075072	-0.196450968	0.000622014	6.320377143	68.25666667	1.916666667	0.871065937	0.684953973
DTMA-126	4	4	9	EntomologyProgram	2010	Mexico	Early	2010_Early_DS_Mexico	2010_DS_Mexico	DS	1	1	10	17	126	[G16SeqC1F47-2-1-2-1-B*5xP84c1F26-2-2-6-B-3-B]F25-2-3-1x[KILIMAST94A]-30/MSV-03-101-08-B-B-1xP84c1F27-4-1-4-B-3-B]F2-1-2-2-4-2-BxCML161]-1-1-B-B/CML-312SR	4.054780952	81	1	0.732228157	0.084078864	0.146284109	3.130995596	80.77666667	2.273333333	0.927700745	0.703011848
DTMA-126	4	4	9	EntomologyProgram	2010	Zimbabwe	Early	2010_Early_DS_Zimbabwe	2010_DS_Zimbabwe	DS	1	6	51	17	126	[G16SeqC1F47-2-1-2-1-B*5xP84c1F26-2-2-6-B-3-B]F25-2-3-1x[KILIMAST94A]-30/MSV-03-101-08-B-B-1xP84c1F27-4-1-4-B-3-B]F2-1-2-2-4-2-BxCML161]-1-1-B-B/CML-312SR	2.259870476	81	1	0.476735157	-0.260138958	5.16E-06	1.104686893	83.96666667	2.36	0.692934466	0.139359673
DTMA-126	4	4	9	EntomologyProgram	2010	Mexico	Early	2010_Early_WW_Mexico	2010_WW_Mexico	WW	2	24	236	17	126	[G16SeqC1F47-2-1-2-1-B*5xP84c1F26-2-2-6-B-3-B]F25-2-3-1x[KILIMAST94A]-30/MSV-03-101-08-B-B-1xP84c1F27-4-1-4-B-3-B]F2-1-2-2-4-2-BxCML161]-1-1-B-B/CML-312SR	7.750552381	77	2	0.796036009	0.166874362	0.003747919	7.403343848	79.43333333	2.713333333	0.880141991	0.536586787
DTMA-126	4	4	9	EntomologyProgram	2010	Thailand	Early	2010_Early_DS_Thailand	2010_DS_Thailand	DS	2	22	219	17	126	[G16SeqC1F47-2-1-2-1-B*5xP84c1F26-2-2-6-B-3-B]F25-2-3-1x[KILIMAST94A]-30/MSV-03-101-08-B-B-1xP84c1F27-4-1-4-B-3-B]F2-1-2-2-4-2-BxCML161]-1-1-B-B/CML-312SR	0.5808	58	17	0.640285856	-0.139514432	0.015597034	2.428854912	56.36666667	4.922818792	0.922878775	0.422572718
DTMA-126	4	4	9	EntomologyProgram	2010	Thailand	Early	2010_Early_WW_Thailand	2010_WW_Thailand	WW	1	11	106	17	126	[G16SeqC1F47-2-1-2-1-B*5xP84c1F26-2-2-6-B-3-B]F25-2-3-1x[KILIMAST94A]-30/MSV-03-101-08-B-B-1xP84c1F27-4-1-4-B-3-B]F2-1-2-2-4-2-BxCML161]-1-1-B-B/CML-312SR	7.593380571	58	12	0.750000566	0.074097413	0.200613017	7.225239375	56.36666667	4.922818792	1.68E-07	0.072579235
DTMA-126	4	4	9	EntomologyProgram	2010	Mexico	Early	2010_Early_WW_Mexico	2010_WW_Mexico	WW	1	14	131	17	126	[G16SeqC1F47-2-1-2-1-B*5xP84c1F26-2-2-6-B-3-B]F25-2-3-1x[KILIMAST94A]-30/MSV-03-101-08-B-B-1xP84c1F27-4-1-4-B-3-B]F2-1-2-2-4-2-BxCML161]-1-1-B-B/CML-312SR	7.996647619	79	3	0.796036009	0.166874362	0.003747919	7.403343848	79.43333333	2.713333333	0.880141991	0.536586787
DTMA-126	4	4	9	EntomologyProgram	2011	Mexico	Early	2011_Early_DS_Mexico	2011_DS_Mexico	DS	2	21	210	17	126	[G16SeqC1F47-2-1-2-1-B*5xP84c1F26-2-2-6-B-3-B]F25-2-3-1x[KILIMAST94A]-30/MSV-03-101-08-B-B-1xP84c1F27-4-1-4-B-3-B]F2-1-2-2-4-2-BxCML161]-1-1-B-B/CML-312SR	2.245257143	86	3	0.58820235	-0.2563831	6.87E-06	2.15438527	85.99333333	3.386666667	0.946423339	0.543598368
DTMA-126	4	4	9	EntomologyProgram	2011	Thailand	Early	2011_Early_WW_Thailand	2011_WW_Thailand	WW	2	25	242	17	126	[G16SeqC1F47-2-1-2-1-B*5xP84c1F26-2-2-6-B-3-B]F25-2-3-1x[KILIMAST94A]-30/MSV-03-101-08-B-B-1xP84c1F27-4-1-4-B-3-B]F2-1-2-2-4-2-BxCML161]-1-1-B-B/CML-312SR	7.002688	59	0	0.772801084	-0.108002697	0.06171739	6.345967229	58.58666667	0.65	0.924855386	0.802649071
DTMA-126	4	4	9	EntomologyProgram	2010	Thailand	Early	2010_Early_WW_Thailand	2010_WW_Thailand	WW	2	21	202	17	126	[G16SeqC1F47-2-1-2-1-B*5xP84c1F26-2-2-6-B-3-B]F25-2-3-1x[KILIMAST94A]-30/MSV-03-101-08-B-B-1xP84c1F27-4-1-4-B-3-B]F2-1-2-2-4-2-BxCML161]-1-1-B-B/CML-312SR	6.841856	56	4	0.750000566	0.074097413	0.200613017	7.225239375	56.36666667	4.922818792	1.68E-07	0.072579235
DTMA-126	4	4	9	EntomologyProgram	2011	Mexico	Early	2011_Early_DS_Mexico	2011_DS_Mexico	DS	1	13	126	17	126	[G16SeqC1F47-2-1-2-1-B*5xP84c1F26-2-2-6-B-3-B]F25-2-3-1x[KILIMAST94A]-30/MSV-03-101-08-B-B-1xP84c1F27-4-1-4-B-3-B]F2-1-2-2-4-2-BxCML161]-1-1-B-B/CML-312SR	2.514514286	85	3	0.58820235	-0.2563831	6.87E-06	2.15438527	85.99333333	3.386666667	0.946423339	0.543598368
DTMA-126	4	4	9	EntomologyProgram	2011	Thailand	Early	2011_Early_WW_Thailand	2011_WW_Thailand	WW	1	12	111	17	126	[G16SeqC1F47-2-1-2-1-B*5xP84c1F26-2-2-6-B-3-B]F25-2-3-1x[KILIMAST94A]-30/MSV-03-101-08-B-B-1xP84c1F27-4-1-4-B-3-B]F2-1-2-2-4-2-BxCML161]-1-1-B-B/CML-312SR	7.08939581	59	-1	0.772801084	-0.108002697	0.06171739	6.345967229	58.58666667	0.65	0.924855386	0.802649071
DTMA-126	4	4	9	EntomologyProgram	2010	Thailand	Early	2010_Early_DS_Thailand	2010_DS_Thailand	DS	1	2	13	17	126	[G16SeqC1F47-2-1-2-1-B*5xP84c1F26-2-2-6-B-3-B]F25-2-3-1x[KILIMAST94A]-30/MSV-03-101-08-B-B-1xP84c1F27-4-1-4-B-3-B]F2-1-2-2-4-2-BxCML161]-1-1-B-B/CML-312SR	3.431314286	57	2	0.640285856	-0.139514432	0.015597034	2.428854912	56.36666667	4.922818792	0.922878775	0.422572718
DTMA-128	4	4	9	MexicoTropical	2010	Mexico	Late	2010_Late_DS+heat_Mexico	2010_DS+heat_Mexico	DS	1	12	120	88	128	CL-02836/Pop.28C9HC113-3-1-4-B*8-B-BBBB-B-B/CML-312SR	0.064344665	74	13	0.712882827	-0.285979403	4.91E-07	0.157605219	73.92	11.5819398	0.861931203	0.754814204
DTMA-128	4	4	9	MexicoTropical	2011	Mexico	Late	2011_Late_WW_Mexico	2011_WW_Mexico	WW	1	3	21	88	128	CL-02836/Pop.28C9HC113-3-1-4-B*8-B-BBBB-B-B/CML-312SR	8.164571429	91	4	0.707335268	0.224197654	8.97E-05	7.578618667	88.98333333	1.573333333	0.953228086	0.596795899
DTMA-128	4	4	9	MexicoTropical	2010	Mexico	Late	2010_Late_DS_Mexico	2010_DS_Mexico	DS	2	17	165	88	128	CL-02836/Pop.28C9HC113-3-1-4-B*8-B-BBBB-B-B/CML-312SR	3.448228571	84	4	0.700102515	-0.006838342	0.906106901	3.474371124	83.66	1.833333333	0.926094385	0.76953517
DTMA-128	4	4	9	MexicoTropical	2010	Kenya	Late	2010_Late_DS_Kenya	2010_DS_Kenya	DS	1	1	2	88	128	CL-02836/Pop.28C9HC113-3-1-4-B*8-B-BBBB-B-B/CML-312SR	0.912280702	68	3	0.671696443	0.011720835	0.83978362	3.123414449	69.65666667	1.796666667	0.923437131	0.49825852
DTMA-128	4	4	9	MexicoTropical	2010	Mexico	Late	2010_Late_WW_Mexico	2010_WW_Mexico	WW	1	12	112	88	128	CL-02836/Pop.28C9HC113-3-1-4-B*8-B-BBBB-B-B/CML-312SR	6.357942857	80	4	0.841915951	0.251922922	1.00E-05	7.385908724	80.32	2.226666667	0.87089487	0.532278734
DTMA-128	4	4	9	MexicoTropical	2011	Mexico	Late	2011_Late_WW_Mexico	2011_WW_Mexico	WW	2	21	207	88	128	CL-02836/Pop.28C9HC113-3-1-4-B*8-B-BBBB-B-B/CML-312SR	5.112990476	91	5	0.707335268	0.224197654	8.97E-05	7.578618667	88.98333333	1.573333333	0.953228086	0.596795899
DTMA-128	4	4	9	MexicoTropical	2010	Mexico	Late	2010_Late_DS_Mexico	2010_DS_Mexico	DS	1	6	53	88	128	CL-02836/Pop.28C9HC113-3-1-4-B*8-B-BBBB-B-B/CML-312SR	2.929980952	85	3	0.700102515	-0.006838342	0.906106901	3.474371124	83.66	1.833333333	0.926094385	0.76953517
DTMA-128	4	4	9	MexicoTropical	2011	Mexico	Late	2011_Late_DS+heat_Mexico	2011_DS+heat_Mexico	DS	1	15	148	88	128	CL-02836/Pop.28C9HC113-3-1-4-B*8-B-BBBB-B-B/CML-312SR	1.411139048	69	4	0.770666501	-0.321972387	1.16E-08	1.779046603	69.48333333	2.256666667	0.896610218	0.736436418
DTMA-128	4	4	9	MexicoTropical	2010	Kenya	Late	2010_Late_DS_Kenya	2010_DS_Kenya	DS	2	20	193	88	128	CL-02836/Pop.28C9HC113-3-1-4-B*8-B-BBBB-B-B/CML-312SR	3.010991479	69	2	0.671696443	0.011720835	0.83978362	3.123414449	69.65666667	1.796666667	0.923437131	0.49825852
DTMA-128	4	4	9	MexicoTropical	2010	Thailand	Late	2010_Late_DS_Thailand	2010_DS_Thailand	DS	1	15	148	88	128	CL-02836/Pop.28C9HC113-3-1-4-B*8-B-BBBB-B-B/CML-312SR	3.905078857	58	3	0.62579851	-0.307028006	6.02E-08	2.304864779	57.81	5.213333333	0.938242234	0.659013529
DTMA-128	4	4	9	MexicoTropical	2010	Thailand	Late	2010_Late_DS_Thailand	2010_DS_Thailand	DS	2	25	247	88	128	CL-02836/Pop.28C9HC113-3-1-4-B*8-B-BBBB-B-B/CML-312SR	3.937194667	59	4	0.62579851	-0.307028006	6.02E-08	2.304864779	57.81	5.213333333	0.938242234	0.659013529
DTMA-128	4	4	9	MexicoTropical	2011	Mexico	Late	2011_Late_WW+heat_Mexico	2011_WW+heat_Mexico	WW	1	12	113	88	128	CL-02836/Pop.28C9HC113-3-1-4-B*8-B-BBBB-B-B/CML-312SR	8.216685714	70	3	0.832733257	-0.112075247	0.054914074	6.232557891	70.58862876	2.030508475	0.879880114	0.628654479
DTMA-128	4	4	9	MexicoTropical	2010	Mexico	Late	2010_Late_DS+heat_Mexico	2010_DS+heat_Mexico	DS	2	28	271	88	128	CL-02836/Pop.28C9HC113-3-1-4-B*8-B-BBBB-B-B/CML-312SR	0.036942684	74	10	0.712882827	-0.285979403	4.91E-07	0.157605219	73.92	11.5819398	0.861931203	0.754814204
DTMA-128	4	4	9	MexicoTropical	2011	Mexico	Late	2011_Late_DS+heat_Mexico	2011_DS+heat_Mexico	DS	2	25	247	88	128	CL-02836/Pop.28C9HC113-3-1-4-B*8-B-BBBB-B-B/CML-312SR	1.127695238	72	2	0.770666501	-0.321972387	1.16E-08	1.779046603	69.48333333	2.256666667	0.896610218	0.736436418
DTMA-128	4	4	9	MexicoTropical	2010	Mexico	Late	2010_Late_WW+heat_Mexico	2010_WW+heat_Mexico	WW	2	27	267	88	128	CL-02836/Pop.28C9HC113-3-1-4-B*8-B-BBBB-B-B/CML-312SR	6.236342857	80	5	0.780154856	-0.206321452	0.000336635	5.892911515	77.67333333	2.23	0.86011832	0.649781099
DTMA-128	4	4	9	MexicoTropical	2010	Mexico	Late	2010_Late_WW_Mexico	2010_WW_Mexico	WW	2	28	276	88	128	CL-02836/Pop.28C9HC113-3-1-4-B*8-B-BBBB-B-B/CML-312SR	7.087542857	80	4	0.841915951	0.251922922	1.00E-05	7.385908724	80.32	2.226666667	0.87089487	0.532278734
DTMA-128	4	4	9	MexicoTropical	2010	Mexico	Late	2010_Late_WW+heat_Mexico	2010_WW+heat_Mexico	WW	1	7	62	88	128	CL-02836/Pop.28C9HC113-3-1-4-B*8-B-BBBB-B-B/CML-312SR	7.183085714	77	4	0.780154856	-0.206321452	0.000336635	5.892911515	77.67333333	2.23	0.86011832	0.649781099
DTMA-128	4	4	9	MexicoTropical	2011	Mexico	Late	2011_Late_WW+heat_Mexico	2011_WW+heat_Mexico	WW	2	21	202	88	128	CL-02836/Pop.28C9HC113-3-1-4-B*8-B-BBBB-B-B/CML-312SR	8.274590476	71	1	0.832733257	-0.112075247	0.054914074	6.232557891	70.58862876	2.030508475	0.879880114	0.628654479
DTMA-128	4	4	9	MexicoTropical	2011	Mexico	Late	2011_Late_DS_Mexico	2011_DS_Mexico	DS	1	4	34	88	128	CL-02836/Pop.28C9HC113-3-1-4-B*8-B-BBBB-B-B/CML-312SR	5.634133333	91	4	0.883642256	-0.372512182	7.06E-11	3.187584186	88.92666667	2.31	0.920761417	0.709095238
DTMA-128	4	4	9	MexicoTropical	2011	Thailand	Late	2011_Late_DS_Thailand	2011_DS_Thailand	DS	2	26	258	88	128	CL-02836/Pop.28C9HC113-3-1-4-B*8-B-BBBB-B-B/CML-312SR	4.817478095	59	4	0.745481975	-0.25215239	9.83E-06	2.711441979	58.6	3.34	0.920124033	0.796063589
DTMA-128	4	4	9	MexicoTropical	2011	Thailand	Late	2011_Late_WW_Thailand	2011_WW_Thailand	WW	2	21	202	88	128	CL-02836/Pop.28C9HC113-3-1-4-B*8-B-BBBB-B-B/CML-312SR	7.41104	60	2	0.771392544	-0.07025511	0.225025113	6.671139987	60.37333333	0.513333333	0.89137678	0.71371063
DTMA-128	4	4	9	MexicoTropical	2010	Thailand	Late	2010_Late_WW_Thailand	2010_WW_Thailand	WW	2	22	216	88	128	CL-02836/Pop.28C9HC113-3-1-4-B*8-B-BBBB-B-B/CML-312SR	8.729121524	58	3	0.617609809	0.029006687	0.616780446	7.085942166	58.67333333	1.51	0.85526741	0.698941249
DTMA-128	4	4	9	MexicoTropical	2011	Thailand	Late	2011_Late_DS_Thailand	2011_DS_Thailand	DS	1	5	45	88	128	CL-02836/Pop.28C9HC113-3-1-4-B*8-B-BBBB-B-B/CML-312SR	2.978688	58	4	0.745481975	-0.25215239	9.83E-06	2.711441979	58.6	3.34	0.920124033	0.796063589
DTMA-128	4	4	9	MexicoTropical	2010	Thailand	Late	2010_Late_WW_Thailand	2010_WW_Thailand	WW	1	6	57	88	128	CL-02836/Pop.28C9HC113-3-1-4-B*8-B-BBBB-B-B/CML-312SR	7.137109333	58	2	0.617609809	0.029006687	0.616780446	7.085942166	58.67333333	1.51	0.85526741	0.698941249
DTMA-128	4	4	9	MexicoTropical	2011	Mexico	Late	2011_Late_DS_Mexico	2011_DS_Mexico	DS	2	22	218	88	128	CL-02836/Pop.28C9HC113-3-1-4-B*8-B-BBBB-B-B/CML-312SR	2.892198095	90	4	0.883642256	-0.372512182	7.06E-11	3.187584186	88.92666667	2.31	0.920761417	0.709095238
DTMA-128	4	4	9	MexicoTropical	2011	Thailand	Late	2011_Late_WW_Thailand	2011_WW_Thailand	WW	1	12	113	88	128	CL-02836/Pop.28C9HC113-3-1-4-B*8-B-BBBB-B-B/CML-312SR	6.822895238	60	2	0.771392544	-0.07025511	0.225025113	6.671139987	60.37333333	0.513333333	0.89137678	0.71371063
DTMA-129	4	4	9	NA	2010	Thailand	Late	2010_Late_WW_Thailand	2010_WW_Thailand	WW	2	22	220	93	129	CA00344/PAC777F2-6-1-1-BB-B-B-BB-B-B/CML-312SR	8.365248	60	2	0.617609809	0.029006687	0.616780446	7.085942166	58.67333333	1.51	0.85526741	0.698941249
DTMA-129	4	4	9	NA	2010	Thailand	Late	2010_Late_DS_Thailand	2010_DS_Thailand	DS	2	23	224	93	129	CA00344/PAC777F2-6-1-1-BB-B-B-BB-B-B/CML-312SR	1.522651429	59	12	0.62579851	-0.307028006	6.02E-08	2.304864779	57.81	5.213333333	0.938242234	0.659013529
DTMA-129	4	4	9	NA	2011	Mexico	Late	2011_Late_WW+heat_Mexico	2011_WW+heat_Mexico	WW	2	18	176	93	129	CA00344/PAC777F2-6-1-1-BB-B-B-BB-B-B/CML-312SR	7.382857143	71	1	0.832733257	-0.112075247	0.054914074	6.232557891	70.58862876	2.030508475	0.879880114	0.628654479
DTMA-129	4	4	9	NA	2011	Thailand	Late	2011_Late_DS_Thailand	2011_DS_Thailand	DS	1	10	92	93	129	CA00344/PAC777F2-6-1-1-BB-B-B-BB-B-B/CML-312SR	2.9584	60	4	0.745481975	-0.25215239	9.83E-06	2.711441979	58.6	3.34	0.920124033	0.796063589
DTMA-129	4	4	9	NA	2011	Thailand	Late	2011_Late_DS_Thailand	2011_DS_Thailand	DS	2	21	207	93	129	CA00344/PAC777F2-6-1-1-BB-B-B-BB-B-B/CML-312SR	2.119872	59	5	0.745481975	-0.25215239	9.83E-06	2.711441979	58.6	3.34	0.920124033	0.796063589
DTMA-129	4	4	9	NA	2011	Thailand	Late	2011_Late_WW_Thailand	2011_WW_Thailand	WW	1	11	110	93	129	CA00344/PAC777F2-6-1-1-BB-B-B-BB-B-B/CML-312SR	7.923320381	61	1	0.771392544	-0.07025511	0.225025113	6.671139987	60.37333333	0.513333333	0.89137678	0.71371063
DTMA-129	4	4	9	NA	2010	Mexico	Late	2010_Late_DS_Mexico	2010_DS_Mexico	DS	1	12	114	93	129	CA00344/PAC777F2-6-1-1-BB-B-B-BB-B-B/CML-312SR	3.581409524	85	2	0.700102515	-0.006838342	0.906106901	3.474371124	83.66	1.833333333	0.926094385	0.76953517
DTMA-129	4	4	9	NA	2010	Thailand	Late	2010_Late_WW_Thailand	2010_WW_Thailand	WW	1	15	146	93	129	CA00344/PAC777F2-6-1-1-BB-B-B-BB-B-B/CML-312SR	8.796440381	59	2	0.617609809	0.029006687	0.616780446	7.085942166	58.67333333	1.51	0.85526741	0.698941249
DTMA-129	4	4	9	NA	2010	Kenya	Late	2010_Late_DS_Kenya	2010_DS_Kenya	DS	1	3	21	93	129	CA00344/PAC777F2-6-1-1-BB-B-B-BB-B-B/CML-312SR	3.292214536	70	1	0.671696443	0.011720835	0.83978362	3.123414449	69.65666667	1.796666667	0.923437131	0.49825852
DTMA-129	4	4	9	NA	2010	Kenya	Late	2010_Late_DS_Kenya	2010_DS_Kenya	DS	2	22	219	93	129	CA00344/PAC777F2-6-1-1-BB-B-B-BB-B-B/CML-312SR	3.153924812	70	1	0.671696443	0.011720835	0.83978362	3.123414449	69.65666667	1.796666667	0.923437131	0.49825852
DTMA-129	4	4	9	NA	2010	Mexico	Late	2010_Late_WW_Mexico	2010_WW_Mexico	WW	1	11	105	93	129	CA00344/PAC777F2-6-1-1-BB-B-B-BB-B-B/CML-312SR	7.802666667	80	4	0.841915951	0.251922922	1.00E-05	7.385908724	80.32	2.226666667	0.87089487	0.532278734
DTMA-129	4	4	9	NA	2010	Thailand	Late	2010_Late_DS_Thailand	2010_DS_Thailand	DS	1	1	7	93	129	CA00344/PAC777F2-6-1-1-BB-B-B-BB-B-B/CML-312SR	1.941662476	58	4	0.62579851	-0.307028006	6.02E-08	2.304864779	57.81	5.213333333	0.938242234	0.659013529
DTMA-129	4	4	9	NA	2010	Mexico	Late	2010_Late_DS_Mexico	2010_DS_Mexico	DS	2	24	236	93	129	CA00344/PAC777F2-6-1-1-BB-B-B-BB-B-B/CML-312SR	3.54232381	82	3	0.700102515	-0.006838342	0.906106901	3.474371124	83.66	1.833333333	0.926094385	0.76953517
DTMA-129	4	4	9	NA	2010	Mexico	Late	2010_Late_DS+heat_Mexico	2010_DS+heat_Mexico	DS	2	16	158	93	129	CA00344/PAC777F2-6-1-1-BB-B-B-BB-B-B/CML-312SR	0.029266142	74	9	0.712882827	-0.285979403	4.91E-07	0.157605219	73.92	11.5819398	0.861931203	0.754814204
DTMA-129	4	4	9	NA	2011	Mexico	Late	2011_Late_WW_Mexico	2011_WW_Mexico	WW	2	17	166	93	129	CA00344/PAC777F2-6-1-1-BB-B-B-BB-B-B/CML-312SR	8.045866667	91	1	0.707335268	0.224197654	8.97E-05	7.578618667	88.98333333	1.573333333	0.953228086	0.596795899
DTMA-129	4	4	9	NA	2010	Mexico	Late	2010_Late_WW_Mexico	2010_WW_Mexico	WW	2	17	162	93	129	CA00344/PAC777F2-6-1-1-BB-B-B-BB-B-B/CML-312SR	7.078857143	82	2	0.841915951	0.251922922	1.00E-05	7.385908724	80.32	2.226666667	0.87089487	0.532278734
DTMA-129	4	4	9	NA	2010	Mexico	Late	2010_Late_WW+heat_Mexico	2010_WW+heat_Mexico	WW	1	15	143	93	129	CA00344/PAC777F2-6-1-1-BB-B-B-BB-B-B/CML-312SR	6.190019048	77	4	0.780154856	-0.206321452	0.000336635	5.892911515	77.67333333	2.23	0.86011832	0.649781099
DTMA-129	4	4	9	NA	2011	Mexico	Late	2011_Late_DS_Mexico	2011_DS_Mexico	DS	2	18	175	93	129	CA00344/PAC777F2-6-1-1-BB-B-B-BB-B-B/CML-312SR	1.042430476	91	3	0.883642256	-0.372512182	7.06E-11	3.187584186	88.92666667	2.31	0.920761417	0.709095238
DTMA-129	4	4	9	NA	2010	Mexico	Late	2010_Late_DS+heat_Mexico	2010_DS+heat_Mexico	DS	1	13	121	93	129	CA00344/PAC777F2-6-1-1-BB-B-B-BB-B-B/CML-312SR	0.203625752	71	12	0.712882827	-0.285979403	4.91E-07	0.157605219	73.92	11.5819398	0.861931203	0.754814204
DTMA-129	4	4	9	NA	2011	Mexico	Late	2011_Late_WW+heat_Mexico	2011_WW+heat_Mexico	WW	1	11	110	93	129	CA00344/PAC777F2-6-1-1-BB-B-B-BB-B-B/CML-312SR	7.229409524	73	2	0.832733257	-0.112075247	0.054914074	6.232557891	70.58862876	2.030508475	0.879880114	0.628654479
DTMA-129	4	4	9	NA	2011	Mexico	Late	2011_Late_WW_Mexico	2011_WW_Mexico	WW	1	6	54	93	129	CA00344/PAC777F2-6-1-1-BB-B-B-BB-B-B/CML-312SR	8.924571429	91	1	0.707335268	0.224197654	8.97E-05	7.578618667	88.98333333	1.573333333	0.953228086	0.596795899
DTMA-129	4	4	9	NA	2011	Thailand	Late	2011_Late_WW_Thailand	2011_WW_Thailand	WW	2	18	176	93	129	CA00344/PAC777F2-6-1-1-BB-B-B-BB-B-B/CML-312SR	7.678026667	61	1	0.771392544	-0.07025511	0.225025113	6.671139987	60.37333333	0.513333333	0.89137678	0.71371063
DTMA-129	4	4	9	NA	2011	Mexico	Late	2011_Late_DS_Mexico	2011_DS_Mexico	DS	1	11	109	93	129	CA00344/PAC777F2-6-1-1-BB-B-B-BB-B-B/CML-312SR	1.658102857	89	3	0.883642256	-0.372512182	7.06E-11	3.187584186	88.92666667	2.31	0.920761417	0.709095238
DTMA-129	4	4	9	NA	2011	Mexico	Late	2011_Late_DS+heat_Mexico	2011_DS+heat_Mexico	DS	1	1	7	93	129	CA00344/PAC777F2-6-1-1-BB-B-B-BB-B-B/CML-312SR	2.262628571	70	1	0.770666501	-0.321972387	1.16E-08	1.779046603	69.48333333	2.256666667	0.896610218	0.736436418
DTMA-129	4	4	9	NA	2011	Mexico	Late	2011_Late_DS+heat_Mexico	2011_DS+heat_Mexico	DS	2	23	224	93	129	CA00344/PAC777F2-6-1-1-BB-B-B-BB-B-B/CML-312SR	1.41591619	68	4	0.770666501	-0.321972387	1.16E-08	1.779046603	69.48333333	2.256666667	0.896610218	0.736436418
DTMA-129	4	4	9	NA	2010	Mexico	Late	2010_Late_WW+heat_Mexico	2010_WW+heat_Mexico	WW	2	25	243	93	129	CA00344/PAC777F2-6-1-1-BB-B-B-BB-B-B/CML-312SR	6.291352381	77	3	0.780154856	-0.206321452	0.000336635	5.892911515	77.67333333	2.23	0.86011832	0.649781099
DTMA-13	1	1	1	ZimbabweProgram	2011	Mexico	Late	2011_Late_DS_Mexico	2011_DS_Mexico	DS	1	11	106	140	13	CIMCALI8843/S9243-BB-.-B-5-1-BB-4-3-4-B-B/CML-312SR	3.647855238	89	1	0.883642256	-0.372512182	7.06E-11	3.187584186	88.92666667	2.31	0.920761417	0.709095238
DTMA-13	1	1	1	ZimbabweProgram	2011	Mexico	Late	2011_Late_WW_Mexico	2011_WW_Mexico	WW	1	1	5	140	13	CIMCALI8843/S9243-BB-.-B-5-1-BB-4-3-4-B-B/CML-312SR	9.202514286	90	1	0.707335268	0.224197654	8.97E-05	7.578618667	88.98333333	1.573333333	0.953228086	0.596795899
DTMA-13	1	1	1	ZimbabweProgram	2010	Mexico	Late	2010_Late_WW_Mexico	2010_WW_Mexico	WW	2	19	184	140	13	CIMCALI8843/S9243-BB-.-B-5-1-BB-4-3-4-B-B/CML-312SR	7.669485714	81	1	0.841915951	0.251922922	1.00E-05	7.385908724	80.32	2.226666667	0.87089487	0.532278734
DTMA-13	1	1	1	ZimbabweProgram	2010	Mexico	Late	2010_Late_WW+heat_Mexico	2010_WW+heat_Mexico	WW	1	12	120	140	13	CIMCALI8843/S9243-BB-.-B-5-1-BB-4-3-4-B-B/CML-312SR	7.414704762	79	1	0.780154856	-0.206321452	0.000336635	5.892911515	77.67333333	2.23	0.86011832	0.649781099
DTMA-13	1	1	1	ZimbabweProgram	2010	Kenya	Late	2010_Late_DS_Kenya	2010_DS_Kenya	DS	2	24	235	140	13	CIMCALI8843/S9243-BB-.-B-5-1-BB-4-3-4-B-B/CML-312SR	3.151398496	71	1	0.671696443	0.011720835	0.83978362	3.123414449	69.65666667	1.796666667	0.923437131	0.49825852
DTMA-13	1	1	1	ZimbabweProgram	2010	Mexico	Late	2010_Late_DS+heat_Mexico	2010_DS+heat_Mexico	DS	2	16	160	140	13	CIMCALI8843/S9243-BB-.-B-5-1-BB-4-3-4-B-B/CML-312SR	0.220966851	76	7	0.712882827	-0.285979403	4.91E-07	0.157605219	73.92	11.5819398	0.861931203	0.754814204
DTMA-13	1	1	1	ZimbabweProgram	2011	Mexico	Late	2011_Late_DS_Mexico	2011_DS_Mexico	DS	2	25	244	140	13	CIMCALI8843/S9243-BB-.-B-5-1-BB-4-3-4-B-B/CML-312SR	6.334925714	90	1	0.883642256	-0.372512182	7.06E-11	3.187584186	88.92666667	2.31	0.920761417	0.709095238
DTMA-13	1	1	1	ZimbabweProgram	2010	Thailand	Late	2010_Late_WW_Thailand	2010_WW_Thailand	WW	1	15	142	140	13	CIMCALI8843/S9243-BB-.-B-5-1-BB-4-3-4-B-B/CML-312SR	7.958125714	63	1	0.617609809	0.029006687	0.616780446	7.085942166	58.67333333	1.51	0.85526741	0.698941249
DTMA-13	1	1	1	ZimbabweProgram	2010	Kenya	Late	2010_Late_DS_Kenya	2010_DS_Kenya	DS	1	8	79	140	13	CIMCALI8843/S9243-BB-.-B-5-1-BB-4-3-4-B-B/CML-312SR	2.210021053	74	-2	0.671696443	0.011720835	0.83978362	3.123414449	69.65666667	1.796666667	0.923437131	0.49825852
DTMA-13	1	1	1	ZimbabweProgram	2010	Mexico	Late	2010_Late_WW+heat_Mexico	2010_WW+heat_Mexico	WW	2	20	197	140	13	CIMCALI8843/S9243-BB-.-B-5-1-BB-4-3-4-B-B/CML-312SR	4.48472381	80	0	0.780154856	-0.206321452	0.000336635	5.892911515	77.67333333	2.23	0.86011832	0.649781099
DTMA-13	1	1	1	ZimbabweProgram	2011	Thailand	Late	2011_Late_DS_Thailand	2011_DS_Thailand	DS	2	22	212	140	13	CIMCALI8843/S9243-BB-.-B-5-1-BB-4-3-4-B-B/CML-312SR	3.557046857	60	1	0.745481975	-0.25215239	9.83E-06	2.711441979	58.6	3.34	0.920124033	0.796063589
DTMA-13	1	1	1	ZimbabweProgram	2011	Thailand	Late	2011_Late_WW_Thailand	2011_WW_Thailand	WW	1	7	69	140	13	CIMCALI8843/S9243-BB-.-B-5-1-BB-4-3-4-B-B/CML-312SR	6.586191238	63	-1	0.771392544	-0.07025511	0.225025113	6.671139987	60.37333333	0.513333333	0.89137678	0.71371063
DTMA-13	1	1	1	ZimbabweProgram	2011	Mexico	Late	2011_Late_DS+heat_Mexico	2011_DS+heat_Mexico	DS	1	3	26	140	13	CIMCALI8843/S9243-BB-.-B-5-1-BB-4-3-4-B-B/CML-312SR	1.441394286	71	2	0.770666501	-0.321972387	1.16E-08	1.779046603	69.48333333	2.256666667	0.896610218	0.736436418
DTMA-13	1	1	1	ZimbabweProgram	2011	Mexico	Late	2011_Late_DS+heat_Mexico	2011_DS+heat_Mexico	DS	2	21	210	140	13	CIMCALI8843/S9243-BB-.-B-5-1-BB-4-3-4-B-B/CML-312SR	1.455870476	72	0	0.770666501	-0.321972387	1.16E-08	1.779046603	69.48333333	2.256666667	0.896610218	0.736436418
DTMA-13	1	1	1	ZimbabweProgram	2010	Thailand	Late	2010_Late_DS_Thailand	2010_DS_Thailand	DS	1	3	26	140	13	CIMCALI8843/S9243-BB-.-B-5-1-BB-4-3-4-B-B/CML-312SR	3.411062857	60	1	0.62579851	-0.307028006	6.02E-08	2.304864779	57.81	5.213333333	0.938242234	0.659013529
DTMA-13	1	1	1	ZimbabweProgram	2011	Mexico	Late	2011_Late_WW_Mexico	2011_WW_Mexico	WW	2	18	172	140	13	CIMCALI8843/S9243-BB-.-B-5-1-BB-4-3-4-B-B/CML-312SR	6.676419048	89	0	0.707335268	0.224197654	8.97E-05	7.578618667	88.98333333	1.573333333	0.953228086	0.596795899
DTMA-13	1	1	1	ZimbabweProgram	2011	Thailand	Late	2011_Late_DS_Thailand	2011_DS_Thailand	DS	1	9	81	140	13	CIMCALI8843/S9243-BB-.-B-5-1-BB-4-3-4-B-B/CML-312SR	3.7128	60	1	0.745481975	-0.25215239	9.83E-06	2.711441979	58.6	3.34	0.920124033	0.796063589
DTMA-13	1	1	1	ZimbabweProgram	2010	Mexico	Late	2010_Late_DS+heat_Mexico	2010_DS+heat_Mexico	DS	1	2	12	140	13	CIMCALI8843/S9243-BB-.-B-5-1-BB-4-3-4-B-B/CML-312SR	0.091548951	73	9	0.712882827	-0.285979403	4.91E-07	0.157605219	73.92	11.5819398	0.861931203	0.754814204
DTMA-13	1	1	1	ZimbabweProgram	2011	Mexico	Late	2011_Late_WW+heat_Mexico	2011_WW+heat_Mexico	WW	2	19	185	140	13	CIMCALI8843/S9243-BB-.-B-5-1-BB-4-3-4-B-B/CML-312SR	4.366019048	75	1	0.832733257	-0.112075247	0.054914074	6.232557891	70.58862876	2.030508475	0.879880114	0.628654479
DTMA-13	1	1	1	ZimbabweProgram	2010	Mexico	Late	2010_Late_WW_Mexico	2010_WW_Mexico	WW	1	6	53	140	13	CIMCALI8843/S9243-BB-.-B-5-1-BB-4-3-4-B-B/CML-312SR	7.689752381	82	0	0.841915951	0.251922922	1.00E-05	7.385908724	80.32	2.226666667	0.87089487	0.532278734
DTMA-13	1	1	1	ZimbabweProgram	2010	Thailand	Late	2010_Late_DS_Thailand	2010_DS_Thailand	DS	2	21	210	140	13	CIMCALI8843/S9243-BB-.-B-5-1-BB-4-3-4-B-B/CML-312SR	1.330176	60	3	0.62579851	-0.307028006	6.02E-08	2.304864779	57.81	5.213333333	0.938242234	0.659013529
DTMA-13	1	1	1	ZimbabweProgram	2011	Thailand	Late	2011_Late_WW_Thailand	2011_WW_Thailand	WW	2	19	185	140	13	CIMCALI8843/S9243-BB-.-B-5-1-BB-4-3-4-B-B/CML-312SR	6.594492952	64	0	0.771392544	-0.07025511	0.225025113	6.671139987	60.37333333	0.513333333	0.89137678	0.71371063
DTMA-13	1	1	1	ZimbabweProgram	2010	Thailand	Late	2010_Late_WW_Thailand	2010_WW_Thailand	WW	2	21	207	140	13	CIMCALI8843/S9243-BB-.-B-5-1-BB-4-3-4-B-B/CML-312SR	6.77767619	61	0	0.617609809	0.029006687	0.616780446	7.085942166	58.67333333	1.51	0.85526741	0.698941249
DTMA-13	1	1	1	ZimbabweProgram	2011	Mexico	Late	2011_Late_WW+heat_Mexico	2011_WW+heat_Mexico	WW	1	7	69	140	13	CIMCALI8843/S9243-BB-.-B-5-1-BB-4-3-4-B-B/CML-312SR	6.467961905	73	0	0.832733257	-0.112075247	0.054914074	6.232557891	70.58862876	2.030508475	0.879880114	0.628654479
DTMA-13	1	1	1	ZimbabweProgram	2010	Mexico	Late	2010_Late_DS_Mexico	2010_DS_Mexico	DS	1	12	118	140	13	CIMCALI8843/S9243-BB-.-B-5-1-BB-4-3-4-B-B/CML-312SR	3.824609524	87	-1	0.700102515	-0.006838342	0.906106901	3.474371124	83.66	1.833333333	0.926094385	0.76953517
DTMA-13	1	1	1	ZimbabweProgram	2010	Mexico	Late	2010_Late_DS_Mexico	2010_DS_Mexico	DS	2	30	299	140	13	CIMCALI8843/S9243-BB-.-B-5-1-BB-4-3-4-B-B/CML-312SR	3.079085714	87	1	0.700102515	-0.006838342	0.906106901	3.474371124	83.66	1.833333333	0.926094385	0.76953517
DTMA-131	4	4	9	NA	2010	Mexico	Early	2010_Early_WW_Mexico	2010_WW_Mexico	WW	1	2	20	114	131	CA00360/Pio3011F2-3-5-6-1-B-BBB-B-B-B-B-B-B/CML-312SR	7.577561905	81	2	0.796036009	0.166874362	0.003747919	7.403343848	79.43333333	2.713333333	0.880141991	0.536586787
DTMA-131	4	4	9	NA	2010	Mexico	Early	2010_Early_DS_Mexico	2010_DS_Mexico	DS	1	11	103	114	131	CA00360/Pio3011F2-3-5-6-1-B-BBB-B-B-B-B-B-B/CML-312SR	3.120053333	84	1	0.732228157	0.084078864	0.146284109	3.130995596	80.77666667	2.273333333	0.927700745	0.703011848
DTMA-131	4	4	9	NA	2011	Mexico	Early	2011_Early_WW_Mexico	2011_WW_Mexico	WW	1	11	107	114	131	CA00360/Pio3011F2-3-5-6-1-B-BBB-B-B-B-B-B-B/CML-312SR	7.073066667	87	2	0.622697052	0.01243503	0.830164821	7.211536254	85.38	2.423333333	0.887845127	0.599333159
DTMA-131	4	4	9	NA	2011	Mexico	Early	2011_Early_DS+heat_Mexico	2011_DS+heat_Mexico	DS	1	5	41	114	131	CA00360/Pio3011F2-3-5-6-1-B-BBB-B-B-B-B-B-B/CML-312SR	1.848609524	71	3	0.758862524	-0.324057596	9.18E-09	2.732418007	68.17333333	2.97	0.926349136	0.690393795
DTMA-131	4	4	9	NA	2010	Mexico	Early	2010_Early_DS+heat_Mexico	2010_DS+heat_Mexico	DS	2	23	225	114	131	CA00360/Pio3011F2-3-5-6-1-B-BBB-B-B-B-B-B-B/CML-312SR	0.419799043	75	7	0.495559764	-0.336198283	3.57E-09	0.326016241	73.91333333	12.34666667	0.818332529	0.385530731
DTMA-131	4	4	9	NA	2010	Thailand	Early	2010_Early_DS_Thailand	2010_DS_Thailand	DS	2	29	290	114	131	CA00360/Pio3011F2-3-5-6-1-B-BBB-B-B-B-B-B-B/CML-312SR	2.600618667	57	2	0.640285856	-0.139514432	0.015597034	2.428854912	56.36666667	4.922818792	0.922878775	0.422572718
DTMA-131	4	4	9	NA	2010	Mexico	Early	2010_Early_WW_Mexico	2010_WW_Mexico	WW	2	17	169	114	131	CA00360/Pio3011F2-3-5-6-1-B-BBB-B-B-B-B-B-B/CML-312SR	7.959299048	81	2	0.796036009	0.166874362	0.003747919	7.403343848	79.43333333	2.713333333	0.880141991	0.536586787
DTMA-131	4	4	9	NA	2011	Mexico	Early	2011_Early_DS+heat_Mexico	2011_DS+heat_Mexico	DS	2	20	197	114	131	CA00360/Pio3011F2-3-5-6-1-B-BBB-B-B-B-B-B-B/CML-312SR	2.407390476	71	2	0.758862524	-0.324057596	9.18E-09	2.732418007	68.17333333	2.97	0.926349136	0.690393795
DTMA-131	4	4	9	NA	2010	Zimbabwe	Early	2010_Early_DS_Zimbabwe	2010_DS_Zimbabwe	DS	1	8	73	114	131	CA00360/Pio3011F2-3-5-6-1-B-BBB-B-B-B-B-B-B/CML-312SR	0.942405079	84	2	0.476735157	-0.260138958	5.16E-06	1.104686893	83.96666667	2.36	0.692934466	0.139359673
DTMA-131	4	4	9	NA	2010	Zimbabwe	Early	2010_Early_DS_Zimbabwe	2010_DS_Zimbabwe	DS	2	17	168	114	131	CA00360/Pio3011F2-3-5-6-1-B-BBB-B-B-B-B-B-B/CML-312SR	0.954498032	94	-7	0.476735157	-0.260138958	5.16E-06	1.104686893	83.96666667	2.36	0.692934466	0.139359673
DTMA-131	4	4	9	NA	2010	Mexico	Early	2010_Early_DS_Mexico	2010_DS_Mexico	DS	2	24	233	114	131	CA00360/Pio3011F2-3-5-6-1-B-BBB-B-B-B-B-B-B/CML-312SR	3.21863619	84	1	0.732228157	0.084078864	0.146284109	3.130995596	80.77666667	2.273333333	0.927700745	0.703011848
DTMA-131	4	4	9	NA	2011	Thailand	Early	2011_Early_WW_Thailand	2011_WW_Thailand	WW	2	21	210	114	131	CA00360/Pio3011F2-3-5-6-1-B-BBB-B-B-B-B-B-B/CML-312SR	6.720825905	59	0	0.772801084	-0.108002697	0.06171739	6.345967229	58.58666667	0.65	0.924855386	0.802649071
DTMA-131	4	4	9	NA	2011	Mexico	Early	2011_Early_WW+heat_Mexico	2011_WW+heat_Mexico	WW	2	25	241	114	131	CA00360/Pio3011F2-3-5-6-1-B-BBB-B-B-B-B-B-B/CML-312SR	6.525866667	71	1	0.747075072	-0.196450968	0.000622014	6.320377143	68.25666667	1.916666667	0.871065937	0.684953973
DTMA-131	4	4	9	NA	2010	Thailand	Early	2010_Early_DS_Thailand	2010_DS_Thailand	DS	1	1	4	114	131	CA00360/Pio3011F2-3-5-6-1-B-BBB-B-B-B-B-B-B/CML-312SR	3.056167619	57	4	0.640285856	-0.139514432	0.015597034	2.428854912	56.36666667	4.922818792	0.922878775	0.422572718
DTMA-131	4	4	9	NA	2011	Thailand	Early	2011_Early_DS_Thailand	2011_DS_Thailand	DS	2	17	169	114	131	CA00360/Pio3011F2-3-5-6-1-B-BBB-B-B-B-B-B-B/CML-312SR	4.090313143	58	1	0.732912294	-0.287679313	3.99E-07	2.882477104	57.13666667	2.273333333	0.927862321	0.691888296
DTMA-131	4	4	9	NA	2010	Mexico	Early	2010_Early_DS+heat_Mexico	2010_DS+heat_Mexico	DS	1	2	19	114	131	CA00360/Pio3011F2-3-5-6-1-B-BBB-B-B-B-B-B-B/CML-312SR	0.223561349	74	11	0.495559764	-0.336198283	3.57E-09	0.326016241	73.91333333	12.34666667	0.818332529	0.385530731
DTMA-131	4	4	9	NA	2010	Mexico	Early	2010_Early_WW+heat_Mexico	2010_WW+heat_Mexico	WW	1	9	86	114	131	CA00360/Pio3011F2-3-5-6-1-B-BBB-B-B-B-B-B-B/CML-312SR	6.357942857	76	2	0.880485615	-0.215498107	0.000169072	7.460816254	72.87333333	1.68	0.814529362	0.642321995
DTMA-131	4	4	9	NA	2010	Mexico	Early	2010_Early_WW+heat_Mexico	2010_WW+heat_Mexico	WW	2	16	156	114	131	CA00360/Pio3011F2-3-5-6-1-B-BBB-B-B-B-B-B-B/CML-312SR	7.634742857	74	2	0.880485615	-0.215498107	0.000169072	7.460816254	72.87333333	1.68	0.814529362	0.642321995
DTMA-131	4	4	9	NA	2011	Mexico	Early	2011_Early_DS_Mexico	2011_DS_Mexico	DS	2	21	209	114	131	CA00360/Pio3011F2-3-5-6-1-B-BBB-B-B-B-B-B-B/CML-312SR	1.378133333	87	4	0.58820235	-0.2563831	6.87E-06	2.15438527	85.99333333	3.386666667	0.946423339	0.543598368
DTMA-131	4	4	9	NA	2010	Thailand	Early	2010_Early_WW_Thailand	2010_WW_Thailand	WW	1	6	56	114	131	CA00360/Pio3011F2-3-5-6-1-B-BBB-B-B-B-B-B-B/CML-312SR	5.848612571	57	3	0.750000566	0.074097413	0.200613017	7.225239375	56.36666667	4.922818792	1.68E-07	0.072579235
DTMA-131	4	4	9	NA	2011	Mexico	Early	2011_Early_WW+heat_Mexico	2011_WW+heat_Mexico	WW	1	8	76	114	131	CA00360/Pio3011F2-3-5-6-1-B-BBB-B-B-B-B-B-B/CML-312SR	4.785828571	73	1	0.747075072	-0.196450968	0.000622014	6.320377143	68.25666667	1.916666667	0.871065937	0.684953973
DTMA-131	4	4	9	NA	2011	Mexico	Early	2011_Early_DS_Mexico	2011_DS_Mexico	DS	1	6	58	114	131	CA00360/Pio3011F2-3-5-6-1-B-BBB-B-B-B-B-B-B/CML-312SR	3.733409524	87	2	0.58820235	-0.2563831	6.87E-06	2.15438527	85.99333333	3.386666667	0.946423339	0.543598368
DTMA-131	4	4	9	NA	2011	Thailand	Early	2011_Early_DS_Thailand	2011_DS_Thailand	DS	1	2	20	114	131	CA00360/Pio3011F2-3-5-6-1-B-BBB-B-B-B-B-B-B/CML-312SR	3.41812419	58	1	0.732912294	-0.287679313	3.99E-07	2.882477104	57.13666667	2.273333333	0.927862321	0.691888296
DTMA-131	4	4	9	NA	2011	Mexico	Early	2011_Early_WW_Mexico	2011_WW_Mexico	WW	2	29	287	114	131	CA00360/Pio3011F2-3-5-6-1-B-BBB-B-B-B-B-B-B/CML-312SR	5.825219048	85	2	0.622697052	0.01243503	0.830164821	7.211536254	85.38	2.423333333	0.887845127	0.599333159
DTMA-131	4	4	9	NA	2011	Thailand	Early	2011_Early_WW_Thailand	2011_WW_Thailand	WW	1	12	114	114	131	CA00360/Pio3011F2-3-5-6-1-B-BBB-B-B-B-B-B-B/CML-312SR	6.505856	58	1	0.772801084	-0.108002697	0.06171739	6.345967229	58.58666667	0.65	0.924855386	0.802649071
DTMA-131	4	4	9	NA	2010	Thailand	Early	2010_Early_WW_Thailand	2010_WW_Thailand	WW	2	18	172	114	131	CA00360/Pio3011F2-3-5-6-1-B-BBB-B-B-B-B-B-B/CML-312SR	5.800131048	55	3	0.750000566	0.074097413	0.200613017	7.225239375	56.36666667	4.922818792	1.68E-07	0.072579235
DTMA-132	3	5	5	MexicoSubtropical	2011	Mexico	Early	2011_Early_DS_Mexico	2011_DS_Mexico	DS	2	27	263	139	132	P502C3F2-22-7-5-1-BB-B-B/CML-312SR	0.838171429	87	6	0.58820235	-0.2563831	6.87E-06	2.15438527	85.99333333	3.386666667	0.946423339	0.543598368
DTMA-132	3	5	5	MexicoSubtropical	2011	Mexico	Early	2011_Early_DS_Mexico	2011_DS_Mexico	DS	1	10	94	139	132	P502C3F2-22-7-5-1-BB-B-B/CML-312SR	2.408838095	87	4	0.58820235	-0.2563831	6.87E-06	2.15438527	85.99333333	3.386666667	0.946423339	0.543598368
DTMA-132	3	5	5	MexicoSubtropical	2011	Mexico	Early	2011_Early_WW+heat_Mexico	2011_WW+heat_Mexico	WW	2	23	222	139	132	P502C3F2-22-7-5-1-BB-B-B/CML-312SR	3.106590476	71	3	0.747075072	-0.196450968	0.000622014	6.320377143	68.25666667	1.916666667	0.871065937	0.684953973
DTMA-132	3	5	5	MexicoSubtropical	2010	Thailand	Early	2010_Early_WW_Thailand	2010_WW_Thailand	WW	2	23	227	139	132	P502C3F2-22-7-5-1-BB-B-B/CML-312SR	8.305188571	58	3	0.750000566	0.074097413	0.200613017	7.225239375	56.36666667	4.922818792	1.68E-07	0.072579235
DTMA-132	3	5	5	MexicoSubtropical	2010	Mexico	Early	2010_Early_WW+heat_Mexico	2010_WW+heat_Mexico	WW	2	19	183	139	132	P502C3F2-22-7-5-1-BB-B-B/CML-312SR	6.934095238	76	4	0.880485615	-0.215498107	0.000169072	7.460816254	72.87333333	1.68	0.814529362	0.642321995
DTMA-132	3	5	5	MexicoSubtropical	2011	Mexico	Early	2011_Early_WW_Mexico	2011_WW_Mexico	WW	1	9	90	139	132	P502C3F2-22-7-5-1-BB-B-B/CML-312SR	7.400228571	88	2	0.622697052	0.01243503	0.830164821	7.211536254	85.38	2.423333333	0.887845127	0.599333159
DTMA-132	3	5	5	MexicoSubtropical	2010	Mexico	Early	2010_Early_WW+heat_Mexico	2010_WW+heat_Mexico	WW	1	9	90	139	132	P502C3F2-22-7-5-1-BB-B-B/CML-312SR	7.0528	75	1	0.880485615	-0.215498107	0.000169072	7.460816254	72.87333333	1.68	0.814529362	0.642321995
DTMA-132	3	5	5	MexicoSubtropical	2011	Mexico	Early	2011_Early_WW+heat_Mexico	2011_WW+heat_Mexico	WW	1	9	88	139	132	P502C3F2-22-7-5-1-BB-B-B/CML-312SR	5.118780952	72	2	0.747075072	-0.196450968	0.000622014	6.320377143	68.25666667	1.916666667	0.871065937	0.684953973
DTMA-132	3	5	5	MexicoSubtropical	2010	Thailand	Early	2010_Early_DS_Thailand	2010_DS_Thailand	DS	1	4	38	139	132	P502C3F2-22-7-5-1-BB-B-B/CML-312SR	2.647497143	57	4	0.640285856	-0.139514432	0.015597034	2.428854912	56.36666667	4.922818792	0.922878775	0.422572718
DTMA-132	3	5	5	MexicoSubtropical	2010	Thailand	Early	2010_Early_DS_Thailand	2010_DS_Thailand	DS	2	29	285	139	132	P502C3F2-22-7-5-1-BB-B-B/CML-312SR	1.953767619	56	5	0.640285856	-0.139514432	0.015597034	2.428854912	56.36666667	4.922818792	0.922878775	0.422572718
DTMA-132	3	5	5	MexicoSubtropical	2010	Mexico	Early	2010_Early_WW_Mexico	2010_WW_Mexico	WW	1	13	124	139	132	P502C3F2-22-7-5-1-BB-B-B/CML-312SR	7.838133333	81	2	0.796036009	0.166874362	0.003747919	7.403343848	79.43333333	2.713333333	0.880141991	0.536586787
DTMA-132	3	5	5	MexicoSubtropical	2010	Thailand	Early	2010_Early_WW_Thailand	2010_WW_Thailand	WW	1	10	100	139	132	P502C3F2-22-7-5-1-BB-B-B/CML-312SR	8.644717714	61	0	0.750000566	0.074097413	0.200613017	7.225239375	56.36666667	4.922818792	1.68E-07	0.072579235
DTMA-132	3	5	5	MexicoSubtropical	2010	Mexico	Early	2010_Early_DS+heat_Mexico	2010_DS+heat_Mexico	DS	1	15	147	139	132	P502C3F2-22-7-5-1-BB-B-B/CML-312SR	NA	77	23	0.495559764	-0.336198283	3.57E-09	0.326016241	73.91333333	12.34666667	0.818332529	0.385530731
DTMA-132	3	5	5	MexicoSubtropical	2010	Mexico	Early	2010_Early_DS+heat_Mexico	2010_DS+heat_Mexico	DS	2	30	292	139	132	P502C3F2-22-7-5-1-BB-B-B/CML-312SR	0.059894758	77	10	0.495559764	-0.336198283	3.57E-09	0.326016241	73.91333333	12.34666667	0.818332529	0.385530731
DTMA-132	3	5	5	MexicoSubtropical	2011	Mexico	Early	2011_Early_DS+heat_Mexico	2011_DS+heat_Mexico	DS	2	19	182	139	132	P502C3F2-22-7-5-1-BB-B-B/CML-312SR	2.388571429	73	1	0.758862524	-0.324057596	9.18E-09	2.732418007	68.17333333	2.97	0.926349136	0.690393795
DTMA-132	3	5	5	MexicoSubtropical	2010	Mexico	Early	2010_Early_WW_Mexico	2010_WW_Mexico	WW	2	29	287	139	132	P502C3F2-22-7-5-1-BB-B-B/CML-312SR	7.985500952	80	3	0.796036009	0.166874362	0.003747919	7.403343848	79.43333333	2.713333333	0.880141991	0.536586787
DTMA-132	3	5	5	MexicoSubtropical	2011	Thailand	Early	2011_Early_DS_Thailand	2011_DS_Thailand	DS	1	13	124	139	132	P502C3F2-22-7-5-1-BB-B-B/CML-312SR	2.037808762	56	4	0.732912294	-0.287679313	3.99E-07	2.882477104	57.13666667	2.273333333	0.927862321	0.691888296
DTMA-132	3	5	5	MexicoSubtropical	2011	Mexico	Early	2011_Early_DS+heat_Mexico	2011_DS+heat_Mexico	DS	1	11	105	139	132	P502C3F2-22-7-5-1-BB-B-B/CML-312SR	2.372647619	71	3	0.758862524	-0.324057596	9.18E-09	2.732418007	68.17333333	2.97	0.926349136	0.690393795
DTMA-132	3	5	5	MexicoSubtropical	2010	Zimbabwe	Early	2010_Early_DS_Zimbabwe	2010_DS_Zimbabwe	DS	2	23	228	139	132	P502C3F2-22-7-5-1-BB-B-B/CML-312SR	1.092004571	84	3	0.476735157	-0.260138958	5.16E-06	1.104686893	83.96666667	2.36	0.692934466	0.139359673
DTMA-132	3	5	5	MexicoSubtropical	2011	Thailand	Early	2011_Early_WW_Thailand	2011_WW_Thailand	WW	2	17	169	139	132	P502C3F2-22-7-5-1-BB-B-B/CML-312SR	6.609828571	58	1	0.772801084	-0.108002697	0.06171739	6.345967229	58.58666667	0.65	0.924855386	0.802649071
DTMA-132	3	5	5	MexicoSubtropical	2011	Mexico	Early	2011_Early_WW_Mexico	2011_WW_Mexico	WW	2	28	275	139	132	P502C3F2-22-7-5-1-BB-B-B/CML-312SR	6.24792381	86	3	0.622697052	0.01243503	0.830164821	7.211536254	85.38	2.423333333	0.887845127	0.599333159
DTMA-132	3	5	5	MexicoSubtropical	2010	Mexico	Early	2010_Early_DS_Mexico	2010_DS_Mexico	DS	1	11	104	139	132	P502C3F2-22-7-5-1-BB-B-B/CML-312SR	2.996571429	84	4	0.732228157	0.084078864	0.146284109	3.130995596	80.77666667	2.273333333	0.927700745	0.703011848
DTMA-132	3	5	5	MexicoSubtropical	2010	Mexico	Early	2010_Early_DS_Mexico	2010_DS_Mexico	DS	2	17	161	139	132	P502C3F2-22-7-5-1-BB-B-B/CML-312SR	2.368015238	82	4	0.732228157	0.084078864	0.146284109	3.130995596	80.77666667	2.273333333	0.927700745	0.703011848
DTMA-132	3	5	5	MexicoSubtropical	2011	Thailand	Early	2011_Early_WW_Thailand	2011_WW_Thailand	WW	1	11	107	139	132	P502C3F2-22-7-5-1-BB-B-B/CML-312SR	6.830346667	57	1	0.772801084	-0.108002697	0.06171739	6.345967229	58.58666667	0.65	0.924855386	0.802649071
DTMA-132	3	5	5	MexicoSubtropical	2010	Zimbabwe	Early	2010_Early_DS_Zimbabwe	2010_DS_Zimbabwe	DS	1	14	132	139	132	P502C3F2-22-7-5-1-BB-B-B/CML-312SR	0.981105778	83	4	0.476735157	-0.260138958	5.16E-06	1.104686893	83.96666667	2.36	0.692934466	0.139359673
DTMA-132	3	5	5	MexicoSubtropical	2011	Thailand	Early	2011_Early_DS_Thailand	2011_DS_Thailand	DS	2	29	287	139	132	P502C3F2-22-7-5-1-BB-B-B/CML-312SR	1.960237714	57	4	0.732912294	-0.287679313	3.99E-07	2.882477104	57.13666667	2.273333333	0.927862321	0.691888296
DTMA-133	4	4	4	MexicoSubtropical	2010	Mexico	Early	2010_Early_DS+heat_Mexico	2010_DS+heat_Mexico	DS	1	5	50	74	133	POB.501c3F213-8-2-1-BBBB-B-B/CML-312SR	0.024153829	73	5	0.495559764	-0.336198283	3.57E-09	0.326016241	73.91333333	12.34666667	0.818332529	0.385530731
DTMA-133	4	4	4	MexicoSubtropical	2011	Mexico	Early	2011_Early_WW+heat_Mexico	2011_WW+heat_Mexico	WW	1	5	45	74	133	POB.501c3F213-8-2-1-BBBB-B-B/CML-312SR	3.265828571	70	3	0.747075072	-0.196450968	0.000622014	6.320377143	68.25666667	1.916666667	0.871065937	0.684953973
DTMA-133	4	4	4	MexicoSubtropical	2010	Mexico	Early	2010_Early_WW+heat_Mexico	2010_WW+heat_Mexico	WW	1	13	121	74	133	POB.501c3F213-8-2-1-BBBB-B-B/CML-312SR	7.165714286	72	3	0.880485615	-0.215498107	0.000169072	7.460816254	72.87333333	1.68	0.814529362	0.642321995
DTMA-133	4	4	4	MexicoSubtropical	2010	Zimbabwe	Early	2010_Early_DS_Zimbabwe	2010_DS_Zimbabwe	DS	2	16	159	74	133	POB.501c3F213-8-2-1-BBBB-B-B/CML-312SR	1.674118095	82	2	0.476735157	-0.260138958	5.16E-06	1.104686893	83.96666667	2.36	0.692934466	0.139359673
DTMA-133	4	4	4	MexicoSubtropical	2010	Mexico	Early	2010_Early_DS_Mexico	2010_DS_Mexico	DS	2	21	205	74	133	POB.501c3F213-8-2-1-BBBB-B-B/CML-312SR	2.799695238	80	4	0.732228157	0.084078864	0.146284109	3.130995596	80.77666667	2.273333333	0.927700745	0.703011848
DTMA-133	4	4	4	MexicoSubtropical	2010	Mexico	Early	2010_Early_WW_Mexico	2010_WW_Mexico	WW	2	17	170	74	133	POB.501c3F213-8-2-1-BBBB-B-B/CML-312SR	8.103771429	79	3	0.796036009	0.166874362	0.003747919	7.403343848	79.43333333	2.713333333	0.880141991	0.536586787
DTMA-133	4	4	4	MexicoSubtropical	2010	Zimbabwe	Early	2010_Early_DS_Zimbabwe	2010_DS_Zimbabwe	DS	1	6	60	74	133	POB.501c3F213-8-2-1-BBBB-B-B/CML-312SR	1.233895619	82	4	0.476735157	-0.260138958	5.16E-06	1.104686893	83.96666667	2.36	0.692934466	0.139359673
DTMA-133	4	4	4	MexicoSubtropical	2011	Thailand	Early	2011_Early_DS_Thailand	2011_DS_Thailand	DS	2	17	170	74	133	POB.501c3F213-8-2-1-BBBB-B-B/CML-312SR	2.489344	58	2	0.732912294	-0.287679313	3.99E-07	2.882477104	57.13666667	2.273333333	0.927862321	0.691888296
DTMA-133	4	4	4	MexicoSubtropical	2011	Mexico	Early	2011_Early_WW_Mexico	2011_WW_Mexico	WW	1	11	103	74	133	POB.501c3F213-8-2-1-BBBB-B-B/CML-312SR	7.009371429	84	4	0.622697052	0.01243503	0.830164821	7.211536254	85.38	2.423333333	0.887845127	0.599333159
DTMA-133	4	4	4	MexicoSubtropical	2011	Mexico	Early	2011_Early_WW_Mexico	2011_WW_Mexico	WW	2	16	153	74	133	POB.501c3F213-8-2-1-BBBB-B-B/CML-312SR	7.382857143	87	2	0.622697052	0.01243503	0.830164821	7.211536254	85.38	2.423333333	0.887845127	0.599333159
DTMA-133	4	4	4	MexicoSubtropical	2010	Mexico	Early	2010_Early_DS_Mexico	2010_DS_Mexico	DS	1	13	129	74	133	POB.501c3F213-8-2-1-BBBB-B-B/CML-312SR	3.11976381	82	3	0.732228157	0.084078864	0.146284109	3.130995596	80.77666667	2.273333333	0.927700745	0.703011848
DTMA-133	4	4	4	MexicoSubtropical	2011	Mexico	Early	2011_Early_WW+heat_Mexico	2011_WW+heat_Mexico	WW	2	30	296	74	133	POB.501c3F213-8-2-1-BBBB-B-B/CML-312SR	5.086933333	66	3	0.747075072	-0.196450968	0.000622014	6.320377143	68.25666667	1.916666667	0.871065937	0.684953973
DTMA-133	4	4	4	MexicoSubtropical	2010	Mexico	Early	2010_Early_DS+heat_Mexico	2010_DS+heat_Mexico	DS	2	21	202	74	133	POB.501c3F213-8-2-1-BBBB-B-B/CML-312SR	0.402205874	76	9	0.495559764	-0.336198283	3.57E-09	0.326016241	73.91333333	12.34666667	0.818332529	0.385530731
DTMA-133	4	4	4	MexicoSubtropical	2010	Mexico	Early	2010_Early_WW_Mexico	2010_WW_Mexico	WW	1	1	9	74	133	POB.501c3F213-8-2-1-BBBB-B-B/CML-312SR	8.294857143	78	3	0.796036009	0.166874362	0.003747919	7.403343848	79.43333333	2.713333333	0.880141991	0.536586787
DTMA-133	4	4	4	MexicoSubtropical	2010	Thailand	Early	2010_Early_WW_Thailand	2010_WW_Thailand	WW	1	1	10	74	133	POB.501c3F213-8-2-1-BBBB-B-B/CML-312SR	7.0512	57	4	0.750000566	0.074097413	0.200613017	7.225239375	56.36666667	4.922818792	1.68E-07	0.072579235
DTMA-133	4	4	4	MexicoSubtropical	2010	Thailand	Early	2010_Early_WW_Thailand	2010_WW_Thailand	WW	2	19	187	74	133	POB.501c3F213-8-2-1-BBBB-B-B/CML-312SR	8.695789714	54	3	0.750000566	0.074097413	0.200613017	7.225239375	56.36666667	4.922818792	1.68E-07	0.072579235
DTMA-133	4	4	4	MexicoSubtropical	2010	Mexico	Early	2010_Early_WW+heat_Mexico	2010_WW+heat_Mexico	WW	2	18	175	74	133	POB.501c3F213-8-2-1-BBBB-B-B/CML-312SR	6.743009524	74	1	0.880485615	-0.215498107	0.000169072	7.460816254	72.87333333	1.68	0.814529362	0.642321995
DTMA-133	4	4	4	MexicoSubtropical	2011	Mexico	Early	2011_Early_DS_Mexico	2011_DS_Mexico	DS	1	14	135	74	133	POB.501c3F213-8-2-1-BBBB-B-B/CML-312SR	2.156952381	87	3	0.58820235	-0.2563831	6.87E-06	2.15438527	85.99333333	3.386666667	0.946423339	0.543598368
DTMA-133	4	4	4	MexicoSubtropical	2011	Mexico	Early	2011_Early_DS_Mexico	2011_DS_Mexico	DS	2	23	227	74	133	POB.501c3F213-8-2-1-BBBB-B-B/CML-312SR	1.525790476	86	2	0.58820235	-0.2563831	6.87E-06	2.15438527	85.99333333	3.386666667	0.946423339	0.543598368
DTMA-133	4	4	4	MexicoSubtropical	2011	Mexico	Early	2011_Early_DS+heat_Mexico	2011_DS+heat_Mexico	DS	1	11	106	74	133	POB.501c3F213-8-2-1-BBBB-B-B/CML-312SR	2.890895238	67	4	0.758862524	-0.324057596	9.18E-09	2.732418007	68.17333333	2.97	0.926349136	0.690393795
DTMA-133	4	4	4	MexicoSubtropical	2011	Mexico	Early	2011_Early_DS+heat_Mexico	2011_DS+heat_Mexico	DS	2	21	203	74	133	POB.501c3F213-8-2-1-BBBB-B-B/CML-312SR	3.057371429	68	5	0.758862524	-0.324057596	9.18E-09	2.732418007	68.17333333	2.97	0.926349136	0.690393795
DTMA-133	4	4	4	MexicoSubtropical	2011	Thailand	Early	2011_Early_DS_Thailand	2011_DS_Thailand	DS	1	1	9	74	133	POB.501c3F213-8-2-1-BBBB-B-B/CML-312SR	3.610343619	57	1	0.732912294	-0.287679313	3.99E-07	2.882477104	57.13666667	2.273333333	0.927862321	0.691888296
DTMA-133	4	4	4	MexicoSubtropical	2010	Thailand	Early	2010_Early_DS_Thailand	2010_DS_Thailand	DS	1	9	90	74	133	POB.501c3F213-8-2-1-BBBB-B-B/CML-312SR	1.760685714	55	5	0.640285856	-0.139514432	0.015597034	2.428854912	56.36666667	4.922818792	0.922878775	0.422572718
DTMA-133	4	4	4	MexicoSubtropical	2010	Thailand	Early	2010_Early_DS_Thailand	2010_DS_Thailand	DS	2	18	178	74	133	POB.501c3F213-8-2-1-BBBB-B-B/CML-312SR	2.811611429	55	3	0.640285856	-0.139514432	0.015597034	2.428854912	56.36666667	4.922818792	0.922878775	0.422572718
DTMA-133	4	4	4	MexicoSubtropical	2011	Thailand	Early	2011_Early_WW_Thailand	2011_WW_Thailand	WW	1	12	117	74	133	POB.501c3F213-8-2-1-BBBB-B-B/CML-312SR	7.958485333	58	0	0.772801084	-0.108002697	0.06171739	6.345967229	58.58666667	0.65	0.924855386	0.802649071
DTMA-133	4	4	4	MexicoSubtropical	2011	Thailand	Early	2011_Early_WW_Thailand	2011_WW_Thailand	WW	2	22	220	74	133	POB.501c3F213-8-2-1-BBBB-B-B/CML-312SR	6.491785143	60	0	0.772801084	-0.108002697	0.06171739	6.345967229	58.58666667	0.65	0.924855386	0.802649071
DTMA-134	5	7	7	MexicoSubtropical	2010	Mexico	Early	2010_Early_DS+heat_Mexico	2010_DS+heat_Mexico	DS	1	1	1	141	134	MBRC5BcF4-1-2-1-BB-B-B/CML-312SR	0.009307153	72	9	0.495559764	-0.336198283	3.57E-09	0.326016241	73.91333333	12.34666667	0.818332529	0.385530731
DTMA-134	5	7	7	MexicoSubtropical	2010	Mexico	Early	2010_Early_DS+heat_Mexico	2010_DS+heat_Mexico	DS	2	18	180	141	134	MBRC5BcF4-1-2-1-BB-B-B/CML-312SR	0.39122206	76	9	0.495559764	-0.336198283	3.57E-09	0.326016241	73.91333333	12.34666667	0.818332529	0.385530731
DTMA-134	5	7	7	MexicoSubtropical	2011	Mexico	Early	2011_Early_WW_Mexico	2011_WW_Mexico	WW	1	3	30	141	134	MBRC5BcF4-1-2-1-BB-B-B/CML-312SR	8.765333333	86	2	0.622697052	0.01243503	0.830164821	7.211536254	85.38	2.423333333	0.887845127	0.599333159
DTMA-134	5	7	7	MexicoSubtropical	2010	Mexico	Early	2010_Early_DS_Mexico	2010_DS_Mexico	DS	2	29	286	141	134	MBRC5BcF4-1-2-1-BB-B-B/CML-312SR	2.418392381	77	6	0.732228157	0.084078864	0.146284109	3.130995596	80.77666667	2.273333333	0.927700745	0.703011848
DTMA-134	5	7	7	MexicoSubtropical	2010	Mexico	Early	2010_Early_WW_Mexico	2010_WW_Mexico	WW	2	20	192	141	134	MBRC5BcF4-1-2-1-BB-B-B/CML-312SR	6.971733333	77	5	0.796036009	0.166874362	0.003747919	7.403343848	79.43333333	2.713333333	0.880141991	0.536586787
DTMA-134	5	7	7	MexicoSubtropical	2010	Mexico	Early	2010_Early_WW+heat_Mexico	2010_WW+heat_Mexico	WW	1	5	46	141	134	MBRC5BcF4-1-2-1-BB-B-B/CML-312SR	8.257219048	74	3	0.880485615	-0.215498107	0.000169072	7.460816254	72.87333333	1.68	0.814529362	0.642321995
DTMA-134	5	7	7	MexicoSubtropical	2010	Mexico	Early	2010_Early_WW_Mexico	2010_WW_Mexico	WW	1	11	110	141	134	MBRC5BcF4-1-2-1-BB-B-B/CML-312SR	6.757485714	79	4	0.796036009	0.166874362	0.003747919	7.403343848	79.43333333	2.713333333	0.880141991	0.536586787
DTMA-134	5	7	7	MexicoSubtropical	2011	Mexico	Early	2011_Early_WW_Mexico	2011_WW_Mexico	WW	2	17	169	141	134	MBRC5BcF4-1-2-1-BB-B-B/CML-312SR	6.670628571	88	4	0.622697052	0.01243503	0.830164821	7.211536254	85.38	2.423333333	0.887845127	0.599333159
DTMA-134	5	7	7	MexicoSubtropical	2011	Mexico	Early	2011_Early_DS_Mexico	2011_DS_Mexico	DS	2	21	205	141	134	MBRC5BcF4-1-2-1-BB-B-B/CML-312SR	1.805180952	88	4	0.58820235	-0.2563831	6.87E-06	2.15438527	85.99333333	3.386666667	0.946423339	0.543598368
DTMA-134	5	7	7	MexicoSubtropical	2010	Mexico	Early	2010_Early_DS_Mexico	2010_DS_Mexico	DS	1	4	32	141	134	MBRC5BcF4-1-2-1-BB-B-B/CML-312SR	3.785668571	79	5	0.732228157	0.084078864	0.146284109	3.130995596	80.77666667	2.273333333	0.927700745	0.703011848
DTMA-134	5	7	7	MexicoSubtropical	2010	Zimbabwe	Early	2010_Early_DS_Zimbabwe	2010_DS_Zimbabwe	DS	1	11	101	141	134	MBRC5BcF4-1-2-1-BB-B-B/CML-312SR	1.089121524	86	1	0.476735157	-0.260138958	5.16E-06	1.104686893	83.96666667	2.36	0.692934466	0.139359673
DTMA-134	5	7	7	MexicoSubtropical	2010	Zimbabwe	Early	2010_Early_DS_Zimbabwe	2010_DS_Zimbabwe	DS	2	27	265	141	134	MBRC5BcF4-1-2-1-BB-B-B/CML-312SR	1.187681524	86	1	0.476735157	-0.260138958	5.16E-06	1.104686893	83.96666667	2.36	0.692934466	0.139359673
DTMA-134	5	7	7	MexicoSubtropical	2010	Thailand	Early	2010_Early_DS_Thailand	2010_DS_Thailand	DS	2	25	245	141	134	MBRC5BcF4-1-2-1-BB-B-B/CML-312SR	1.770971429	57	5	0.640285856	-0.139514432	0.015597034	2.428854912	56.36666667	4.922818792	0.922878775	0.422572718
DTMA-134	5	7	7	MexicoSubtropical	2011	Mexico	Early	2011_Early_WW+heat_Mexico	2011_WW+heat_Mexico	WW	1	14	136	141	134	MBRC5BcF4-1-2-1-BB-B-B/CML-312SR	5.078247619	72	4	0.747075072	-0.196450968	0.000622014	6.320377143	68.25666667	1.916666667	0.871065937	0.684953973
DTMA-134	5	7	7	MexicoSubtropical	2011	Mexico	Early	2011_Early_WW+heat_Mexico	2011_WW+heat_Mexico	WW	2	25	249	141	134	MBRC5BcF4-1-2-1-BB-B-B/CML-312SR	6.737219048	68	4	0.747075072	-0.196450968	0.000622014	6.320377143	68.25666667	1.916666667	0.871065937	0.684953973
DTMA-134	5	7	7	MexicoSubtropical	2010	Thailand	Early	2010_Early_DS_Thailand	2010_DS_Thailand	DS	1	11	106	141	134	MBRC5BcF4-1-2-1-BB-B-B/CML-312SR	0.943265524	58	12	0.640285856	-0.139514432	0.015597034	2.428854912	56.36666667	4.922818792	0.922878775	0.422572718
DTMA-134	5	7	7	MexicoSubtropical	2011	Mexico	Early	2011_Early_DS_Mexico	2011_DS_Mexico	DS	1	8	79	141	134	MBRC5BcF4-1-2-1-BB-B-B/CML-312SR	1.906514286	87	7	0.58820235	-0.2563831	6.87E-06	2.15438527	85.99333333	3.386666667	0.946423339	0.543598368
DTMA-134	5	7	7	MexicoSubtropical	2010	Thailand	Early	2010_Early_WW_Thailand	2010_WW_Thailand	WW	1	8	76	141	134	MBRC5BcF4-1-2-1-BB-B-B/CML-312SR	6.239292952	58	15	0.750000566	0.074097413	0.200613017	7.225239375	56.36666667	4.922818792	1.68E-07	0.072579235
DTMA-134	5	7	7	MexicoSubtropical	2010	Thailand	Early	2010_Early_WW_Thailand	2010_WW_Thailand	WW	2	26	251	141	134	MBRC5BcF4-1-2-1-BB-B-B/CML-312SR	6.496457143	54	5	0.750000566	0.074097413	0.200613017	7.225239375	56.36666667	4.922818792	1.68E-07	0.072579235
DTMA-134	5	7	7	MexicoSubtropical	2010	Mexico	Early	2010_Early_WW+heat_Mexico	2010_WW+heat_Mexico	WW	2	20	197	141	134	MBRC5BcF4-1-2-1-BB-B-B/CML-312SR	7.915580952	71	4	0.880485615	-0.215498107	0.000169072	7.460816254	72.87333333	1.68	0.814529362	0.642321995
DTMA-134	5	7	7	MexicoSubtropical	2011	Mexico	Early	2011_Early_DS+heat_Mexico	2011_DS+heat_Mexico	DS	2	29	290	141	134	MBRC5BcF4-1-2-1-BB-B-B/CML-312SR	2.520304762	68	5	0.758862524	-0.324057596	9.18E-09	2.732418007	68.17333333	2.97	0.926349136	0.690393795
DTMA-134	5	7	7	MexicoSubtropical	2011	Thailand	Early	2011_Early_WW_Thailand	2011_WW_Thailand	WW	1	2	16	141	134	MBRC5BcF4-1-2-1-BB-B-B/CML-312SR	5.832070095	62	3	0.772801084	-0.108002697	0.06171739	6.345967229	58.58666667	0.65	0.924855386	0.802649071
DTMA-134	5	7	7	MexicoSubtropical	2011	Thailand	Early	2011_Early_WW_Thailand	2011_WW_Thailand	WW	2	30	295	141	134	MBRC5BcF4-1-2-1-BB-B-B/CML-312SR	5.24760381	60	2	0.772801084	-0.108002697	0.06171739	6.345967229	58.58666667	0.65	0.924855386	0.802649071
DTMA-134	5	7	7	MexicoSubtropical	2011	Mexico	Early	2011_Early_DS+heat_Mexico	2011_DS+heat_Mexico	DS	1	5	50	141	134	MBRC5BcF4-1-2-1-BB-B-B/CML-312SR	2.045485714	71	4	0.758862524	-0.324057596	9.18E-09	2.732418007	68.17333333	2.97	0.926349136	0.690393795
DTMA-134	5	7	7	MexicoSubtropical	2011	Thailand	Early	2011_Early_DS_Thailand	2011_DS_Thailand	DS	1	11	110	141	134	MBRC5BcF4-1-2-1-BB-B-B/CML-312SR	1.452434286	60	7	0.732912294	-0.287679313	3.99E-07	2.882477104	57.13666667	2.273333333	0.927862321	0.691888296
DTMA-134	5	7	7	MexicoSubtropical	2011	Thailand	Early	2011_Early_DS_Thailand	2011_DS_Thailand	DS	2	20	192	141	134	MBRC5BcF4-1-2-1-BB-B-B/CML-312SR	1.853141333	59	8	0.732912294	-0.287679313	3.99E-07	2.882477104	57.13666667	2.273333333	0.927862321	0.691888296
DTMA-135	2	2	2	MexicoSubtropical	2010	Thailand	Early	2010_Early_DS_Thailand	2010_DS_Thailand	DS	2	28	272	131	135	95S43SRHG.A.-94-1-1-1-B-B-B-B-B-B-B/CML-312SR	2.343009524	57	4	0.640285856	-0.139514432	0.015597034	2.428854912	56.36666667	4.922818792	0.922878775	0.422572718
DTMA-135	2	2	2	MexicoSubtropical	2010	Thailand	Early	2010_Early_WW_Thailand	2010_WW_Thailand	WW	1	5	50	131	135	95S43SRHG.A.-94-1-1-1-B-B-B-B-B-B-B/CML-312SR	7.24928	56	2	0.750000566	0.074097413	0.200613017	7.225239375	56.36666667	4.922818792	1.68E-07	0.072579235
DTMA-135	2	2	2	MexicoSubtropical	2010	Thailand	Early	2010_Early_DS_Thailand	2010_DS_Thailand	DS	1	13	126	131	135	95S43SRHG.A.-94-1-1-1-B-B-B-B-B-B-B/CML-312SR	0.950125714	56	14	0.640285856	-0.139514432	0.015597034	2.428854912	56.36666667	4.922818792	0.922878775	0.422572718
DTMA-135	2	2	2	MexicoSubtropical	2010	Mexico	Early	2010_Early_DS_Mexico	2010_DS_Mexico	DS	1	11	109	131	135	95S43SRHG.A.-94-1-1-1-B-B-B-B-B-B-B/CML-312SR	2.908990476	82	3	0.732228157	0.084078864	0.146284109	3.130995596	80.77666667	2.273333333	0.927700745	0.703011848
DTMA-135	2	2	2	MexicoSubtropical	2010	Mexico	Early	2010_Early_WW+heat_Mexico	2010_WW+heat_Mexico	WW	2	29	287	131	135	95S43SRHG.A.-94-1-1-1-B-B-B-B-B-B-B/CML-312SR	7.284419048	74	1	0.880485615	-0.215498107	0.000169072	7.460816254	72.87333333	1.68	0.814529362	0.642321995
DTMA-135	2	2	2	MexicoSubtropical	2010	Mexico	Early	2010_Early_WW+heat_Mexico	2010_WW+heat_Mexico	WW	1	11	105	131	135	95S43SRHG.A.-94-1-1-1-B-B-B-B-B-B-B/CML-312SR	7.886628571	75	0	0.880485615	-0.215498107	0.000169072	7.460816254	72.87333333	1.68	0.814529362	0.642321995
DTMA-135	2	2	2	MexicoSubtropical	2010	Mexico	Early	2010_Early_DS+heat_Mexico	2010_DS+heat_Mexico	DS	2	16	159	131	135	95S43SRHG.A.-94-1-1-1-B-B-B-B-B-B-B/CML-312SR	0.512273534	77	6	0.495559764	-0.336198283	3.57E-09	0.326016241	73.91333333	12.34666667	0.818332529	0.385530731
DTMA-135	2	2	2	MexicoSubtropical	2010	Thailand	Early	2010_Early_WW_Thailand	2010_WW_Thailand	WW	2	27	261	131	135	95S43SRHG.A.-94-1-1-1-B-B-B-B-B-B-B/CML-312SR	8.907733333	55	7	0.750000566	0.074097413	0.200613017	7.225239375	56.36666667	4.922818792	1.68E-07	0.072579235
DTMA-135	2	2	2	MexicoSubtropical	2011	Mexico	Early	2011_Early_DS+heat_Mexico	2011_DS+heat_Mexico	DS	1	9	82	131	135	95S43SRHG.A.-94-1-1-1-B-B-B-B-B-B-B/CML-312SR	1.289828571	69	4	0.758862524	-0.324057596	9.18E-09	2.732418007	68.17333333	2.97	0.926349136	0.690393795
DTMA-135	2	2	2	MexicoSubtropical	2011	Mexico	Early	2011_Early_WW_Mexico	2011_WW_Mexico	WW	1	10	93	131	135	95S43SRHG.A.-94-1-1-1-B-B-B-B-B-B-B/CML-312SR	8.40487619	89	2	0.622697052	0.01243503	0.830164821	7.211536254	85.38	2.423333333	0.887845127	0.599333159
DTMA-135	2	2	2	MexicoSubtropical	2011	Mexico	Early	2011_Early_WW+heat_Mexico	2011_WW+heat_Mexico	WW	1	4	40	131	135	95S43SRHG.A.-94-1-1-1-B-B-B-B-B-B-B/CML-312SR	6.488228571	70	1	0.747075072	-0.196450968	0.000622014	6.320377143	68.25666667	1.916666667	0.871065937	0.684953973
DTMA-135	2	2	2	MexicoSubtropical	2011	Mexico	Early	2011_Early_WW+heat_Mexico	2011_WW+heat_Mexico	WW	2	28	272	131	135	95S43SRHG.A.-94-1-1-1-B-B-B-B-B-B-B/CML-312SR	7.724495238	67	1	0.747075072	-0.196450968	0.000622014	6.320377143	68.25666667	1.916666667	0.871065937	0.684953973
DTMA-135	2	2	2	MexicoSubtropical	2010	Zimbabwe	Early	2010_Early_DS_Zimbabwe	2010_DS_Zimbabwe	DS	2	24	236	131	135	95S43SRHG.A.-94-1-1-1-B-B-B-B-B-B-B/CML-312SR	1.126030222	87	1	0.476735157	-0.260138958	5.16E-06	1.104686893	83.96666667	2.36	0.692934466	0.139359673
DTMA-135	2	2	2	MexicoSubtropical	2010	Mexico	Early	2010_Early_WW_Mexico	2010_WW_Mexico	WW	2	17	163	131	135	95S43SRHG.A.-94-1-1-1-B-B-B-B-B-B-B/CML-312SR	8.115207619	81	2	0.796036009	0.166874362	0.003747919	7.403343848	79.43333333	2.713333333	0.880141991	0.536586787
DTMA-135	2	2	2	MexicoSubtropical	2010	Mexico	Early	2010_Early_DS_Mexico	2010_DS_Mexico	DS	2	27	261	131	135	95S43SRHG.A.-94-1-1-1-B-B-B-B-B-B-B/CML-312SR	2.984121905	84	1	0.732228157	0.084078864	0.146284109	3.130995596	80.77666667	2.273333333	0.927700745	0.703011848
DTMA-135	2	2	2	MexicoSubtropical	2010	Mexico	Early	2010_Early_DS+heat_Mexico	2010_DS+heat_Mexico	DS	1	8	78	131	135	95S43SRHG.A.-94-1-1-1-B-B-B-B-B-B-B/CML-312SR	0.069886054	79	21	0.495559764	-0.336198283	3.57E-09	0.326016241	73.91333333	12.34666667	0.818332529	0.385530731
DTMA-135	2	2	2	MexicoSubtropical	2010	Mexico	Early	2010_Early_WW_Mexico	2010_WW_Mexico	WW	1	3	21	131	135	95S43SRHG.A.-94-1-1-1-B-B-B-B-B-B-B/CML-312SR	7.165569524	83	3	0.796036009	0.166874362	0.003747919	7.403343848	79.43333333	2.713333333	0.880141991	0.536586787
DTMA-135	2	2	2	MexicoSubtropical	2011	Mexico	Early	2011_Early_DS_Mexico	2011_DS_Mexico	DS	2	20	194	131	135	95S43SRHG.A.-94-1-1-1-B-B-B-B-B-B-B/CML-312SR	1.543161905	88	3	0.58820235	-0.2563831	6.87E-06	2.15438527	85.99333333	3.386666667	0.946423339	0.543598368
DTMA-135	2	2	2	MexicoSubtropical	2011	Thailand	Early	2011_Early_DS_Thailand	2011_DS_Thailand	DS	1	3	21	131	135	95S43SRHG.A.-94-1-1-1-B-B-B-B-B-B-B/CML-312SR	3.189005714	57	2	0.732912294	-0.287679313	3.99E-07	2.882477104	57.13666667	2.273333333	0.927862321	0.691888296
DTMA-135	2	2	2	MexicoSubtropical	2011	Thailand	Early	2011_Early_DS_Thailand	2011_DS_Thailand	DS	2	17	163	131	135	95S43SRHG.A.-94-1-1-1-B-B-B-B-B-B-B/CML-312SR	2.085866667	57	4	0.732912294	-0.287679313	3.99E-07	2.882477104	57.13666667	2.273333333	0.927862321	0.691888296
DTMA-135	2	2	2	MexicoSubtropical	2011	Mexico	Early	2011_Early_DS_Mexico	2011_DS_Mexico	DS	1	13	125	131	135	95S43SRHG.A.-94-1-1-1-B-B-B-B-B-B-B/CML-312SR	2.023771429	87	3	0.58820235	-0.2563831	6.87E-06	2.15438527	85.99333333	3.386666667	0.946423339	0.543598368
DTMA-135	2	2	2	MexicoSubtropical	2011	Thailand	Early	2011_Early_WW_Thailand	2011_WW_Thailand	WW	1	11	106	131	135	95S43SRHG.A.-94-1-1-1-B-B-B-B-B-B-B/CML-312SR	7.399094857	57	1	0.772801084	-0.108002697	0.06171739	6.345967229	58.58666667	0.65	0.924855386	0.802649071
DTMA-135	2	2	2	MexicoSubtropical	2010	Zimbabwe	Early	2010_Early_DS_Zimbabwe	2010_DS_Zimbabwe	DS	1	2	11	131	135	95S43SRHG.A.-94-1-1-1-B-B-B-B-B-B-B/CML-312SR	0.8128	84	10	0.476735157	-0.260138958	5.16E-06	1.104686893	83.96666667	2.36	0.692934466	0.139359673
DTMA-135	2	2	2	MexicoSubtropical	2011	Mexico	Early	2011_Early_WW_Mexico	2011_WW_Mexico	WW	2	17	167	131	135	95S43SRHG.A.-94-1-1-1-B-B-B-B-B-B-B/CML-312SR	6.719847619	89	3	0.622697052	0.01243503	0.830164821	7.211536254	85.38	2.423333333	0.887845127	0.599333159
DTMA-135	2	2	2	MexicoSubtropical	2011	Mexico	Early	2011_Early_DS+heat_Mexico	2011_DS+heat_Mexico	DS	2	17	167	131	135	95S43SRHG.A.-94-1-1-1-B-B-B-B-B-B-B/CML-312SR	2.259733333	68	2	0.758862524	-0.324057596	9.18E-09	2.732418007	68.17333333	2.97	0.926349136	0.690393795
DTMA-135	2	2	2	MexicoSubtropical	2011	Thailand	Early	2011_Early_WW_Thailand	2011_WW_Thailand	WW	2	19	190	131	135	95S43SRHG.A.-94-1-1-1-B-B-B-B-B-B-B/CML-312SR	6.485180952	59	0	0.772801084	-0.108002697	0.06171739	6.345967229	58.58666667	0.65	0.924855386	0.802649071
DTMA-136	3	5	8	MexicoSubtropical	2010	Mexico	Late	2010_Late_WW+heat_Mexico	2010_WW+heat_Mexico	WW	1	12	119	39	136	POB.502c3F29-14-1-2-B-B-B-B-B-B/CML-312SR	8.074819048	80	3	0.780154856	-0.206321452	0.000336635	5.892911515	77.67333333	2.23	0.86011832	0.649781099
DTMA-136	3	5	8	MexicoSubtropical	2010	Mexico	Late	2010_Late_WW+heat_Mexico	2010_WW+heat_Mexico	WW	2	25	244	39	136	POB.502c3F29-14-1-2-B-B-B-B-B-B/CML-312SR	5.602285714	79	3	0.780154856	-0.206321452	0.000336635	5.892911515	77.67333333	2.23	0.86011832	0.649781099
DTMA-136	3	5	8	MexicoSubtropical	2010	Mexico	Late	2010_Late_WW_Mexico	2010_WW_Mexico	WW	1	8	74	39	136	POB.502c3F29-14-1-2-B-B-B-B-B-B/CML-312SR	7.831619048	82	3	0.841915951	0.251922922	1.00E-05	7.385908724	80.32	2.226666667	0.87089487	0.532278734
DTMA-136	3	5	8	MexicoSubtropical	2010	Mexico	Late	2010_Late_WW_Mexico	2010_WW_Mexico	WW	2	25	250	39	136	POB.502c3F29-14-1-2-B-B-B-B-B-B/CML-312SR	7.848990476	81	2	0.841915951	0.251922922	1.00E-05	7.385908724	80.32	2.226666667	0.87089487	0.532278734
DTMA-136	3	5	8	MexicoSubtropical	2010	Thailand	Late	2010_Late_DS_Thailand	2010_DS_Thailand	DS	1	3	24	39	136	POB.502c3F29-14-1-2-B-B-B-B-B-B/CML-312SR	3.282285714	58	3	0.62579851	-0.307028006	6.02E-08	2.304864779	57.81	5.213333333	0.938242234	0.659013529
DTMA-136	3	5	8	MexicoSubtropical	2010	Kenya	Late	2010_Late_DS_Kenya	2010_DS_Kenya	DS	1	12	111	39	136	POB.502c3F29-14-1-2-B-B-B-B-B-B/CML-312SR	3.13912782	72	2	0.671696443	0.011720835	0.83978362	3.123414449	69.65666667	1.796666667	0.923437131	0.49825852
DTMA-136	3	5	8	MexicoSubtropical	2011	Mexico	Late	2011_Late_DS_Mexico	2011_DS_Mexico	DS	1	2	17	39	136	POB.502c3F29-14-1-2-B-B-B-B-B-B/CML-312SR	3.401904762	88	1	0.883642256	-0.372512182	7.06E-11	3.187584186	88.92666667	2.31	0.920761417	0.709095238
DTMA-136	3	5	8	MexicoSubtropical	2010	Thailand	Late	2010_Late_WW_Thailand	2010_WW_Thailand	WW	2	23	228	39	136	POB.502c3F29-14-1-2-B-B-B-B-B-B/CML-312SR	7.644672	59	2	0.617609809	0.029006687	0.616780446	7.085942166	58.67333333	1.51	0.85526741	0.698941249
DTMA-136	3	5	8	MexicoSubtropical	2011	Mexico	Late	2011_Late_DS_Mexico	2011_DS_Mexico	DS	2	21	201	39	136	POB.502c3F29-14-1-2-B-B-B-B-B-B/CML-312SR	2.935047619	89	0	0.883642256	-0.372512182	7.06E-11	3.187584186	88.92666667	2.31	0.920761417	0.709095238
DTMA-136	3	5	8	MexicoSubtropical	2010	Mexico	Late	2010_Late_DS_Mexico	2010_DS_Mexico	DS	2	19	188	39	136	POB.502c3F29-14-1-2-B-B-B-B-B-B/CML-312SR	3.501790476	85	3	0.700102515	-0.006838342	0.906106901	3.474371124	83.66	1.833333333	0.926094385	0.76953517
DTMA-136	3	5	8	MexicoSubtropical	2011	Thailand	Late	2011_Late_WW_Thailand	2011_WW_Thailand	WW	1	12	115	39	136	POB.502c3F29-14-1-2-B-B-B-B-B-B/CML-312SR	6.522575238	61	1	0.771392544	-0.07025511	0.225025113	6.671139987	60.37333333	0.513333333	0.89137678	0.71371063
DTMA-136	3	5	8	MexicoSubtropical	2010	Mexico	Late	2010_Late_DS+heat_Mexico	2010_DS+heat_Mexico	DS	2	18	172	39	136	POB.502c3F29-14-1-2-B-B-B-B-B-B/CML-312SR	0.101279834	74	10	0.712882827	-0.285979403	4.91E-07	0.157605219	73.92	11.5819398	0.861931203	0.754814204
DTMA-136	3	5	8	MexicoSubtropical	2011	Mexico	Late	2011_Late_WW+heat_Mexico	2011_WW+heat_Mexico	WW	2	17	162	39	136	POB.502c3F29-14-1-2-B-B-B-B-B-B/CML-312SR	6.711161905	71	1	0.832733257	-0.112075247	0.054914074	6.232557891	70.58862876	2.030508475	0.879880114	0.628654479
DTMA-136	3	5	8	MexicoSubtropical	2011	Mexico	Late	2011_Late_WW+heat_Mexico	2011_WW+heat_Mexico	WW	1	12	115	39	136	POB.502c3F29-14-1-2-B-B-B-B-B-B/CML-312SR	6.407161905	71	1	0.832733257	-0.112075247	0.054914074	6.232557891	70.58862876	2.030508475	0.879880114	0.628654479
DTMA-136	3	5	8	MexicoSubtropical	2010	Thailand	Late	2010_Late_DS_Thailand	2010_DS_Thailand	DS	2	28	278	39	136	POB.502c3F29-14-1-2-B-B-B-B-B-B/CML-312SR	0.868604835	59	14	0.62579851	-0.307028006	6.02E-08	2.304864779	57.81	5.213333333	0.938242234	0.659013529
DTMA-136	3	5	8	MexicoSubtropical	2010	Thailand	Late	2010_Late_WW_Thailand	2010_WW_Thailand	WW	1	8	75	39	136	POB.502c3F29-14-1-2-B-B-B-B-B-B/CML-312SR	7.574406095	59	2	0.617609809	0.029006687	0.616780446	7.085942166	58.67333333	1.51	0.85526741	0.698941249
DTMA-136	3	5	8	MexicoSubtropical	2011	Thailand	Late	2011_Late_WW_Thailand	2011_WW_Thailand	WW	2	17	162	39	136	POB.502c3F29-14-1-2-B-B-B-B-B-B/CML-312SR	7.385296762	61	0	0.771392544	-0.07025511	0.225025113	6.671139987	60.37333333	0.513333333	0.89137678	0.71371063
DTMA-136	3	5	8	MexicoSubtropical	2011	Thailand	Late	2011_Late_DS_Thailand	2011_DS_Thailand	DS	1	7	61	39	136	POB.502c3F29-14-1-2-B-B-B-B-B-B/CML-312SR	2.893706667	59	1	0.745481975	-0.25215239	9.83E-06	2.711441979	58.6	3.34	0.920124033	0.796063589
DTMA-136	3	5	8	MexicoSubtropical	2011	Thailand	Late	2011_Late_DS_Thailand	2011_DS_Thailand	DS	2	29	290	39	136	POB.502c3F29-14-1-2-B-B-B-B-B-B/CML-312SR	3.577138286	58	0	0.745481975	-0.25215239	9.83E-06	2.711441979	58.6	3.34	0.920124033	0.796063589
DTMA-136	3	5	8	MexicoSubtropical	2011	Mexico	Late	2011_Late_WW_Mexico	2011_WW_Mexico	WW	1	7	70	39	136	POB.502c3F29-14-1-2-B-B-B-B-B-B/CML-312SR	8.179047619	89	1	0.707335268	0.224197654	8.97E-05	7.578618667	88.98333333	1.573333333	0.953228086	0.596795899
DTMA-136	3	5	8	MexicoSubtropical	2010	Mexico	Late	2010_Late_DS+heat_Mexico	2010_DS+heat_Mexico	DS	1	6	54	39	136	POB.502c3F29-14-1-2-B-B-B-B-B-B/CML-312SR	0.163309561	76	10	0.712882827	-0.285979403	4.91E-07	0.157605219	73.92	11.5819398	0.861931203	0.754814204
DTMA-136	3	5	8	MexicoSubtropical	2010	Kenya	Late	2010_Late_DS_Kenya	2010_DS_Kenya	DS	2	20	198	39	136	POB.502c3F29-14-1-2-B-B-B-B-B-B/CML-312SR	4.213196992	70	2	0.671696443	0.011720835	0.83978362	3.123414449	69.65666667	1.796666667	0.923437131	0.49825852
DTMA-136	3	5	8	MexicoSubtropical	2010	Mexico	Late	2010_Late_DS_Mexico	2010_DS_Mexico	DS	1	13	123	39	136	POB.502c3F29-14-1-2-B-B-B-B-B-B/CML-312SR	3.606019048	85	2	0.700102515	-0.006838342	0.906106901	3.474371124	83.66	1.833333333	0.926094385	0.76953517
DTMA-136	3	5	8	MexicoSubtropical	2011	Mexico	Late	2011_Late_DS+heat_Mexico	2011_DS+heat_Mexico	DS	2	28	278	39	136	POB.502c3F29-14-1-2-B-B-B-B-B-B/CML-312SR	1.951535238	67	1	0.770666501	-0.321972387	1.16E-08	1.779046603	69.48333333	2.256666667	0.896610218	0.736436418
DTMA-136	3	5	8	MexicoSubtropical	2011	Mexico	Late	2011_Late_WW_Mexico	2011_WW_Mexico	WW	2	25	248	39	136	POB.502c3F29-14-1-2-B-B-B-B-B-B/CML-312SR	8.700190476	88	1	0.707335268	0.224197654	8.97E-05	7.578618667	88.98333333	1.573333333	0.953228086	0.596795899
DTMA-136	3	5	8	MexicoSubtropical	2011	Mexico	Late	2011_Late_DS+heat_Mexico	2011_DS+heat_Mexico	DS	1	3	24	39	136	POB.502c3F29-14-1-2-B-B-B-B-B-B/CML-312SR	2.258140952	68	1	0.770666501	-0.321972387	1.16E-08	1.779046603	69.48333333	2.256666667	0.896610218	0.736436418
DTMA-137	3	5	5	MexicoSubtropical	2011	Thailand	Late	2011_Late_DS_Thailand	2011_DS_Thailand	DS	1	1	10	68	137	POB.502c3F226-12-1-2-B-B-B-B-B-B/CML-312SR	2.687710476	58	1	0.745481975	-0.25215239	9.83E-06	2.711441979	58.6	3.34	0.920124033	0.796063589
DTMA-137	3	5	5	MexicoSubtropical	2011	Mexico	Late	2011_Late_DS+heat_Mexico	2011_DS+heat_Mexico	DS	1	14	134	68	137	POB.502c3F226-12-1-2-B-B-B-B-B-B/CML-312SR	2.072845714	70	3	0.770666501	-0.321972387	1.16E-08	1.779046603	69.48333333	2.256666667	0.896610218	0.736436418
DTMA-137	3	5	5	MexicoSubtropical	2010	Thailand	Late	2010_Late_WW_Thailand	2010_WW_Thailand	WW	2	24	237	68	137	POB.502c3F226-12-1-2-B-B-B-B-B-B/CML-312SR	8.709805714	58	1	0.617609809	0.029006687	0.616780446	7.085942166	58.67333333	1.51	0.85526741	0.698941249
DTMA-137	3	5	5	MexicoSubtropical	2010	Thailand	Late	2010_Late_DS_Thailand	2010_DS_Thailand	DS	1	14	134	68	137	POB.502c3F226-12-1-2-B-B-B-B-B-B/CML-312SR	1.988571429	58	2	0.62579851	-0.307028006	6.02E-08	2.304864779	57.81	5.213333333	0.938242234	0.659013529
DTMA-137	3	5	5	MexicoSubtropical	2010	Thailand	Late	2010_Late_DS_Thailand	2010_DS_Thailand	DS	2	20	195	68	137	POB.502c3F226-12-1-2-B-B-B-B-B-B/CML-312SR	1.667748571	58	4	0.62579851	-0.307028006	6.02E-08	2.304864779	57.81	5.213333333	0.938242234	0.659013529
DTMA-137	3	5	5	MexicoSubtropical	2010	Thailand	Late	2010_Late_WW_Thailand	2010_WW_Thailand	WW	1	13	128	68	137	POB.502c3F226-12-1-2-B-B-B-B-B-B/CML-312SR	8.022918095	60	1	0.617609809	0.029006687	0.616780446	7.085942166	58.67333333	1.51	0.85526741	0.698941249
DTMA-137	3	5	5	MexicoSubtropical	2011	Mexico	Late	2011_Late_DS_Mexico	2011_DS_Mexico	DS	2	29	289	68	137	POB.502c3F226-12-1-2-B-B-B-B-B-B/CML-312SR	2.25944381	92	3	0.883642256	-0.372512182	7.06E-11	3.187584186	88.92666667	2.31	0.920761417	0.709095238
DTMA-137	3	5	5	MexicoSubtropical	2010	Mexico	Late	2010_Late_WW+heat_Mexico	2010_WW+heat_Mexico	WW	1	12	117	68	137	POB.502c3F226-12-1-2-B-B-B-B-B-B/CML-312SR	8.155885714	77	2	0.780154856	-0.206321452	0.000336635	5.892911515	77.67333333	2.23	0.86011832	0.649781099
DTMA-137	3	5	5	MexicoSubtropical	2010	Mexico	Late	2010_Late_WW+heat_Mexico	2010_WW+heat_Mexico	WW	2	27	261	68	137	POB.502c3F226-12-1-2-B-B-B-B-B-B/CML-312SR	4.698971429	82	1	0.780154856	-0.206321452	0.000336635	5.892911515	77.67333333	2.23	0.86011832	0.649781099
DTMA-137	3	5	5	MexicoSubtropical	2011	Mexico	Late	2011_Late_DS_Mexico	2011_DS_Mexico	DS	1	1	10	68	137	POB.502c3F226-12-1-2-B-B-B-B-B-B/CML-312SR	3.503527619	91	3	0.883642256	-0.372512182	7.06E-11	3.187584186	88.92666667	2.31	0.920761417	0.709095238
DTMA-137	3	5	5	MexicoSubtropical	2010	Mexico	Late	2010_Late_DS_Mexico	2010_DS_Mexico	DS	1	2	15	68	137	POB.502c3F226-12-1-2-B-B-B-B-B-B/CML-312SR	4.044647619	85	1	0.700102515	-0.006838342	0.906106901	3.474371124	83.66	1.833333333	0.926094385	0.76953517
DTMA-137	3	5	5	MexicoSubtropical	2010	Mexico	Late	2010_Late_WW_Mexico	2010_WW_Mexico	WW	1	10	92	68	137	POB.502c3F226-12-1-2-B-B-B-B-B-B/CML-312SR	7.414704762	83	2	0.841915951	0.251922922	1.00E-05	7.385908724	80.32	2.226666667	0.87089487	0.532278734
DTMA-137	3	5	5	MexicoSubtropical	2010	Mexico	Late	2010_Late_DS+heat_Mexico	2010_DS+heat_Mexico	DS	1	7	64	68	137	POB.502c3F226-12-1-2-B-B-B-B-B-B/CML-312SR	0.081736731	76	11	0.712882827	-0.285979403	4.91E-07	0.157605219	73.92	11.5819398	0.861931203	0.754814204
DTMA-137	3	5	5	MexicoSubtropical	2010	Mexico	Late	2010_Late_DS+heat_Mexico	2010_DS+heat_Mexico	DS	2	26	253	68	137	POB.502c3F226-12-1-2-B-B-B-B-B-B/CML-312SR	0.033665047	76	16	0.712882827	-0.285979403	4.91E-07	0.157605219	73.92	11.5819398	0.861931203	0.754814204
DTMA-137	3	5	5	MexicoSubtropical	2010	Kenya	Late	2010_Late_DS_Kenya	2010_DS_Kenya	DS	2	30	293	68	137	POB.502c3F226-12-1-2-B-B-B-B-B-B/CML-312SR	3.274498246	70	1	0.671696443	0.011720835	0.83978362	3.123414449	69.65666667	1.796666667	0.923437131	0.49825852
DTMA-137	3	5	5	MexicoSubtropical	2011	Mexico	Late	2011_Late_WW_Mexico	2011_WW_Mexico	WW	2	28	278	68	137	POB.502c3F226-12-1-2-B-B-B-B-B-B/CML-312SR	7.212038095	91	2	0.707335268	0.224197654	8.97E-05	7.578618667	88.98333333	1.573333333	0.953228086	0.596795899
DTMA-137	3	5	5	MexicoSubtropical	2010	Mexico	Late	2010_Late_WW_Mexico	2010_WW_Mexico	WW	2	21	208	68	137	POB.502c3F226-12-1-2-B-B-B-B-B-B/CML-312SR	6.992	86	0	0.841915951	0.251922922	1.00E-05	7.385908724	80.32	2.226666667	0.87089487	0.532278734
DTMA-137	3	5	5	MexicoSubtropical	2010	Kenya	Late	2010_Late_DS_Kenya	2010_DS_Kenya	DS	1	6	59	68	137	POB.502c3F226-12-1-2-B-B-B-B-B-B/CML-312SR	0.561403509	71	12	0.671696443	0.011720835	0.83978362	3.123414449	69.65666667	1.796666667	0.923437131	0.49825852
DTMA-137	3	5	5	MexicoSubtropical	2011	Mexico	Late	2011_Late_WW+heat_Mexico	2011_WW+heat_Mexico	WW	2	21	201	68	137	POB.502c3F226-12-1-2-B-B-B-B-B-B/CML-312SR	4.48472381	72	0	0.832733257	-0.112075247	0.054914074	6.232557891	70.58862876	2.030508475	0.879880114	0.628654479
DTMA-137	3	5	5	MexicoSubtropical	2011	Thailand	Late	2011_Late_DS_Thailand	2011_DS_Thailand	DS	2	26	257	68	137	POB.502c3F226-12-1-2-B-B-B-B-B-B/CML-312SR	3.328818286	59	2	0.745481975	-0.25215239	9.83E-06	2.711441979	58.6	3.34	0.920124033	0.796063589
DTMA-137	3	5	5	MexicoSubtropical	2010	Mexico	Late	2010_Late_DS_Mexico	2010_DS_Mexico	DS	2	30	293	68	137	POB.502c3F226-12-1-2-B-B-B-B-B-B/CML-312SR	2.93432381	84	2	0.700102515	-0.006838342	0.906106901	3.474371124	83.66	1.833333333	0.926094385	0.76953517
DTMA-137	3	5	5	MexicoSubtropical	2011	Mexico	Late	2011_Late_WW+heat_Mexico	2011_WW+heat_Mexico	WW	1	4	38	68	137	POB.502c3F226-12-1-2-B-B-B-B-B-B/CML-312SR	5.564647619	71	1	0.832733257	-0.112075247	0.054914074	6.232557891	70.58862876	2.030508475	0.879880114	0.628654479
DTMA-137	3	5	5	MexicoSubtropical	2011	Thailand	Late	2011_Late_WW_Thailand	2011_WW_Thailand	WW	2	21	201	68	137	POB.502c3F226-12-1-2-B-B-B-B-B-B/CML-312SR	6.4752	60	0	0.771392544	-0.07025511	0.225025113	6.671139987	60.37333333	0.513333333	0.89137678	0.71371063
DTMA-137	3	5	5	MexicoSubtropical	2011	Mexico	Late	2011_Late_DS+heat_Mexico	2011_DS+heat_Mexico	DS	2	20	195	68	137	POB.502c3F226-12-1-2-B-B-B-B-B-B/CML-312SR	2.405074286	72	1	0.770666501	-0.321972387	1.16E-08	1.779046603	69.48333333	2.256666667	0.896610218	0.736436418
DTMA-137	3	5	5	MexicoSubtropical	2011	Mexico	Late	2011_Late_WW_Mexico	2011_WW_Mexico	WW	1	13	128	68	137	POB.502c3F226-12-1-2-B-B-B-B-B-B/CML-312SR	9.025904762	91	2	0.707335268	0.224197654	8.97E-05	7.578618667	88.98333333	1.573333333	0.953228086	0.596795899
DTMA-137	3	5	5	MexicoSubtropical	2011	Thailand	Late	2011_Late_WW_Thailand	2011_WW_Thailand	WW	1	4	38	68	137	POB.502c3F226-12-1-2-B-B-B-B-B-B/CML-312SR	6.965546667	61	0	0.771392544	-0.07025511	0.225025113	6.671139987	60.37333333	0.513333333	0.89137678	0.71371063
DTMA-138	4	4	4	MexicoSubtropical	2011	Thailand	Late	2011_Late_WW_Thailand	2011_WW_Thailand	WW	1	9	84	106	138	P501c1.-500-2-1-2-2-2-1-2-BB-2-BBB-B-B/CML-312SR	6.861379048	61	0	0.771392544	-0.07025511	0.225025113	6.671139987	60.37333333	0.513333333	0.89137678	0.71371063
DTMA-138	4	4	4	MexicoSubtropical	2010	Mexico	Late	2010_Late_DS_Mexico	2010_DS_Mexico	DS	2	20	197	106	138	P501c1.-500-2-1-2-2-2-1-2-BB-2-BBB-B-B/CML-312SR	3.952	87	2	0.700102515	-0.006838342	0.906106901	3.474371124	83.66	1.833333333	0.926094385	0.76953517
DTMA-138	4	4	4	MexicoSubtropical	2010	Mexico	Late	2010_Late_WW+heat_Mexico	2010_WW+heat_Mexico	WW	1	5	48	106	138	P501c1.-500-2-1-2-2-2-1-2-BB-2-BBB-B-B/CML-312SR	5.431466667	80	3	0.780154856	-0.206321452	0.000336635	5.892911515	77.67333333	2.23	0.86011832	0.649781099
DTMA-138	4	4	4	MexicoSubtropical	2010	Mexico	Late	2010_Late_WW+heat_Mexico	2010_WW+heat_Mexico	WW	2	27	263	106	138	P501c1.-500-2-1-2-2-2-1-2-BB-2-BBB-B-B/CML-312SR	3.462704762	80	5	0.780154856	-0.206321452	0.000336635	5.892911515	77.67333333	2.23	0.86011832	0.649781099
DTMA-138	4	4	4	MexicoSubtropical	2010	Mexico	Late	2010_Late_WW_Mexico	2010_WW_Mexico	WW	2	27	265	106	138	P501c1.-500-2-1-2-2-2-1-2-BB-2-BBB-B-B/CML-312SR	7.3568	80	3	0.841915951	0.251922922	1.00E-05	7.385908724	80.32	2.226666667	0.87089487	0.532278734
DTMA-138	4	4	4	MexicoSubtropical	2011	Mexico	Late	2011_Late_WW+heat_Mexico	2011_WW+heat_Mexico	WW	1	9	84	106	138	P501c1.-500-2-1-2-2-2-1-2-BB-2-BBB-B-B/CML-312SR	6.291352381	70	1	0.832733257	-0.112075247	0.054914074	6.232557891	70.58862876	2.030508475	0.879880114	0.628654479
DTMA-138	4	4	4	MexicoSubtropical	2010	Mexico	Late	2010_Late_DS+heat_Mexico	2010_DS+heat_Mexico	DS	1	8	75	106	138	P501c1.-500-2-1-2-2-2-1-2-BB-2-BBB-B-B/CML-312SR	0.061621696	76	12	0.712882827	-0.285979403	4.91E-07	0.157605219	73.92	11.5819398	0.861931203	0.754814204
DTMA-138	4	4	4	MexicoSubtropical	2010	Mexico	Late	2010_Late_WW_Mexico	2010_WW_Mexico	WW	1	8	77	106	138	P501c1.-500-2-1-2-2-2-1-2-BB-2-BBB-B-B/CML-312SR	7.293104762	81	4	0.841915951	0.251922922	1.00E-05	7.385908724	80.32	2.226666667	0.87089487	0.532278734
DTMA-138	4	4	4	MexicoSubtropical	2010	Thailand	Late	2010_Late_DS_Thailand	2010_DS_Thailand	DS	2	21	206	106	138	P501c1.-500-2-1-2-2-2-1-2-BB-2-BBB-B-B/CML-312SR	1.517952	58	8	0.62579851	-0.307028006	6.02E-08	2.304864779	57.81	5.213333333	0.938242234	0.659013529
DTMA-138	4	4	4	MexicoSubtropical	2010	Thailand	Late	2010_Late_WW_Thailand	2010_WW_Thailand	WW	1	7	68	106	138	P501c1.-500-2-1-2-2-2-1-2-BB-2-BBB-B-B/CML-312SR	7.941930667	58	1	0.617609809	0.029006687	0.616780446	7.085942166	58.67333333	1.51	0.85526741	0.698941249
DTMA-138	4	4	4	MexicoSubtropical	2010	Thailand	Late	2010_Late_WW_Thailand	2010_WW_Thailand	WW	2	20	192	106	138	P501c1.-500-2-1-2-2-2-1-2-BB-2-BBB-B-B/CML-312SR	8.036132571	59	2	0.617609809	0.029006687	0.616780446	7.085942166	58.67333333	1.51	0.85526741	0.698941249
DTMA-138	4	4	4	MexicoSubtropical	2010	Mexico	Late	2010_Late_DS+heat_Mexico	2010_DS+heat_Mexico	DS	2	22	213	106	138	P501c1.-500-2-1-2-2-2-1-2-BB-2-BBB-B-B/CML-312SR	0.052427302	73	12	0.712882827	-0.285979403	4.91E-07	0.157605219	73.92	11.5819398	0.861931203	0.754814204
DTMA-138	4	4	4	MexicoSubtropical	2011	Mexico	Late	2011_Late_DS_Mexico	2011_DS_Mexico	DS	1	7	64	106	138	P501c1.-500-2-1-2-2-2-1-2-BB-2-BBB-B-B/CML-312SR	2.6752	90	3	0.883642256	-0.372512182	7.06E-11	3.187584186	88.92666667	2.31	0.920761417	0.709095238
DTMA-138	4	4	4	MexicoSubtropical	2010	Mexico	Late	2010_Late_DS_Mexico	2010_DS_Mexico	DS	1	3	23	106	138	P501c1.-500-2-1-2-2-2-1-2-BB-2-BBB-B-B/CML-312SR	3.607466667	87	3	0.700102515	-0.006838342	0.906106901	3.474371124	83.66	1.833333333	0.926094385	0.76953517
DTMA-138	4	4	4	MexicoSubtropical	2010	Kenya	Late	2010_Late_DS_Kenya	2010_DS_Kenya	DS	2	16	158	106	138	P501c1.-500-2-1-2-2-2-1-2-BB-2-BBB-B-B/CML-312SR	3.050887218	72	2	0.671696443	0.011720835	0.83978362	3.123414449	69.65666667	1.796666667	0.923437131	0.49825852
DTMA-138	4	4	4	MexicoSubtropical	2011	Thailand	Late	2011_Late_DS_Thailand	2011_DS_Thailand	DS	1	1	7	106	138	P501c1.-500-2-1-2-2-2-1-2-BB-2-BBB-B-B/CML-312SR	2.454512762	60	3	0.745481975	-0.25215239	9.83E-06	2.711441979	58.6	3.34	0.920124033	0.796063589
DTMA-138	4	4	4	MexicoSubtropical	2011	Mexico	Late	2011_Late_WW_Mexico	2011_WW_Mexico	WW	1	4	36	106	138	P501c1.-500-2-1-2-2-2-1-2-BB-2-BBB-B-B/CML-312SR	8.779809524	91	2	0.707335268	0.224197654	8.97E-05	7.578618667	88.98333333	1.573333333	0.953228086	0.596795899
DTMA-138	4	4	4	MexicoSubtropical	2010	Thailand	Late	2010_Late_DS_Thailand	2010_DS_Thailand	DS	1	5	50	106	138	P501c1.-500-2-1-2-2-2-1-2-BB-2-BBB-B-B/CML-312SR	1.407189333	58	7	0.62579851	-0.307028006	6.02E-08	2.304864779	57.81	5.213333333	0.938242234	0.659013529
DTMA-138	4	4	4	MexicoSubtropical	2011	Mexico	Late	2011_Late_DS_Mexico	2011_DS_Mexico	DS	2	30	294	106	138	P501c1.-500-2-1-2-2-2-1-2-BB-2-BBB-B-B/CML-312SR	2.070819048	91	2	0.883642256	-0.372512182	7.06E-11	3.187584186	88.92666667	2.31	0.920761417	0.709095238
DTMA-138	4	4	4	MexicoSubtropical	2011	Mexico	Late	2011_Late_WW+heat_Mexico	2011_WW+heat_Mexico	WW	2	24	240	106	138	P501c1.-500-2-1-2-2-2-1-2-BB-2-BBB-B-B/CML-312SR	8.173257143	71	1	0.832733257	-0.112075247	0.054914074	6.232557891	70.58862876	2.030508475	0.879880114	0.628654479
DTMA-138	4	4	4	MexicoSubtropical	2011	Thailand	Late	2011_Late_DS_Thailand	2011_DS_Thailand	DS	2	17	166	106	138	P501c1.-500-2-1-2-2-2-1-2-BB-2-BBB-B-B/CML-312SR	3.732653714	59	1	0.745481975	-0.25215239	9.83E-06	2.711441979	58.6	3.34	0.920124033	0.796063589
DTMA-138	4	4	4	MexicoSubtropical	2011	Mexico	Late	2011_Late_WW_Mexico	2011_WW_Mexico	WW	2	30	297	106	138	P501c1.-500-2-1-2-2-2-1-2-BB-2-BBB-B-B/CML-312SR	8.642285714	90	2	0.707335268	0.224197654	8.97E-05	7.578618667	88.98333333	1.573333333	0.953228086	0.596795899
DTMA-138	4	4	4	MexicoSubtropical	2011	Mexico	Late	2011_Late_DS+heat_Mexico	2011_DS+heat_Mexico	DS	1	5	50	106	138	P501c1.-500-2-1-2-2-2-1-2-BB-2-BBB-B-B/CML-312SR	1.75335619	69	3	0.770666501	-0.321972387	1.16E-08	1.779046603	69.48333333	2.256666667	0.896610218	0.736436418
DTMA-138	4	4	4	MexicoSubtropical	2010	Kenya	Late	2010_Late_DS_Kenya	2010_DS_Kenya	DS	1	5	41	106	138	P501c1.-500-2-1-2-2-2-1-2-BB-2-BBB-B-B/CML-312SR	1.087594987	71	4	0.671696443	0.011720835	0.83978362	3.123414449	69.65666667	1.796666667	0.923437131	0.49825852
DTMA-138	4	4	4	MexicoSubtropical	2011	Thailand	Late	2011_Late_WW_Thailand	2011_WW_Thailand	WW	2	24	240	106	138	P501c1.-500-2-1-2-2-2-1-2-BB-2-BBB-B-B/CML-312SR	6.297033143	62	0	0.771392544	-0.07025511	0.225025113	6.671139987	60.37333333	0.513333333	0.89137678	0.71371063
DTMA-138	4	4	4	MexicoSubtropical	2011	Mexico	Late	2011_Late_DS+heat_Mexico	2011_DS+heat_Mexico	DS	2	21	206	106	138	P501c1.-500-2-1-2-2-2-1-2-BB-2-BBB-B-B/CML-312SR	2.35527619	72	2	0.770666501	-0.321972387	1.16E-08	1.779046603	69.48333333	2.256666667	0.896610218	0.736436418
DTMA-139	4	4	4	MexicoSubtropical	2010	Mexico	Late	2010_Late_WW_Mexico	2010_WW_Mexico	WW	1	14	134	26	139	P44C10MH8-30-4-B-4-1-B-B-B-B--B-B/CML-312SR	6.910933333	80	0	0.841915951	0.251922922	1.00E-05	7.385908724	80.32	2.226666667	0.87089487	0.532278734
DTMA-139	4	4	4	MexicoSubtropical	2011	Mexico	Late	2011_Late_DS_Mexico	2011_DS_Mexico	DS	1	11	101	26	139	P44C10MH8-30-4-B-4-1-B-B-B-B--B-B/CML-312SR	1.218171429	89	2	0.883642256	-0.372512182	7.06E-11	3.187584186	88.92666667	2.31	0.920761417	0.709095238
DTMA-139	4	4	4	MexicoSubtropical	2010	Mexico	Late	2010_Late_DS+heat_Mexico	2010_DS+heat_Mexico	DS	2	23	223	26	139	P44C10MH8-30-4-B-4-1-B-B-B-B--B-B/CML-312SR	0.034436719	74	15	0.712882827	-0.285979403	4.91E-07	0.157605219	73.92	11.5819398	0.861931203	0.754814204
DTMA-139	4	4	4	MexicoSubtropical	2011	Mexico	Late	2011_Late_DS_Mexico	2011_DS_Mexico	DS	2	16	157	26	139	P44C10MH8-30-4-B-4-1-B-B-B-B--B-B/CML-312SR	3.36296381	88	2	0.883642256	-0.372512182	7.06E-11	3.187584186	88.92666667	2.31	0.920761417	0.709095238
DTMA-139	4	4	4	MexicoSubtropical	2010	Mexico	Late	2010_Late_WW+heat_Mexico	2010_WW+heat_Mexico	WW	2	26	259	26	139	P44C10MH8-30-4-B-4-1-B-B-B-B--B-B/CML-312SR	6.693790476	76	4	0.780154856	-0.206321452	0.000336635	5.892911515	77.67333333	2.23	0.86011832	0.649781099
DTMA-139	4	4	4	MexicoSubtropical	2011	Thailand	Late	2011_Late_WW_Thailand	2011_WW_Thailand	WW	1	10	91	26	139	P44C10MH8-30-4-B-4-1-B-B-B-B--B-B/CML-312SR	6.913028571	60	0	0.771392544	-0.07025511	0.225025113	6.671139987	60.37333333	0.513333333	0.89137678	0.71371063
DTMA-139	4	4	4	MexicoSubtropical	2010	Thailand	Late	2010_Late_WW_Thailand	2010_WW_Thailand	WW	2	25	241	26	139	P44C10MH8-30-4-B-4-1-B-B-B-B--B-B/CML-312SR	7.067087238	58	2	0.617609809	0.029006687	0.616780446	7.085942166	58.67333333	1.51	0.85526741	0.698941249
DTMA-139	4	4	4	MexicoSubtropical	2010	Mexico	Late	2010_Late_WW_Mexico	2010_WW_Mexico	WW	2	18	173	26	139	P44C10MH8-30-4-B-4-1-B-B-B-B--B-B/CML-312SR	7.617371429	80	0	0.841915951	0.251922922	1.00E-05	7.385908724	80.32	2.226666667	0.87089487	0.532278734
DTMA-139	4	4	4	MexicoSubtropical	2010	Mexico	Late	2010_Late_WW+heat_Mexico	2010_WW+heat_Mexico	WW	1	14	132	26	139	P44C10MH8-30-4-B-4-1-B-B-B-B--B-B/CML-312SR	6.282666667	77	1	0.780154856	-0.206321452	0.000336635	5.892911515	77.67333333	2.23	0.86011832	0.649781099
DTMA-139	4	4	4	MexicoSubtropical	2010	Mexico	Late	2010_Late_DS_Mexico	2010_DS_Mexico	DS	2	20	191	26	139	P44C10MH8-30-4-B-4-1-B-B-B-B--B-B/CML-312SR	3.75367619	81	2	0.700102515	-0.006838342	0.906106901	3.474371124	83.66	1.833333333	0.926094385	0.76953517
DTMA-139	4	4	4	MexicoSubtropical	2011	Thailand	Late	2011_Late_WW_Thailand	2011_WW_Thailand	WW	2	18	180	26	139	P44C10MH8-30-4-B-4-1-B-B-B-B--B-B/CML-312SR	6.573955048	59	0	0.771392544	-0.07025511	0.225025113	6.671139987	60.37333333	0.513333333	0.89137678	0.71371063
DTMA-139	4	4	4	MexicoSubtropical	2010	Thailand	Late	2010_Late_DS_Thailand	2010_DS_Thailand	DS	2	21	201	26	139	P44C10MH8-30-4-B-4-1-B-B-B-B--B-B/CML-312SR	2.466011429	59	3	0.62579851	-0.307028006	6.02E-08	2.304864779	57.81	5.213333333	0.938242234	0.659013529
DTMA-139	4	4	4	MexicoSubtropical	2010	Kenya	Late	2010_Late_DS_Kenya	2010_DS_Kenya	DS	2	27	263	26	139	P44C10MH8-30-4-B-4-1-B-B-B-B--B-B/CML-312SR	3.251596992	70	0	0.671696443	0.011720835	0.83978362	3.123414449	69.65666667	1.796666667	0.923437131	0.49825852
DTMA-139	4	4	4	MexicoSubtropical	2011	Thailand	Late	2011_Late_DS_Thailand	2011_DS_Thailand	DS	2	16	153	26	139	P44C10MH8-30-4-B-4-1-B-B-B-B--B-B/CML-312SR	2.022509714	57	4	0.745481975	-0.25215239	9.83E-06	2.711441979	58.6	3.34	0.920124033	0.796063589
DTMA-139	4	4	4	MexicoSubtropical	2010	Mexico	Late	2010_Late_DS+heat_Mexico	2010_DS+heat_Mexico	DS	1	10	94	26	139	P44C10MH8-30-4-B-4-1-B-B-B-B--B-B/CML-312SR	0.099593905	72	13	0.712882827	-0.285979403	4.91E-07	0.157605219	73.92	11.5819398	0.861931203	0.754814204
DTMA-139	4	4	4	MexicoSubtropical	2011	Mexico	Late	2011_Late_DS+heat_Mexico	2011_DS+heat_Mexico	DS	1	11	102	26	139	P44C10MH8-30-4-B-4-1-B-B-B-B--B-B/CML-312SR	1.722232381	72	2	0.770666501	-0.321972387	1.16E-08	1.779046603	69.48333333	2.256666667	0.896610218	0.736436418
DTMA-139	4	4	4	MexicoSubtropical	2011	Thailand	Late	2011_Late_DS_Thailand	2011_DS_Thailand	DS	1	4	31	26	139	P44C10MH8-30-4-B-4-1-B-B-B-B--B-B/CML-312SR	1.956845714	58	5	0.745481975	-0.25215239	9.83E-06	2.711441979	58.6	3.34	0.920124033	0.796063589
DTMA-139	4	4	4	MexicoSubtropical	2010	Kenya	Late	2010_Late_DS_Kenya	2010_DS_Kenya	DS	1	14	132	26	139	P44C10MH8-30-4-B-4-1-B-B-B-B--B-B/CML-312SR	2.595007519	70	2	0.671696443	0.011720835	0.83978362	3.123414449	69.65666667	1.796666667	0.923437131	0.49825852
DTMA-139	4	4	4	MexicoSubtropical	2011	Mexico	Late	2011_Late_WW_Mexico	2011_WW_Mexico	WW	2	16	156	26	139	P44C10MH8-30-4-B-4-1-B-B-B-B--B-B/CML-312SR	7.223619048	89	2	0.707335268	0.224197654	8.97E-05	7.578618667	88.98333333	1.573333333	0.953228086	0.596795899
DTMA-139	4	4	4	MexicoSubtropical	2010	Thailand	Late	2010_Late_WW_Thailand	2010_WW_Thailand	WW	1	12	114	26	139	P44C10MH8-30-4-B-4-1-B-B-B-B--B-B/CML-312SR	7.242727619	59	2	0.617609809	0.029006687	0.616780446	7.085942166	58.67333333	1.51	0.85526741	0.698941249
DTMA-139	4	4	4	MexicoSubtropical	2010	Mexico	Late	2010_Late_DS_Mexico	2010_DS_Mexico	DS	1	13	128	26	139	P44C10MH8-30-4-B-4-1-B-B-B-B--B-B/CML-312SR	3.509028571	83	2	0.700102515	-0.006838342	0.906106901	3.474371124	83.66	1.833333333	0.926094385	0.76953517
DTMA-139	4	4	4	MexicoSubtropical	2010	Thailand	Late	2010_Late_DS_Thailand	2010_DS_Thailand	DS	1	11	102	26	139	P44C10MH8-30-4-B-4-1-B-B-B-B--B-B/CML-312SR	0.561078857	57	14	0.62579851	-0.307028006	6.02E-08	2.304864779	57.81	5.213333333	0.938242234	0.659013529
DTMA-139	4	4	4	MexicoSubtropical	2011	Mexico	Late	2011_Late_WW+heat_Mexico	2011_WW+heat_Mexico	WW	2	18	180	26	139	P44C10MH8-30-4-B-4-1-B-B-B-B--B-B/CML-312SR	8.115352381	72	1	0.832733257	-0.112075247	0.054914074	6.232557891	70.58862876	2.030508475	0.879880114	0.628654479
DTMA-139	4	4	4	MexicoSubtropical	2011	Mexico	Late	2011_Late_DS+heat_Mexico	2011_DS+heat_Mexico	DS	2	21	201	26	139	P44C10MH8-30-4-B-4-1-B-B-B-B--B-B/CML-312SR	1.223961905	73	2	0.770666501	-0.321972387	1.16E-08	1.779046603	69.48333333	2.256666667	0.896610218	0.736436418
DTMA-139	4	4	4	MexicoSubtropical	2011	Mexico	Late	2011_Late_WW_Mexico	2011_WW_Mexico	WW	1	10	95	26	139	P44C10MH8-30-4-B-4-1-B-B-B-B--B-B/CML-312SR	6.572190476	88	1	0.707335268	0.224197654	8.97E-05	7.578618667	88.98333333	1.573333333	0.953228086	0.596795899
DTMA-139	4	4	4	MexicoSubtropical	2011	Mexico	Late	2011_Late_WW+heat_Mexico	2011_WW+heat_Mexico	WW	1	10	91	26	139	P44C10MH8-30-4-B-4-1-B-B-B-B--B-B/CML-312SR	9.047619048	72	2	0.832733257	-0.112075247	0.054914074	6.232557891	70.58862876	2.030508475	0.879880114	0.628654479
DTMA-14	1	1	1	ZimbabweProgram	2010	Kenya	Late	2010_Late_DS_Kenya	2010_DS_Kenya	DS	1	6	53	28	14	[[CML198/ZSR923S4BULK-2-2-X-X-X-X-1-BB]-3-3-1-1-B/CML395//DTPWC8F31-1-1-2-2-BBBB]-4-2-5-1-1-B-2-2-1/CML-312SR	2.980411028	69	3	0.671696443	0.011720835	0.83978362	3.123414449	69.65666667	1.796666667	0.923437131	0.49825852
DTMA-14	1	1	1	ZimbabweProgram	2010	Kenya	Late	2010_Late_DS_Kenya	2010_DS_Kenya	DS	2	25	245	28	14	[[CML198/ZSR923S4BULK-2-2-X-X-X-X-1-BB]-3-3-1-1-B/CML395//DTPWC8F31-1-1-2-2-BBBB]-4-2-5-1-1-B-2-2-1/CML-312SR	2.664228571	70	4	0.671696443	0.011720835	0.83978362	3.123414449	69.65666667	1.796666667	0.923437131	0.49825852
DTMA-14	1	1	1	ZimbabweProgram	2011	Mexico	Late	2011_Late_DS+heat_Mexico	2011_DS+heat_Mexico	DS	1	7	66	28	14	[[CML198/ZSR923S4BULK-2-2-X-X-X-X-1-BB]-3-3-1-1-B/CML395//DTPWC8F31-1-1-2-2-BBBB]-4-2-5-1-1-B-2-2-1/CML-312SR	2.296213333	71	1	0.770666501	-0.321972387	1.16E-08	1.779046603	69.48333333	2.256666667	0.896610218	0.736436418
DTMA-14	1	1	1	ZimbabweProgram	2011	Mexico	Late	2011_Late_DS+heat_Mexico	2011_DS+heat_Mexico	DS	2	28	275	28	14	[[CML198/ZSR923S4BULK-2-2-X-X-X-X-1-BB]-3-3-1-1-B/CML395//DTPWC8F31-1-1-2-2-BBBB]-4-2-5-1-1-B-2-2-1/CML-312SR	1.791139048	70	3	0.770666501	-0.321972387	1.16E-08	1.779046603	69.48333333	2.256666667	0.896610218	0.736436418
DTMA-14	1	1	1	ZimbabweProgram	2011	Mexico	Late	2011_Late_WW+heat_Mexico	2011_WW+heat_Mexico	WW	1	8	72	28	14	[[CML198/ZSR923S4BULK-2-2-X-X-X-X-1-BB]-3-3-1-1-B/CML395//DTPWC8F31-1-1-2-2-BBBB]-4-2-5-1-1-B-2-2-1/CML-312SR	5.448838095	72	3	0.832733257	-0.112075247	0.054914074	6.232557891	70.58862876	2.030508475	0.879880114	0.628654479
DTMA-14	1	1	1	ZimbabweProgram	2011	Mexico	Late	2011_Late_DS_Mexico	2011_DS_Mexico	DS	2	27	267	28	14	[[CML198/ZSR923S4BULK-2-2-X-X-X-X-1-BB]-3-3-1-1-B/CML395//DTPWC8F31-1-1-2-2-BBBB]-4-2-5-1-1-B-2-2-1/CML-312SR	2.711245714	89	3	0.883642256	-0.372512182	7.06E-11	3.187584186	88.92666667	2.31	0.920761417	0.709095238
DTMA-14	1	1	1	ZimbabweProgram	2011	Thailand	Late	2011_Late_DS_Thailand	2011_DS_Thailand	DS	1	4	37	28	14	[[CML198/ZSR923S4BULK-2-2-X-X-X-X-1-BB]-3-3-1-1-B/CML395//DTPWC8F31-1-1-2-2-BBBB]-4-2-5-1-1-B-2-2-1/CML-312SR	0.858624	60	7	0.745481975	-0.25215239	9.83E-06	2.711441979	58.6	3.34	0.920124033	0.796063589
DTMA-14	1	1	1	ZimbabweProgram	2011	Mexico	Late	2011_Late_WW_Mexico	2011_WW_Mexico	WW	1	8	76	28	14	[[CML198/ZSR923S4BULK-2-2-X-X-X-X-1-BB]-3-3-1-1-B/CML395//DTPWC8F31-1-1-2-2-BBBB]-4-2-5-1-1-B-2-2-1/CML-312SR	8.474361905	89	2	0.707335268	0.224197654	8.97E-05	7.578618667	88.98333333	1.573333333	0.953228086	0.596795899
DTMA-14	1	1	1	ZimbabweProgram	2011	Thailand	Late	2011_Late_WW_Thailand	2011_WW_Thailand	WW	2	19	189	28	14	[[CML198/ZSR923S4BULK-2-2-X-X-X-X-1-BB]-3-3-1-1-B/CML395//DTPWC8F31-1-1-2-2-BBBB]-4-2-5-1-1-B-2-2-1/CML-312SR	5.634422857	63	1	0.771392544	-0.07025511	0.225025113	6.671139987	60.37333333	0.513333333	0.89137678	0.71371063
DTMA-14	1	1	1	ZimbabweProgram	2011	Mexico	Late	2011_Late_WW_Mexico	2011_WW_Mexico	WW	2	17	163	28	14	[[CML198/ZSR923S4BULK-2-2-X-X-X-X-1-BB]-3-3-1-1-B/CML395//DTPWC8F31-1-1-2-2-BBBB]-4-2-5-1-1-B-2-2-1/CML-312SR	6.650361905	89	3	0.707335268	0.224197654	8.97E-05	7.578618667	88.98333333	1.573333333	0.953228086	0.596795899
DTMA-14	1	1	1	ZimbabweProgram	2011	Mexico	Late	2011_Late_DS_Mexico	2011_DS_Mexico	DS	1	1	6	28	14	[[CML198/ZSR923S4BULK-2-2-X-X-X-X-1-BB]-3-3-1-1-B/CML395//DTPWC8F31-1-1-2-2-BBBB]-4-2-5-1-1-B-2-2-1/CML-312SR	2.732380952	88	3	0.883642256	-0.372512182	7.06E-11	3.187584186	88.92666667	2.31	0.920761417	0.709095238
DTMA-14	1	1	1	ZimbabweProgram	2010	Mexico	Late	2010_Late_WW+heat_Mexico	2010_WW+heat_Mexico	WW	1	5	45	28	14	[[CML198/ZSR923S4BULK-2-2-X-X-X-X-1-BB]-3-3-1-1-B/CML395//DTPWC8F31-1-1-2-2-BBBB]-4-2-5-1-1-B-2-2-1/CML-312SR	7.668038095	80	2	0.780154856	-0.206321452	0.000336635	5.892911515	77.67333333	2.23	0.86011832	0.649781099
DTMA-14	1	1	1	ZimbabweProgram	2010	Mexico	Late	2010_Late_DS_Mexico	2010_DS_Mexico	DS	1	14	135	28	14	[[CML198/ZSR923S4BULK-2-2-X-X-X-X-1-BB]-3-3-1-1-B/CML395//DTPWC8F31-1-1-2-2-BBBB]-4-2-5-1-1-B-2-2-1/CML-312SR	3.568380952	87	0	0.700102515	-0.006838342	0.906106901	3.474371124	83.66	1.833333333	0.926094385	0.76953517
DTMA-14	1	1	1	ZimbabweProgram	2010	Mexico	Late	2010_Late_WW_Mexico	2010_WW_Mexico	WW	1	3	29	28	14	[[CML198/ZSR923S4BULK-2-2-X-X-X-X-1-BB]-3-3-1-1-B/CML395//DTPWC8F31-1-1-2-2-BBBB]-4-2-5-1-1-B-2-2-1/CML-312SR	7.301790476	82	2	0.841915951	0.251922922	1.00E-05	7.385908724	80.32	2.226666667	0.87089487	0.532278734
DTMA-14	1	1	1	ZimbabweProgram	2010	Mexico	Late	2010_Late_DS_Mexico	2010_DS_Mexico	DS	2	21	207	28	14	[[CML198/ZSR923S4BULK-2-2-X-X-X-X-1-BB]-3-3-1-1-B/CML395//DTPWC8F31-1-1-2-2-BBBB]-4-2-5-1-1-B-2-2-1/CML-312SR	4.114133333	85	2	0.700102515	-0.006838342	0.906106901	3.474371124	83.66	1.833333333	0.926094385	0.76953517
DTMA-14	1	1	1	ZimbabweProgram	2010	Mexico	Late	2010_Late_WW_Mexico	2010_WW_Mexico	WW	2	18	176	28	14	[[CML198/ZSR923S4BULK-2-2-X-X-X-X-1-BB]-3-3-1-1-B/CML395//DTPWC8F31-1-1-2-2-BBBB]-4-2-5-1-1-B-2-2-1/CML-312SR	6.462171429	80	5	0.841915951	0.251922922	1.00E-05	7.385908724	80.32	2.226666667	0.87089487	0.532278734
DTMA-14	1	1	1	ZimbabweProgram	2010	Mexico	Late	2010_Late_DS+heat_Mexico	2010_DS+heat_Mexico	DS	1	9	89	28	14	[[CML198/ZSR923S4BULK-2-2-X-X-X-X-1-BB]-3-3-1-1-B/CML395//DTPWC8F31-1-1-2-2-BBBB]-4-2-5-1-1-B-2-2-1/CML-312SR	0.020384136	76	11	0.712882827	-0.285979403	4.91E-07	0.157605219	73.92	11.5819398	0.861931203	0.754814204
DTMA-14	1	1	1	ZimbabweProgram	2011	Thailand	Late	2011_Late_WW_Thailand	2011_WW_Thailand	WW	1	8	72	28	14	[[CML198/ZSR923S4BULK-2-2-X-X-X-X-1-BB]-3-3-1-1-B/CML395//DTPWC8F31-1-1-2-2-BBBB]-4-2-5-1-1-B-2-2-1/CML-312SR	5.283328	61	1	0.771392544	-0.07025511	0.225025113	6.671139987	60.37333333	0.513333333	0.89137678	0.71371063
DTMA-14	1	1	1	ZimbabweProgram	2010	Mexico	Late	2010_Late_WW+heat_Mexico	2010_WW+heat_Mexico	WW	2	23	227	28	14	[[CML198/ZSR923S4BULK-2-2-X-X-X-X-1-BB]-3-3-1-1-B/CML395//DTPWC8F31-1-1-2-2-BBBB]-4-2-5-1-1-B-2-2-1/CML-312SR	4.173485714	80	3	0.780154856	-0.206321452	0.000336635	5.892911515	77.67333333	2.23	0.86011832	0.649781099
DTMA-14	1	1	1	ZimbabweProgram	2010	Thailand	Late	2010_Late_DS_Thailand	2010_DS_Thailand	DS	1	7	66	28	14	[[CML198/ZSR923S4BULK-2-2-X-X-X-X-1-BB]-3-3-1-1-B/CML395//DTPWC8F31-1-1-2-2-BBBB]-4-2-5-1-1-B-2-2-1/CML-312SR	0.821653333	59	13	0.62579851	-0.307028006	6.02E-08	2.304864779	57.81	5.213333333	0.938242234	0.659013529
DTMA-14	1	1	1	ZimbabweProgram	2010	Thailand	Late	2010_Late_WW_Thailand	2010_WW_Thailand	WW	2	20	199	28	14	[[CML198/ZSR923S4BULK-2-2-X-X-X-X-1-BB]-3-3-1-1-B/CML395//DTPWC8F31-1-1-2-2-BBBB]-4-2-5-1-1-B-2-2-1/CML-312SR	4.955428571	60	3	0.617609809	0.029006687	0.616780446	7.085942166	58.67333333	1.51	0.85526741	0.698941249
DTMA-14	1	1	1	ZimbabweProgram	2010	Mexico	Late	2010_Late_DS+heat_Mexico	2010_DS+heat_Mexico	DS	2	22	218	28	14	[[CML198/ZSR923S4BULK-2-2-X-X-X-X-1-BB]-3-3-1-1-B/CML395//DTPWC8F31-1-1-2-2-BBBB]-4-2-5-1-1-B-2-2-1/CML-312SR	0.007064717	74	10	0.712882827	-0.285979403	4.91E-07	0.157605219	73.92	11.5819398	0.861931203	0.754814204
DTMA-14	1	1	1	ZimbabweProgram	2010	Thailand	Late	2010_Late_DS_Thailand	2010_DS_Thailand	DS	2	28	275	28	14	[[CML198/ZSR923S4BULK-2-2-X-X-X-X-1-BB]-3-3-1-1-B/CML395//DTPWC8F31-1-1-2-2-BBBB]-4-2-5-1-1-B-2-2-1/CML-312SR	1.375451429	59	7	0.62579851	-0.307028006	6.02E-08	2.304864779	57.81	5.213333333	0.938242234	0.659013529
DTMA-14	1	1	1	ZimbabweProgram	2011	Thailand	Late	2011_Late_DS_Thailand	2011_DS_Thailand	DS	2	19	189	28	14	[[CML198/ZSR923S4BULK-2-2-X-X-X-X-1-BB]-3-3-1-1-B/CML395//DTPWC8F31-1-1-2-2-BBBB]-4-2-5-1-1-B-2-2-1/CML-312SR	1.627090286	59	6	0.745481975	-0.25215239	9.83E-06	2.711441979	58.6	3.34	0.920124033	0.796063589
DTMA-14	1	1	1	ZimbabweProgram	2011	Mexico	Late	2011_Late_WW+heat_Mexico	2011_WW+heat_Mexico	WW	2	19	189	28	14	[[CML198/ZSR923S4BULK-2-2-X-X-X-X-1-BB]-3-3-1-1-B/CML395//DTPWC8F31-1-1-2-2-BBBB]-4-2-5-1-1-B-2-2-1/CML-312SR	2.808380952	72	6	0.832733257	-0.112075247	0.054914074	6.232557891	70.58862876	2.030508475	0.879880114	0.628654479
DTMA-14	1	1	1	ZimbabweProgram	2010	Thailand	Late	2010_Late_WW_Thailand	2010_WW_Thailand	WW	1	6	52	28	14	[[CML198/ZSR923S4BULK-2-2-X-X-X-X-1-BB]-3-3-1-1-B/CML395//DTPWC8F31-1-1-2-2-BBBB]-4-2-5-1-1-B-2-2-1/CML-312SR	6.630777905	59	3	0.617609809	0.029006687	0.616780446	7.085942166	58.67333333	1.51	0.85526741	0.698941249
DTMA-140	4	4	4	MexicoSubtropical	2010	Kenya	Late	2010_Late_DS_Kenya	2010_DS_Kenya	DS	2	30	300	45	140	[P44c8FS158-3-2--4-1-B-BXCML-321]F2-38-1-BB-B-B/CML-312SR	2.970185464	71	1	0.671696443	0.011720835	0.83978362	3.123414449	69.65666667	1.796666667	0.923437131	0.49825852
DTMA-140	4	4	4	MexicoSubtropical	2010	Mexico	Late	2010_Late_DS_Mexico	2010_DS_Mexico	DS	1	4	38	45	140	[P44c8FS158-3-2--4-1-B-BXCML-321]F2-38-1-BB-B-B/CML-312SR	4.66712381	83	1	0.700102515	-0.006838342	0.906106901	3.474371124	83.66	1.833333333	0.926094385	0.76953517
DTMA-140	4	4	4	MexicoSubtropical	2010	Kenya	Late	2010_Late_DS_Kenya	2010_DS_Kenya	DS	1	2	16	45	140	[P44c8FS158-3-2--4-1-B-BXCML-321]F2-38-1-BB-B-B/CML-312SR	3.185684211	71	0	0.671696443	0.011720835	0.83978362	3.123414449	69.65666667	1.796666667	0.923437131	0.49825852
DTMA-140	4	4	4	MexicoSubtropical	2011	Mexico	Late	2011_Late_DS+heat_Mexico	2011_DS+heat_Mexico	DS	1	7	61	45	140	[P44c8FS158-3-2--4-1-B-BXCML-321]F2-38-1-BB-B-B/CML-312SR	3.410735238	68	1	0.770666501	-0.321972387	1.16E-08	1.779046603	69.48333333	2.256666667	0.896610218	0.736436418
DTMA-140	4	4	4	MexicoSubtropical	2011	Mexico	Late	2011_Late_WW_Mexico	2011_WW_Mexico	WW	1	3	30	45	140	[P44c8FS158-3-2--4-1-B-BXCML-321]F2-38-1-BB-B-B/CML-312SR	8.060342857	89	2	0.707335268	0.224197654	8.97E-05	7.578618667	88.98333333	1.573333333	0.953228086	0.596795899
DTMA-140	4	4	4	MexicoSubtropical	2011	Mexico	Late	2011_Late_WW_Mexico	2011_WW_Mexico	WW	2	25	242	45	140	[P44c8FS158-3-2--4-1-B-BXCML-321]F2-38-1-BB-B-B/CML-312SR	10.01897143	89	0	0.707335268	0.224197654	8.97E-05	7.578618667	88.98333333	1.573333333	0.953228086	0.596795899
DTMA-140	4	4	4	MexicoSubtropical	2011	Mexico	Late	2011_Late_DS_Mexico	2011_DS_Mexico	DS	2	26	253	45	140	[P44c8FS158-3-2--4-1-B-BXCML-321]F2-38-1-BB-B-B/CML-312SR	5.462735238	90	2	0.883642256	-0.372512182	7.06E-11	3.187584186	88.92666667	2.31	0.920761417	0.709095238
DTMA-140	4	4	4	MexicoSubtropical	2011	Mexico	Late	2011_Late_DS+heat_Mexico	2011_DS+heat_Mexico	DS	2	17	168	45	140	[P44c8FS158-3-2--4-1-B-BXCML-321]F2-38-1-BB-B-B/CML-312SR	1.935900952	70	1	0.770666501	-0.321972387	1.16E-08	1.779046603	69.48333333	2.256666667	0.896610218	0.736436418
DTMA-140	4	4	4	MexicoSubtropical	2010	Mexico	Late	2010_Late_WW+heat_Mexico	2010_WW+heat_Mexico	WW	2	17	164	45	140	[P44c8FS158-3-2--4-1-B-BXCML-321]F2-38-1-BB-B-B/CML-312SR	9.785904762	76	2	0.780154856	-0.206321452	0.000336635	5.892911515	77.67333333	2.23	0.86011832	0.649781099
DTMA-140	4	4	4	MexicoSubtropical	2011	Mexico	Late	2011_Late_DS_Mexico	2011_DS_Mexico	DS	1	12	120	45	140	[P44c8FS158-3-2--4-1-B-BXCML-321]F2-38-1-BB-B-B/CML-312SR	4.014392381	88	0	0.883642256	-0.372512182	7.06E-11	3.187584186	88.92666667	2.31	0.920761417	0.709095238
DTMA-140	4	4	4	MexicoSubtropical	2010	Thailand	Late	2010_Late_DS_Thailand	2010_DS_Thailand	DS	2	17	168	45	140	[P44c8FS158-3-2--4-1-B-BXCML-321]F2-38-1-BB-B-B/CML-312SR	4.519643429	57	2	0.62579851	-0.307028006	6.02E-08	2.304864779	57.81	5.213333333	0.938242234	0.659013529
DTMA-140	4	4	4	MexicoSubtropical	2011	Thailand	Late	2011_Late_WW_Thailand	2011_WW_Thailand	WW	2	18	172	45	140	[P44c8FS158-3-2--4-1-B-BXCML-321]F2-38-1-BB-B-B/CML-312SR	9.025106286	60	-1	0.771392544	-0.07025511	0.225025113	6.671139987	60.37333333	0.513333333	0.89137678	0.71371063
DTMA-140	4	4	4	MexicoSubtropical	2010	Thailand	Late	2010_Late_WW_Thailand	2010_WW_Thailand	WW	2	22	211	45	140	[P44c8FS158-3-2--4-1-B-BXCML-321]F2-38-1-BB-B-B/CML-312SR	6.039408762	60	1	0.617609809	0.029006687	0.616780446	7.085942166	58.67333333	1.51	0.85526741	0.698941249
DTMA-140	4	4	4	MexicoSubtropical	2011	Thailand	Late	2011_Late_DS_Thailand	2011_DS_Thailand	DS	1	11	102	45	140	[P44c8FS158-3-2--4-1-B-BXCML-321]F2-38-1-BB-B-B/CML-312SR	4.218331429	60	1	0.745481975	-0.25215239	9.83E-06	2.711441979	58.6	3.34	0.920124033	0.796063589
DTMA-140	4	4	4	MexicoSubtropical	2010	Mexico	Late	2010_Late_WW+heat_Mexico	2010_WW+heat_Mexico	WW	1	13	122	45	140	[P44c8FS158-3-2--4-1-B-BXCML-321]F2-38-1-BB-B-B/CML-312SR	8.25432381	77	3	0.780154856	-0.206321452	0.000336635	5.892911515	77.67333333	2.23	0.86011832	0.649781099
DTMA-140	4	4	4	MexicoSubtropical	2011	Mexico	Late	2011_Late_WW+heat_Mexico	2011_WW+heat_Mexico	WW	1	13	123	45	140	[P44c8FS158-3-2--4-1-B-BXCML-321]F2-38-1-BB-B-B/CML-312SR	8.611885714	70	1	0.832733257	-0.112075247	0.054914074	6.232557891	70.58862876	2.030508475	0.879880114	0.628654479
DTMA-140	4	4	4	MexicoSubtropical	2011	Thailand	Late	2011_Late_WW_Thailand	2011_WW_Thailand	WW	1	13	123	45	140	[P44c8FS158-3-2--4-1-B-BXCML-321]F2-38-1-BB-B-B/CML-312SR	8.436705524	60	0	0.771392544	-0.07025511	0.225025113	6.671139987	60.37333333	0.513333333	0.89137678	0.71371063
DTMA-140	4	4	4	MexicoSubtropical	2011	Mexico	Late	2011_Late_WW+heat_Mexico	2011_WW+heat_Mexico	WW	2	18	172	45	140	[P44c8FS158-3-2--4-1-B-BXCML-321]F2-38-1-BB-B-B/CML-312SR	9.098285714	71	1	0.832733257	-0.112075247	0.054914074	6.232557891	70.58862876	2.030508475	0.879880114	0.628654479
DTMA-140	4	4	4	MexicoSubtropical	2010	Thailand	Late	2010_Late_DS_Thailand	2010_DS_Thailand	DS	1	7	61	45	140	[P44c8FS158-3-2--4-1-B-BXCML-321]F2-38-1-BB-B-B/CML-312SR	0.958509714	59	5	0.62579851	-0.307028006	6.02E-08	2.304864779	57.81	5.213333333	0.938242234	0.659013529
DTMA-140	4	4	4	MexicoSubtropical	2011	Thailand	Late	2011_Late_DS_Thailand	2011_DS_Thailand	DS	2	24	235	45	140	[P44c8FS158-3-2--4-1-B-BXCML-321]F2-38-1-BB-B-B/CML-312SR	1.275392	59	3	0.745481975	-0.25215239	9.83E-06	2.711441979	58.6	3.34	0.920124033	0.796063589
DTMA-140	4	4	4	MexicoSubtropical	2010	Thailand	Late	2010_Late_WW_Thailand	2010_WW_Thailand	WW	1	10	92	45	140	[P44c8FS158-3-2--4-1-B-BXCML-321]F2-38-1-BB-B-B/CML-312SR	7.038854095	58	1	0.617609809	0.029006687	0.616780446	7.085942166	58.67333333	1.51	0.85526741	0.698941249
DTMA-140	4	4	4	MexicoSubtropical	2010	Mexico	Late	2010_Late_WW_Mexico	2010_WW_Mexico	WW	1	5	49	45	140	[P44c8FS158-3-2--4-1-B-BXCML-321]F2-38-1-BB-B-B/CML-312SR	8.653866667	81	3	0.841915951	0.251922922	1.00E-05	7.385908724	80.32	2.226666667	0.87089487	0.532278734
DTMA-140	4	4	4	MexicoSubtropical	2010	Mexico	Late	2010_Late_WW_Mexico	2010_WW_Mexico	WW	2	29	288	45	140	[P44c8FS158-3-2--4-1-B-BXCML-321]F2-38-1-BB-B-B/CML-312SR	8.895619048	80	1	0.841915951	0.251922922	1.00E-05	7.385908724	80.32	2.226666667	0.87089487	0.532278734
DTMA-140	4	4	4	MexicoSubtropical	2010	Mexico	Late	2010_Late_DS+heat_Mexico	2010_DS+heat_Mexico	DS	2	18	180	45	140	[P44c8FS158-3-2--4-1-B-BXCML-321]F2-38-1-BB-B-B/CML-312SR	0.004175361	73	19	0.712882827	-0.285979403	4.91E-07	0.157605219	73.92	11.5819398	0.861931203	0.754814204
DTMA-140	4	4	4	MexicoSubtropical	2010	Mexico	Late	2010_Late_DS_Mexico	2010_DS_Mexico	DS	2	18	178	45	140	[P44c8FS158-3-2--4-1-B-BXCML-321]F2-38-1-BB-B-B/CML-312SR	4.050438095	85	2	0.700102515	-0.006838342	0.906106901	3.474371124	83.66	1.833333333	0.926094385	0.76953517
DTMA-140	4	4	4	MexicoSubtropical	2010	Mexico	Late	2010_Late_DS+heat_Mexico	2010_DS+heat_Mexico	DS	1	7	63	45	140	[P44c8FS158-3-2--4-1-B-BXCML-321]F2-38-1-BB-B-B/CML-312SR	0.082037443	76	13	0.712882827	-0.285979403	4.91E-07	0.157605219	73.92	11.5819398	0.861931203	0.754814204
DTMA-141	5	8	10	MexicoSubtropical	2010	Thailand	Early	2010_Early_DS_Thailand	2010_DS_Thailand	DS	2	24	232	51	141	P502c1.-771-2-2-3-B-1-1xCML-176]F2-1-1-2-3-B-B-B-B-B-B/CML-312SR	5.048734476	57	1	0.640285856	-0.139514432	0.015597034	2.428854912	56.36666667	4.922818792	0.922878775	0.422572718
DTMA-141	5	8	10	MexicoSubtropical	2010	Thailand	Early	2010_Early_WW_Thailand	2010_WW_Thailand	WW	1	4	40	51	141	P502c1.-771-2-2-3-B-1-1xCML-176]F2-1-1-2-3-B-B-B-B-B-B/CML-312SR	8.948041143	55	6	0.750000566	0.074097413	0.200613017	7.225239375	56.36666667	4.922818792	1.68E-07	0.072579235
DTMA-141	5	8	10	MexicoSubtropical	2010	Mexico	Early	2010_Early_WW+heat_Mexico	2010_WW+heat_Mexico	WW	1	9	83	51	141	P502c1.-771-2-2-3-B-1-1xCML-176]F2-1-1-2-3-B-B-B-B-B-B/CML-312SR	10.14780952	72	1	0.880485615	-0.215498107	0.000169072	7.460816254	72.87333333	1.68	0.814529362	0.642321995
DTMA-141	5	8	10	MexicoSubtropical	2010	Mexico	Early	2010_Early_DS+heat_Mexico	2010_DS+heat_Mexico	DS	2	24	235	51	141	P502c1.-771-2-2-3-B-1-1xCML-176]F2-1-1-2-3-B-B-B-B-B-B/CML-312SR	0.597885011	74	10	0.495559764	-0.336198283	3.57E-09	0.326016241	73.91333333	12.34666667	0.818332529	0.385530731
DTMA-141	5	8	10	MexicoSubtropical	2011	Thailand	Early	2011_Early_DS_Thailand	2011_DS_Thailand	DS	1	12	114	51	141	P502c1.-771-2-2-3-B-1-1xCML-176]F2-1-1-2-3-B-B-B-B-B-B/CML-312SR	3.694201905	58	2	0.732912294	-0.287679313	3.99E-07	2.882477104	57.13666667	2.273333333	0.927862321	0.691888296
DTMA-141	5	8	10	MexicoSubtropical	2010	Thailand	Early	2010_Early_WW_Thailand	2010_WW_Thailand	WW	2	21	207	51	141	P502c1.-771-2-2-3-B-1-1xCML-176]F2-1-1-2-3-B-B-B-B-B-B/CML-312SR	8.94004419	59	5	0.750000566	0.074097413	0.200613017	7.225239375	56.36666667	4.922818792	1.68E-07	0.072579235
DTMA-141	5	8	10	MexicoSubtropical	2010	Mexico	Early	2010_Early_DS_Mexico	2010_DS_Mexico	DS	2	18	174	51	141	P502c1.-771-2-2-3-B-1-1xCML-176]F2-1-1-2-3-B-B-B-B-B-B/CML-312SR	3.991954286	81	1	0.732228157	0.084078864	0.146284109	3.130995596	80.77666667	2.273333333	0.927700745	0.703011848
DTMA-141	5	8	10	MexicoSubtropical	2010	Zimbabwe	Early	2010_Early_DS_Zimbabwe	2010_DS_Zimbabwe	DS	2	25	249	51	141	P502c1.-771-2-2-3-B-1-1xCML-176]F2-1-1-2-3-B-B-B-B-B-B/CML-312SR	1.059628698	86	1	0.476735157	-0.260138958	5.16E-06	1.104686893	83.96666667	2.36	0.692934466	0.139359673
DTMA-141	5	8	10	MexicoSubtropical	2010	Mexico	Early	2010_Early_WW_Mexico	2010_WW_Mexico	WW	1	12	114	51	141	P502c1.-771-2-2-3-B-1-1xCML-176]F2-1-1-2-3-B-B-B-B-B-B/CML-312SR	8.940495238	80	2	0.796036009	0.166874362	0.003747919	7.403343848	79.43333333	2.713333333	0.880141991	0.536586787
DTMA-141	5	8	10	MexicoSubtropical	2010	Mexico	Early	2010_Early_DS_Mexico	2010_DS_Mexico	DS	1	5	42	51	141	P502c1.-771-2-2-3-B-1-1xCML-176]F2-1-1-2-3-B-B-B-B-B-B/CML-312SR	3.352540952	81	1	0.732228157	0.084078864	0.146284109	3.130995596	80.77666667	2.273333333	0.927700745	0.703011848
DTMA-141	5	8	10	MexicoSubtropical	2010	Mexico	Early	2010_Early_WW_Mexico	2010_WW_Mexico	WW	2	26	258	51	141	P502c1.-771-2-2-3-B-1-1xCML-176]F2-1-1-2-3-B-B-B-B-B-B/CML-312SR	8.364342857	79	2	0.796036009	0.166874362	0.003747919	7.403343848	79.43333333	2.713333333	0.880141991	0.536586787
DTMA-141	5	8	10	MexicoSubtropical	2010	Mexico	Early	2010_Early_DS+heat_Mexico	2010_DS+heat_Mexico	DS	1	2	11	51	141	P502c1.-771-2-2-3-B-1-1xCML-176]F2-1-1-2-3-B-B-B-B-B-B/CML-312SR	0.140872231	74	12	0.495559764	-0.336198283	3.57E-09	0.326016241	73.91333333	12.34666667	0.818332529	0.385530731
DTMA-141	5	8	10	MexicoSubtropical	2010	Thailand	Early	2010_Early_DS_Thailand	2010_DS_Thailand	DS	1	2	20	51	141	P502c1.-771-2-2-3-B-1-1xCML-176]F2-1-1-2-3-B-B-B-B-B-B/CML-312SR	4.709348571	58	2	0.640285856	-0.139514432	0.015597034	2.428854912	56.36666667	4.922818792	0.922878775	0.422572718
DTMA-141	5	8	10	MexicoSubtropical	2011	Mexico	Early	2011_Early_WW+heat_Mexico	2011_WW+heat_Mexico	WW	2	29	287	51	141	P502c1.-771-2-2-3-B-1-1xCML-176]F2-1-1-2-3-B-B-B-B-B-B/CML-312SR	6.913828571	69	2	0.747075072	-0.196450968	0.000622014	6.320377143	68.25666667	1.916666667	0.871065937	0.684953973
DTMA-141	5	8	10	MexicoSubtropical	2011	Thailand	Early	2011_Early_WW_Thailand	2011_WW_Thailand	WW	2	30	293	51	141	P502c1.-771-2-2-3-B-1-1xCML-176]F2-1-1-2-3-B-B-B-B-B-B/CML-312SR	6.412510476	59	0	0.772801084	-0.108002697	0.06171739	6.345967229	58.58666667	0.65	0.924855386	0.802649071
DTMA-141	5	8	10	MexicoSubtropical	2011	Mexico	Early	2011_Early_DS_Mexico	2011_DS_Mexico	DS	2	17	170	51	141	P502c1.-771-2-2-3-B-1-1xCML-176]F2-1-1-2-3-B-B-B-B-B-B/CML-312SR	1.4592	87	3	0.58820235	-0.2563831	6.87E-06	2.15438527	85.99333333	3.386666667	0.946423339	0.543598368
DTMA-141	5	8	10	MexicoSubtropical	2011	Mexico	Early	2011_Early_DS+heat_Mexico	2011_DS+heat_Mexico	DS	2	28	274	51	141	P502c1.-771-2-2-3-B-1-1xCML-176]F2-1-1-2-3-B-B-B-B-B-B/CML-312SR	2.777980952	67	2	0.758862524	-0.324057596	9.18E-09	2.732418007	68.17333333	2.97	0.926349136	0.690393795
DTMA-141	5	8	10	MexicoSubtropical	2011	Mexico	Early	2011_Early_WW_Mexico	2011_WW_Mexico	WW	1	9	81	51	141	P502c1.-771-2-2-3-B-1-1xCML-176]F2-1-1-2-3-B-B-B-B-B-B/CML-312SR	8.910095238	86	1	0.622697052	0.01243503	0.830164821	7.211536254	85.38	2.423333333	0.887845127	0.599333159
DTMA-141	5	8	10	MexicoSubtropical	2011	Mexico	Early	2011_Early_WW_Mexico	2011_WW_Mexico	WW	2	27	261	51	141	P502c1.-771-2-2-3-B-1-1xCML-176]F2-1-1-2-3-B-B-B-B-B-B/CML-312SR	7.055695238	86	2	0.622697052	0.01243503	0.830164821	7.211536254	85.38	2.423333333	0.887845127	0.599333159
DTMA-141	5	8	10	MexicoSubtropical	2011	Thailand	Early	2011_Early_DS_Thailand	2011_DS_Thailand	DS	2	26	258	51	141	P502c1.-771-2-2-3-B-1-1xCML-176]F2-1-1-2-3-B-B-B-B-B-B/CML-312SR	4.645147429	57	1	0.732912294	-0.287679313	3.99E-07	2.882477104	57.13666667	2.273333333	0.927862321	0.691888296
DTMA-141	5	8	10	MexicoSubtropical	2011	Mexico	Early	2011_Early_DS+heat_Mexico	2011_DS+heat_Mexico	DS	1	11	104	51	141	P502c1.-771-2-2-3-B-1-1xCML-176]F2-1-1-2-3-B-B-B-B-B-B/CML-312SR	3.626285714	70	4	0.758862524	-0.324057596	9.18E-09	2.732418007	68.17333333	2.97	0.926349136	0.690393795
DTMA-141	5	8	10	MexicoSubtropical	2011	Mexico	Early	2011_Early_WW+heat_Mexico	2011_WW+heat_Mexico	WW	1	9	87	51	141	P502c1.-771-2-2-3-B-1-1xCML-176]F2-1-1-2-3-B-B-B-B-B-B/CML-312SR	5.353295238	71	1	0.747075072	-0.196450968	0.000622014	6.320377143	68.25666667	1.916666667	0.871065937	0.684953973
DTMA-141	5	8	10	MexicoSubtropical	2011	Mexico	Early	2011_Early_DS_Mexico	2011_DS_Mexico	DS	1	13	129	51	141	P502c1.-771-2-2-3-B-1-1xCML-176]F2-1-1-2-3-B-B-B-B-B-B/CML-312SR	2.11207619	86	3	0.58820235	-0.2563831	6.87E-06	2.15438527	85.99333333	3.386666667	0.946423339	0.543598368
DTMA-141	5	8	10	MexicoSubtropical	2011	Thailand	Early	2011_Early_WW_Thailand	2011_WW_Thailand	WW	1	6	54	51	141	P502c1.-771-2-2-3-B-1-1xCML-176]F2-1-1-2-3-B-B-B-B-B-B/CML-312SR	7.047619048	60	0	0.772801084	-0.108002697	0.06171739	6.345967229	58.58666667	0.65	0.924855386	0.802649071
DTMA-141	5	8	10	MexicoSubtropical	2010	Mexico	Early	2010_Early_WW+heat_Mexico	2010_WW+heat_Mexico	WW	2	24	240	51	141	P502c1.-771-2-2-3-B-1-1xCML-176]F2-1-1-2-3-B-B-B-B-B-B/CML-312SR	9.74247619	74	0	0.880485615	-0.215498107	0.000169072	7.460816254	72.87333333	1.68	0.814529362	0.642321995
DTMA-141	5	8	10	MexicoSubtropical	2010	Zimbabwe	Early	2010_Early_DS_Zimbabwe	2010_DS_Zimbabwe	DS	1	15	147	51	141	P502c1.-771-2-2-3-B-1-1xCML-176]F2-1-1-2-3-B-B-B-B-B-B/CML-312SR	1.425810286	83	2	0.476735157	-0.260138958	5.16E-06	1.104686893	83.96666667	2.36	0.692934466	0.139359673
DTMA-142	5	8	10	MexicoSubtropical	2010	Mexico	Early	2010_Early_WW+heat_Mexico	2010_WW+heat_Mexico	WW	2	24	232	113	142	P502c1.-771-2-2-3-B-1-1xCML-176]F2-61-4-2-2-B-B-B-B-B-B/CML-312SR	7.527619048	76	2	0.880485615	-0.215498107	0.000169072	7.460816254	72.87333333	1.68	0.814529362	0.642321995
DTMA-142	5	8	10	MexicoSubtropical	2010	Mexico	Early	2010_Early_WW+heat_Mexico	2010_WW+heat_Mexico	WW	1	3	29	113	142	P502c1.-771-2-2-3-B-1-1xCML-176]F2-61-4-2-2-B-B-B-B-B-B/CML-312SR	8.55832381	73	2	0.880485615	-0.215498107	0.000169072	7.460816254	72.87333333	1.68	0.814529362	0.642321995
DTMA-142	5	8	10	MexicoSubtropical	2010	Mexico	Early	2010_Early_DS+heat_Mexico	2010_DS+heat_Mexico	DS	2	29	282	113	142	P502c1.-771-2-2-3-B-1-1xCML-176]F2-61-4-2-2-B-B-B-B-B-B/CML-312SR	0.117847075	73	9	0.495559764	-0.336198283	3.57E-09	0.326016241	73.91333333	12.34666667	0.818332529	0.385530731
DTMA-142	5	8	10	MexicoSubtropical	2010	Mexico	Early	2010_Early_WW_Mexico	2010_WW_Mexico	WW	1	13	125	113	142	P502c1.-771-2-2-3-B-1-1xCML-176]F2-61-4-2-2-B-B-B-B-B-B/CML-312SR	7.95032381	81	2	0.796036009	0.166874362	0.003747919	7.403343848	79.43333333	2.713333333	0.880141991	0.536586787
DTMA-142	5	8	10	MexicoSubtropical	2010	Mexico	Early	2010_Early_DS_Mexico	2010_DS_Mexico	DS	2	16	151	113	142	P502c1.-771-2-2-3-B-1-1xCML-176]F2-61-4-2-2-B-B-B-B-B-B/CML-312SR	2.953432381	83	1	0.732228157	0.084078864	0.146284109	3.130995596	80.77666667	2.273333333	0.927700745	0.703011848
DTMA-142	5	8	10	MexicoSubtropical	2010	Thailand	Early	2010_Early_DS_Thailand	2010_DS_Thailand	DS	2	19	183	113	142	P502c1.-771-2-2-3-B-1-1xCML-176]F2-61-4-2-2-B-B-B-B-B-B/CML-312SR	2.066139429	57	4	0.640285856	-0.139514432	0.015597034	2.428854912	56.36666667	4.922818792	0.922878775	0.422572718
DTMA-142	5	8	10	MexicoSubtropical	2010	Thailand	Early	2010_Early_WW_Thailand	2010_WW_Thailand	WW	1	11	108	113	142	P502c1.-771-2-2-3-B-1-1xCML-176]F2-61-4-2-2-B-B-B-B-B-B/CML-312SR	4.853174857	55	6	0.750000566	0.074097413	0.200613017	7.225239375	56.36666667	4.922818792	1.68E-07	0.072579235
DTMA-142	5	8	10	MexicoSubtropical	2011	Mexico	Early	2011_Early_WW+heat_Mexico	2011_WW+heat_Mexico	WW	1	6	55	113	142	P502c1.-771-2-2-3-B-1-1xCML-176]F2-61-4-2-2-B-B-B-B-B-B/CML-312SR	6.676419048	71	1	0.747075072	-0.196450968	0.000622014	6.320377143	68.25666667	1.916666667	0.871065937	0.684953973
DTMA-142	5	8	10	MexicoSubtropical	2010	Mexico	Early	2010_Early_WW_Mexico	2010_WW_Mexico	WW	2	28	274	113	142	P502c1.-771-2-2-3-B-1-1xCML-176]F2-61-4-2-2-B-B-B-B-B-B/CML-312SR	8.103771429	80	1	0.796036009	0.166874362	0.003747919	7.403343848	79.43333333	2.713333333	0.880141991	0.536586787
DTMA-142	5	8	10	MexicoSubtropical	2010	Mexico	Early	2010_Early_DS+heat_Mexico	2010_DS+heat_Mexico	DS	1	8	73	113	142	P502c1.-771-2-2-3-B-1-1xCML-176]F2-61-4-2-2-B-B-B-B-B-B/CML-312SR	0.000548571	73	27	0.495559764	-0.336198283	3.57E-09	0.326016241	73.91333333	12.34666667	0.818332529	0.385530731
DTMA-142	5	8	10	MexicoSubtropical	2011	Mexico	Early	2011_Early_WW_Mexico	2011_WW_Mexico	WW	2	26	256	113	142	P502c1.-771-2-2-3-B-1-1xCML-176]F2-61-4-2-2-B-B-B-B-B-B/CML-312SR	5.793371429	87	5	0.622697052	0.01243503	0.830164821	7.211536254	85.38	2.423333333	0.887845127	0.599333159
DTMA-142	5	8	10	MexicoSubtropical	2011	Mexico	Early	2011_Early_DS_Mexico	2011_DS_Mexico	DS	2	29	284	113	142	P502c1.-771-2-2-3-B-1-1xCML-176]F2-61-4-2-2-B-B-B-B-B-B/CML-312SR	1.80807619	90	3	0.58820235	-0.2563831	6.87E-06	2.15438527	85.99333333	3.386666667	0.946423339	0.543598368
DTMA-142	5	8	10	MexicoSubtropical	2010	Thailand	Early	2010_Early_WW_Thailand	2010_WW_Thailand	WW	2	19	188	113	142	P502c1.-771-2-2-3-B-1-1xCML-176]F2-61-4-2-2-B-B-B-B-B-B/CML-312SR	6.086351238	59	5	0.750000566	0.074097413	0.200613017	7.225239375	56.36666667	4.922818792	1.68E-07	0.072579235
DTMA-142	5	8	10	MexicoSubtropical	2010	Thailand	Early	2010_Early_DS_Thailand	2010_DS_Thailand	DS	1	4	36	113	142	P502c1.-771-2-2-3-B-1-1xCML-176]F2-61-4-2-2-B-B-B-B-B-B/CML-312SR	2.744886857	57	3	0.640285856	-0.139514432	0.015597034	2.428854912	56.36666667	4.922818792	0.922878775	0.422572718
DTMA-142	5	8	10	MexicoSubtropical	2010	Zimbabwe	Early	2010_Early_DS_Zimbabwe	2010_DS_Zimbabwe	DS	2	26	253	113	142	P502c1.-771-2-2-3-B-1-1xCML-176]F2-61-4-2-2-B-B-B-B-B-B/CML-312SR	1.072503873	86	1	0.476735157	-0.260138958	5.16E-06	1.104686893	83.96666667	2.36	0.692934466	0.139359673
DTMA-142	5	8	10	MexicoSubtropical	2011	Mexico	Early	2011_Early_WW_Mexico	2011_WW_Mexico	WW	1	1	10	113	142	P502c1.-771-2-2-3-B-1-1xCML-176]F2-61-4-2-2-B-B-B-B-B-B/CML-312SR	8.210895238	88	0	0.622697052	0.01243503	0.830164821	7.211536254	85.38	2.423333333	0.887845127	0.599333159
DTMA-142	5	8	10	MexicoSubtropical	2010	Mexico	Early	2010_Early_DS_Mexico	2010_DS_Mexico	DS	1	2	15	113	142	P502c1.-771-2-2-3-B-1-1xCML-176]F2-61-4-2-2-B-B-B-B-B-B/CML-312SR	3.830110476	83	1	0.732228157	0.084078864	0.146284109	3.130995596	80.77666667	2.273333333	0.927700745	0.703011848
DTMA-142	5	8	10	MexicoSubtropical	2010	Zimbabwe	Early	2010_Early_DS_Zimbabwe	2010_DS_Zimbabwe	DS	1	4	35	113	142	P502c1.-771-2-2-3-B-1-1xCML-176]F2-61-4-2-2-B-B-B-B-B-B/CML-312SR	0.454450794	83	3	0.476735157	-0.260138958	5.16E-06	1.104686893	83.96666667	2.36	0.692934466	0.139359673
DTMA-142	5	8	10	MexicoSubtropical	2011	Thailand	Early	2011_Early_DS_Thailand	2011_DS_Thailand	DS	1	13	125	113	142	P502c1.-771-2-2-3-B-1-1xCML-176]F2-61-4-2-2-B-B-B-B-B-B/CML-312SR	0.983722667	58	3	0.732912294	-0.287679313	3.99E-07	2.882477104	57.13666667	2.273333333	0.927862321	0.691888296
DTMA-142	5	8	10	MexicoSubtropical	2011	Mexico	Early	2011_Early_DS_Mexico	2011_DS_Mexico	DS	1	14	139	113	142	P502c1.-771-2-2-3-B-1-1xCML-176]F2-61-4-2-2-B-B-B-B-B-B/CML-312SR	2.145371429	88	3	0.58820235	-0.2563831	6.87E-06	2.15438527	85.99333333	3.386666667	0.946423339	0.543598368
DTMA-142	5	8	10	MexicoSubtropical	2011	Thailand	Early	2011_Early_WW_Thailand	2011_WW_Thailand	WW	1	15	145	113	142	P502c1.-771-2-2-3-B-1-1xCML-176]F2-61-4-2-2-B-B-B-B-B-B/CML-312SR	5.040891429	58	2	0.772801084	-0.108002697	0.06171739	6.345967229	58.58666667	0.65	0.924855386	0.802649071
DTMA-142	5	8	10	MexicoSubtropical	2011	Mexico	Early	2011_Early_WW+heat_Mexico	2011_WW+heat_Mexico	WW	2	20	196	113	142	P502c1.-771-2-2-3-B-1-1xCML-176]F2-61-4-2-2-B-B-B-B-B-B/CML-312SR	7.49287619	71	-1	0.747075072	-0.196450968	0.000622014	6.320377143	68.25666667	1.916666667	0.871065937	0.684953973
DTMA-142	5	8	10	MexicoSubtropical	2011	Thailand	Early	2011_Early_WW_Thailand	2011_WW_Thailand	WW	2	26	253	113	142	P502c1.-771-2-2-3-B-1-1xCML-176]F2-61-4-2-2-B-B-B-B-B-B/CML-312SR	5.381376	59	1	0.772801084	-0.108002697	0.06171739	6.345967229	58.58666667	0.65	0.924855386	0.802649071
DTMA-142	5	8	10	MexicoSubtropical	2011	Mexico	Early	2011_Early_DS+heat_Mexico	2011_DS+heat_Mexico	DS	2	16	157	113	142	P502c1.-771-2-2-3-B-1-1xCML-176]F2-61-4-2-2-B-B-B-B-B-B/CML-312SR	2.398704762	71	2	0.758862524	-0.324057596	9.18E-09	2.732418007	68.17333333	2.97	0.926349136	0.690393795
DTMA-142	5	8	10	MexicoSubtropical	2011	Thailand	Early	2011_Early_DS_Thailand	2011_DS_Thailand	DS	2	28	274	113	142	P502c1.-771-2-2-3-B-1-1xCML-176]F2-61-4-2-2-B-B-B-B-B-B/CML-312SR	2.669248	58	2	0.732912294	-0.287679313	3.99E-07	2.882477104	57.13666667	2.273333333	0.927862321	0.691888296
DTMA-142	5	8	10	MexicoSubtropical	2011	Mexico	Early	2011_Early_DS+heat_Mexico	2011_DS+heat_Mexico	DS	1	9	85	113	142	P502c1.-771-2-2-3-B-1-1xCML-176]F2-61-4-2-2-B-B-B-B-B-B/CML-312SR	1.567771429	71	3	0.758862524	-0.324057596	9.18E-09	2.732418007	68.17333333	2.97	0.926349136	0.690393795
DTMA-143	3	5	8	MexicoSubtropical	2011	Thailand	Early	2011_Early_WW_Thailand	2011_WW_Thailand	WW	1	12	116	95	143	[CML-384XCML-176](F3)100-2-7-B-B-B-B/CML-312SR	6.838038857	59	0	0.772801084	-0.108002697	0.06171739	6.345967229	58.58666667	0.65	0.924855386	0.802649071
DTMA-143	3	5	8	MexicoSubtropical	2011	Mexico	Early	2011_Early_DS+heat_Mexico	2011_DS+heat_Mexico	DS	1	14	140	95	143	[CML-384XCML-176](F3)100-2-7-B-B-B-B/CML-312SR	4.554209524	67	4	0.758862524	-0.324057596	9.18E-09	2.732418007	68.17333333	2.97	0.926349136	0.690393795
DTMA-143	3	5	8	MexicoSubtropical	2010	Thailand	Early	2010_Early_WW_Thailand	2010_WW_Thailand	WW	2	20	200	95	143	[CML-384XCML-176](F3)100-2-7-B-B-B-B/CML-312SR	8.45376	58	7	0.750000566	0.074097413	0.200613017	7.225239375	56.36666667	4.922818792	1.68E-07	0.072579235
DTMA-143	3	5	8	MexicoSubtropical	2010	Mexico	Early	2010_Early_WW+heat_Mexico	2010_WW+heat_Mexico	WW	1	3	26	95	143	[CML-384XCML-176](F3)100-2-7-B-B-B-B/CML-312SR	9.728	71	2	0.880485615	-0.215498107	0.000169072	7.460816254	72.87333333	1.68	0.814529362	0.642321995
DTMA-143	3	5	8	MexicoSubtropical	2011	Thailand	Early	2011_Early_DS_Thailand	2011_DS_Thailand	DS	2	18	179	95	143	[CML-384XCML-176](F3)100-2-7-B-B-B-B/CML-312SR	3.900525714	57	3	0.732912294	-0.287679313	3.99E-07	2.882477104	57.13666667	2.273333333	0.927862321	0.691888296
DTMA-143	3	5	8	MexicoSubtropical	2011	Mexico	Early	2011_Early_DS_Mexico	2011_DS_Mexico	DS	1	3	21	95	143	[CML-384XCML-176](F3)100-2-7-B-B-B-B/CML-312SR	4.447085714	86	3	0.58820235	-0.2563831	6.87E-06	2.15438527	85.99333333	3.386666667	0.946423339	0.543598368
DTMA-143	3	5	8	MexicoSubtropical	2011	Mexico	Early	2011_Early_DS_Mexico	2011_DS_Mexico	DS	2	26	259	95	143	[CML-384XCML-176](F3)100-2-7-B-B-B-B/CML-312SR	2.657828571	87	3	0.58820235	-0.2563831	6.87E-06	2.15438527	85.99333333	3.386666667	0.946423339	0.543598368
DTMA-143	3	5	8	MexicoSubtropical	2010	Mexico	Early	2010_Early_DS_Mexico	2010_DS_Mexico	DS	2	19	186	95	143	[CML-384XCML-176](F3)100-2-7-B-B-B-B/CML-312SR	3.532624762	82	1	0.732228157	0.084078864	0.146284109	3.130995596	80.77666667	2.273333333	0.927700745	0.703011848
DTMA-143	3	5	8	MexicoSubtropical	2010	Thailand	Early	2010_Early_DS_Thailand	2010_DS_Thailand	DS	1	9	81	95	143	[CML-384XCML-176](F3)100-2-7-B-B-B-B/CML-312SR	2.303954286	59	5	0.640285856	-0.139514432	0.015597034	2.428854912	56.36666667	4.922818792	0.922878775	0.422572718
DTMA-143	3	5	8	MexicoSubtropical	2010	Mexico	Early	2010_Early_WW+heat_Mexico	2010_WW+heat_Mexico	WW	2	20	194	95	143	[CML-384XCML-176](F3)100-2-7-B-B-B-B/CML-312SR	9.344380952	73	1	0.880485615	-0.215498107	0.000169072	7.460816254	72.87333333	1.68	0.814529362	0.642321995
DTMA-143	3	5	8	MexicoSubtropical	2010	Thailand	Early	2010_Early_WW_Thailand	2010_WW_Thailand	WW	1	11	104	95	143	[CML-384XCML-176](F3)100-2-7-B-B-B-B/CML-312SR	8.278844952	56	11	0.750000566	0.074097413	0.200613017	7.225239375	56.36666667	4.922818792	1.68E-07	0.072579235
DTMA-143	3	5	8	MexicoSubtropical	2010	Mexico	Early	2010_Early_WW_Mexico	2010_WW_Mexico	WW	2	18	179	95	143	[CML-384XCML-176](F3)100-2-7-B-B-B-B/CML-312SR	7.307580952	81	2	0.796036009	0.166874362	0.003747919	7.403343848	79.43333333	2.713333333	0.880141991	0.536586787
DTMA-143	3	5	8	MexicoSubtropical	2011	Thailand	Early	2011_Early_DS_Thailand	2011_DS_Thailand	DS	1	7	67	95	143	[CML-384XCML-176](F3)100-2-7-B-B-B-B/CML-312SR	4.269223619	56	2	0.732912294	-0.287679313	3.99E-07	2.882477104	57.13666667	2.273333333	0.927862321	0.691888296
DTMA-143	3	5	8	MexicoSubtropical	2011	Thailand	Early	2011_Early_WW_Thailand	2011_WW_Thailand	WW	2	30	292	95	143	[CML-384XCML-176](F3)100-2-7-B-B-B-B/CML-312SR	6.688804571	58	1	0.772801084	-0.108002697	0.06171739	6.345967229	58.58666667	0.65	0.924855386	0.802649071
DTMA-143	3	5	8	MexicoSubtropical	2010	Mexico	Early	2010_Early_WW_Mexico	2010_WW_Mexico	WW	1	7	67	95	143	[CML-384XCML-176](F3)100-2-7-B-B-B-B/CML-312SR	8.115352381	81	2	0.796036009	0.166874362	0.003747919	7.403343848	79.43333333	2.713333333	0.880141991	0.536586787
DTMA-143	3	5	8	MexicoSubtropical	2011	Mexico	Early	2011_Early_WW_Mexico	2011_WW_Mexico	WW	2	23	222	95	143	[CML-384XCML-176](F3)100-2-7-B-B-B-B/CML-312SR	6.077104762	85	4	0.622697052	0.01243503	0.830164821	7.211536254	85.38	2.423333333	0.887845127	0.599333159
DTMA-143	3	5	8	MexicoSubtropical	2010	Zimbabwe	Early	2010_Early_DS_Zimbabwe	2010_DS_Zimbabwe	DS	1	15	146	95	143	[CML-384XCML-176](F3)100-2-7-B-B-B-B/CML-312SR	1.170025651	83	1	0.476735157	-0.260138958	5.16E-06	1.104686893	83.96666667	2.36	0.692934466	0.139359673
DTMA-143	3	5	8	MexicoSubtropical	2011	Mexico	Early	2011_Early_WW+heat_Mexico	2011_WW+heat_Mexico	WW	1	10	92	95	143	[CML-384XCML-176](F3)100-2-7-B-B-B-B/CML-312SR	7.73607619	66	3	0.747075072	-0.196450968	0.000622014	6.320377143	68.25666667	1.916666667	0.871065937	0.684953973
DTMA-143	3	5	8	MexicoSubtropical	2010	Thailand	Early	2010_Early_DS_Thailand	2010_DS_Thailand	DS	2	26	253	95	143	[CML-384XCML-176](F3)100-2-7-B-B-B-B/CML-312SR	3.00724419	57	4	0.640285856	-0.139514432	0.015597034	2.428854912	56.36666667	4.922818792	0.922878775	0.422572718
DTMA-143	3	5	8	MexicoSubtropical	2010	Mexico	Early	2010_Early_DS_Mexico	2010_DS_Mexico	DS	1	2	19	95	143	[CML-384XCML-176](F3)100-2-7-B-B-B-B/CML-312SR	3.66696381	79	2	0.732228157	0.084078864	0.146284109	3.130995596	80.77666667	2.273333333	0.927700745	0.703011848
DTMA-143	3	5	8	MexicoSubtropical	2011	Mexico	Early	2011_Early_DS+heat_Mexico	2011_DS+heat_Mexico	DS	2	16	152	95	143	[CML-384XCML-176](F3)100-2-7-B-B-B-B/CML-312SR	3.403352381	70	1	0.758862524	-0.324057596	9.18E-09	2.732418007	68.17333333	2.97	0.926349136	0.690393795
DTMA-143	3	5	8	MexicoSubtropical	2010	Mexico	Early	2010_Early_DS+heat_Mexico	2010_DS+heat_Mexico	DS	1	1	10	95	143	[CML-384XCML-176](F3)100-2-7-B-B-B-B/CML-312SR	0.016130569	74	19	0.495559764	-0.336198283	3.57E-09	0.326016241	73.91333333	12.34666667	0.818332529	0.385530731
DTMA-143	3	5	8	MexicoSubtropical	2010	Mexico	Early	2010_Early_DS+heat_Mexico	2010_DS+heat_Mexico	DS	2	16	154	95	143	[CML-384XCML-176](F3)100-2-7-B-B-B-B/CML-312SR	0.781921517	74	10	0.495559764	-0.336198283	3.57E-09	0.326016241	73.91333333	12.34666667	0.818332529	0.385530731
DTMA-143	3	5	8	MexicoSubtropical	2011	Mexico	Early	2011_Early_WW_Mexico	2011_WW_Mexico	WW	1	5	46	95	143	[CML-384XCML-176](F3)100-2-7-B-B-B-B/CML-312SR	7.368380952	86	2	0.622697052	0.01243503	0.830164821	7.211536254	85.38	2.423333333	0.887845127	0.599333159
DTMA-143	3	5	8	MexicoSubtropical	2011	Mexico	Early	2011_Early_WW+heat_Mexico	2011_WW+heat_Mexico	WW	2	18	174	95	143	[CML-384XCML-176](F3)100-2-7-B-B-B-B/CML-312SR	8.910095238	66	4	0.747075072	-0.196450968	0.000622014	6.320377143	68.25666667	1.916666667	0.871065937	0.684953973
DTMA-143	3	5	8	MexicoSubtropical	2010	Zimbabwe	Early	2010_Early_DS_Zimbabwe	2010_DS_Zimbabwe	DS	2	23	225	95	143	[CML-384XCML-176](F3)100-2-7-B-B-B-B/CML-312SR	0.95043454	86	1	0.476735157	-0.260138958	5.16E-06	1.104686893	83.96666667	2.36	0.692934466	0.139359673
DTMA-144	NA	NA	NA	NA	2010	Kenya	Late	2010_Late_DS_Kenya	2010_DS_Kenya	DS	1	3	25	33	144	[S99SIWQ]-124-2-B-B-B-B-B-B/CML-312SR	2.350608521	66	4	0.671696443	0.011720835	0.83978362	3.123414449	69.65666667	1.796666667	0.923437131	0.49825852
DTMA-144	NA	NA	NA	NA	2010	Mexico	Late	2010_Late_WW+heat_Mexico	2010_WW+heat_Mexico	WW	1	11	108	33	144	[S99SIWQ]-124-2-B-B-B-B-B-B/CML-312SR	8.459885714	75	3	0.780154856	-0.206321452	0.000336635	5.892911515	77.67333333	2.23	0.86011832	0.649781099
DTMA-144	NA	NA	NA	NA	2010	Mexico	Late	2010_Late_WW+heat_Mexico	2010_WW+heat_Mexico	WW	2	18	173	33	144	[S99SIWQ]-124-2-B-B-B-B-B-B/CML-312SR	7.203352381	76	2	0.780154856	-0.206321452	0.000336635	5.892911515	77.67333333	2.23	0.86011832	0.649781099
DTMA-144	NA	NA	NA	NA	2011	Mexico	Late	2011_Late_DS+heat_Mexico	2011_DS+heat_Mexico	DS	1	14	131	33	144	[S99SIWQ]-124-2-B-B-B-B-B-B/CML-312SR	1.999017143	68	3	0.770666501	-0.321972387	1.16E-08	1.779046603	69.48333333	2.256666667	0.896610218	0.736436418
DTMA-144	NA	NA	NA	NA	2011	Mexico	Late	2011_Late_DS+heat_Mexico	2011_DS+heat_Mexico	DS	2	26	251	33	144	[S99SIWQ]-124-2-B-B-B-B-B-B/CML-312SR	2.271748571	67	4	0.770666501	-0.321972387	1.16E-08	1.779046603	69.48333333	2.256666667	0.896610218	0.736436418
DTMA-144	NA	NA	NA	NA	2010	Kenya	Late	2010_Late_DS_Kenya	2010_DS_Kenya	DS	2	25	246	33	144	[S99SIWQ]-124-2-B-B-B-B-B-B/CML-312SR	1.298097243	66	21	0.671696443	0.011720835	0.83978362	3.123414449	69.65666667	1.796666667	0.923437131	0.49825852
DTMA-144	NA	NA	NA	NA	2010	Mexico	Late	2010_Late_WW_Mexico	2010_WW_Mexico	WW	2	17	166	33	144	[S99SIWQ]-124-2-B-B-B-B-B-B/CML-312SR	8.419352381	76	5	0.841915951	0.251922922	1.00E-05	7.385908724	80.32	2.226666667	0.87089487	0.532278734
DTMA-144	NA	NA	NA	NA	2010	Mexico	Late	2010_Late_WW_Mexico	2010_WW_Mexico	WW	1	5	48	33	144	[S99SIWQ]-124-2-B-B-B-B-B-B/CML-312SR	8.731024762	81	3	0.841915951	0.251922922	1.00E-05	7.385908724	80.32	2.226666667	0.87089487	0.532278734
DTMA-144	NA	NA	NA	NA	2011	Thailand	Late	2011_Late_DS_Thailand	2011_DS_Thailand	DS	2	27	270	33	144	[S99SIWQ]-124-2-B-B-B-B-B-B/CML-312SR	1.07518617	59	10	0.745481975	-0.25215239	9.83E-06	2.711441979	58.6	3.34	0.920124033	0.796063589
DTMA-144	NA	NA	NA	NA	2011	Mexico	Late	2011_Late_DS_Mexico	2011_DS_Mexico	DS	1	10	98	33	144	[S99SIWQ]-124-2-B-B-B-B-B-B/CML-312SR	3.414209524	88	2	0.883642256	-0.372512182	7.06E-11	3.187584186	88.92666667	2.31	0.920761417	0.709095238
DTMA-144	NA	NA	NA	NA	2011	Mexico	Late	2011_Late_DS_Mexico	2011_DS_Mexico	DS	2	29	286	33	144	[S99SIWQ]-124-2-B-B-B-B-B-B/CML-312SR	2.804327619	89	0	0.883642256	-0.372512182	7.06E-11	3.187584186	88.92666667	2.31	0.920761417	0.709095238
DTMA-144	NA	NA	NA	NA	2010	Mexico	Late	2010_Late_DS_Mexico	2010_DS_Mexico	DS	1	7	70	33	144	[S99SIWQ]-124-2-B-B-B-B-B-B/CML-312SR	3.980518095	82	3	0.700102515	-0.006838342	0.906106901	3.474371124	83.66	1.833333333	0.926094385	0.76953517
DTMA-144	NA	NA	NA	NA	2011	Thailand	Late	2011_Late_DS_Thailand	2011_DS_Thailand	DS	1	14	136	33	144	[S99SIWQ]-124-2-B-B-B-B-B-B/CML-312SR	1.244217905	58	7	0.745481975	-0.25215239	9.83E-06	2.711441979	58.6	3.34	0.920124033	0.796063589
DTMA-144	NA	NA	NA	NA	2010	Thailand	Late	2010_Late_DS_Thailand	2010_DS_Thailand	DS	2	26	251	33	144	[S99SIWQ]-124-2-B-B-B-B-B-B/CML-312SR	0.579437714	58	17	0.62579851	-0.307028006	6.02E-08	2.304864779	57.81	5.213333333	0.938242234	0.659013529
DTMA-144	NA	NA	NA	NA	2010	Mexico	Late	2010_Late_DS_Mexico	2010_DS_Mexico	DS	2	28	275	33	144	[S99SIWQ]-124-2-B-B-B-B-B-B/CML-312SR	3.037539048	82	3	0.700102515	-0.006838342	0.906106901	3.474371124	83.66	1.833333333	0.926094385	0.76953517
DTMA-144	NA	NA	NA	NA	2010	Mexico	Late	2010_Late_DS+heat_Mexico	2010_DS+heat_Mexico	DS	2	27	267	33	144	[S99SIWQ]-124-2-B-B-B-B-B-B/CML-312SR	0.000940851	73	21	0.712882827	-0.285979403	4.91E-07	0.157605219	73.92	11.5819398	0.861931203	0.754814204
DTMA-144	NA	NA	NA	NA	2010	Thailand	Late	2010_Late_WW_Thailand	2010_WW_Thailand	WW	1	2	15	33	144	[S99SIWQ]-124-2-B-B-B-B-B-B/CML-312SR	6.670793143	57	3	0.617609809	0.029006687	0.616780446	7.085942166	58.67333333	1.51	0.85526741	0.698941249
DTMA-144	NA	NA	NA	NA	2010	Mexico	Late	2010_Late_DS+heat_Mexico	2010_DS+heat_Mexico	DS	1	10	92	33	144	[S99SIWQ]-124-2-B-B-B-B-B-B/CML-312SR	0.009856535	71	16	0.712882827	-0.285979403	4.91E-07	0.157605219	73.92	11.5819398	0.861931203	0.754814204
DTMA-144	NA	NA	NA	NA	2011	Thailand	Late	2011_Late_WW_Thailand	2011_WW_Thailand	WW	1	6	51	33	144	[S99SIWQ]-124-2-B-B-B-B-B-B/CML-312SR	6.410203429	59	1	0.771392544	-0.07025511	0.225025113	6.671139987	60.37333333	0.513333333	0.89137678	0.71371063
DTMA-144	NA	NA	NA	NA	2011	Thailand	Late	2011_Late_WW_Thailand	2011_WW_Thailand	WW	2	28	278	33	144	[S99SIWQ]-124-2-B-B-B-B-B-B/CML-312SR	7.513673143	59	1	0.771392544	-0.07025511	0.225025113	6.671139987	60.37333333	0.513333333	0.89137678	0.71371063
DTMA-144	NA	NA	NA	NA	2011	Mexico	Late	2011_Late_WW_Mexico	2011_WW_Mexico	WW	1	5	42	33	144	[S99SIWQ]-124-2-B-B-B-B-B-B/CML-312SR	8.410666667	88	1	0.707335268	0.224197654	8.97E-05	7.578618667	88.98333333	1.573333333	0.953228086	0.596795899
DTMA-144	NA	NA	NA	NA	2011	Mexico	Late	2011_Late_WW_Mexico	2011_WW_Mexico	WW	2	23	226	33	144	[S99SIWQ]-124-2-B-B-B-B-B-B/CML-312SR	8.532266667	88	3	0.707335268	0.224197654	8.97E-05	7.578618667	88.98333333	1.573333333	0.953228086	0.596795899
DTMA-144	NA	NA	NA	NA	2011	Mexico	Late	2011_Late_WW+heat_Mexico	2011_WW+heat_Mexico	WW	1	6	51	33	144	[S99SIWQ]-124-2-B-B-B-B-B-B/CML-312SR	7.656457143	69	2	0.832733257	-0.112075247	0.054914074	6.232557891	70.58862876	2.030508475	0.879880114	0.628654479
DTMA-144	NA	NA	NA	NA	2010	Thailand	Late	2010_Late_WW_Thailand	2010_WW_Thailand	WW	2	17	168	33	144	[S99SIWQ]-124-2-B-B-B-B-B-B/CML-312SR	5.748864	59	4	0.617609809	0.029006687	0.616780446	7.085942166	58.67333333	1.51	0.85526741	0.698941249
DTMA-144	NA	NA	NA	NA	2010	Thailand	Late	2010_Late_DS_Thailand	2010_DS_Thailand	DS	1	14	131	33	144	[S99SIWQ]-124-2-B-B-B-B-B-B/CML-312SR	0.209965714	58	19	0.62579851	-0.307028006	6.02E-08	2.304864779	57.81	5.213333333	0.938242234	0.659013529
DTMA-144	NA	NA	NA	NA	2011	Mexico	Late	2011_Late_WW+heat_Mexico	2011_WW+heat_Mexico	WW	2	28	278	33	144	[S99SIWQ]-124-2-B-B-B-B-B-B/CML-312SR	7.498666667	69	2	0.832733257	-0.112075247	0.054914074	6.232557891	70.58862876	2.030508475	0.879880114	0.628654479
DTMA-145	NA	NA	NA	NA	2010	Thailand	Late	2010_Late_DS_Thailand	2010_DS_Thailand	DS	2	19	190	35	145	[CML-384XCML-176]F3-135-2-2-1-B-B-B-B-B/CML-312SR	4.284245333	57	3	0.62579851	-0.307028006	6.02E-08	2.304864779	57.81	5.213333333	0.938242234	0.659013529
DTMA-145	NA	NA	NA	NA	2010	Kenya	Late	2010_Late_DS_Kenya	2010_DS_Kenya	DS	2	16	154	35	145	[CML-384XCML-176]F3-135-2-2-1-B-B-B-B-B/CML-312SR	3.049142857	72	1	0.671696443	0.011720835	0.83978362	3.123414449	69.65666667	1.796666667	0.923437131	0.49825852
DTMA-145	NA	NA	NA	NA	2010	Kenya	Late	2010_Late_DS_Kenya	2010_DS_Kenya	DS	1	13	123	35	145	[CML-384XCML-176]F3-135-2-2-1-B-B-B-B-B/CML-312SR	2.31526015	71	4	0.671696443	0.011720835	0.83978362	3.123414449	69.65666667	1.796666667	0.923437131	0.49825852
DTMA-145	NA	NA	NA	NA	2011	Mexico	Late	2011_Late_DS+heat_Mexico	2011_DS+heat_Mexico	DS	2	19	190	35	145	[CML-384XCML-176]F3-135-2-2-1-B-B-B-B-B/CML-312SR	2.132342857	69	4	0.770666501	-0.321972387	1.16E-08	1.779046603	69.48333333	2.256666667	0.896610218	0.736436418
DTMA-145	NA	NA	NA	NA	2010	Mexico	Late	2010_Late_DS_Mexico	2010_DS_Mexico	DS	1	4	39	35	145	[CML-384XCML-176]F3-135-2-2-1-B-B-B-B-B/CML-312SR	5.078247619	83	1	0.700102515	-0.006838342	0.906106901	3.474371124	83.66	1.833333333	0.926094385	0.76953517
DTMA-145	NA	NA	NA	NA	2011	Mexico	Late	2011_Late_WW+heat_Mexico	2011_WW+heat_Mexico	WW	1	2	14	35	145	[CML-384XCML-176]F3-135-2-2-1-B-B-B-B-B/CML-312SR	2.892342857	72	11	0.832733257	-0.112075247	0.054914074	6.232557891	70.58862876	2.030508475	0.879880114	0.628654479
DTMA-145	NA	NA	NA	NA	2010	Mexico	Late	2010_Late_DS+heat_Mexico	2010_DS+heat_Mexico	DS	1	10	91	35	145	[CML-384XCML-176]F3-135-2-2-1-B-B-B-B-B/CML-312SR	0.007204571	74	14	0.712882827	-0.285979403	4.91E-07	0.157605219	73.92	11.5819398	0.861931203	0.754814204
DTMA-145	NA	NA	NA	NA	2011	Mexico	Late	2011_Late_WW_Mexico	2011_WW_Mexico	WW	1	6	58	35	145	[CML-384XCML-176]F3-135-2-2-1-B-B-B-B-B/CML-312SR	9.328457143	89	2	0.707335268	0.224197654	8.97E-05	7.578618667	88.98333333	1.573333333	0.953228086	0.596795899
DTMA-145	NA	NA	NA	NA	2010	Mexico	Late	2010_Late_DS_Mexico	2010_DS_Mexico	DS	2	23	221	35	145	[CML-384XCML-176]F3-135-2-2-1-B-B-B-B-B/CML-312SR	4.140190476	83	3	0.700102515	-0.006838342	0.906106901	3.474371124	83.66	1.833333333	0.926094385	0.76953517
DTMA-145	NA	NA	NA	NA	2010	Mexico	Late	2010_Late_WW_Mexico	2010_WW_Mexico	WW	1	2	15	35	145	[CML-384XCML-176]F3-135-2-2-1-B-B-B-B-B/CML-312SR	9.127238095	82	2	0.841915951	0.251922922	1.00E-05	7.385908724	80.32	2.226666667	0.87089487	0.532278734
DTMA-145	NA	NA	NA	NA	2011	Mexico	Late	2011_Late_DS_Mexico	2011_DS_Mexico	DS	2	20	192	35	145	[CML-384XCML-176]F3-135-2-2-1-B-B-B-B-B/CML-312SR	4.418278095	89	3	0.883642256	-0.372512182	7.06E-11	3.187584186	88.92666667	2.31	0.920761417	0.709095238
DTMA-145	NA	NA	NA	NA	2011	Mexico	Late	2011_Late_DS+heat_Mexico	2011_DS+heat_Mexico	DS	1	5	41	35	145	[CML-384XCML-176]F3-135-2-2-1-B-B-B-B-B/CML-312SR	2.400152381	69	4	0.770666501	-0.321972387	1.16E-08	1.779046603	69.48333333	2.256666667	0.896610218	0.736436418
DTMA-145	NA	NA	NA	NA	2011	Mexico	Late	2011_Late_WW_Mexico	2011_WW_Mexico	WW	2	29	285	35	145	[CML-384XCML-176]F3-135-2-2-1-B-B-B-B-B/CML-312SR	8.383161905	89	3	0.707335268	0.224197654	8.97E-05	7.578618667	88.98333333	1.573333333	0.953228086	0.596795899
DTMA-145	NA	NA	NA	NA	2011	Mexico	Late	2011_Late_DS_Mexico	2011_DS_Mexico	DS	1	4	32	35	145	[CML-384XCML-176]F3-135-2-2-1-B-B-B-B-B/CML-312SR	NA	89	1	0.883642256	-0.372512182	7.06E-11	3.187584186	88.92666667	2.31	0.920761417	0.709095238
DTMA-145	NA	NA	NA	NA	2010	Mexico	Late	2010_Late_WW_Mexico	2010_WW_Mexico	WW	2	26	252	35	145	[CML-384XCML-176]F3-135-2-2-1-B-B-B-B-B/CML-312SR	9.011428571	80	1	0.841915951	0.251922922	1.00E-05	7.385908724	80.32	2.226666667	0.87089487	0.532278734
DTMA-145	NA	NA	NA	NA	2011	Mexico	Late	2011_Late_WW+heat_Mexico	2011_WW+heat_Mexico	WW	2	24	234	35	145	[CML-384XCML-176]F3-135-2-2-1-B-B-B-B-B/CML-312SR	7.701333333	67	4	0.832733257	-0.112075247	0.054914074	6.232557891	70.58862876	2.030508475	0.879880114	0.628654479
DTMA-145	NA	NA	NA	NA	2010	Mexico	Late	2010_Late_DS+heat_Mexico	2010_DS+heat_Mexico	DS	2	30	293	35	145	[CML-384XCML-176]F3-135-2-2-1-B-B-B-B-B/CML-312SR	0.036066395	72	18	0.712882827	-0.285979403	4.91E-07	0.157605219	73.92	11.5819398	0.861931203	0.754814204
DTMA-145	NA	NA	NA	NA	2010	Thailand	Late	2010_Late_WW_Thailand	2010_WW_Thailand	WW	1	3	24	35	145	[CML-384XCML-176]F3-135-2-2-1-B-B-B-B-B/CML-312SR	8.173397333	60	2	0.617609809	0.029006687	0.616780446	7.085942166	58.67333333	1.51	0.85526741	0.698941249
DTMA-145	NA	NA	NA	NA	2010	Thailand	Late	2010_Late_WW_Thailand	2010_WW_Thailand	WW	2	24	235	35	145	[CML-384XCML-176]F3-135-2-2-1-B-B-B-B-B/CML-312SR	8.722889143	58	1	0.617609809	0.029006687	0.616780446	7.085942166	58.67333333	1.51	0.85526741	0.698941249
DTMA-145	NA	NA	NA	NA	2010	Mexico	Late	2010_Late_WW+heat_Mexico	2010_WW+heat_Mexico	WW	1	11	101	35	145	[CML-384XCML-176]F3-135-2-2-1-B-B-B-B-B/CML-312SR	7.0528	76	1	0.780154856	-0.206321452	0.000336635	5.892911515	77.67333333	2.23	0.86011832	0.649781099
DTMA-145	NA	NA	NA	NA	2011	Thailand	Late	2011_Late_WW_Thailand	2011_WW_Thailand	WW	1	2	14	35	145	[CML-384XCML-176]F3-135-2-2-1-B-B-B-B-B/CML-312SR	6.942317714	60	1	0.771392544	-0.07025511	0.225025113	6.671139987	60.37333333	0.513333333	0.89137678	0.71371063
DTMA-145	NA	NA	NA	NA	2010	Mexico	Late	2010_Late_WW+heat_Mexico	2010_WW+heat_Mexico	WW	2	21	208	35	145	[CML-384XCML-176]F3-135-2-2-1-B-B-B-B-B/CML-312SR	7.058590476	77	3	0.780154856	-0.206321452	0.000336635	5.892911515	77.67333333	2.23	0.86011832	0.649781099
DTMA-145	NA	NA	NA	NA	2011	Thailand	Late	2011_Late_WW_Thailand	2011_WW_Thailand	WW	2	24	234	35	145	[CML-384XCML-176]F3-135-2-2-1-B-B-B-B-B/CML-312SR	6.934422857	59	1	0.771392544	-0.07025511	0.225025113	6.671139987	60.37333333	0.513333333	0.89137678	0.71371063
DTMA-145	NA	NA	NA	NA	2011	Thailand	Late	2011_Late_DS_Thailand	2011_DS_Thailand	DS	1	2	19	35	145	[CML-384XCML-176]F3-135-2-2-1-B-B-B-B-B/CML-312SR	3.191314286	58	2	0.745481975	-0.25215239	9.83E-06	2.711441979	58.6	3.34	0.920124033	0.796063589
DTMA-145	NA	NA	NA	NA	2010	Thailand	Late	2010_Late_DS_Thailand	2010_DS_Thailand	DS	1	5	41	35	145	[CML-384XCML-176]F3-135-2-2-1-B-B-B-B-B/CML-312SR	4.431786667	57	2	0.62579851	-0.307028006	6.02E-08	2.304864779	57.81	5.213333333	0.938242234	0.659013529
DTMA-145	NA	NA	NA	NA	2011	Thailand	Late	2011_Late_DS_Thailand	2011_DS_Thailand	DS	2	18	171	35	145	[CML-384XCML-176]F3-135-2-2-1-B-B-B-B-B/CML-312SR	4.327693714	58	2	0.745481975	-0.25215239	9.83E-06	2.711441979	58.6	3.34	0.920124033	0.796063589
DTMA-146	5	7	7	MexicoSubtropical	2010	Mexico	Late	2010_Late_DS_Mexico	2010_DS_Mexico	DS	1	9	86	27	146	[CML-384XCML-176]F3-107-3-1-1-B-B-B-B-B/CML-312SR	3.81288381	84	2	0.700102515	-0.006838342	0.906106901	3.474371124	83.66	1.833333333	0.926094385	0.76953517
DTMA-146	5	7	7	MexicoSubtropical	2010	Mexico	Late	2010_Late_WW_Mexico	2010_WW_Mexico	WW	2	19	182	27	146	[CML-384XCML-176]F3-107-3-1-1-B-B-B-B-B/CML-312SR	8.057013333	81	2	0.841915951	0.251922922	1.00E-05	7.385908724	80.32	2.226666667	0.87089487	0.532278734
DTMA-146	5	7	7	MexicoSubtropical	2010	Mexico	Late	2010_Late_DS+heat_Mexico	2010_DS+heat_Mexico	DS	2	28	280	27	146	[CML-384XCML-176]F3-107-3-1-1-B-B-B-B-B/CML-312SR	0.019913602	74	13	0.712882827	-0.285979403	4.91E-07	0.157605219	73.92	11.5819398	0.861931203	0.754814204
DTMA-146	5	7	7	MexicoSubtropical	2010	Mexico	Late	2010_Late_WW_Mexico	2010_WW_Mexico	WW	1	15	145	27	146	[CML-384XCML-176]F3-107-3-1-1-B-B-B-B-B/CML-312SR	7.091451429	82	2	0.841915951	0.251922922	1.00E-05	7.385908724	80.32	2.226666667	0.87089487	0.532278734
DTMA-146	5	7	7	MexicoSubtropical	2011	Mexico	Late	2011_Late_WW_Mexico	2011_WW_Mexico	WW	1	6	51	27	146	[CML-384XCML-176]F3-107-3-1-1-B-B-B-B-B/CML-312SR	8.433828571	91	1	0.707335268	0.224197654	8.97E-05	7.578618667	88.98333333	1.573333333	0.953228086	0.596795899
DTMA-146	5	7	7	MexicoSubtropical	2010	Mexico	Late	2010_Late_DS_Mexico	2010_DS_Mexico	DS	2	26	256	27	146	[CML-384XCML-176]F3-107-3-1-1-B-B-B-B-B/CML-312SR	3.170575238	85	2	0.700102515	-0.006838342	0.906106901	3.474371124	83.66	1.833333333	0.926094385	0.76953517
DTMA-146	5	7	7	MexicoSubtropical	2010	Mexico	Late	2010_Late_DS+heat_Mexico	2010_DS+heat_Mexico	DS	1	11	102	27	146	[CML-384XCML-176]F3-107-3-1-1-B-B-B-B-B/CML-312SR	0.010267463	76	12	0.712882827	-0.285979403	4.91E-07	0.157605219	73.92	11.5819398	0.861931203	0.754814204
DTMA-146	5	7	7	MexicoSubtropical	2011	Mexico	Late	2011_Late_WW+heat_Mexico	2011_WW+heat_Mexico	WW	2	20	196	27	146	[CML-384XCML-176]F3-107-3-1-1-B-B-B-B-B/CML-312SR	5.60807619	71	3	0.832733257	-0.112075247	0.054914074	6.232557891	70.58862876	2.030508475	0.879880114	0.628654479
DTMA-146	5	7	7	MexicoSubtropical	2010	Thailand	Late	2010_Late_DS_Thailand	2010_DS_Thailand	DS	1	15	145	27	146	[CML-384XCML-176]F3-107-3-1-1-B-B-B-B-B/CML-312SR	3.009097143	57	3	0.62579851	-0.307028006	6.02E-08	2.304864779	57.81	5.213333333	0.938242234	0.659013529
DTMA-146	5	7	7	MexicoSubtropical	2010	Thailand	Late	2010_Late_DS_Thailand	2010_DS_Thailand	DS	2	23	230	27	146	[CML-384XCML-176]F3-107-3-1-1-B-B-B-B-B/CML-312SR	1.941010286	58	5	0.62579851	-0.307028006	6.02E-08	2.304864779	57.81	5.213333333	0.938242234	0.659013529
DTMA-146	5	7	7	MexicoSubtropical	2010	Thailand	Late	2010_Late_WW_Thailand	2010_WW_Thailand	WW	1	12	118	27	146	[CML-384XCML-176]F3-107-3-1-1-B-B-B-B-B/CML-312SR	7.457214171	58	1	0.617609809	0.029006687	0.616780446	7.085942166	58.67333333	1.51	0.85526741	0.698941249
DTMA-146	5	7	7	MexicoSubtropical	2011	Mexico	Late	2011_Late_WW+heat_Mexico	2011_WW+heat_Mexico	WW	1	8	74	27	146	[CML-384XCML-176]F3-107-3-1-1-B-B-B-B-B/CML-312SR	7.779504762	70	4	0.832733257	-0.112075247	0.054914074	6.232557891	70.58862876	2.030508475	0.879880114	0.628654479
DTMA-146	5	7	7	MexicoSubtropical	2010	Kenya	Late	2010_Late_DS_Kenya	2010_DS_Kenya	DS	2	16	151	27	146	[CML-384XCML-176]F3-107-3-1-1-B-B-B-B-B/CML-312SR	4.132491228	71	3	0.671696443	0.011720835	0.83978362	3.123414449	69.65666667	1.796666667	0.923437131	0.49825852
DTMA-146	5	7	7	MexicoSubtropical	2010	Kenya	Late	2010_Late_DS_Kenya	2010_DS_Kenya	DS	1	1	1	27	146	[CML-384XCML-176]F3-107-3-1-1-B-B-B-B-B/CML-312SR	1.192982456	72	4	0.671696443	0.011720835	0.83978362	3.123414449	69.65666667	1.796666667	0.923437131	0.49825852
DTMA-146	5	7	7	MexicoSubtropical	2011	Mexico	Late	2011_Late_WW_Mexico	2011_WW_Mexico	WW	2	23	222	27	146	[CML-384XCML-176]F3-107-3-1-1-B-B-B-B-B/CML-312SR	6.890666667	91	3	0.707335268	0.224197654	8.97E-05	7.578618667	88.98333333	1.573333333	0.953228086	0.596795899
DTMA-146	5	7	7	MexicoSubtropical	2011	Thailand	Late	2011_Late_WW_Thailand	2011_WW_Thailand	WW	1	8	74	27	146	[CML-384XCML-176]F3-107-3-1-1-B-B-B-B-B/CML-312SR	6.093904762	60	1	0.771392544	-0.07025511	0.225025113	6.671139987	60.37333333	0.513333333	0.89137678	0.71371063
DTMA-146	5	7	7	MexicoSubtropical	2010	Thailand	Late	2010_Late_WW_Thailand	2010_WW_Thailand	WW	2	17	166	27	146	[CML-384XCML-176]F3-107-3-1-1-B-B-B-B-B/CML-312SR	7.314660571	60	2	0.617609809	0.029006687	0.616780446	7.085942166	58.67333333	1.51	0.85526741	0.698941249
DTMA-146	5	7	7	MexicoSubtropical	2011	Thailand	Late	2011_Late_DS_Thailand	2011_DS_Thailand	DS	1	5	43	27	146	[CML-384XCML-176]F3-107-3-1-1-B-B-B-B-B/CML-312SR	2.354727619	60	4	0.745481975	-0.25215239	9.83E-06	2.711441979	58.6	3.34	0.920124033	0.796063589
DTMA-146	5	7	7	MexicoSubtropical	2011	Mexico	Late	2011_Late_DS+heat_Mexico	2011_DS+heat_Mexico	DS	1	15	145	27	146	[CML-384XCML-176]F3-107-3-1-1-B-B-B-B-B/CML-312SR	1.954575238	71	3	0.770666501	-0.321972387	1.16E-08	1.779046603	69.48333333	2.256666667	0.896610218	0.736436418
DTMA-146	5	7	7	MexicoSubtropical	2011	Thailand	Late	2011_Late_DS_Thailand	2011_DS_Thailand	DS	2	20	192	27	146	[CML-384XCML-176]F3-107-3-1-1-B-B-B-B-B/CML-312SR	1.562057143	59	6	0.745481975	-0.25215239	9.83E-06	2.711441979	58.6	3.34	0.920124033	0.796063589
DTMA-146	5	7	7	MexicoSubtropical	2011	Mexico	Late	2011_Late_DS_Mexico	2011_DS_Mexico	DS	1	12	115	27	146	[CML-384XCML-176]F3-107-3-1-1-B-B-B-B-B/CML-312SR	2.159992381	91	3	0.883642256	-0.372512182	7.06E-11	3.187584186	88.92666667	2.31	0.920761417	0.709095238
DTMA-146	5	7	7	MexicoSubtropical	2011	Mexico	Late	2011_Late_DS+heat_Mexico	2011_DS+heat_Mexico	DS	2	23	230	27	146	[CML-384XCML-176]F3-107-3-1-1-B-B-B-B-B/CML-312SR	2.16520381	70	3	0.770666501	-0.321972387	1.16E-08	1.779046603	69.48333333	2.256666667	0.896610218	0.736436418
DTMA-146	5	7	7	MexicoSubtropical	2010	Mexico	Late	2010_Late_WW+heat_Mexico	2010_WW+heat_Mexico	WW	1	11	105	27	146	[CML-384XCML-176]F3-107-3-1-1-B-B-B-B-B/CML-312SR	5.026133333	77	3	0.780154856	-0.206321452	0.000336635	5.892911515	77.67333333	2.23	0.86011832	0.649781099
DTMA-146	5	7	7	MexicoSubtropical	2011	Mexico	Late	2011_Late_DS_Mexico	2011_DS_Mexico	DS	2	29	290	27	146	[CML-384XCML-176]F3-107-3-1-1-B-B-B-B-B/CML-312SR	1.810392381	91	5	0.883642256	-0.372512182	7.06E-11	3.187584186	88.92666667	2.31	0.920761417	0.709095238
DTMA-146	5	7	7	MexicoSubtropical	2010	Mexico	Late	2010_Late_WW+heat_Mexico	2010_WW+heat_Mexico	WW	2	24	235	27	146	[CML-384XCML-176]F3-107-3-1-1-B-B-B-B-B/CML-312SR	3.730514286	80	2	0.780154856	-0.206321452	0.000336635	5.892911515	77.67333333	2.23	0.86011832	0.649781099
[truncated: 5,835 more rows]
