# Supplementary material for: Effectiveness of Genomic Prediction of Maize Hybrid Performance in Different Breeding Populations and Environments
Source: G3 (Bethesda). 2012 Nov 1;2(11):1427–36. doi: 10.1534/g3.112.003699 (PMC3484673; doi:10.1534/g3.112.003699)
Supplement: Supporting Information [file supp_2.11.1427_FileS1.zip › FileS1/dataFiles/Exp1_phenotypes+h.10-11.txt]

Year	ID	Country	PhenologyGroupOri	Mat	MaturityOri	LocationOri	Loc	LocX	Treatment	Trial	Rep	Block	Plot	Entry	DTMA	Pedigree	Ped	GY	AD	ASI	heritGY	r_GY.AD	p_GY.AD	GYadjM	mAD	mASI	heritAD	heritASI
2010	2010_Early_Mexico_WW	Mexico	Early	Early	Early	Mexico_Early	2010_Early_WW_Mexico	2010_WW_Mexico	WW	m10ww	1	3	23	75	1	[CML444/CML395//DTPWC8F31-4-2-1-6]-2-1-1-1-B*4/CML-312SR	DTMA-1	7.601592381	84	2	0.796036009	0.166874362	0.003747919	7.403343848	79.43333333	2.713333333	0.880141991	0.536586787
2010	2010_Early_Mexico_WW	Mexico	Early	Early	Early	Mexico_Early	2010_Early_WW_Mexico	2010_WW_Mexico	WW	m10ww	2	21	204	75	1	[CML444/CML395//DTPWC8F31-4-2-1-6]-2-1-1-1-B*4/CML-312SR	DTMA-1	7.128510476	83	1	0.796036009	0.166874362	0.003747919	7.403343848	79.43333333	2.713333333	0.880141991	0.536586787
2010	2010_Early(1636)_Mexico_WW	Mexico	Early(1636)	Early	Early	Mexico_Early(1636)	2010_Early_WW+heat_Mexico	2010_WW+heat_Mexico	WW	m10wwl	1	5	42	75	1	[CML444/CML395//DTPWC8F31-4-2-1-6]-2-1-1-1-B*4/CML-312SR	DTMA-1	4.629485714	78	2	0.880485615	-0.215498107	0.000169072	7.460816254	72.87333333	1.68	0.814529362	0.642321995
2010	2010_Early(1636)_Mexico_WW	Mexico	Early(1636)	Early	Early	Mexico_Early(1636)	2010_Early_WW+heat_Mexico	2010_WW+heat_Mexico	WW	m10wwl	2	24	234	75	1	[CML444/CML395//DTPWC8F31-4-2-1-6]-2-1-1-1-B*4/CML-312SR	DTMA-1	8.265904762	75	2	0.880485615	-0.215498107	0.000169072	7.460816254	72.87333333	1.68	0.814529362	0.642321995
2011	2011_Early_Mexico_WW	Mexico	Early	Early	Early	Mexico_Early	2011_Early_WW_Mexico	2011_WW_Mexico	WW	m11ww	1	13	126	75	1	[CML444/CML395//DTPWC8F31-4-2-1-6]-2-1-1-1-B*4/CML-312SR	DTMA-1	7.788190476	89	2	0.622697052	0.01243503	0.830164821	7.211536254	85.38	2.423333333	0.887845127	0.599333159
2011	2011_Early_Mexico_WW	Mexico	Early	Early	Early	Mexico_Early	2011_Early_WW_Mexico	2011_WW_Mexico	WW	m11ww	2	23	228	75	1	[CML444/CML395//DTPWC8F31-4-2-1-6]-2-1-1-1-B*4/CML-312SR	DTMA-1	6.195809524	88	3	0.622697052	0.01243503	0.830164821	7.211536254	85.38	2.423333333	0.887845127	0.599333159
2011	2011_Early2_Mexico_WW	Mexico	Early2	Early	Early	Mexico_Early2	2011_Early_WW+heat_Mexico	2011_WW+heat_Mexico	WW	m11wwl	1	8	79	75	1	[CML444/CML395//DTPWC8F31-4-2-1-6]-2-1-1-1-B*4/CML-312SR	DTMA-1	3.81447619	71	1	0.747075072	-0.196450968	0.000622014	6.320377143	68.25666667	1.916666667	0.871065937	0.684953973
2011	2011_Early2_Mexico_WW	Mexico	Early2	Early	Early	Mexico_Early2	2011_Early_WW+heat_Mexico	2011_WW+heat_Mexico	WW	m11wwl	2	21	207	75	1	[CML444/CML395//DTPWC8F31-4-2-1-6]-2-1-1-1-B*4/CML-312SR	DTMA-1	6.39847619	71	1	0.747075072	-0.196450968	0.000622014	6.320377143	68.25666667	1.916666667	0.871065937	0.684953973
2010	2010_Early_Thailand_WW	Thailand	Early	Early	Early	Thailand_Early	2010_Early_WW_Thailand	2010_WW_Thailand	WW	t10ww	1	14	139	75	1	[CML444/CML395//DTPWC8F31-4-2-1-6]-2-1-1-1-B*4/CML-312SR	DTMA-1	7.905024	55	12	0.750000566	0.074097413	0.200613017	7.225239375	56.36666667	4.922818792	1.68E-07	0.072579235
2010	2010_Early_Thailand_WW	Thailand	Early	Early	Early	Thailand_Early	2010_Early_WW_Thailand	2010_WW_Thailand	WW	t10ww	2	21	205	75	1	[CML444/CML395//DTPWC8F31-4-2-1-6]-2-1-1-1-B*4/CML-312SR	DTMA-1	7.726969905	57	4	0.750000566	0.074097413	0.200613017	7.225239375	56.36666667	4.922818792	1.68E-07	0.072579235
2011	2011_Early_Thailand_WW	Thailand	Early	Early	Early	Thailand_early	2011_Early_WW_Thailand	2011_WW_Thailand	WW	t11ww	1	10	98	75	1	[CML444/CML395//DTPWC8F31-4-2-1-6]-2-1-1-1-B*4/CML-312SR	DTMA-1	7.158765714	59	0	0.772801084	-0.108002697	0.06171739	6.345967229	58.58666667	0.65	0.924855386	0.802649071
2011	2011_Early_Thailand_WW	Thailand	Early	Early	Early	Thailand_early	2011_Early_WW_Thailand	2011_WW_Thailand	WW	t11ww	2	25	244	75	1	[CML444/CML395//DTPWC8F31-4-2-1-6]-2-1-1-1-B*4/CML-312SR	DTMA-1	8.200493714	60	0	0.772801084	-0.108002697	0.06171739	6.345967229	58.58666667	0.65	0.924855386	0.802649071
2010	2010_Early_Mexico_WW	Mexico	Early	Early	Early	Mexico_Early	2010_Early_WW_Mexico	2010_WW_Mexico	WW	m10ww	1	15	141	66	100	P590C7BlancosF156-1-2-1-B-B-BB-B-B-B/CML-312SR	DTMA-100	7.470148571	80	3	0.796036009	0.166874362	0.003747919	7.403343848	79.43333333	2.713333333	0.880141991	0.536586787
2010	2010_Early_Mexico_WW	Mexico	Early	Early	Early	Mexico_Early	2010_Early_WW_Mexico	2010_WW_Mexico	WW	m10ww	2	19	186	66	100	P590C7BlancosF156-1-2-1-B-B-BB-B-B-B/CML-312SR	DTMA-100	8.22855619	81	3	0.796036009	0.166874362	0.003747919	7.403343848	79.43333333	2.713333333	0.880141991	0.536586787
2010	2010_Early(1636)_Mexico_WW	Mexico	Early(1636)	Early	Early	Mexico_Early(1636)	2010_Early_WW+heat_Mexico	2010_WW+heat_Mexico	WW	m10wwl	1	1	5	66	100	P590C7BlancosF156-1-2-1-B-B-BB-B-B-B/CML-312SR	DTMA-100	9.018666667	74	1	0.880485615	-0.215498107	0.000169072	7.460816254	72.87333333	1.68	0.814529362	0.642321995
2010	2010_Early(1636)_Mexico_WW	Mexico	Early(1636)	Early	Early	Mexico_Early(1636)	2010_Early_WW+heat_Mexico	2010_WW+heat_Mexico	WW	m10wwl	2	22	214	66	100	P590C7BlancosF156-1-2-1-B-B-BB-B-B-B/CML-312SR	DTMA-100	8.721904762	75	5	0.880485615	-0.215498107	0.000169072	7.460816254	72.87333333	1.68	0.814529362	0.642321995
2011	2011_Early_Mexico_WW	Mexico	Early	Early	Early	Mexico_Early	2011_Early_WW_Mexico	2011_WW_Mexico	WW	m11ww	1	5	49	66	100	P590C7BlancosF156-1-2-1-B-B-BB-B-B-B/CML-312SR	DTMA-100	8.180495238	90	2	0.622697052	0.01243503	0.830164821	7.211536254	85.38	2.423333333	0.887845127	0.599333159
2011	2011_Early_Mexico_WW	Mexico	Early	Early	Early	Mexico_Early	2011_Early_WW_Mexico	2011_WW_Mexico	WW	m11ww	2	28	271	66	100	P590C7BlancosF156-1-2-1-B-B-BB-B-B-B/CML-312SR	DTMA-100	7.468266667	86	4	0.622697052	0.01243503	0.830164821	7.211536254	85.38	2.423333333	0.887845127	0.599333159
2011	2011_Early2_Mexico_WW	Mexico	Early2	Early	Early	Mexico_Early2	2011_Early_WW+heat_Mexico	2011_WW+heat_Mexico	WW	m11wwl	1	10	93	66	100	P590C7BlancosF156-1-2-1-B-B-BB-B-B-B/CML-312SR	DTMA-100	5.095619048	71	1	0.747075072	-0.196450968	0.000622014	6.320377143	68.25666667	1.916666667	0.871065937	0.684953973
2011	2011_Early2_Mexico_WW	Mexico	Early2	Early	Early	Mexico_Early2	2011_Early_WW+heat_Mexico	2011_WW+heat_Mexico	WW	m11wwl	2	16	151	66	100	P590C7BlancosF156-1-2-1-B-B-BB-B-B-B/CML-312SR	DTMA-100	8.529371429	69	1	0.747075072	-0.196450968	0.000622014	6.320377143	68.25666667	1.916666667	0.871065937	0.684953973
2010	2010_Early_Thailand_WW	Thailand	Early	Early	Early	Thailand_Early	2010_Early_WW_Thailand	2010_WW_Thailand	WW	t10ww	1	1	4	66	100	P590C7BlancosF156-1-2-1-B-B-BB-B-B-B/CML-312SR	DTMA-100	7.983963429	57	4	0.750000566	0.074097413	0.200613017	7.225239375	56.36666667	4.922818792	1.68E-07	0.072579235
2010	2010_Early_Thailand_WW	Thailand	Early	Early	Early	Thailand_Early	2010_Early_WW_Thailand	2010_WW_Thailand	WW	t10ww	2	26	258	66	100	P590C7BlancosF156-1-2-1-B-B-BB-B-B-B/CML-312SR	DTMA-100	7.723946667	56	5	0.750000566	0.074097413	0.200613017	7.225239375	56.36666667	4.922818792	1.68E-07	0.072579235
2011	2011_Early_Thailand_WW	Thailand	Early	Early	Early	Thailand_early	2011_Early_WW_Thailand	2011_WW_Thailand	WW	t11ww	1	15	142	66	100	P590C7BlancosF156-1-2-1-B-B-BB-B-B-B/CML-312SR	DTMA-100	7.147885714	59	1	0.772801084	-0.108002697	0.06171739	6.345967229	58.58666667	0.65	0.924855386	0.802649071
2011	2011_Early_Thailand_WW	Thailand	Early	Early	Early	Thailand_early	2011_Early_WW_Thailand	2011_WW_Thailand	WW	t11ww	2	18	177	66	100	P590C7BlancosF156-1-2-1-B-B-BB-B-B-B/CML-312SR	DTMA-100	6.284038095	60	1	0.772801084	-0.108002697	0.06171739	6.345967229	58.58666667	0.65	0.924855386	0.802649071
2010	2010_Early_Mexico_WW	Mexico	Early	Early	Early	Mexico_Early	2010_Early_WW_Mexico	2010_WW_Mexico	WW	m10ww	1	2	15	71	101	P590C7BlancosF27-1-1-2-B-B-BB-B-B-B/CML-312SR	DTMA-101	8.187733333	79	3	0.796036009	0.166874362	0.003747919	7.403343848	79.43333333	2.713333333	0.880141991	0.536586787
2010	2010_Early_Mexico_WW	Mexico	Early	Early	Early	Mexico_Early	2010_Early_WW_Mexico	2010_WW_Mexico	WW	m10ww	2	27	262	71	101	P590C7BlancosF27-1-1-2-B-B-BB-B-B-B/CML-312SR	DTMA-101	7.240990476	82	2	0.796036009	0.166874362	0.003747919	7.403343848	79.43333333	2.713333333	0.880141991	0.536586787
2010	2010_Early(1636)_Mexico_WW	Mexico	Early(1636)	Early	Early	Mexico_Early(1636)	2010_Early_WW+heat_Mexico	2010_WW+heat_Mexico	WW	m10wwl	1	3	30	71	101	P590C7BlancosF27-1-1-2-B-B-BB-B-B-B/CML-312SR	DTMA-101	9.387809524	72	1	0.880485615	-0.215498107	0.000169072	7.460816254	72.87333333	1.68	0.814529362	0.642321995
2010	2010_Early(1636)_Mexico_WW	Mexico	Early(1636)	Early	Early	Mexico_Early(1636)	2010_Early_WW+heat_Mexico	2010_WW+heat_Mexico	WW	m10wwl	2	18	171	71	101	P590C7BlancosF27-1-1-2-B-B-BB-B-B-B/CML-312SR	DTMA-101	9.988571429	72	1	0.880485615	-0.215498107	0.000169072	7.460816254	72.87333333	1.68	0.814529362	0.642321995
2011	2011_Early_Mexico_WW	Mexico	Early	Early	Early	Mexico_Early	2011_Early_WW_Mexico	2011_WW_Mexico	WW	m11ww	1	10	100	71	101	P590C7BlancosF27-1-1-2-B-B-BB-B-B-B/CML-312SR	DTMA-101	7.846095238	87	2	0.622697052	0.01243503	0.830164821	7.211536254	85.38	2.423333333	0.887845127	0.599333159
2011	2011_Early_Mexico_WW	Mexico	Early	Early	Early	Mexico_Early	2011_Early_WW_Mexico	2011_WW_Mexico	WW	m11ww	2	16	158	71	101	P590C7BlancosF27-1-1-2-B-B-BB-B-B-B/CML-312SR	DTMA-101	9.021561905	87	1	0.622697052	0.01243503	0.830164821	7.211536254	85.38	2.423333333	0.887845127	0.599333159
2011	2011_Early2_Mexico_WW	Mexico	Early2	Early	Early	Mexico_Early2	2011_Early_WW+heat_Mexico	2011_WW+heat_Mexico	WW	m11wwl	1	15	141	71	101	P590C7BlancosF27-1-1-2-B-B-BB-B-B-B/CML-312SR	DTMA-101	4.588952381	72	2	0.747075072	-0.196450968	0.000622014	6.320377143	68.25666667	1.916666667	0.871065937	0.684953973
2011	2011_Early2_Mexico_WW	Mexico	Early2	Early	Early	Mexico_Early2	2011_Early_WW+heat_Mexico	2011_WW+heat_Mexico	WW	m11wwl	2	17	169	71	101	P590C7BlancosF27-1-1-2-B-B-BB-B-B-B/CML-312SR	DTMA-101	3.914361905	71	2	0.747075072	-0.196450968	0.000622014	6.320377143	68.25666667	1.916666667	0.871065937	0.684953973
2010	2010_Early_Thailand_WW	Thailand	Early	Early	Early	Thailand_Early	2010_Early_WW_Thailand	2010_WW_Thailand	WW	t10ww	1	1	6	71	101	P590C7BlancosF27-1-1-2-B-B-BB-B-B-B/CML-312SR	DTMA-101	4.982704762	54	2	0.750000566	0.074097413	0.200613017	7.225239375	56.36666667	4.922818792	1.68E-07	0.072579235
2010	2010_Early_Thailand_WW	Thailand	Early	Early	Early	Thailand_Early	2010_Early_WW_Thailand	2010_WW_Thailand	WW	t10ww	2	16	156	71	101	P590C7BlancosF27-1-1-2-B-B-BB-B-B-B/CML-312SR	DTMA-101	6.859346286	56	3	0.750000566	0.074097413	0.200613017	7.225239375	56.36666667	4.922818792	1.68E-07	0.072579235
2011	2011_Early_Thailand_WW	Thailand	Early	Early	Early	Thailand_early	2011_Early_WW_Thailand	2011_WW_Thailand	WW	t11ww	1	2	20	71	101	P590C7BlancosF27-1-1-2-B-B-BB-B-B-B/CML-312SR	DTMA-101	6.168	62	0	0.772801084	-0.108002697	0.06171739	6.345967229	58.58666667	0.65	0.924855386	0.802649071
2011	2011_Early_Thailand_WW	Thailand	Early	Early	Early	Thailand_early	2011_Early_WW_Thailand	2011_WW_Thailand	WW	t11ww	2	23	223	71	101	P590C7BlancosF27-1-1-2-B-B-BB-B-B-B/CML-312SR	DTMA-101	6.269180952	62	0	0.772801084	-0.108002697	0.06171739	6.345967229	58.58666667	0.65	0.924855386	0.802649071
2010	2010_Early_Mexico_WW	Mexico	Early	Early	Early	Mexico_Early	2010_Early_WW_Mexico	2010_WW_Mexico	WW	m10ww	1	6	60	36	102	P502c2-185-3-4-1-3-B-1-BxCML311/CML321xMBRC1BcF114-1-1-1-B-B-B-B-1-1-B-B-B-B-B-B/CML-312SR	DTMA-102	5.689142857	81	3	0.796036009	0.166874362	0.003747919	7.403343848	79.43333333	2.713333333	0.880141991	0.536586787
2010	2010_Early_Mexico_WW	Mexico	Early	Early	Early	Mexico_Early	2010_Early_WW_Mexico	2010_WW_Mexico	WW	m10ww	2	28	272	36	102	P502c2-185-3-4-1-3-B-1-BxCML311/CML321xMBRC1BcF114-1-1-1-B-B-B-B-1-1-B-B-B-B-B-B/CML-312SR	DTMA-102	8.016914286	77	4	0.796036009	0.166874362	0.003747919	7.403343848	79.43333333	2.713333333	0.880141991	0.536586787
2010	2010_Early(1636)_Mexico_WW	Mexico	Early(1636)	Early	Early	Mexico_Early(1636)	2010_Early_WW+heat_Mexico	2010_WW+heat_Mexico	WW	m10wwl	1	15	142	36	102	P502c2-185-3-4-1-3-B-1-BxCML311/CML321xMBRC1BcF114-1-1-1-B-B-B-B-1-1-B-B-B-B-B-B/CML-312SR	DTMA-102	8.946285714	71	2	0.880485615	-0.215498107	0.000169072	7.460816254	72.87333333	1.68	0.814529362	0.642321995
2010	2010_Early(1636)_Mexico_WW	Mexico	Early(1636)	Early	Early	Mexico_Early(1636)	2010_Early_WW+heat_Mexico	2010_WW+heat_Mexico	WW	m10wwl	2	28	271	36	102	P502c2-185-3-4-1-3-B-1-BxCML311/CML321xMBRC1BcF114-1-1-1-B-B-B-B-1-1-B-B-B-B-B-B/CML-312SR	DTMA-102	8.543847619	71	3	0.880485615	-0.215498107	0.000169072	7.460816254	72.87333333	1.68	0.814529362	0.642321995
2011	2011_Early_Mexico_WW	Mexico	Early	Early	Early	Mexico_Early	2011_Early_WW_Mexico	2011_WW_Mexico	WW	m11ww	1	14	139	36	102	P502c2-185-3-4-1-3-B-1-BxCML311/CML321xMBRC1BcF114-1-1-1-B-B-B-B-1-1-B-B-B-B-B-B/CML-312SR	DTMA-102	7.275733333	83	4	0.622697052	0.01243503	0.830164821	7.211536254	85.38	2.423333333	0.887845127	0.599333159
2011	2011_Early_Mexico_WW	Mexico	Early	Early	Early	Mexico_Early	2011_Early_WW_Mexico	2011_WW_Mexico	WW	m11ww	2	16	154	36	102	P502c2-185-3-4-1-3-B-1-BxCML311/CML321xMBRC1BcF114-1-1-1-B-B-B-B-1-1-B-B-B-B-B-B/CML-312SR	DTMA-102	7.081752381	82	5	0.622697052	0.01243503	0.830164821	7.211536254	85.38	2.423333333	0.887845127	0.599333159
2011	2011_Early2_Mexico_WW	Mexico	Early2	Early	Early	Mexico_Early2	2011_Early_WW+heat_Mexico	2011_WW+heat_Mexico	WW	m11wwl	1	1	8	36	102	P502c2-185-3-4-1-3-B-1-BxCML311/CML321xMBRC1BcF114-1-1-1-B-B-B-B-1-1-B-B-B-B-B-B/CML-312SR	DTMA-102	6.265295238	66	4	0.747075072	-0.196450968	0.000622014	6.320377143	68.25666667	1.916666667	0.871065937	0.684953973
2011	2011_Early2_Mexico_WW	Mexico	Early2	Early	Early	Mexico_Early2	2011_Early_WW+heat_Mexico	2011_WW+heat_Mexico	WW	m11wwl	2	30	297	36	102	P502c2-185-3-4-1-3-B-1-BxCML311/CML321xMBRC1BcF114-1-1-1-B-B-B-B-1-1-B-B-B-B-B-B/CML-312SR	DTMA-102	8.506209524	65	3	0.747075072	-0.196450968	0.000622014	6.320377143	68.25666667	1.916666667	0.871065937	0.684953973
2010	2010_Early_Thailand_WW	Thailand	Early	Early	Early	Thailand_Early	2010_Early_WW_Thailand	2010_WW_Thailand	WW	t10ww	1	1	2	36	102	P502c2-185-3-4-1-3-B-1-BxCML311/CML321xMBRC1BcF114-1-1-1-B-B-B-B-1-1-B-B-B-B-B-B/CML-312SR	DTMA-102	7.148373333	56	3	0.750000566	0.074097413	0.200613017	7.225239375	56.36666667	4.922818792	1.68E-07	0.072579235
2010	2010_Early_Thailand_WW	Thailand	Early	Early	Early	Thailand_Early	2010_Early_WW_Thailand	2010_WW_Thailand	WW	t10ww	2	17	167	36	102	P502c2-185-3-4-1-3-B-1-BxCML311/CML321xMBRC1BcF114-1-1-1-B-B-B-B-1-1-B-B-B-B-B-B/CML-312SR	DTMA-102	6.575146667	59	0	0.750000566	0.074097413	0.200613017	7.225239375	56.36666667	4.922818792	1.68E-07	0.072579235
2011	2011_Early_Thailand_WW	Thailand	Early	Early	Early	Thailand_early	2011_Early_WW_Thailand	2011_WW_Thailand	WW	t11ww	1	8	75	36	102	P502c2-185-3-4-1-3-B-1-BxCML311/CML321xMBRC1BcF114-1-1-1-B-B-B-B-1-1-B-B-B-B-B-B/CML-312SR	DTMA-102	5.937371429	57	3	0.772801084	-0.108002697	0.06171739	6.345967229	58.58666667	0.65	0.924855386	0.802649071
2011	2011_Early_Thailand_WW	Thailand	Early	Early	Early	Thailand_early	2011_Early_WW_Thailand	2011_WW_Thailand	WW	t11ww	2	29	287	36	102	P502c2-185-3-4-1-3-B-1-BxCML311/CML321xMBRC1BcF114-1-1-1-B-B-B-B-1-1-B-B-B-B-B-B/CML-312SR	DTMA-102	6.884047238	56	3	0.772801084	-0.108002697	0.06171739	6.345967229	58.58666667	0.65	0.924855386	0.802649071
2010	2010_Early_Mexico_WW	Mexico	Early	Early	Early	Mexico_Early	2010_Early_WW_Mexico	2010_WW_Mexico	WW	m10ww	1	4	35	13	105	[G16SeqC1F47-2-1-2-1-BBBB-B-xP84c1F27-4-1-6-B-5-B]F23-1-3-1-1x[KILIMAST94A]-30/MSV-03-2-10-B-1-B-B-xP84c1F27-4-1-6-B-5-B]-2-1-B/CML395]-1-1-B-B/CML-312SR	DTMA-105	5.73648	81	5	0.796036009	0.166874362	0.003747919	7.403343848	79.43333333	2.713333333	0.880141991	0.536586787
2010	2010_Early_Mexico_WW	Mexico	Early	Early	Early	Mexico_Early	2010_Early_WW_Mexico	2010_WW_Mexico	WW	m10ww	2	26	252	13	105	[G16SeqC1F47-2-1-2-1-BBBB-B-xP84c1F27-4-1-6-B-5-B]F23-1-3-1-1x[KILIMAST94A]-30/MSV-03-2-10-B-1-B-B-xP84c1F27-4-1-6-B-5-B]-2-1-B/CML395]-1-1-B-B/CML-312SR	DTMA-105	6.00327619	81	3	0.796036009	0.166874362	0.003747919	7.403343848	79.43333333	2.713333333	0.880141991	0.536586787
2010	2010_Early(1636)_Mexico_WW	Mexico	Early(1636)	Early	Early	Mexico_Early(1636)	2010_Early_WW+heat_Mexico	2010_WW+heat_Mexico	WW	m10wwl	1	2	12	13	105	[G16SeqC1F47-2-1-2-1-BBBB-B-xP84c1F27-4-1-6-B-5-B]F23-1-3-1-1x[KILIMAST94A]-30/MSV-03-2-10-B-1-B-B-xP84c1F27-4-1-6-B-5-B]-2-1-B/CML395]-1-1-B-B/CML-312SR	DTMA-105	3.333866667	72	3	0.880485615	-0.215498107	0.000169072	7.460816254	72.87333333	1.68	0.814529362	0.642321995
2010	2010_Early(1636)_Mexico_WW	Mexico	Early(1636)	Early	Early	Mexico_Early(1636)	2010_Early_WW+heat_Mexico	2010_WW+heat_Mexico	WW	m10wwl	2	23	225	13	105	[G16SeqC1F47-2-1-2-1-BBBB-B-xP84c1F27-4-1-6-B-5-B]F23-1-3-1-1x[KILIMAST94A]-30/MSV-03-2-10-B-1-B-B-xP84c1F27-4-1-6-B-5-B]-2-1-B/CML395]-1-1-B-B/CML-312SR	DTMA-105	3.889752381	71	2	0.880485615	-0.215498107	0.000169072	7.460816254	72.87333333	1.68	0.814529362	0.642321995
2011	2011_Early_Mexico_WW	Mexico	Early	Early	Early	Mexico_Early	2011_Early_WW_Mexico	2011_WW_Mexico	WW	m11ww	1	3	27	13	105	[G16SeqC1F47-2-1-2-1-BBBB-B-xP84c1F27-4-1-6-B-5-B]F23-1-3-1-1x[KILIMAST94A]-30/MSV-03-2-10-B-1-B-B-xP84c1F27-4-1-6-B-5-B]-2-1-B/CML395]-1-1-B-B/CML-312SR	DTMA-105	7.003580952	82	2	0.622697052	0.01243503	0.830164821	7.211536254	85.38	2.423333333	0.887845127	0.599333159
2011	2011_Early_Mexico_WW	Mexico	Early	Early	Early	Mexico_Early	2011_Early_WW_Mexico	2011_WW_Mexico	WW	m11ww	2	29	286	13	105	[G16SeqC1F47-2-1-2-1-BBBB-B-xP84c1F27-4-1-6-B-5-B]F23-1-3-1-1x[KILIMAST94A]-30/MSV-03-2-10-B-1-B-B-xP84c1F27-4-1-6-B-5-B]-2-1-B/CML395]-1-1-B-B/CML-312SR	DTMA-105	5.637028571	83	3	0.622697052	0.01243503	0.830164821	7.211536254	85.38	2.423333333	0.887845127	0.599333159
2011	2011_Early2_Mexico_WW	Mexico	Early2	Early	Early	Mexico_Early2	2011_Early_WW+heat_Mexico	2011_WW+heat_Mexico	WW	m11wwl	1	4	32	13	105	[G16SeqC1F47-2-1-2-1-BBBB-B-xP84c1F27-4-1-6-B-5-B]F23-1-3-1-1x[KILIMAST94A]-30/MSV-03-2-10-B-1-B-B-xP84c1F27-4-1-6-B-5-B]-2-1-B/CML395]-1-1-B-B/CML-312SR	DTMA-105	3.956342857	68	2	0.747075072	-0.196450968	0.000622014	6.320377143	68.25666667	1.916666667	0.871065937	0.684953973
2011	2011_Early2_Mexico_WW	Mexico	Early2	Early	Early	Mexico_Early2	2011_Early_WW+heat_Mexico	2011_WW+heat_Mexico	WW	m11wwl	2	16	152	13	105	[G16SeqC1F47-2-1-2-1-BBBB-B-xP84c1F27-4-1-6-B-5-B]F23-1-3-1-1x[KILIMAST94A]-30/MSV-03-2-10-B-1-B-B-xP84c1F27-4-1-6-B-5-B]-2-1-B/CML395]-1-1-B-B/CML-312SR	DTMA-105	4.872685714	66	3	0.747075072	-0.196450968	0.000622014	6.320377143	68.25666667	1.916666667	0.871065937	0.684953973
2010	2010_Early_Thailand_WW	Thailand	Early	Early	Early	Thailand_Early	2010_Early_WW_Thailand	2010_WW_Thailand	WW	t10ww	1	7	68	13	105	[G16SeqC1F47-2-1-2-1-BBBB-B-xP84c1F27-4-1-6-B-5-B]F23-1-3-1-1x[KILIMAST94A]-30/MSV-03-2-10-B-1-B-B-xP84c1F27-4-1-6-B-5-B]-2-1-B/CML395]-1-1-B-B/CML-312SR	DTMA-105	7.301705143	57	3	0.750000566	0.074097413	0.200613017	7.225239375	56.36666667	4.922818792	1.68E-07	0.072579235
2010	2010_Early_Thailand_WW	Thailand	Early	Early	Early	Thailand_Early	2010_Early_WW_Thailand	2010_WW_Thailand	WW	t10ww	2	18	173	13	105	[G16SeqC1F47-2-1-2-1-BBBB-B-xP84c1F27-4-1-6-B-5-B]F23-1-3-1-1x[KILIMAST94A]-30/MSV-03-2-10-B-1-B-B-xP84c1F27-4-1-6-B-5-B]-2-1-B/CML395]-1-1-B-B/CML-312SR	DTMA-105	5.918531048	57	8	0.750000566	0.074097413	0.200613017	7.225239375	56.36666667	4.922818792	1.68E-07	0.072579235
2011	2011_Early_Thailand_WW	Thailand	Early	Early	Early	Thailand_early	2011_Early_WW_Thailand	2011_WW_Thailand	WW	t11ww	1	14	139	13	105	[G16SeqC1F47-2-1-2-1-BBBB-B-xP84c1F27-4-1-6-B-5-B]F23-1-3-1-1x[KILIMAST94A]-30/MSV-03-2-10-B-1-B-B-xP84c1F27-4-1-6-B-5-B]-2-1-B/CML395]-1-1-B-B/CML-312SR	DTMA-105	5.307075048	56	2	0.772801084	-0.108002697	0.06171739	6.345967229	58.58666667	0.65	0.924855386	0.802649071
2011	2011_Early_Thailand_WW	Thailand	Early	Early	Early	Thailand_early	2011_Early_WW_Thailand	2011_WW_Thailand	WW	t11ww	2	16	160	13	105	[G16SeqC1F47-2-1-2-1-BBBB-B-xP84c1F27-4-1-6-B-5-B]F23-1-3-1-1x[KILIMAST94A]-30/MSV-03-2-10-B-1-B-B-xP84c1F27-4-1-6-B-5-B]-2-1-B/CML395]-1-1-B-B/CML-312SR	DTMA-105	4.951552	57	1	0.772801084	-0.108002697	0.06171739	6.345967229	58.58666667	0.65	0.924855386	0.802649071
2010	2010_Early_Mexico_WW	Mexico	Early	Early	Early	Mexico_Early	2010_Early_WW_Mexico	2010_WW_Mexico	WW	m10ww	1	1	7	1	107	[MBRC6BcF395-1-B-.-2-2-B-B-B-B-B/CML312SR]-1-1-B-B/CML-312SR	DTMA-107	7.791085714	76	5	0.796036009	0.166874362	0.003747919	7.403343848	79.43333333	2.713333333	0.880141991	0.536586787
2010	2010_Early_Mexico_WW	Mexico	Early	Early	Early	Mexico_Early	2010_Early_WW_Mexico	2010_WW_Mexico	WW	m10ww	2	22	216	1	107	[MBRC6BcF395-1-B-.-2-2-B-B-B-B-B/CML312SR]-1-1-B-B/CML-312SR	DTMA-107	7.698438095	77	4	0.796036009	0.166874362	0.003747919	7.403343848	79.43333333	2.713333333	0.880141991	0.536586787
2010	2010_Early(1636)_Mexico_WW	Mexico	Early(1636)	Early	Early	Mexico_Early(1636)	2010_Early_WW+heat_Mexico	2010_WW+heat_Mexico	WW	m10wwl	1	14	132	1	107	[MBRC6BcF395-1-B-.-2-2-B-B-B-B-B/CML312SR]-1-1-B-B/CML-312SR	DTMA-107	8.506209524	73	0	0.880485615	-0.215498107	0.000169072	7.460816254	72.87333333	1.68	0.814529362	0.642321995
2010	2010_Early(1636)_Mexico_WW	Mexico	Early(1636)	Early	Early	Mexico_Early(1636)	2010_Early_WW+heat_Mexico	2010_WW+heat_Mexico	WW	m10wwl	2	19	184	1	107	[MBRC6BcF395-1-B-.-2-2-B-B-B-B-B/CML312SR]-1-1-B-B/CML-312SR	DTMA-107	8.22247619	71	1	0.880485615	-0.215498107	0.000169072	7.460816254	72.87333333	1.68	0.814529362	0.642321995
2011	2011_Early_Mexico_WW	Mexico	Early	Early	Early	Mexico_Early	2011_Early_WW_Mexico	2011_WW_Mexico	WW	m11ww	1	7	63	1	107	[MBRC6BcF395-1-B-.-2-2-B-B-B-B-B/CML312SR]-1-1-B-B/CML-312SR	DTMA-107	7.834514286	82	4	0.622697052	0.01243503	0.830164821	7.211536254	85.38	2.423333333	0.887845127	0.599333159
2011	2011_Early_Mexico_WW	Mexico	Early	Early	Early	Mexico_Early	2011_Early_WW_Mexico	2011_WW_Mexico	WW	m11ww	2	30	299	1	107	[MBRC6BcF395-1-B-.-2-2-B-B-B-B-B/CML312SR]-1-1-B-B/CML-312SR	DTMA-107	6.230552381	82	3	0.622697052	0.01243503	0.830164821	7.211536254	85.38	2.423333333	0.887845127	0.599333159
2011	2011_Early2_Mexico_WW	Mexico	Early2	Early	Early	Mexico_Early2	2011_Early_WW+heat_Mexico	2011_WW+heat_Mexico	WW	m11wwl	1	5	48	1	107	[MBRC6BcF395-1-B-.-2-2-B-B-B-B-B/CML312SR]-1-1-B-B/CML-312SR	DTMA-107	7.070171429	69	2	0.747075072	-0.196450968	0.000622014	6.320377143	68.25666667	1.916666667	0.871065937	0.684953973
2011	2011_Early2_Mexico_WW	Mexico	Early2	Early	Early	Mexico_Early2	2011_Early_WW+heat_Mexico	2011_WW+heat_Mexico	WW	m11wwl	2	16	153	1	107	[MBRC6BcF395-1-B-.-2-2-B-B-B-B-B/CML312SR]-1-1-B-B/CML-312SR	DTMA-107	8.077714286	63	3	0.747075072	-0.196450968	0.000622014	6.320377143	68.25666667	1.916666667	0.871065937	0.684953973
2010	2010_Early_Thailand_WW	Thailand	Early	Early	Early	Thailand_Early	2010_Early_WW_Thailand	2010_WW_Thailand	WW	t10ww	1	15	145	1	107	[MBRC6BcF395-1-B-.-2-2-B-B-B-B-B/CML312SR]-1-1-B-B/CML-312SR	DTMA-107	6.629610667	54	4	0.750000566	0.074097413	0.200613017	7.225239375	56.36666667	4.922818792	1.68E-07	0.072579235
2010	2010_Early_Thailand_WW	Thailand	Early	Early	Early	Thailand_Early	2010_Early_WW_Thailand	2010_WW_Thailand	WW	t10ww	2	29	282	1	107	[MBRC6BcF395-1-B-.-2-2-B-B-B-B-B/CML312SR]-1-1-B-B/CML-312SR	DTMA-107	7.817532952	55	3	0.750000566	0.074097413	0.200613017	7.225239375	56.36666667	4.922818792	1.68E-07	0.072579235
2011	2011_Early_Thailand_WW	Thailand	Early	Early	Early	Thailand_early	2011_Early_WW_Thailand	2011_WW_Thailand	WW	t11ww	1	2	17	1	107	[MBRC6BcF395-1-B-.-2-2-B-B-B-B-B/CML312SR]-1-1-B-B/CML-312SR	DTMA-107	6.798893714	57	2	0.772801084	-0.108002697	0.06171739	6.345967229	58.58666667	0.65	0.924855386	0.802649071
2011	2011_Early_Thailand_WW	Thailand	Early	Early	Early	Thailand_early	2011_Early_WW_Thailand	2011_WW_Thailand	WW	t11ww	2	21	208	1	107	[MBRC6BcF395-1-B-.-2-2-B-B-B-B-B/CML312SR]-1-1-B-B/CML-312SR	DTMA-107	6.534826667	56	0	0.772801084	-0.108002697	0.06171739	6.345967229	58.58666667	0.65	0.924855386	0.802649071
2010	2010_Early_Mexico_WW	Mexico	Early	Early	Early	Mexico_Early	2010_Early_WW_Mexico	2010_WW_Mexico	WW	m10ww	1	6	55	63	109	[M37W/ZM607.bF37sr-2-3sr-6-2-X]-8-2-X-1-BB-B-xP84c1F27-4-3-3-B-1-B]F29-1-1-1-7x[KILIMAST94A]-30/MSV-03-2-10-B-1-B-B-xP84c1F27-4-1-6-B-5-B]-1-3-B/CML312SR]-1-1-B-B/CML-312SR	DTMA-109	4.626590476	81	6	0.796036009	0.166874362	0.003747919	7.403343848	79.43333333	2.713333333	0.880141991	0.536586787
2010	2010_Early_Mexico_WW	Mexico	Early	Early	Early	Mexico_Early	2010_Early_WW_Mexico	2010_WW_Mexico	WW	m10ww	2	22	215	63	109	[M37W/ZM607.bF37sr-2-3sr-6-2-X]-8-2-X-1-BB-B-xP84c1F27-4-3-3-B-1-B]F29-1-1-1-7x[KILIMAST94A]-30/MSV-03-2-10-B-1-B-B-xP84c1F27-4-1-6-B-5-B]-1-3-B/CML312SR]-1-1-B-B/CML-312SR	DTMA-109	4.945066667	82	4	0.796036009	0.166874362	0.003747919	7.403343848	79.43333333	2.713333333	0.880141991	0.536586787
2010	2010_Early(1636)_Mexico_WW	Mexico	Early(1636)	Early	Early	Mexico_Early(1636)	2010_Early_WW+heat_Mexico	2010_WW+heat_Mexico	WW	m10wwl	1	10	93	63	109	[M37W/ZM607.bF37sr-2-3sr-6-2-X]-8-2-X-1-BB-B-xP84c1F27-4-3-3-B-1-B]F29-1-1-1-7x[KILIMAST94A]-30/MSV-03-2-10-B-1-B-B-xP84c1F27-4-1-6-B-5-B]-1-3-B/CML312SR]-1-1-B-B/CML-312SR	DTMA-109	2.914057143	75	3	0.880485615	-0.215498107	0.000169072	7.460816254	72.87333333	1.68	0.814529362	0.642321995
2010	2010_Early(1636)_Mexico_WW	Mexico	Early(1636)	Early	Early	Mexico_Early(1636)	2010_Early_WW+heat_Mexico	2010_WW+heat_Mexico	WW	m10wwl	2	22	212	63	109	[M37W/ZM607.bF37sr-2-3sr-6-2-X]-8-2-X-1-BB-B-xP84c1F27-4-3-3-B-1-B]F29-1-1-1-7x[KILIMAST94A]-30/MSV-03-2-10-B-1-B-B-xP84c1F27-4-1-6-B-5-B]-1-3-B/CML312SR]-1-1-B-B/CML-312SR	DTMA-109	4.542628571	75	3	0.880485615	-0.215498107	0.000169072	7.460816254	72.87333333	1.68	0.814529362	0.642321995
2011	2011_Early_Mexico_WW	Mexico	Early	Early	Early	Mexico_Early	2011_Early_WW_Mexico	2011_WW_Mexico	WW	m11ww	1	9	88	63	109	[M37W/ZM607.bF37sr-2-3sr-6-2-X]-8-2-X-1-BB-B-xP84c1F27-4-3-3-B-1-B]F29-1-1-1-7x[KILIMAST94A]-30/MSV-03-2-10-B-1-B-B-xP84c1F27-4-1-6-B-5-B]-1-3-B/CML312SR]-1-1-B-B/CML-312SR	DTMA-109	5.331580952	86	4	0.622697052	0.01243503	0.830164821	7.211536254	85.38	2.423333333	0.887845127	0.599333159
2011	2011_Early_Mexico_WW	Mexico	Early	Early	Early	Mexico_Early	2011_Early_WW_Mexico	2011_WW_Mexico	WW	m11ww	2	25	243	63	109	[M37W/ZM607.bF37sr-2-3sr-6-2-X]-8-2-X-1-BB-B-xP84c1F27-4-3-3-B-1-B]F29-1-1-1-7x[KILIMAST94A]-30/MSV-03-2-10-B-1-B-B-xP84c1F27-4-1-6-B-5-B]-1-3-B/CML312SR]-1-1-B-B/CML-312SR	DTMA-109	4.352990476	86	4	0.622697052	0.01243503	0.830164821	7.211536254	85.38	2.423333333	0.887845127	0.599333159
2011	2011_Early2_Mexico_WW	Mexico	Early2	Early	Early	Mexico_Early2	2011_Early_WW+heat_Mexico	2011_WW+heat_Mexico	WW	m11wwl	1	3	25	63	109	[M37W/ZM607.bF37sr-2-3sr-6-2-X]-8-2-X-1-BB-B-xP84c1F27-4-3-3-B-1-B]F29-1-1-1-7x[KILIMAST94A]-30/MSV-03-2-10-B-1-B-B-xP84c1F27-4-1-6-B-5-B]-1-3-B/CML312SR]-1-1-B-B/CML-312SR	DTMA-109	2.494247619	67	7	0.747075072	-0.196450968	0.000622014	6.320377143	68.25666667	1.916666667	0.871065937	0.684953973
2011	2011_Early2_Mexico_WW	Mexico	Early2	Early	Early	Mexico_Early2	2011_Early_WW+heat_Mexico	2011_WW+heat_Mexico	WW	m11wwl	2	29	290	63	109	[M37W/ZM607.bF37sr-2-3sr-6-2-X]-8-2-X-1-BB-B-xP84c1F27-4-3-3-B-1-B]F29-1-1-1-7x[KILIMAST94A]-30/MSV-03-2-10-B-1-B-B-xP84c1F27-4-1-6-B-5-B]-1-3-B/CML312SR]-1-1-B-B/CML-312SR	DTMA-109	1.757409524	67	6	0.747075072	-0.196450968	0.000622014	6.320377143	68.25666667	1.916666667	0.871065937	0.684953973
2010	2010_Early_Thailand_WW	Thailand	Early	Early	Early	Thailand_Early	2010_Early_WW_Thailand	2010_WW_Thailand	WW	t10ww	1	7	61	63	109	[M37W/ZM607.bF37sr-2-3sr-6-2-X]-8-2-X-1-BB-B-xP84c1F27-4-3-3-B-1-B]F29-1-1-1-7x[KILIMAST94A]-30/MSV-03-2-10-B-1-B-B-xP84c1F27-4-1-6-B-5-B]-1-3-B/CML312SR]-1-1-B-B/CML-312SR	DTMA-109	3.23712	54	8	0.750000566	0.074097413	0.200613017	7.225239375	56.36666667	4.922818792	1.68E-07	0.072579235
2010	2010_Early_Thailand_WW	Thailand	Early	Early	Early	Thailand_Early	2010_Early_WW_Thailand	2010_WW_Thailand	WW	t10ww	2	23	226	63	109	[M37W/ZM607.bF37sr-2-3sr-6-2-X]-8-2-X-1-BB-B-xP84c1F27-4-3-3-B-1-B]F29-1-1-1-7x[KILIMAST94A]-30/MSV-03-2-10-B-1-B-B-xP84c1F27-4-1-6-B-5-B]-1-3-B/CML312SR]-1-1-B-B/CML-312SR	DTMA-109	3.073097143	56	6	0.750000566	0.074097413	0.200613017	7.225239375	56.36666667	4.922818792	1.68E-07	0.072579235
2011	2011_Early_Thailand_WW	Thailand	Early	Early	Early	Thailand_early	2011_Early_WW_Thailand	2011_WW_Thailand	WW	t11ww	1	1	1	63	109	[M37W/ZM607.bF37sr-2-3sr-6-2-X]-8-2-X-1-BB-B-xP84c1F27-4-3-3-B-1-B]F29-1-1-1-7x[KILIMAST94A]-30/MSV-03-2-10-B-1-B-B-xP84c1F27-4-1-6-B-5-B]-1-3-B/CML312SR]-1-1-B-B/CML-312SR	DTMA-109	2.747867429	59	2	0.772801084	-0.108002697	0.06171739	6.345967229	58.58666667	0.65	0.924855386	0.802649071
2011	2011_Early_Thailand_WW	Thailand	Early	Early	Early	Thailand_early	2011_Early_WW_Thailand	2011_WW_Thailand	WW	t11ww	2	20	193	63	109	[M37W/ZM607.bF37sr-2-3sr-6-2-X]-8-2-X-1-BB-B-xP84c1F27-4-3-3-B-1-B]F29-1-1-1-7x[KILIMAST94A]-30/MSV-03-2-10-B-1-B-B-xP84c1F27-4-1-6-B-5-B]-1-3-B/CML312SR]-1-1-B-B/CML-312SR	DTMA-109	4.751868952	59	1	0.772801084	-0.108002697	0.06171739	6.345967229	58.58666667	0.65	0.924855386	0.802649071
2010	2010_Early_Mexico_WW	Mexico	Early	Early	Early	Mexico_Early	2010_Early_WW_Mexico	2010_WW_Mexico	WW	m10ww	1	9	82	29	11	CIMCALI8843/S9243-BB-.-B-5-1-BB-4-1-3/CML-312SR	DTMA-11	7.047009524	83	3	0.796036009	0.166874362	0.003747919	7.403343848	79.43333333	2.713333333	0.880141991	0.536586787
2010	2010_Early_Mexico_WW	Mexico	Early	Early	Early	Mexico_Early	2010_Early_WW_Mexico	2010_WW_Mexico	WW	m10ww	2	22	211	29	11	CIMCALI8843/S9243-BB-.-B-5-1-BB-4-1-3/CML-312SR	DTMA-11	7.232304762	84	-1	0.796036009	0.166874362	0.003747919	7.403343848	79.43333333	2.713333333	0.880141991	0.536586787
2010	2010_Early(1636)_Mexico_WW	Mexico	Early(1636)	Early	Early	Mexico_Early(1636)	2010_Early_WW+heat_Mexico	2010_WW+heat_Mexico	WW	m10wwl	1	10	100	29	11	CIMCALI8843/S9243-BB-.-B-5-1-BB-4-1-3/CML-312SR	DTMA-11	7.582628571	77	2	0.880485615	-0.215498107	0.000169072	7.460816254	72.87333333	1.68	0.814529362	0.642321995
2010	2010_Early(1636)_Mexico_WW	Mexico	Early(1636)	Early	Early	Mexico_Early(1636)	2010_Early_WW+heat_Mexico	2010_WW+heat_Mexico	WW	m10wwl	2	30	299	29	11	CIMCALI8843/S9243-BB-.-B-5-1-BB-4-1-3/CML-312SR	DTMA-11	6.650361905	77	3	0.880485615	-0.215498107	0.000169072	7.460816254	72.87333333	1.68	0.814529362	0.642321995
2011	2011_Early_Mexico_WW	Mexico	Early	Early	Early	Mexico_Early	2011_Early_WW_Mexico	2011_WW_Mexico	WW	m11ww	1	3	28	29	11	CIMCALI8843/S9243-BB-.-B-5-1-BB-4-1-3/CML-312SR	DTMA-11	10.11306667	87	2	0.622697052	0.01243503	0.830164821	7.211536254	85.38	2.423333333	0.887845127	0.599333159
2011	2011_Early_Mexico_WW	Mexico	Early	Early	Early	Mexico_Early	2011_Early_WW_Mexico	2011_WW_Mexico	WW	m11ww	2	25	241	29	11	CIMCALI8843/S9243-BB-.-B-5-1-BB-4-1-3/CML-312SR	DTMA-11	7.685409524	85	2	0.622697052	0.01243503	0.830164821	7.211536254	85.38	2.423333333	0.887845127	0.599333159
2011	2011_Early2_Mexico_WW	Mexico	Early2	Early	Early	Mexico_Early2	2011_Early_WW+heat_Mexico	2011_WW+heat_Mexico	WW	m11wwl	1	13	128	29	11	CIMCALI8843/S9243-BB-.-B-5-1-BB-4-1-3/CML-312SR	DTMA-11	6.986209524	72	5	0.747075072	-0.196450968	0.000622014	6.320377143	68.25666667	1.916666667	0.871065937	0.684953973
2011	2011_Early2_Mexico_WW	Mexico	Early2	Early	Early	Mexico_Early2	2011_Early_WW+heat_Mexico	2011_WW+heat_Mexico	WW	m11wwl	2	26	257	29	11	CIMCALI8843/S9243-BB-.-B-5-1-BB-4-1-3/CML-312SR	DTMA-11	7.2352	71	1	0.747075072	-0.196450968	0.000622014	6.320377143	68.25666667	1.916666667	0.871065937	0.684953973
2010	2010_Early_Thailand_WW	Thailand	Early	Early	Early	Thailand_Early	2010_Early_WW_Thailand	2010_WW_Thailand	WW	t10ww	1	13	129	29	11	CIMCALI8843/S9243-BB-.-B-5-1-BB-4-1-3/CML-312SR	DTMA-11	6.863664762	56	7	0.750000566	0.074097413	0.200613017	7.225239375	56.36666667	4.922818792	1.68E-07	0.072579235
2010	2010_Early_Thailand_WW	Thailand	Early	Early	Early	Thailand_Early	2010_Early_WW_Thailand	2010_WW_Thailand	WW	t10ww	2	28	272	29	11	CIMCALI8843/S9243-BB-.-B-5-1-BB-4-1-3/CML-312SR	DTMA-11	6.247131429	57	4	0.750000566	0.074097413	0.200613017	7.225239375	56.36666667	4.922818792	1.68E-07	0.072579235
2011	2011_Early_Thailand_WW	Thailand	Early	Early	Early	Thailand_early	2011_Early_WW_Thailand	2011_WW_Thailand	WW	t11ww	1	14	132	29	11	CIMCALI8843/S9243-BB-.-B-5-1-BB-4-1-3/CML-312SR	DTMA-11	7.234121143	60	2	0.772801084	-0.108002697	0.06171739	6.345967229	58.58666667	0.65	0.924855386	0.802649071
2011	2011_Early_Thailand_WW	Thailand	Early	Early	Early	Thailand_early	2011_Early_WW_Thailand	2011_WW_Thailand	WW	t11ww	2	19	181	29	11	CIMCALI8843/S9243-BB-.-B-5-1-BB-4-1-3/CML-312SR	DTMA-11	5.278406095	62	0	0.772801084	-0.108002697	0.06171739	6.345967229	58.58666667	0.65	0.924855386	0.802649071
2010	2010_Early_Mexico_WW	Mexico	Early	Early	Early	Mexico_Early	2010_Early_WW_Mexico	2010_WW_Mexico	WW	m10ww	1	4	32	104	111	[[KILIMAST94A]-30/MSV-03-1-10-B-1-B-B-1xP84c1F27-4-1-6-B-5-B]F8-3-2-2-1xG16SeqC1F47-2-1-2-1-BBBB-B-xP84c1F26-2-2-6-B-3-B]-3-1-B/CML395]-1-1-B-B/CML-312SR	DTMA-111	7.223619048	79	4	0.796036009	0.166874362	0.003747919	7.403343848	79.43333333	2.713333333	0.880141991	0.536586787
2010	2010_Early_Mexico_WW	Mexico	Early	Early	Early	Mexico_Early	2010_Early_WW_Mexico	2010_WW_Mexico	WW	m10ww	2	18	176	104	111	[[KILIMAST94A]-30/MSV-03-1-10-B-1-B-B-1xP84c1F27-4-1-6-B-5-B]F8-3-2-2-1xG16SeqC1F47-2-1-2-1-BBBB-B-xP84c1F26-2-2-6-B-3-B]-3-1-B/CML395]-1-1-B-B/CML-312SR	DTMA-111	7.246780952	79	4	0.796036009	0.166874362	0.003747919	7.403343848	79.43333333	2.713333333	0.880141991	0.536586787
2010	2010_Early(1636)_Mexico_WW	Mexico	Early(1636)	Early	Early	Mexico_Early(1636)	2010_Early_WW+heat_Mexico	2010_WW+heat_Mexico	WW	m10wwl	1	14	140	104	111	[[KILIMAST94A]-30/MSV-03-1-10-B-1-B-B-1xP84c1F27-4-1-6-B-5-B]F8-3-2-2-1xG16SeqC1F47-2-1-2-1-BBBB-B-xP84c1F26-2-2-6-B-3-B]-3-1-B/CML395]-1-1-B-B/CML-312SR	DTMA-111	7.061485714	72	2	0.880485615	-0.215498107	0.000169072	7.460816254	72.87333333	1.68	0.814529362	0.642321995
2010	2010_Early(1636)_Mexico_WW	Mexico	Early(1636)	Early	Early	Mexico_Early(1636)	2010_Early_WW+heat_Mexico	2010_WW+heat_Mexico	WW	m10wwl	2	30	293	104	111	[[KILIMAST94A]-30/MSV-03-1-10-B-1-B-B-1xP84c1F27-4-1-6-B-5-B]F8-3-2-2-1xG16SeqC1F47-2-1-2-1-BBBB-B-xP84c1F26-2-2-6-B-3-B]-3-1-B/CML395]-1-1-B-B/CML-312SR	DTMA-111	5.810742857	74	1	0.880485615	-0.215498107	0.000169072	7.460816254	72.87333333	1.68	0.814529362	0.642321995
2011	2011_Early_Mexico_WW	Mexico	Early	Early	Early	Mexico_Early	2011_Early_WW_Mexico	2011_WW_Mexico	WW	m11ww	1	12	117	104	111	[[KILIMAST94A]-30/MSV-03-1-10-B-1-B-B-1xP84c1F27-4-1-6-B-5-B]F8-3-2-2-1xG16SeqC1F47-2-1-2-1-BBBB-B-xP84c1F26-2-2-6-B-3-B]-3-1-B/CML395]-1-1-B-B/CML-312SR	DTMA-111	6.714057143	84	3	0.622697052	0.01243503	0.830164821	7.211536254	85.38	2.423333333	0.887845127	0.599333159
2011	2011_Early_Mexico_WW	Mexico	Early	Early	Early	Mexico_Early	2011_Early_WW_Mexico	2011_WW_Mexico	WW	m11ww	2	28	273	104	111	[[KILIMAST94A]-30/MSV-03-1-10-B-1-B-B-1xP84c1F27-4-1-6-B-5-B]F8-3-2-2-1xG16SeqC1F47-2-1-2-1-BBBB-B-xP84c1F26-2-2-6-B-3-B]-3-1-B/CML395]-1-1-B-B/CML-312SR	DTMA-111	6.421638095	86	3	0.622697052	0.01243503	0.830164821	7.211536254	85.38	2.423333333	0.887845127	0.599333159
2011	2011_Early2_Mexico_WW	Mexico	Early2	Early	Early	Mexico_Early2	2011_Early_WW+heat_Mexico	2011_WW+heat_Mexico	WW	m11wwl	1	10	96	104	111	[[KILIMAST94A]-30/MSV-03-1-10-B-1-B-B-1xP84c1F27-4-1-6-B-5-B]F8-3-2-2-1xG16SeqC1F47-2-1-2-1-BBBB-B-xP84c1F26-2-2-6-B-3-B]-3-1-B/CML395]-1-1-B-B/CML-312SR	DTMA-111	5.926552381	67	3	0.747075072	-0.196450968	0.000622014	6.320377143	68.25666667	1.916666667	0.871065937	0.684953973
2011	2011_Early2_Mexico_WW	Mexico	Early2	Early	Early	Mexico_Early2	2011_Early_WW+heat_Mexico	2011_WW+heat_Mexico	WW	m11wwl	2	20	200	104	111	[[KILIMAST94A]-30/MSV-03-1-10-B-1-B-B-1xP84c1F27-4-1-6-B-5-B]F8-3-2-2-1xG16SeqC1F47-2-1-2-1-BBBB-B-xP84c1F26-2-2-6-B-3-B]-3-1-B/CML395]-1-1-B-B/CML-312SR	DTMA-111	3.989638095	66	3	0.747075072	-0.196450968	0.000622014	6.320377143	68.25666667	1.916666667	0.871065937	0.684953973
2010	2010_Early_Thailand_WW	Thailand	Early	Early	Early	Thailand_Early	2010_Early_WW_Thailand	2010_WW_Thailand	WW	t10ww	1	10	99	104	111	[[KILIMAST94A]-30/MSV-03-1-10-B-1-B-B-1xP84c1F27-4-1-6-B-5-B]F8-3-2-2-1xG16SeqC1F47-2-1-2-1-BBBB-B-xP84c1F26-2-2-6-B-3-B]-3-1-B/CML395]-1-1-B-B/CML-312SR	DTMA-111	6.772906667	56	7	0.750000566	0.074097413	0.200613017	7.225239375	56.36666667	4.922818792	1.68E-07	0.072579235
2010	2010_Early_Thailand_WW	Thailand	Early	Early	Early	Thailand_Early	2010_Early_WW_Thailand	2010_WW_Thailand	WW	t10ww	2	17	163	104	111	[[KILIMAST94A]-30/MSV-03-1-10-B-1-B-B-1xP84c1F27-4-1-6-B-5-B]F8-3-2-2-1xG16SeqC1F47-2-1-2-1-BBBB-B-xP84c1F26-2-2-6-B-3-B]-3-1-B/CML395]-1-1-B-B/CML-312SR	DTMA-111	7.513286095	54	5	0.750000566	0.074097413	0.200613017	7.225239375	56.36666667	4.922818792	1.68E-07	0.072579235
2011	2011_Early_Thailand_WW	Thailand	Early	Early	Early	Thailand_early	2011_Early_WW_Thailand	2011_WW_Thailand	WW	t11ww	1	7	61	104	111	[[KILIMAST94A]-30/MSV-03-1-10-B-1-B-B-1xP84c1F27-4-1-6-B-5-B]F8-3-2-2-1xG16SeqC1F47-2-1-2-1-BBBB-B-xP84c1F26-2-2-6-B-3-B]-3-1-B/CML395]-1-1-B-B/CML-312SR	DTMA-111	4.557568	60	1	0.772801084	-0.108002697	0.06171739	6.345967229	58.58666667	0.65	0.924855386	0.802649071
2011	2011_Early_Thailand_WW	Thailand	Early	Early	Early	Thailand_early	2011_Early_WW_Thailand	2011_WW_Thailand	WW	t11ww	2	28	276	104	111	[[KILIMAST94A]-30/MSV-03-1-10-B-1-B-B-1xP84c1F27-4-1-6-B-5-B]F8-3-2-2-1xG16SeqC1F47-2-1-2-1-BBBB-B-xP84c1F26-2-2-6-B-3-B]-3-1-B/CML395]-1-1-B-B/CML-312SR	DTMA-111	5.0688	60	1	0.772801084	-0.108002697	0.06171739	6.345967229	58.58666667	0.65	0.924855386	0.802649071
2010	2010_Early_Mexico_WW	Mexico	Early	Early	Early	Mexico_Early	2010_Early_WW_Mexico	2010_WW_Mexico	WW	m10ww	1	5	41	62	112	[Pob.SEW-HG.B.c0F39-1-1-1-1xMBRC5BcF22-2-1-4-B-B-B-B-2-2-B-B-B/CML442]-1-1-B-B/CML-312SR	DTMA-112	5.810742857	77	4	0.796036009	0.166874362	0.003747919	7.403343848	79.43333333	2.713333333	0.880141991	0.536586787
2010	2010_Early_Mexico_WW	Mexico	Early	Early	Early	Mexico_Early	2010_Early_WW_Mexico	2010_WW_Mexico	WW	m10ww	2	24	237	62	112	[Pob.SEW-HG.B.c0F39-1-1-1-1xMBRC5BcF22-2-1-4-B-B-B-B-2-2-B-B-B/CML442]-1-1-B-B/CML-312SR	DTMA-112	7.107809524	77	2	0.796036009	0.166874362	0.003747919	7.403343848	79.43333333	2.713333333	0.880141991	0.536586787
2010	2010_Early(1636)_Mexico_WW	Mexico	Early(1636)	Early	Early	Mexico_Early(1636)	2010_Early_WW+heat_Mexico	2010_WW+heat_Mexico	WW	m10wwl	1	6	56	62	112	[Pob.SEW-HG.B.c0F39-1-1-1-1xMBRC5BcF22-2-1-4-B-B-B-B-2-2-B-B-B/CML442]-1-1-B-B/CML-312SR	DTMA-112	7.88952381	71	2	0.880485615	-0.215498107	0.000169072	7.460816254	72.87333333	1.68	0.814529362	0.642321995
2010	2010_Early(1636)_Mexico_WW	Mexico	Early(1636)	Early	Early	Mexico_Early(1636)	2010_Early_WW+heat_Mexico	2010_WW+heat_Mexico	WW	m10wwl	2	23	223	62	112	[Pob.SEW-HG.B.c0F39-1-1-1-1xMBRC5BcF22-2-1-4-B-B-B-B-2-2-B-B-B/CML442]-1-1-B-B/CML-312SR	DTMA-112	6.792228571	74	1	0.880485615	-0.215498107	0.000169072	7.460816254	72.87333333	1.68	0.814529362	0.642321995
2011	2011_Early_Mexico_WW	Mexico	Early	Early	Early	Mexico_Early	2011_Early_WW_Mexico	2011_WW_Mexico	WW	m11ww	1	9	82	62	112	[Pob.SEW-HG.B.c0F39-1-1-1-1xMBRC5BcF22-2-1-4-B-B-B-B-2-2-B-B-B/CML442]-1-1-B-B/CML-312SR	DTMA-112	7.119390476	85	1	0.622697052	0.01243503	0.830164821	7.211536254	85.38	2.423333333	0.887845127	0.599333159
2011	2011_Early_Mexico_WW	Mexico	Early	Early	Early	Mexico_Early	2011_Early_WW_Mexico	2011_WW_Mexico	WW	m11ww	2	30	298	62	112	[Pob.SEW-HG.B.c0F39-1-1-1-1xMBRC5BcF22-2-1-4-B-B-B-B-2-2-B-B-B/CML442]-1-1-B-B/CML-312SR	DTMA-112	5.810742857	85	2	0.622697052	0.01243503	0.830164821	7.211536254	85.38	2.423333333	0.887845127	0.599333159
2011	2011_Early2_Mexico_WW	Mexico	Early2	Early	Early	Mexico_Early2	2011_Early_WW+heat_Mexico	2011_WW+heat_Mexico	WW	m11wwl	1	10	91	62	112	[Pob.SEW-HG.B.c0F39-1-1-1-1xMBRC5BcF22-2-1-4-B-B-B-B-2-2-B-B-B/CML442]-1-1-B-B/CML-312SR	DTMA-112	5.005866667	68	1	0.747075072	-0.196450968	0.000622014	6.320377143	68.25666667	1.916666667	0.871065937	0.684953973
2011	2011_Early2_Mexico_WW	Mexico	Early2	Early	Early	Mexico_Early2	2011_Early_WW+heat_Mexico	2011_WW+heat_Mexico	WW	m11wwl	2	19	183	62	112	[Pob.SEW-HG.B.c0F39-1-1-1-1xMBRC5BcF22-2-1-4-B-B-B-B-2-2-B-B-B/CML442]-1-1-B-B/CML-312SR	DTMA-112	5.437257143	68	1	0.747075072	-0.196450968	0.000622014	6.320377143	68.25666667	1.916666667	0.871065937	0.684953973
2010	2010_Early_Thailand_WW	Thailand	Early	Early	Early	Thailand_Early	2010_Early_WW_Thailand	2010_WW_Thailand	WW	t10ww	1	5	42	62	112	[Pob.SEW-HG.B.c0F39-1-1-1-1xMBRC5BcF22-2-1-4-B-B-B-B-2-2-B-B-B/CML442]-1-1-B-B/CML-312SR	DTMA-112	7.296548571	60	4	0.750000566	0.074097413	0.200613017	7.225239375	56.36666667	4.922818792	1.68E-07	0.072579235
2010	2010_Early_Thailand_WW	Thailand	Early	Early	Early	Thailand_Early	2010_Early_WW_Thailand	2010_WW_Thailand	WW	t10ww	2	25	245	62	112	[Pob.SEW-HG.B.c0F39-1-1-1-1xMBRC5BcF22-2-1-4-B-B-B-B-2-2-B-B-B/CML442]-1-1-B-B/CML-312SR	DTMA-112	7.092230095	57	5	0.750000566	0.074097413	0.200613017	7.225239375	56.36666667	4.922818792	1.68E-07	0.072579235
2011	2011_Early_Thailand_WW	Thailand	Early	Early	Early	Thailand_early	2011_Early_WW_Thailand	2011_WW_Thailand	WW	t11ww	1	1	7	62	112	[Pob.SEW-HG.B.c0F39-1-1-1-1xMBRC5BcF22-2-1-4-B-B-B-B-2-2-B-B-B/CML442]-1-1-B-B/CML-312SR	DTMA-112	5.870689524	58	0	0.772801084	-0.108002697	0.06171739	6.345967229	58.58666667	0.65	0.924855386	0.802649071
2011	2011_Early_Thailand_WW	Thailand	Early	Early	Early	Thailand_early	2011_Early_WW_Thailand	2011_WW_Thailand	WW	t11ww	2	19	189	62	112	[Pob.SEW-HG.B.c0F39-1-1-1-1xMBRC5BcF22-2-1-4-B-B-B-B-2-2-B-B-B/CML442]-1-1-B-B/CML-312SR	DTMA-112	4.546404571	57	1	0.772801084	-0.108002697	0.06171739	6.345967229	58.58666667	0.65	0.924855386	0.802649071
2010	2010_Early_Mexico_WW	Mexico	Early	Early	Early	Mexico_Early	2010_Early_WW_Mexico	2010_WW_Mexico	WW	m10ww	1	14	134	57	113	[MBREt/MBRBcC1F4-1-1-3-B-B-B-Bx1760BB1BcoxComp.-B-1-1-1-1-B-B-B/CML395]-1-1-B-B/CML-312SR	DTMA-113	7.084647619	79	4	0.796036009	0.166874362	0.003747919	7.403343848	79.43333333	2.713333333	0.880141991	0.536586787
2010	2010_Early_Mexico_WW	Mexico	Early	Early	Early	Mexico_Early	2010_Early_WW_Mexico	2010_WW_Mexico	WW	m10ww	2	30	291	57	113	[MBREt/MBRBcC1F4-1-1-3-B-B-B-Bx1760BB1BcoxComp.-B-1-1-1-1-B-B-B/CML395]-1-1-B-B/CML-312SR	DTMA-113	7.214933333	83	2	0.796036009	0.166874362	0.003747919	7.403343848	79.43333333	2.713333333	0.880141991	0.536586787
2010	2010_Early(1636)_Mexico_WW	Mexico	Early(1636)	Early	Early	Mexico_Early(1636)	2010_Early_WW+heat_Mexico	2010_WW+heat_Mexico	WW	m10wwl	1	6	53	57	113	[MBREt/MBRBcC1F4-1-1-3-B-B-B-Bx1760BB1BcoxComp.-B-1-1-1-1-B-B-B/CML395]-1-1-B-B/CML-312SR	DTMA-113	7.423390476	74	1	0.880485615	-0.215498107	0.000169072	7.460816254	72.87333333	1.68	0.814529362	0.642321995
2010	2010_Early(1636)_Mexico_WW	Mexico	Early(1636)	Early	Early	Mexico_Early(1636)	2010_Early_WW+heat_Mexico	2010_WW+heat_Mexico	WW	m10wwl	2	30	292	57	113	[MBREt/MBRBcC1F4-1-1-3-B-B-B-Bx1760BB1BcoxComp.-B-1-1-1-1-B-B-B/CML395]-1-1-B-B/CML-312SR	DTMA-113	6.111847619	74	1	0.880485615	-0.215498107	0.000169072	7.460816254	72.87333333	1.68	0.814529362	0.642321995
2011	2011_Early_Mexico_WW	Mexico	Early	Early	Early	Mexico_Early	2011_Early_WW_Mexico	2011_WW_Mexico	WW	m11ww	1	4	34	57	113	[MBREt/MBRBcC1F4-1-1-3-B-B-B-Bx1760BB1BcoxComp.-B-1-1-1-1-B-B-B/CML395]-1-1-B-B/CML-312SR	DTMA-113	8.616228571	84	2	0.622697052	0.01243503	0.830164821	7.211536254	85.38	2.423333333	0.887845127	0.599333159
2011	2011_Early_Mexico_WW	Mexico	Early	Early	Early	Mexico_Early	2011_Early_WW_Mexico	2011_WW_Mexico	WW	m11ww	2	23	229	57	113	[MBREt/MBRBcC1F4-1-1-3-B-B-B-Bx1760BB1BcoxComp.-B-1-1-1-1-B-B-B/CML395]-1-1-B-B/CML-312SR	DTMA-113	6.835657143	85	3	0.622697052	0.01243503	0.830164821	7.211536254	85.38	2.423333333	0.887845127	0.599333159
2011	2011_Early2_Mexico_WW	Mexico	Early2	Early	Early	Mexico_Early2	2011_Early_WW+heat_Mexico	2011_WW+heat_Mexico	WW	m11wwl	1	1	9	57	113	[MBREt/MBRBcC1F4-1-1-3-B-B-B-Bx1760BB1BcoxComp.-B-1-1-1-1-B-B-B/CML395]-1-1-B-B/CML-312SR	DTMA-113	4.334171429	68	2	0.747075072	-0.196450968	0.000622014	6.320377143	68.25666667	1.916666667	0.871065937	0.684953973
2011	2011_Early2_Mexico_WW	Mexico	Early2	Early	Early	Mexico_Early2	2011_Early_WW+heat_Mexico	2011_WW+heat_Mexico	WW	m11wwl	2	20	194	57	113	[MBREt/MBRBcC1F4-1-1-3-B-B-B-Bx1760BB1BcoxComp.-B-1-1-1-1-B-B-B/CML395]-1-1-B-B/CML-312SR	DTMA-113	6.213180952	67	3	0.747075072	-0.196450968	0.000622014	6.320377143	68.25666667	1.916666667	0.871065937	0.684953973
2010	2010_Early_Thailand_WW	Thailand	Early	Early	Early	Thailand_Early	2010_Early_WW_Thailand	2010_WW_Thailand	WW	t10ww	1	6	52	57	113	[MBREt/MBRBcC1F4-1-1-3-B-B-B-Bx1760BB1BcoxComp.-B-1-1-1-1-B-B-B/CML395]-1-1-B-B/CML-312SR	DTMA-113	6.738261333	57	3	0.750000566	0.074097413	0.200613017	7.225239375	56.36666667	4.922818792	1.68E-07	0.072579235
2010	2010_Early_Thailand_WW	Thailand	Early	Early	Early	Thailand_Early	2010_Early_WW_Thailand	2010_WW_Thailand	WW	t10ww	2	20	192	57	113	[MBREt/MBRBcC1F4-1-1-3-B-B-B-Bx1760BB1BcoxComp.-B-1-1-1-1-B-B-B/CML395]-1-1-B-B/CML-312SR	DTMA-113	6.589824	57	4	0.750000566	0.074097413	0.200613017	7.225239375	56.36666667	4.922818792	1.68E-07	0.072579235
2011	2011_Early_Thailand_WW	Thailand	Early	Early	Early	Thailand_early	2011_Early_WW_Thailand	2011_WW_Thailand	WW	t11ww	1	9	89	57	113	[MBREt/MBRBcC1F4-1-1-3-B-B-B-Bx1760BB1BcoxComp.-B-1-1-1-1-B-B-B/CML395]-1-1-B-B/CML-312SR	DTMA-113	5.439451429	59	0	0.772801084	-0.108002697	0.06171739	6.345967229	58.58666667	0.65	0.924855386	0.802649071
2011	2011_Early_Thailand_WW	Thailand	Early	Early	Early	Thailand_early	2011_Early_WW_Thailand	2011_WW_Thailand	WW	t11ww	2	18	173	57	113	[MBREt/MBRBcC1F4-1-1-3-B-B-B-Bx1760BB1BcoxComp.-B-1-1-1-1-B-B-B/CML395]-1-1-B-B/CML-312SR	DTMA-113	5.86106819	59	0	0.772801084	-0.108002697	0.06171739	6.345967229	58.58666667	0.65	0.924855386	0.802649071
2010	2010_Early_Mexico_WW	Mexico	Early	Early	Early	Mexico_Early	2010_Early_WW_Mexico	2010_WW_Mexico	WW	m10ww	1	11	102	82	114	[P591c4F31-1-1-2-B-B-B/CML312SR]-1-1-B-B/CML-312SR	DTMA-114	7.104914286	81	2	0.796036009	0.166874362	0.003747919	7.403343848	79.43333333	2.713333333	0.880141991	0.536586787
2010	2010_Early_Mexico_WW	Mexico	Early	Early	Early	Mexico_Early	2010_Early_WW_Mexico	2010_WW_Mexico	WW	m10ww	2	30	296	82	114	[P591c4F31-1-1-2-B-B-B/CML312SR]-1-1-B-B/CML-312SR	DTMA-114	7.588419048	80	2	0.796036009	0.166874362	0.003747919	7.403343848	79.43333333	2.713333333	0.880141991	0.536586787
2010	2010_Early(1636)_Mexico_WW	Mexico	Early(1636)	Early	Early	Mexico_Early(1636)	2010_Early_WW+heat_Mexico	2010_WW+heat_Mexico	WW	m10wwl	1	5	41	82	114	[P591c4F31-1-1-2-B-B-B/CML312SR]-1-1-B-B/CML-312SR	DTMA-114	7.4176	71	1	0.880485615	-0.215498107	0.000169072	7.460816254	72.87333333	1.68	0.814529362	0.642321995
2010	2010_Early(1636)_Mexico_WW	Mexico	Early(1636)	Early	Early	Mexico_Early(1636)	2010_Early_WW+heat_Mexico	2010_WW+heat_Mexico	WW	m10wwl	2	26	253	82	114	[P591c4F31-1-1-2-B-B-B/CML312SR]-1-1-B-B/CML-312SR	DTMA-114	7.304685714	71	4	0.880485615	-0.215498107	0.000169072	7.460816254	72.87333333	1.68	0.814529362	0.642321995
2011	2011_Early_Mexico_WW	Mexico	Early	Early	Early	Mexico_Early	2011_Early_WW_Mexico	2011_WW_Mexico	WW	m11ww	1	4	37	82	114	[P591c4F31-1-1-2-B-B-B/CML312SR]-1-1-B-B/CML-312SR	DTMA-114	8.975238095	82	2	0.622697052	0.01243503	0.830164821	7.211536254	85.38	2.423333333	0.887845127	0.599333159
2011	2011_Early_Mexico_WW	Mexico	Early	Early	Early	Mexico_Early	2011_Early_WW_Mexico	2011_WW_Mexico	WW	m11ww	2	17	166	82	114	[P591c4F31-1-1-2-B-B-B/CML312SR]-1-1-B-B/CML-312SR	DTMA-114	8.352761905	86	2	0.622697052	0.01243503	0.830164821	7.211536254	85.38	2.423333333	0.887845127	0.599333159
2011	2011_Early2_Mexico_WW	Mexico	Early2	Early	Early	Mexico_Early2	2011_Early_WW+heat_Mexico	2011_WW+heat_Mexico	WW	m11wwl	1	15	150	82	114	[P591c4F31-1-1-2-B-B-B/CML312SR]-1-1-B-B/CML-312SR	DTMA-114	7.351009524	67	0	0.747075072	-0.196450968	0.000622014	6.320377143	68.25666667	1.916666667	0.871065937	0.684953973
2011	2011_Early2_Mexico_WW	Mexico	Early2	Early	Early	Mexico_Early2	2011_Early_WW+heat_Mexico	2011_WW+heat_Mexico	WW	m11wwl	2	18	173	82	114	[P591c4F31-1-1-2-B-B-B/CML312SR]-1-1-B-B/CML-312SR	DTMA-114	6.757485714	66	2	0.747075072	-0.196450968	0.000622014	6.320377143	68.25666667	1.916666667	0.871065937	0.684953973
2010	2010_Early_Thailand_WW	Thailand	Early	Early	Early	Thailand_Early	2010_Early_WW_Thailand	2010_WW_Thailand	WW	t10ww	1	9	89	82	114	[P591c4F31-1-1-2-B-B-B/CML312SR]-1-1-B-B/CML-312SR	DTMA-114	6.127420952	55	6	0.750000566	0.074097413	0.200613017	7.225239375	56.36666667	4.922818792	1.68E-07	0.072579235
2010	2010_Early_Thailand_WW	Thailand	Early	Early	Early	Thailand_Early	2010_Early_WW_Thailand	2010_WW_Thailand	WW	t10ww	2	18	179	82	114	[P591c4F31-1-1-2-B-B-B/CML312SR]-1-1-B-B/CML-312SR	DTMA-114	7.138986667	57	4	0.750000566	0.074097413	0.200613017	7.225239375	56.36666667	4.922818792	1.68E-07	0.072579235
2011	2011_Early_Thailand_WW	Thailand	Early	Early	Early	Thailand_early	2011_Early_WW_Thailand	2011_WW_Thailand	WW	t11ww	1	10	99	82	114	[P591c4F31-1-1-2-B-B-B/CML312SR]-1-1-B-B/CML-312SR	DTMA-114	6.577371429	57	0	0.772801084	-0.108002697	0.06171739	6.345967229	58.58666667	0.65	0.924855386	0.802649071
2011	2011_Early_Thailand_WW	Thailand	Early	Early	Early	Thailand_early	2011_Early_WW_Thailand	2011_WW_Thailand	WW	t11ww	2	16	151	82	114	[P591c4F31-1-1-2-B-B-B/CML312SR]-1-1-B-B/CML-312SR	DTMA-114	5.612867048	57	0	0.772801084	-0.108002697	0.06171739	6.345967229	58.58666667	0.65	0.924855386	0.802649071
2010	2010_Early_Mexico_WW	Mexico	Early	Early	Early	Mexico_Early	2010_Early_WW_Mexico	2010_WW_Mexico	WW	m10ww	1	11	103	61	115	[Cuba/GuadC3F34-2-1-1-B-B-BxCML264Q]-1-1-B-B/CML-312SR	DTMA-115	7.829158095	78	4	0.796036009	0.166874362	0.003747919	7.403343848	79.43333333	2.713333333	0.880141991	0.536586787
2010	2010_Early_Mexico_WW	Mexico	Early	Early	Early	Mexico_Early	2010_Early_WW_Mexico	2010_WW_Mexico	WW	m10ww	2	17	167	61	115	[Cuba/GuadC3F34-2-1-1-B-B-BxCML264Q]-1-1-B-B/CML-312SR	DTMA-115	7.926293333	78	3	0.796036009	0.166874362	0.003747919	7.403343848	79.43333333	2.713333333	0.880141991	0.536586787
2010	2010_Early(1636)_Mexico_WW	Mexico	Early(1636)	Early	Early	Mexico_Early(1636)	2010_Early_WW+heat_Mexico	2010_WW+heat_Mexico	WW	m10wwl	1	13	122	61	115	[Cuba/GuadC3F34-2-1-1-B-B-BxCML264Q]-1-1-B-B/CML-312SR	DTMA-115	7.866361905	73	2	0.880485615	-0.215498107	0.000169072	7.460816254	72.87333333	1.68	0.814529362	0.642321995
2010	2010_Early(1636)_Mexico_WW	Mexico	Early(1636)	Early	Early	Mexico_Early(1636)	2010_Early_WW+heat_Mexico	2010_WW+heat_Mexico	WW	m10wwl	2	20	200	61	115	[Cuba/GuadC3F34-2-1-1-B-B-BxCML264Q]-1-1-B-B/CML-312SR	DTMA-115	8.823238095	73	3	0.880485615	-0.215498107	0.000169072	7.460816254	72.87333333	1.68	0.814529362	0.642321995
2011	2011_Early_Mexico_WW	Mexico	Early	Early	Early	Mexico_Early	2011_Early_WW_Mexico	2011_WW_Mexico	WW	m11ww	1	1	7	61	115	[Cuba/GuadC3F34-2-1-1-B-B-BxCML264Q]-1-1-B-B/CML-312SR	DTMA-115	7.591314286	84	3	0.622697052	0.01243503	0.830164821	7.211536254	85.38	2.423333333	0.887845127	0.599333159
2011	2011_Early_Mexico_WW	Mexico	Early	Early	Early	Mexico_Early	2011_Early_WW_Mexico	2011_WW_Mexico	WW	m11ww	2	25	249	61	115	[Cuba/GuadC3F34-2-1-1-B-B-BxCML264Q]-1-1-B-B/CML-312SR	DTMA-115	6.679314286	86	4	0.622697052	0.01243503	0.830164821	7.211536254	85.38	2.423333333	0.887845127	0.599333159
2011	2011_Early2_Mexico_WW	Mexico	Early2	Early	Early	Mexico_Early2	2011_Early_WW+heat_Mexico	2011_WW+heat_Mexico	WW	m11wwl	1	6	54	61	115	[Cuba/GuadC3F34-2-1-1-B-B-BxCML264Q]-1-1-B-B/CML-312SR	DTMA-115	7.180190476	71	1	0.747075072	-0.196450968	0.000622014	6.320377143	68.25666667	1.916666667	0.871065937	0.684953973
2011	2011_Early2_Mexico_WW	Mexico	Early2	Early	Early	Mexico_Early2	2011_Early_WW+heat_Mexico	2011_WW+heat_Mexico	WW	m11wwl	2	22	219	61	115	[Cuba/GuadC3F34-2-1-1-B-B-BxCML264Q]-1-1-B-B/CML-312SR	DTMA-115	4.684495238	72	2	0.747075072	-0.196450968	0.000622014	6.320377143	68.25666667	1.916666667	0.871065937	0.684953973
2010	2010_Early_Thailand_WW	Thailand	Early	Early	Early	Thailand_Early	2010_Early_WW_Thailand	2010_WW_Thailand	WW	t10ww	1	12	115	61	115	[Cuba/GuadC3F34-2-1-1-B-B-BxCML264Q]-1-1-B-B/CML-312SR	DTMA-115	6.904618667	56	3	0.750000566	0.074097413	0.200613017	7.225239375	56.36666667	4.922818792	1.68E-07	0.072579235
2010	2010_Early_Thailand_WW	Thailand	Early	Early	Early	Thailand_Early	2010_Early_WW_Thailand	2010_WW_Thailand	WW	t10ww	2	28	277	61	115	[Cuba/GuadC3F34-2-1-1-B-B-BxCML264Q]-1-1-B-B/CML-312SR	DTMA-115	8.435126857	57	4	0.750000566	0.074097413	0.200613017	7.225239375	56.36666667	4.922818792	1.68E-07	0.072579235
2011	2011_Early_Thailand_WW	Thailand	Early	Early	Early	Thailand_early	2011_Early_WW_Thailand	2011_WW_Thailand	WW	t11ww	1	9	85	61	115	[Cuba/GuadC3F34-2-1-1-B-B-BxCML264Q]-1-1-B-B/CML-312SR	DTMA-115	6.330528	58	2	0.772801084	-0.108002697	0.06171739	6.345967229	58.58666667	0.65	0.924855386	0.802649071
2011	2011_Early_Thailand_WW	Thailand	Early	Early	Early	Thailand_early	2011_Early_WW_Thailand	2011_WW_Thailand	WW	t11ww	2	24	239	61	115	[Cuba/GuadC3F34-2-1-1-B-B-BxCML264Q]-1-1-B-B/CML-312SR	DTMA-115	6.883282286	58	2	0.772801084	-0.108002697	0.06171739	6.345967229	58.58666667	0.65	0.924855386	0.802649071
2010	2010_Early_Mexico_WW	Mexico	Early	Early	Early	Mexico_Early	2010_Early_WW_Mexico	2010_WW_Mexico	WW	m10ww	1	6	54	58	116	[MBR-ET(W)C1F139-2-1-B-2-B-B-B-B-B-BxMBRC5BcF13-3-1-2-B-B-B-B-1-2-B-B-BxCML264Q]-1-1-B-B/CML-312SR	DTMA-116	6.972022857	79	3	0.796036009	0.166874362	0.003747919	7.403343848	79.43333333	2.713333333	0.880141991	0.536586787
2010	2010_Early_Mexico_WW	Mexico	Early	Early	Early	Mexico_Early	2010_Early_WW_Mexico	2010_WW_Mexico	WW	m10ww	2	29	285	58	116	[MBR-ET(W)C1F139-2-1-B-2-B-B-B-B-B-BxMBRC5BcF13-3-1-2-B-B-B-B-1-2-B-B-BxCML264Q]-1-1-B-B/CML-312SR	DTMA-116	7.408335238	77	2	0.796036009	0.166874362	0.003747919	7.403343848	79.43333333	2.713333333	0.880141991	0.536586787
2010	2010_Early(1636)_Mexico_WW	Mexico	Early(1636)	Early	Early	Mexico_Early(1636)	2010_Early_WW+heat_Mexico	2010_WW+heat_Mexico	WW	m10wwl	1	10	95	58	116	[MBR-ET(W)C1F139-2-1-B-2-B-B-B-B-B-BxMBRC5BcF13-3-1-2-B-B-B-B-1-2-B-B-BxCML264Q]-1-1-B-B/CML-312SR	DTMA-116	8.069028571	71	1	0.880485615	-0.215498107	0.000169072	7.460816254	72.87333333	1.68	0.814529362	0.642321995
2010	2010_Early(1636)_Mexico_WW	Mexico	Early(1636)	Early	Early	Mexico_Early(1636)	2010_Early_WW+heat_Mexico	2010_WW+heat_Mexico	WW	m10wwl	2	21	205	58	116	[MBR-ET(W)C1F139-2-1-B-2-B-B-B-B-B-BxMBRC5BcF13-3-1-2-B-B-B-B-1-2-B-B-BxCML264Q]-1-1-B-B/CML-312SR	DTMA-116	8.28327619	71	2	0.880485615	-0.215498107	0.000169072	7.460816254	72.87333333	1.68	0.814529362	0.642321995
2011	2011_Early_Mexico_WW	Mexico	Early	Early	Early	Mexico_Early	2011_Early_WW_Mexico	2011_WW_Mexico	WW	m11ww	1	8	76	58	116	[MBR-ET(W)C1F139-2-1-B-2-B-B-B-B-B-BxMBRC5BcF13-3-1-2-B-B-B-B-1-2-B-B-BxCML264Q]-1-1-B-B/CML-312SR	DTMA-116	7.877942857	86	2	0.622697052	0.01243503	0.830164821	7.211536254	85.38	2.423333333	0.887845127	0.599333159
2011	2011_Early_Mexico_WW	Mexico	Early	Early	Early	Mexico_Early	2011_Early_WW_Mexico	2011_WW_Mexico	WW	m11ww	2	21	203	58	116	[MBR-ET(W)C1F139-2-1-B-2-B-B-B-B-B-BxMBRC5BcF13-3-1-2-B-B-B-B-1-2-B-B-BxCML264Q]-1-1-B-B/CML-312SR	DTMA-116	7.579733333	84	1	0.622697052	0.01243503	0.830164821	7.211536254	85.38	2.423333333	0.887845127	0.599333159
2011	2011_Early2_Mexico_WW	Mexico	Early2	Early	Early	Mexico_Early2	2011_Early_WW+heat_Mexico	2011_WW+heat_Mexico	WW	m11wwl	1	2	14	58	116	[MBR-ET(W)C1F139-2-1-B-2-B-B-B-B-B-BxMBRC5BcF13-3-1-2-B-B-B-B-1-2-B-B-BxCML264Q]-1-1-B-B/CML-312SR	DTMA-116	5.443047619	68	2	0.747075072	-0.196450968	0.000622014	6.320377143	68.25666667	1.916666667	0.871065937	0.684953973
2011	2011_Early2_Mexico_WW	Mexico	Early2	Early	Early	Mexico_Early2	2011_Early_WW+heat_Mexico	2011_WW+heat_Mexico	WW	m11wwl	2	20	197	58	116	[MBR-ET(W)C1F139-2-1-B-2-B-B-B-B-B-BxMBRC5BcF13-3-1-2-B-B-B-B-1-2-B-B-BxCML264Q]-1-1-B-B/CML-312SR	DTMA-116	7.081752381	67	1	0.747075072	-0.196450968	0.000622014	6.320377143	68.25666667	1.916666667	0.871065937	0.684953973
2010	2010_Early_Thailand_WW	Thailand	Early	Early	Early	Thailand_Early	2010_Early_WW_Thailand	2010_WW_Thailand	WW	t10ww	1	3	28	58	116	[MBR-ET(W)C1F139-2-1-B-2-B-B-B-B-B-BxMBRC5BcF13-3-1-2-B-B-B-B-1-2-B-B-BxCML264Q]-1-1-B-B/CML-312SR	DTMA-116	5.581973333	57	13	0.750000566	0.074097413	0.200613017	7.225239375	56.36666667	4.922818792	1.68E-07	0.072579235
2010	2010_Early_Thailand_WW	Thailand	Early	Early	Early	Thailand_Early	2010_Early_WW_Thailand	2010_WW_Thailand	WW	t10ww	2	18	175	58	116	[MBR-ET(W)C1F139-2-1-B-2-B-B-B-B-B-BxMBRC5BcF13-3-1-2-B-B-B-B-1-2-B-B-BxCML264Q]-1-1-B-B/CML-312SR	DTMA-116	5.439817143	54	5	0.750000566	0.074097413	0.200613017	7.225239375	56.36666667	4.922818792	1.68E-07	0.072579235
2011	2011_Early_Thailand_WW	Thailand	Early	Early	Early	Thailand_early	2011_Early_WW_Thailand	2011_WW_Thailand	WW	t11ww	1	4	35	58	116	[MBR-ET(W)C1F139-2-1-B-2-B-B-B-B-B-BxMBRC5BcF13-3-1-2-B-B-B-B-1-2-B-B-BxCML264Q]-1-1-B-B/CML-312SR	DTMA-116	5.817325714	61	0	0.772801084	-0.108002697	0.06171739	6.345967229	58.58666667	0.65	0.924855386	0.802649071
2011	2011_Early_Thailand_WW	Thailand	Early	Early	Early	Thailand_early	2011_Early_WW_Thailand	2011_WW_Thailand	WW	t11ww	2	24	233	58	116	[MBR-ET(W)C1F139-2-1-B-2-B-B-B-B-B-BxMBRC5BcF13-3-1-2-B-B-B-B-1-2-B-B-BxCML264Q]-1-1-B-B/CML-312SR	DTMA-116	6.24549181	59	0	0.772801084	-0.108002697	0.06171739	6.345967229	58.58666667	0.65	0.924855386	0.802649071
2010	2010_Early_Mexico_WW	Mexico	Early	Early	Early	Mexico_Early	2010_Early_WW_Mexico	2010_WW_Mexico	WW	m10ww	1	11	105	27	117	[P591c41y2GENF23-1-1-1-B-B-BxCML486]-1-1-B-B/CML-312SR	DTMA-117	7.182940952	77	4	0.796036009	0.166874362	0.003747919	7.403343848	79.43333333	2.713333333	0.880141991	0.536586787
2010	2010_Early_Mexico_WW	Mexico	Early	Early	Early	Mexico_Early	2010_Early_WW_Mexico	2010_WW_Mexico	WW	m10ww	2	24	235	27	117	[P591c41y2GENF23-1-1-1-B-B-BxCML486]-1-1-B-B/CML-312SR	DTMA-117	7.65399619	75	4	0.796036009	0.166874362	0.003747919	7.403343848	79.43333333	2.713333333	0.880141991	0.536586787
2010	2010_Early(1636)_Mexico_WW	Mexico	Early(1636)	Early	Early	Mexico_Early(1636)	2010_Early_WW+heat_Mexico	2010_WW+heat_Mexico	WW	m10wwl	1	10	91	27	117	[P591c41y2GENF23-1-1-1-B-B-BxCML486]-1-1-B-B/CML-312SR	DTMA-117	6.30872381	71	2	0.880485615	-0.215498107	0.000169072	7.460816254	72.87333333	1.68	0.814529362	0.642321995
2010	2010_Early(1636)_Mexico_WW	Mexico	Early(1636)	Early	Early	Mexico_Early(1636)	2010_Early_WW+heat_Mexico	2010_WW+heat_Mexico	WW	m10wwl	2	24	233	27	117	[P591c41y2GENF23-1-1-1-B-B-BxCML486]-1-1-B-B/CML-312SR	DTMA-117	6.024990476	71	3	0.880485615	-0.215498107	0.000169072	7.460816254	72.87333333	1.68	0.814529362	0.642321995
2011	2011_Early_Mexico_WW	Mexico	Early	Early	Early	Mexico_Early	2011_Early_WW_Mexico	2011_WW_Mexico	WW	m11ww	1	8	74	27	117	[P591c41y2GENF23-1-1-1-B-B-BxCML486]-1-1-B-B/CML-312SR	DTMA-117	6.494019048	81	5	0.622697052	0.01243503	0.830164821	7.211536254	85.38	2.423333333	0.887845127	0.599333159
2011	2011_Early_Mexico_WW	Mexico	Early	Early	Early	Mexico_Early	2011_Early_WW_Mexico	2011_WW_Mexico	WW	m11ww	2	20	196	27	117	[P591c41y2GENF23-1-1-1-B-B-BxCML486]-1-1-B-B/CML-312SR	DTMA-117	8.265904762	80	5	0.622697052	0.01243503	0.830164821	7.211536254	85.38	2.423333333	0.887845127	0.599333159
2011	2011_Early2_Mexico_WW	Mexico	Early2	Early	Early	Mexico_Early2	2011_Early_WW+heat_Mexico	2011_WW+heat_Mexico	WW	m11wwl	1	15	145	27	117	[P591c41y2GENF23-1-1-1-B-B-BxCML486]-1-1-B-B/CML-312SR	DTMA-117	3.802895238	68	4	0.747075072	-0.196450968	0.000622014	6.320377143	68.25666667	1.916666667	0.871065937	0.684953973
2011	2011_Early2_Mexico_WW	Mexico	Early2	Early	Early	Mexico_Early2	2011_Early_WW+heat_Mexico	2011_WW+heat_Mexico	WW	m11wwl	2	23	230	27	117	[P591c41y2GENF23-1-1-1-B-B-BxCML486]-1-1-B-B/CML-312SR	DTMA-117	4.612114286	66	6	0.747075072	-0.196450968	0.000622014	6.320377143	68.25666667	1.916666667	0.871065937	0.684953973
2010	2010_Early_Thailand_WW	Thailand	Early	Early	Early	Thailand_Early	2010_Early_WW_Thailand	2010_WW_Thailand	WW	t10ww	1	8	74	27	117	[P591c41y2GENF23-1-1-1-B-B-BxCML486]-1-1-B-B/CML-312SR	DTMA-117	6.628498286	57	2	0.750000566	0.074097413	0.200613017	7.225239375	56.36666667	4.922818792	1.68E-07	0.072579235
2010	2010_Early_Thailand_WW	Thailand	Early	Early	Early	Thailand_Early	2010_Early_WW_Thailand	2010_WW_Thailand	WW	t10ww	2	18	178	27	117	[P591c41y2GENF23-1-1-1-B-B-BxCML486]-1-1-B-B/CML-312SR	DTMA-117	7.375128381	55	3	0.750000566	0.074097413	0.200613017	7.225239375	56.36666667	4.922818792	1.68E-07	0.072579235
2011	2011_Early_Thailand_WW	Thailand	Early	Early	Early	Thailand_early	2011_Early_WW_Thailand	2011_WW_Thailand	WW	t11ww	1	8	71	27	117	[P591c41y2GENF23-1-1-1-B-B-BxCML486]-1-1-B-B/CML-312SR	DTMA-117	5.416423619	57	2	0.772801084	-0.108002697	0.06171739	6.345967229	58.58666667	0.65	0.924855386	0.802649071
2011	2011_Early_Thailand_WW	Thailand	Early	Early	Early	Thailand_early	2011_Early_WW_Thailand	2011_WW_Thailand	WW	t11ww	2	24	232	27	117	[P591c41y2GENF23-1-1-1-B-B-BxCML486]-1-1-B-B/CML-312SR	DTMA-117	6.208228571	56	2	0.772801084	-0.108002697	0.06171739	6.345967229	58.58666667	0.65	0.924855386	0.802649071
2010	2010_Early_Mexico_WW	Mexico	Early	Early	Early	Mexico_Early	2010_Early_WW_Mexico	2010_WW_Mexico	WW	m10ww	1	15	150	32	118	[Cuba/GuadC3F44-1-3-2-B-B-BxCML486]-1-1-B-B/CML-312SR	DTMA-118	7.9648	79	2	0.796036009	0.166874362	0.003747919	7.403343848	79.43333333	2.713333333	0.880141991	0.536586787
2010	2010_Early_Mexico_WW	Mexico	Early	Early	Early	Mexico_Early	2010_Early_WW_Mexico	2010_WW_Mexico	WW	m10ww	2	16	154	32	118	[Cuba/GuadC3F44-1-3-2-B-B-BxCML486]-1-1-B-B/CML-312SR	DTMA-118	7.904	78	2	0.796036009	0.166874362	0.003747919	7.403343848	79.43333333	2.713333333	0.880141991	0.536586787
2010	2010_Early(1636)_Mexico_WW	Mexico	Early(1636)	Early	Early	Mexico_Early(1636)	2010_Early_WW+heat_Mexico	2010_WW+heat_Mexico	WW	m10wwl	1	15	148	32	118	[Cuba/GuadC3F44-1-3-2-B-B-BxCML486]-1-1-B-B/CML-312SR	DTMA-118	7.177295238	71	0	0.880485615	-0.215498107	0.000169072	7.460816254	72.87333333	1.68	0.814529362	0.642321995
2010	2010_Early(1636)_Mexico_WW	Mexico	Early(1636)	Early	Early	Mexico_Early(1636)	2010_Early_WW+heat_Mexico	2010_WW+heat_Mexico	WW	m10wwl	2	22	217	32	118	[Cuba/GuadC3F44-1-3-2-B-B-BxCML486]-1-1-B-B/CML-312SR	DTMA-118	6.853028571	71	1	0.880485615	-0.215498107	0.000169072	7.460816254	72.87333333	1.68	0.814529362	0.642321995
2011	2011_Early_Mexico_WW	Mexico	Early	Early	Early	Mexico_Early	2011_Early_WW_Mexico	2011_WW_Mexico	WW	m11ww	1	1	2	32	118	[Cuba/GuadC3F44-1-3-2-B-B-BxCML486]-1-1-B-B/CML-312SR	DTMA-118	8.996952381	82	2	0.622697052	0.01243503	0.830164821	7.211536254	85.38	2.423333333	0.887845127	0.599333159
2011	2011_Early_Mexico_WW	Mexico	Early	Early	Early	Mexico_Early	2011_Early_WW_Mexico	2011_WW_Mexico	WW	m11ww	2	17	170	32	118	[Cuba/GuadC3F44-1-3-2-B-B-BxCML486]-1-1-B-B/CML-312SR	DTMA-118	7.269942857	88	2	0.622697052	0.01243503	0.830164821	7.211536254	85.38	2.423333333	0.887845127	0.599333159
2011	2011_Early2_Mexico_WW	Mexico	Early2	Early	Early	Mexico_Early2	2011_Early_WW+heat_Mexico	2011_WW+heat_Mexico	WW	m11wwl	1	7	65	32	118	[Cuba/GuadC3F44-1-3-2-B-B-BxCML486]-1-1-B-B/CML-312SR	DTMA-118	6.728533333	66	2	0.747075072	-0.196450968	0.000622014	6.320377143	68.25666667	1.916666667	0.871065937	0.684953973
2011	2011_Early2_Mexico_WW	Mexico	Early2	Early	Early	Mexico_Early2	2011_Early_WW+heat_Mexico	2011_WW+heat_Mexico	WW	m11wwl	2	23	229	32	118	[Cuba/GuadC3F44-1-3-2-B-B-BxCML486]-1-1-B-B/CML-312SR	DTMA-118	5.880228571	67	2	0.747075072	-0.196450968	0.000622014	6.320377143	68.25666667	1.916666667	0.871065937	0.684953973
2010	2010_Early_Thailand_WW	Thailand	Early	Early	Early	Thailand_Early	2010_Early_WW_Thailand	2010_WW_Thailand	WW	t10ww	1	2	14	32	118	[Cuba/GuadC3F44-1-3-2-B-B-BxCML486]-1-1-B-B/CML-312SR	DTMA-118	6.91808	58	4	0.750000566	0.074097413	0.200613017	7.225239375	56.36666667	4.922818792	1.68E-07	0.072579235
2010	2010_Early_Thailand_WW	Thailand	Early	Early	Early	Thailand_Early	2010_Early_WW_Thailand	2010_WW_Thailand	WW	t10ww	2	18	176	32	118	[Cuba/GuadC3F44-1-3-2-B-B-BxCML486]-1-1-B-B/CML-312SR	DTMA-118	8.255597714	55	6	0.750000566	0.074097413	0.200613017	7.225239375	56.36666667	4.922818792	1.68E-07	0.072579235
2011	2011_Early_Thailand_WW	Thailand	Early	Early	Early	Thailand_early	2011_Early_WW_Thailand	2011_WW_Thailand	WW	t11ww	1	1	3	32	118	[Cuba/GuadC3F44-1-3-2-B-B-BxCML486]-1-1-B-B/CML-312SR	DTMA-118	7.249871238	56	1	0.772801084	-0.108002697	0.06171739	6.345967229	58.58666667	0.65	0.924855386	0.802649071
2011	2011_Early_Thailand_WW	Thailand	Early	Early	Early	Thailand_early	2011_Early_WW_Thailand	2011_WW_Thailand	WW	t11ww	2	21	206	32	118	[Cuba/GuadC3F44-1-3-2-B-B-BxCML486]-1-1-B-B/CML-312SR	DTMA-118	6.561216	56	1	0.772801084	-0.108002697	0.06171739	6.345967229	58.58666667	0.65	0.924855386	0.802649071
2010	2010_Early_Mexico_WW	Mexico	Early	Early	Early	Mexico_Early	2010_Early_WW_Mexico	2010_WW_Mexico	WW	m10ww	1	9	84	15	119	[200-7xMAIZSANANDRES-F1-B-xP84c1F26-2-2-4-B-2-B]F93-3-2-1-3xP43C9-1-1-1-1-1-BBBB-1-xP84c1F26-2-2-6-B-3-B]-1-1-BxCML486]-1-1-B-B/CML-312SR	DTMA-119	5.610971429	77	3	0.796036009	0.166874362	0.003747919	7.403343848	79.43333333	2.713333333	0.880141991	0.536586787
2010	2010_Early_Mexico_WW	Mexico	Early	Early	Early	Mexico_Early	2010_Early_WW_Mexico	2010_WW_Mexico	WW	m10ww	2	17	166	15	119	[200-7xMAIZSANANDRES-F1-B-xP84c1F26-2-2-4-B-2-B]F93-3-2-1-3xP43C9-1-1-1-1-1-BBBB-1-xP84c1F26-2-2-6-B-3-B]-1-1-BxCML486]-1-1-B-B/CML-312SR	DTMA-119	6.453485714	77	2	0.796036009	0.166874362	0.003747919	7.403343848	79.43333333	2.713333333	0.880141991	0.536586787
2010	2010_Early(1636)_Mexico_WW	Mexico	Early(1636)	Early	Early	Mexico_Early(1636)	2010_Early_WW+heat_Mexico	2010_WW+heat_Mexico	WW	m10wwl	1	5	45	15	119	[200-7xMAIZSANANDRES-F1-B-xP84c1F26-2-2-4-B-2-B]F93-3-2-1-3xP43C9-1-1-1-1-1-BBBB-1-xP84c1F26-2-2-6-B-3-B]-1-1-BxCML486]-1-1-B-B/CML-312SR	DTMA-119	4.470247619	74	0	0.880485615	-0.215498107	0.000169072	7.460816254	72.87333333	1.68	0.814529362	0.642321995
2010	2010_Early(1636)_Mexico_WW	Mexico	Early(1636)	Early	Early	Mexico_Early(1636)	2010_Early_WW+heat_Mexico	2010_WW+heat_Mexico	WW	m10wwl	2	21	210	15	119	[200-7xMAIZSANANDRES-F1-B-xP84c1F26-2-2-4-B-2-B]F93-3-2-1-3xP43C9-1-1-1-1-1-BBBB-1-xP84c1F26-2-2-6-B-3-B]-1-1-BxCML486]-1-1-B-B/CML-312SR	DTMA-119	4.297980952	74	2	0.880485615	-0.215498107	0.000169072	7.460816254	72.87333333	1.68	0.814529362	0.642321995
2011	2011_Early_Mexico_WW	Mexico	Early	Early	Early	Mexico_Early	2011_Early_WW_Mexico	2011_WW_Mexico	WW	m11ww	1	10	92	15	119	[200-7xMAIZSANANDRES-F1-B-xP84c1F26-2-2-4-B-2-B]F93-3-2-1-3xP43C9-1-1-1-1-1-BBBB-1-xP84c1F26-2-2-6-B-3-B]-1-1-BxCML486]-1-1-B-B/CML-312SR	DTMA-119	7.987961905	83	2	0.622697052	0.01243503	0.830164821	7.211536254	85.38	2.423333333	0.887845127	0.599333159
2011	2011_Early_Mexico_WW	Mexico	Early	Early	Early	Mexico_Early	2011_Early_WW_Mexico	2011_WW_Mexico	WW	m11ww	2	27	270	15	119	[200-7xMAIZSANANDRES-F1-B-xP84c1F26-2-2-4-B-2-B]F93-3-2-1-3xP43C9-1-1-1-1-1-BBBB-1-xP84c1F26-2-2-6-B-3-B]-1-1-BxCML486]-1-1-B-B/CML-312SR	DTMA-119	5.095619048	82	3	0.622697052	0.01243503	0.830164821	7.211536254	85.38	2.423333333	0.887845127	0.599333159
2011	2011_Early2_Mexico_WW	Mexico	Early2	Early	Early	Mexico_Early2	2011_Early_WW+heat_Mexico	2011_WW+heat_Mexico	WW	m11wwl	1	9	84	15	119	[200-7xMAIZSANANDRES-F1-B-xP84c1F26-2-2-4-B-2-B]F93-3-2-1-3xP43C9-1-1-1-1-1-BBBB-1-xP84c1F26-2-2-6-B-3-B]-1-1-BxCML486]-1-1-B-B/CML-312SR	DTMA-119	4.4992	64	2	0.747075072	-0.196450968	0.000622014	6.320377143	68.25666667	1.916666667	0.871065937	0.684953973
2011	2011_Early2_Mexico_WW	Mexico	Early2	Early	Early	Mexico_Early2	2011_Early_WW+heat_Mexico	2011_WW+heat_Mexico	WW	m11wwl	2	24	233	15	119	[200-7xMAIZSANANDRES-F1-B-xP84c1F26-2-2-4-B-2-B]F93-3-2-1-3xP43C9-1-1-1-1-1-BBBB-1-xP84c1F26-2-2-6-B-3-B]-1-1-BxCML486]-1-1-B-B/CML-312SR	DTMA-119	4.835047619	67	5	0.747075072	-0.196450968	0.000622014	6.320377143	68.25666667	1.916666667	0.871065937	0.684953973
2010	2010_Early_Thailand_WW	Thailand	Early	Early	Early	Thailand_Early	2010_Early_WW_Thailand	2010_WW_Thailand	WW	t10ww	1	6	51	15	119	[200-7xMAIZSANANDRES-F1-B-xP84c1F26-2-2-4-B-2-B]F93-3-2-1-3xP43C9-1-1-1-1-1-BBBB-1-xP84c1F26-2-2-6-B-3-B]-1-1-BxCML486]-1-1-B-B/CML-312SR	DTMA-119	5.941028571	56	2	0.750000566	0.074097413	0.200613017	7.225239375	56.36666667	4.922818792	1.68E-07	0.072579235
2010	2010_Early_Thailand_WW	Thailand	Early	Early	Early	Thailand_Early	2010_Early_WW_Thailand	2010_WW_Thailand	WW	t10ww	2	23	228	15	119	[200-7xMAIZSANANDRES-F1-B-xP84c1F26-2-2-4-B-2-B]F93-3-2-1-3xP43C9-1-1-1-1-1-BBBB-1-xP84c1F26-2-2-6-B-3-B]-1-1-BxCML486]-1-1-B-B/CML-312SR	DTMA-119	6.482273524	55	4	0.750000566	0.074097413	0.200613017	7.225239375	56.36666667	4.922818792	1.68E-07	0.072579235
2011	2011_Early_Thailand_WW	Thailand	Early	Early	Early	Thailand_early	2011_Early_WW_Thailand	2011_WW_Thailand	WW	t11ww	1	4	36	15	119	[200-7xMAIZSANANDRES-F1-B-xP84c1F26-2-2-4-B-2-B]F93-3-2-1-3xP43C9-1-1-1-1-1-BBBB-1-xP84c1F26-2-2-6-B-3-B]-1-1-BxCML486]-1-1-B-B/CML-312SR	DTMA-119	5.21184	58	1	0.772801084	-0.108002697	0.06171739	6.345967229	58.58666667	0.65	0.924855386	0.802649071
2011	2011_Early_Thailand_WW	Thailand	Early	Early	Early	Thailand_early	2011_Early_WW_Thailand	2011_WW_Thailand	WW	t11ww	2	20	199	15	119	[200-7xMAIZSANANDRES-F1-B-xP84c1F26-2-2-4-B-2-B]F93-3-2-1-3xP43C9-1-1-1-1-1-BBBB-1-xP84c1F26-2-2-6-B-3-B]-1-1-BxCML486]-1-1-B-B/CML-312SR	DTMA-119	5.746645333	57	0	0.772801084	-0.108002697	0.06171739	6.345967229	58.58666667	0.65	0.924855386	0.802649071
2010	2010_Early_Mexico_WW	Mexico	Early	Early	Early	Mexico_Early	2010_Early_WW_Mexico	2010_WW_Mexico	WW	m10ww	1	13	127	34	12	CIMCALI8843/S9243-BB-.-B-5-1-BB-4-3-3/CML-312SR	DTMA-12	8.249980952	84	2	0.796036009	0.166874362	0.003747919	7.403343848	79.43333333	2.713333333	0.880141991	0.536586787
2010	2010_Early_Mexico_WW	Mexico	Early	Early	Early	Mexico_Early	2010_Early_WW_Mexico	2010_WW_Mexico	WW	m10ww	2	18	180	34	12	CIMCALI8843/S9243-BB-.-B-5-1-BB-4-3-3/CML-312SR	DTMA-12	7.058590476	85	2	0.796036009	0.166874362	0.003747919	7.403343848	79.43333333	2.713333333	0.880141991	0.536586787
2010	2010_Early(1636)_Mexico_WW	Mexico	Early(1636)	Early	Early	Mexico_Early(1636)	2010_Early_WW+heat_Mexico	2010_WW+heat_Mexico	WW	m10wwl	1	12	114	34	12	CIMCALI8843/S9243-BB-.-B-5-1-BB-4-3-3/CML-312SR	DTMA-12	7.290209524	77	1	0.880485615	-0.215498107	0.000169072	7.460816254	72.87333333	1.68	0.814529362	0.642321995
2010	2010_Early(1636)_Mexico_WW	Mexico	Early(1636)	Early	Early	Mexico_Early(1636)	2010_Early_WW+heat_Mexico	2010_WW+heat_Mexico	WW	m10wwl	2	18	179	34	12	CIMCALI8843/S9243-BB-.-B-5-1-BB-4-3-3/CML-312SR	DTMA-12	5.00007619	80	1	0.880485615	-0.215498107	0.000169072	7.460816254	72.87333333	1.68	0.814529362	0.642321995
2011	2011_Early_Mexico_WW	Mexico	Early	Early	Early	Mexico_Early	2011_Early_WW_Mexico	2011_WW_Mexico	WW	m11ww	1	7	66	34	12	CIMCALI8843/S9243-BB-.-B-5-1-BB-4-3-3/CML-312SR	DTMA-12	8.478704762	89	1	0.622697052	0.01243503	0.830164821	7.211536254	85.38	2.423333333	0.887845127	0.599333159
2011	2011_Early_Mexico_WW	Mexico	Early	Early	Early	Mexico_Early	2011_Early_WW_Mexico	2011_WW_Mexico	WW	m11ww	2	22	211	34	12	CIMCALI8843/S9243-BB-.-B-5-1-BB-4-3-3/CML-312SR	DTMA-12	6.384	89	2	0.622697052	0.01243503	0.830164821	7.211536254	85.38	2.423333333	0.887845127	0.599333159
2011	2011_Early2_Mexico_WW	Mexico	Early2	Early	Early	Mexico_Early2	2011_Early_WW+heat_Mexico	2011_WW+heat_Mexico	WW	m11wwl	1	6	57	34	12	CIMCALI8843/S9243-BB-.-B-5-1-BB-4-3-3/CML-312SR	DTMA-12	5.97287619	74	-1	0.747075072	-0.196450968	0.000622014	6.320377143	68.25666667	1.916666667	0.871065937	0.684953973
2011	2011_Early2_Mexico_WW	Mexico	Early2	Early	Early	Mexico_Early2	2011_Early_WW+heat_Mexico	2011_WW+heat_Mexico	WW	m11wwl	2	25	245	34	12	CIMCALI8843/S9243-BB-.-B-5-1-BB-4-3-3/CML-312SR	DTMA-12	3.991085714	71	2	0.747075072	-0.196450968	0.000622014	6.320377143	68.25666667	1.916666667	0.871065937	0.684953973
2010	2010_Early_Thailand_WW	Thailand	Early	Early	Early	Thailand_Early	2010_Early_WW_Thailand	2010_WW_Thailand	WW	t10ww	1	1	3	34	12	CIMCALI8843/S9243-BB-.-B-5-1-BB-4-3-3/CML-312SR	DTMA-12	5.446448762	59	4	0.750000566	0.074097413	0.200613017	7.225239375	56.36666667	4.922818792	1.68E-07	0.072579235
2010	2010_Early_Thailand_WW	Thailand	Early	Early	Early	Thailand_Early	2010_Early_WW_Thailand	2010_WW_Thailand	WW	t10ww	2	27	262	34	12	CIMCALI8843/S9243-BB-.-B-5-1-BB-4-3-3/CML-312SR	DTMA-12	7.273124571	57	5	0.750000566	0.074097413	0.200613017	7.225239375	56.36666667	4.922818792	1.68E-07	0.072579235
2011	2011_Early_Thailand_WW	Thailand	Early	Early	Early	Thailand_early	2011_Early_WW_Thailand	2011_WW_Thailand	WW	t11ww	1	4	34	34	12	CIMCALI8843/S9243-BB-.-B-5-1-BB-4-3-3/CML-312SR	DTMA-12	5.08382019	63	0	0.772801084	-0.108002697	0.06171739	6.345967229	58.58666667	0.65	0.924855386	0.802649071
2011	2011_Early_Thailand_WW	Thailand	Early	Early	Early	Thailand_early	2011_Early_WW_Thailand	2011_WW_Thailand	WW	t11ww	2	17	170	34	12	CIMCALI8843/S9243-BB-.-B-5-1-BB-4-3-3/CML-312SR	DTMA-12	5.061507048	63	0	0.772801084	-0.108002697	0.06171739	6.345967229	58.58666667	0.65	0.924855386	0.802649071
2010	2010_Early_Mexico_WW	Mexico	Early	Early	Early	Mexico_Early	2010_Early_WW_Mexico	2010_WW_Mexico	WW	m10ww	1	14	137	2	120	[CML329/MBRC3AmF103-1-1-2-B-BxCML486]-1-1-B-B/CML-312SR	DTMA-120	6.098819048	77	4	0.796036009	0.166874362	0.003747919	7.403343848	79.43333333	2.713333333	0.880141991	0.536586787
2010	2010_Early_Mexico_WW	Mexico	Early	Early	Early	Mexico_Early	2010_Early_WW_Mexico	2010_WW_Mexico	WW	m10ww	2	19	189	2	120	[CML329/MBRC3AmF103-1-1-2-B-BxCML486]-1-1-B-B/CML-312SR	DTMA-120	6.847961905	77	5	0.796036009	0.166874362	0.003747919	7.403343848	79.43333333	2.713333333	0.880141991	0.536586787
2010	2010_Early(1636)_Mexico_WW	Mexico	Early(1636)	Early	Early	Mexico_Early(1636)	2010_Early_WW+heat_Mexico	2010_WW+heat_Mexico	WW	m10wwl	1	15	146	2	120	[CML329/MBRC3AmF103-1-1-2-B-BxCML486]-1-1-B-B/CML-312SR	DTMA-120	6.64167619	68	3	0.880485615	-0.215498107	0.000169072	7.460816254	72.87333333	1.68	0.814529362	0.642321995
2010	2010_Early(1636)_Mexico_WW	Mexico	Early(1636)	Early	Early	Mexico_Early(1636)	2010_Early_WW+heat_Mexico	2010_WW+heat_Mexico	WW	m10wwl	2	20	191	2	120	[CML329/MBRC3AmF103-1-1-2-B-BxCML486]-1-1-B-B/CML-312SR	DTMA-120	8.173257143	72	1	0.880485615	-0.215498107	0.000169072	7.460816254	72.87333333	1.68	0.814529362	0.642321995
2011	2011_Early_Mexico_WW	Mexico	Early	Early	Early	Mexico_Early	2011_Early_WW_Mexico	2011_WW_Mexico	WW	m11ww	1	8	78	2	120	[CML329/MBRC3AmF103-1-1-2-B-BxCML486]-1-1-B-B/CML-312SR	DTMA-120	6.908038095	82	3	0.622697052	0.01243503	0.830164821	7.211536254	85.38	2.423333333	0.887845127	0.599333159
2011	2011_Early_Mexico_WW	Mexico	Early	Early	Early	Mexico_Early	2011_Early_WW_Mexico	2011_WW_Mexico	WW	m11ww	2	26	252	2	120	[CML329/MBRC3AmF103-1-1-2-B-BxCML486]-1-1-B-B/CML-312SR	DTMA-120	5.495161905	83	3	0.622697052	0.01243503	0.830164821	7.211536254	85.38	2.423333333	0.887845127	0.599333159
2011	2011_Early2_Mexico_WW	Mexico	Early2	Early	Early	Mexico_Early2	2011_Early_WW+heat_Mexico	2011_WW+heat_Mexico	WW	m11wwl	1	10	94	2	120	[CML329/MBRC3AmF103-1-1-2-B-BxCML486]-1-1-B-B/CML-312SR	DTMA-120	5.390933333	67	4	0.747075072	-0.196450968	0.000622014	6.320377143	68.25666667	1.916666667	0.871065937	0.684953973
2011	2011_Early2_Mexico_WW	Mexico	Early2	Early	Early	Mexico_Early2	2011_Early_WW+heat_Mexico	2011_WW+heat_Mexico	WW	m11wwl	2	17	167	2	120	[CML329/MBRC3AmF103-1-1-2-B-BxCML486]-1-1-B-B/CML-312SR	DTMA-120	5.463314286	67	1	0.747075072	-0.196450968	0.000622014	6.320377143	68.25666667	1.916666667	0.871065937	0.684953973
2010	2010_Early_Thailand_WW	Thailand	Early	Early	Early	Thailand_Early	2010_Early_WW_Thailand	2010_WW_Thailand	WW	t10ww	1	8	79	2	120	[CML329/MBRC3AmF103-1-1-2-B-BxCML486]-1-1-B-B/CML-312SR	DTMA-120	5.64487619	57	8	0.750000566	0.074097413	0.200613017	7.225239375	56.36666667	4.922818792	1.68E-07	0.072579235
2010	2010_Early_Thailand_WW	Thailand	Early	Early	Early	Thailand_Early	2010_Early_WW_Thailand	2010_WW_Thailand	WW	t10ww	2	17	168	2	120	[CML329/MBRC3AmF103-1-1-2-B-BxCML486]-1-1-B-B/CML-312SR	DTMA-120	5.159734857	56	3	0.750000566	0.074097413	0.200613017	7.225239375	56.36666667	4.922818792	1.68E-07	0.072579235
2011	2011_Early_Thailand_WW	Thailand	Early	Early	Early	Thailand_early	2011_Early_WW_Thailand	2011_WW_Thailand	WW	t11ww	1	7	65	2	120	[CML329/MBRC3AmF103-1-1-2-B-BxCML486]-1-1-B-B/CML-312SR	DTMA-120	5.174886095	57	2	0.772801084	-0.108002697	0.06171739	6.345967229	58.58666667	0.65	0.924855386	0.802649071
2011	2011_Early_Thailand_WW	Thailand	Early	Early	Early	Thailand_early	2011_Early_WW_Thailand	2011_WW_Thailand	WW	t11ww	2	18	176	2	120	[CML329/MBRC3AmF103-1-1-2-B-BxCML486]-1-1-B-B/CML-312SR	DTMA-120	4.395904	58	2	0.772801084	-0.108002697	0.06171739	6.345967229	58.58666667	0.65	0.924855386	0.802649071
2010	2010_Early_Mexico_WW	Mexico	Early	Early	Early	Mexico_Early	2010_Early_WW_Mexico	2010_WW_Mexico	WW	m10ww	1	14	140	102	121	[(87036/87923)-X-800-3-1-X-1-B-B-1-1-1-B-B-xP84c1F26-2-2-4-B-2-B]F47-3-1-1-3xM37W/ZM607.bF37sr-2-3sr-6-2-X]-8-2-X-1-BB-B-xP84c1F27-4-3-3-B-1-B]-3-2-BxP33c3F64-1-1-4-BB]-1-1-B-B/CML-312SR	DTMA-121	6.611565714	79	3	0.796036009	0.166874362	0.003747919	7.403343848	79.43333333	2.713333333	0.880141991	0.536586787
2010	2010_Early_Mexico_WW	Mexico	Early	Early	Early	Mexico_Early	2010_Early_WW_Mexico	2010_WW_Mexico	WW	m10ww	2	28	273	102	121	[(87036/87923)-X-800-3-1-X-1-B-B-1-1-1-B-B-xP84c1F26-2-2-4-B-2-B]F47-3-1-1-3xM37W/ZM607.bF37sr-2-3sr-6-2-X]-8-2-X-1-BB-B-xP84c1F27-4-3-3-B-1-B]-3-2-BxP33c3F64-1-1-4-BB]-1-1-B-B/CML-312SR	DTMA-121	7.951771429	78	2	0.796036009	0.166874362	0.003747919	7.403343848	79.43333333	2.713333333	0.880141991	0.536586787
2010	2010_Early(1636)_Mexico_WW	Mexico	Early(1636)	Early	Early	Mexico_Early(1636)	2010_Early_WW+heat_Mexico	2010_WW+heat_Mexico	WW	m10wwl	1	14	139	102	121	[(87036/87923)-X-800-3-1-X-1-B-B-1-1-1-B-B-xP84c1F26-2-2-4-B-2-B]F47-3-1-1-3xM37W/ZM607.bF37sr-2-3sr-6-2-X]-8-2-X-1-BB-B-xP84c1F27-4-3-3-B-1-B]-3-2-BxP33c3F64-1-1-4-BB]-1-1-B-B/CML-312SR	DTMA-121	8.07192381	71	2	0.880485615	-0.215498107	0.000169072	7.460816254	72.87333333	1.68	0.814529362	0.642321995
2010	2010_Early(1636)_Mexico_WW	Mexico	Early(1636)	Early	Early	Mexico_Early(1636)	2010_Early_WW+heat_Mexico	2010_WW+heat_Mexico	WW	m10wwl	2	27	264	102	121	[(87036/87923)-X-800-3-1-X-1-B-B-1-1-1-B-B-xP84c1F26-2-2-4-B-2-B]F47-3-1-1-3xM37W/ZM607.bF37sr-2-3sr-6-2-X]-8-2-X-1-BB-B-xP84c1F27-4-3-3-B-1-B]-3-2-BxP33c3F64-1-1-4-BB]-1-1-B-B/CML-312SR	DTMA-121	7.692647619	72	2	0.880485615	-0.215498107	0.000169072	7.460816254	72.87333333	1.68	0.814529362	0.642321995
2011	2011_Early_Mexico_WW	Mexico	Early	Early	Early	Mexico_Early	2011_Early_WW_Mexico	2011_WW_Mexico	WW	m11ww	1	4	32	102	121	[(87036/87923)-X-800-3-1-X-1-B-B-1-1-1-B-B-xP84c1F26-2-2-4-B-2-B]F47-3-1-1-3xM37W/ZM607.bF37sr-2-3sr-6-2-X]-8-2-X-1-BB-B-xP84c1F27-4-3-3-B-1-B]-3-2-BxP33c3F64-1-1-4-BB]-1-1-B-B/CML-312SR	DTMA-121	8.281828571	86	2	0.622697052	0.01243503	0.830164821	7.211536254	85.38	2.423333333	0.887845127	0.599333159
2011	2011_Early_Mexico_WW	Mexico	Early	Early	Early	Mexico_Early	2011_Early_WW_Mexico	2011_WW_Mexico	WW	m11ww	2	26	259	102	121	[(87036/87923)-X-800-3-1-X-1-B-B-1-1-1-B-B-xP84c1F26-2-2-4-B-2-B]F47-3-1-1-3xM37W/ZM607.bF37sr-2-3sr-6-2-X]-8-2-X-1-BB-B-xP84c1F27-4-3-3-B-1-B]-3-2-BxP33c3F64-1-1-4-BB]-1-1-B-B/CML-312SR	DTMA-121	5.592152381	86	3	0.622697052	0.01243503	0.830164821	7.211536254	85.38	2.423333333	0.887845127	0.599333159
2011	2011_Early2_Mexico_WW	Mexico	Early2	Early	Early	Mexico_Early2	2011_Early_WW+heat_Mexico	2011_WW+heat_Mexico	WW	m11wwl	1	15	143	102	121	[(87036/87923)-X-800-3-1-X-1-B-B-1-1-1-B-B-xP84c1F26-2-2-4-B-2-B]F47-3-1-1-3xM37W/ZM607.bF37sr-2-3sr-6-2-X]-8-2-X-1-BB-B-xP84c1F27-4-3-3-B-1-B]-3-2-BxP33c3F64-1-1-4-BB]-1-1-B-B/CML-312SR	DTMA-121	7.46392381	69	1	0.747075072	-0.196450968	0.000622014	6.320377143	68.25666667	1.916666667	0.871065937	0.684953973
2011	2011_Early2_Mexico_WW	Mexico	Early2	Early	Early	Mexico_Early2	2011_Early_WW+heat_Mexico	2011_WW+heat_Mexico	WW	m11wwl	2	20	191	102	121	[(87036/87923)-X-800-3-1-X-1-B-B-1-1-1-B-B-xP84c1F26-2-2-4-B-2-B]F47-3-1-1-3xM37W/ZM607.bF37sr-2-3sr-6-2-X]-8-2-X-1-BB-B-xP84c1F27-4-3-3-B-1-B]-3-2-BxP33c3F64-1-1-4-BB]-1-1-B-B/CML-312SR	DTMA-121	5.677561905	70	1	0.747075072	-0.196450968	0.000622014	6.320377143	68.25666667	1.916666667	0.871065937	0.684953973
2010	2010_Early_Thailand_WW	Thailand	Early	Early	Early	Thailand_Early	2010_Early_WW_Thailand	2010_WW_Thailand	WW	t10ww	1	3	24	102	121	[(87036/87923)-X-800-3-1-X-1-B-B-1-1-1-B-B-xP84c1F26-2-2-4-B-2-B]F47-3-1-1-3xM37W/ZM607.bF37sr-2-3sr-6-2-X]-8-2-X-1-BB-B-xP84c1F27-4-3-3-B-1-B]-3-2-BxP33c3F64-1-1-4-BB]-1-1-B-B/CML-312SR	DTMA-121	7.563306667	55	4	0.750000566	0.074097413	0.200613017	7.225239375	56.36666667	4.922818792	1.68E-07	0.072579235
2010	2010_Early_Thailand_WW	Thailand	Early	Early	Early	Thailand_Early	2010_Early_WW_Thailand	2010_WW_Thailand	WW	t10ww	2	25	249	102	121	[(87036/87923)-X-800-3-1-X-1-B-B-1-1-1-B-B-xP84c1F26-2-2-4-B-2-B]F47-3-1-1-3xM37W/ZM607.bF37sr-2-3sr-6-2-X]-8-2-X-1-BB-B-xP84c1F27-4-3-3-B-1-B]-3-2-BxP33c3F64-1-1-4-BB]-1-1-B-B/CML-312SR	DTMA-121	7.94264381	56	4	0.750000566	0.074097413	0.200613017	7.225239375	56.36666667	4.922818792	1.68E-07	0.072579235
2011	2011_Early_Thailand_WW	Thailand	Early	Early	Early	Thailand_early	2011_Early_WW_Thailand	2011_WW_Thailand	WW	t11ww	1	4	33	102	121	[(87036/87923)-X-800-3-1-X-1-B-B-1-1-1-B-B-xP84c1F26-2-2-4-B-2-B]F47-3-1-1-3xM37W/ZM607.bF37sr-2-3sr-6-2-X]-8-2-X-1-BB-B-xP84c1F27-4-3-3-B-1-B]-3-2-BxP33c3F64-1-1-4-BB]-1-1-B-B/CML-312SR	DTMA-121	6.266441143	59	-1	0.772801084	-0.108002697	0.06171739	6.345967229	58.58666667	0.65	0.924855386	0.802649071
2011	2011_Early_Thailand_WW	Thailand	Early	Early	Early	Thailand_early	2011_Early_WW_Thailand	2011_WW_Thailand	WW	t11ww	2	16	159	102	121	[(87036/87923)-X-800-3-1-X-1-B-B-1-1-1-B-B-xP84c1F26-2-2-4-B-2-B]F47-3-1-1-3xM37W/ZM607.bF37sr-2-3sr-6-2-X]-8-2-X-1-BB-B-xP84c1F27-4-3-3-B-1-B]-3-2-BxP33c3F64-1-1-4-BB]-1-1-B-B/CML-312SR	DTMA-121	6.176542476	58	1	0.772801084	-0.108002697	0.06171739	6.345967229	58.58666667	0.65	0.924855386	0.802649071
2010	2010_Early_Mexico_WW	Mexico	Early	Early	Early	Mexico_Early	2010_Early_WW_Mexico	2010_WW_Mexico	WW	m10ww	1	14	139	16	122	[[KILIMAST94A]-30/MSV-03-2-10-B-1-B-B-xP84c1F26-2-2-6-B-3-B]F17-1-2-1-1xP43C9-1-1-1-1-1-BBBB-1-xP84c1F26-2-2-6-B-3-B]-2-2-BxCML486]-1-1-B-B/CML-312SR	DTMA-122	6.876190476	79	6	0.796036009	0.166874362	0.003747919	7.403343848	79.43333333	2.713333333	0.880141991	0.536586787
2010	2010_Early_Mexico_WW	Mexico	Early	Early	Early	Mexico_Early	2010_Early_WW_Mexico	2010_WW_Mexico	WW	m10ww	2	21	209	16	122	[[KILIMAST94A]-30/MSV-03-2-10-B-1-B-B-xP84c1F26-2-2-6-B-3-B]F17-1-2-1-1xP43C9-1-1-1-1-1-BBBB-1-xP84c1F26-2-2-6-B-3-B]-2-2-BxCML486]-1-1-B-B/CML-312SR	DTMA-122	7.06727619	81	4	0.796036009	0.166874362	0.003747919	7.403343848	79.43333333	2.713333333	0.880141991	0.536586787
2010	2010_Early(1636)_Mexico_WW	Mexico	Early(1636)	Early	Early	Mexico_Early(1636)	2010_Early_WW+heat_Mexico	2010_WW+heat_Mexico	WW	m10wwl	1	3	23	16	122	[[KILIMAST94A]-30/MSV-03-2-10-B-1-B-B-xP84c1F26-2-2-6-B-3-B]F17-1-2-1-1xP43C9-1-1-1-1-1-BBBB-1-xP84c1F26-2-2-6-B-3-B]-2-2-BxCML486]-1-1-B-B/CML-312SR	DTMA-122	5.920761905	76	4	0.880485615	-0.215498107	0.000169072	7.460816254	72.87333333	1.68	0.814529362	0.642321995
2010	2010_Early(1636)_Mexico_WW	Mexico	Early(1636)	Early	Early	Mexico_Early(1636)	2010_Early_WW+heat_Mexico	2010_WW+heat_Mexico	WW	m10wwl	2	26	258	16	122	[[KILIMAST94A]-30/MSV-03-2-10-B-1-B-B-xP84c1F26-2-2-6-B-3-B]F17-1-2-1-1xP43C9-1-1-1-1-1-BBBB-1-xP84c1F26-2-2-6-B-3-B]-2-2-BxCML486]-1-1-B-B/CML-312SR	DTMA-122	5.21432381	77	4	0.880485615	-0.215498107	0.000169072	7.460816254	72.87333333	1.68	0.814529362	0.642321995
2011	2011_Early_Mexico_WW	Mexico	Early	Early	Early	Mexico_Early	2011_Early_WW_Mexico	2011_WW_Mexico	WW	m11ww	1	14	140	16	122	[[KILIMAST94A]-30/MSV-03-2-10-B-1-B-B-xP84c1F26-2-2-6-B-3-B]F17-1-2-1-1xP43C9-1-1-1-1-1-BBBB-1-xP84c1F26-2-2-6-B-3-B]-2-2-BxCML486]-1-1-B-B/CML-312SR	DTMA-122	7.084647619	87	4	0.622697052	0.01243503	0.830164821	7.211536254	85.38	2.423333333	0.887845127	0.599333159
2011	2011_Early_Mexico_WW	Mexico	Early	Early	Early	Mexico_Early	2011_Early_WW_Mexico	2011_WW_Mexico	WW	m11ww	2	25	244	16	122	[[KILIMAST94A]-30/MSV-03-2-10-B-1-B-B-xP84c1F26-2-2-6-B-3-B]F17-1-2-1-1xP43C9-1-1-1-1-1-BBBB-1-xP84c1F26-2-2-6-B-3-B]-2-2-BxCML486]-1-1-B-B/CML-312SR	DTMA-122	7.319161905	85	3	0.622697052	0.01243503	0.830164821	7.211536254	85.38	2.423333333	0.887845127	0.599333159
2011	2011_Early2_Mexico_WW	Mexico	Early2	Early	Early	Mexico_Early2	2011_Early_WW+heat_Mexico	2011_WW+heat_Mexico	WW	m11wwl	1	10	99	16	122	[[KILIMAST94A]-30/MSV-03-2-10-B-1-B-B-xP84c1F26-2-2-6-B-3-B]F17-1-2-1-1xP43C9-1-1-1-1-1-BBBB-1-xP84c1F26-2-2-6-B-3-B]-2-2-BxCML486]-1-1-B-B/CML-312SR	DTMA-122	6.230552381	71	1	0.747075072	-0.196450968	0.000622014	6.320377143	68.25666667	1.916666667	0.871065937	0.684953973
2011	2011_Early2_Mexico_WW	Mexico	Early2	Early	Early	Mexico_Early2	2011_Early_WW+heat_Mexico	2011_WW+heat_Mexico	WW	m11wwl	2	24	236	16	122	[[KILIMAST94A]-30/MSV-03-2-10-B-1-B-B-xP84c1F26-2-2-6-B-3-B]F17-1-2-1-1xP43C9-1-1-1-1-1-BBBB-1-xP84c1F26-2-2-6-B-3-B]-2-2-BxCML486]-1-1-B-B/CML-312SR	DTMA-122	8.097980952	68	4	0.747075072	-0.196450968	0.000622014	6.320377143	68.25666667	1.916666667	0.871065937	0.684953973
2010	2010_Early_Thailand_WW	Thailand	Early	Early	Early	Thailand_Early	2010_Early_WW_Thailand	2010_WW_Thailand	WW	t10ww	1	5	43	16	122	[[KILIMAST94A]-30/MSV-03-2-10-B-1-B-B-xP84c1F26-2-2-6-B-3-B]F17-1-2-1-1xP43C9-1-1-1-1-1-BBBB-1-xP84c1F26-2-2-6-B-3-B]-2-2-BxCML486]-1-1-B-B/CML-312SR	DTMA-122	6.988068571	57	2	0.750000566	0.074097413	0.200613017	7.225239375	56.36666667	4.922818792	1.68E-07	0.072579235
2010	2010_Early_Thailand_WW	Thailand	Early	Early	Early	Thailand_Early	2010_Early_WW_Thailand	2010_WW_Thailand	WW	t10ww	2	20	196	16	122	[[KILIMAST94A]-30/MSV-03-2-10-B-1-B-B-xP84c1F26-2-2-6-B-3-B]F17-1-2-1-1xP43C9-1-1-1-1-1-BBBB-1-xP84c1F26-2-2-6-B-3-B]-2-2-BxCML486]-1-1-B-B/CML-312SR	DTMA-122	7.371922286	56	5	0.750000566	0.074097413	0.200613017	7.225239375	56.36666667	4.922818792	1.68E-07	0.072579235
2011	2011_Early_Thailand_WW	Thailand	Early	Early	Early	Thailand_early	2011_Early_WW_Thailand	2011_WW_Thailand	WW	t11ww	1	6	58	16	122	[[KILIMAST94A]-30/MSV-03-2-10-B-1-B-B-xP84c1F26-2-2-6-B-3-B]F17-1-2-1-1xP43C9-1-1-1-1-1-BBBB-1-xP84c1F26-2-2-6-B-3-B]-2-2-BxCML486]-1-1-B-B/CML-312SR	DTMA-122	6.062256762	58	1	0.772801084	-0.108002697	0.06171739	6.345967229	58.58666667	0.65	0.924855386	0.802649071
2011	2011_Early_Thailand_WW	Thailand	Early	Early	Early	Thailand_early	2011_Early_WW_Thailand	2011_WW_Thailand	WW	t11ww	2	24	237	16	122	[[KILIMAST94A]-30/MSV-03-2-10-B-1-B-B-xP84c1F26-2-2-6-B-3-B]F17-1-2-1-1xP43C9-1-1-1-1-1-BBBB-1-xP84c1F26-2-2-6-B-3-B]-2-2-BxCML486]-1-1-B-B/CML-312SR	DTMA-122	5.846336	57	1	0.772801084	-0.108002697	0.06171739	6.345967229	58.58666667	0.65	0.924855386	0.802649071
2010	2010_Early_Mexico_WW	Mexico	Early	Early	Early	Mexico_Early	2010_Early_WW_Mexico	2010_WW_Mexico	WW	m10ww	1	4	36	76	123	[M37W/ZM607.bF37sr-2-3sr-6-2-X]-8-2-X-1-BB-B-xP84c1F27-4-3-3-B-1-B]F29-1-2-2x[KILIMAST94A]-30/MSV-03-101-08-B-B-1xP84c1F27-4-1-4-B-3-B]F2-1-2-1-1-1-BxCML486]-1-1-B-B/CML-312SR	DTMA-123	7.354918095	81	3	0.796036009	0.166874362	0.003747919	7.403343848	79.43333333	2.713333333	0.880141991	0.536586787
2010	2010_Early_Mexico_WW	Mexico	Early	Early	Early	Mexico_Early	2010_Early_WW_Mexico	2010_WW_Mexico	WW	m10ww	2	30	292	76	123	[M37W/ZM607.bF37sr-2-3sr-6-2-X]-8-2-X-1-BB-B-xP84c1F27-4-3-3-B-1-B]F29-1-2-2x[KILIMAST94A]-30/MSV-03-101-08-B-B-1xP84c1F27-4-1-4-B-3-B]F2-1-2-1-1-1-BxCML486]-1-1-B-B/CML-312SR	DTMA-123	7.732312381	82	2	0.796036009	0.166874362	0.003747919	7.403343848	79.43333333	2.713333333	0.880141991	0.536586787
2010	2010_Early(1636)_Mexico_WW	Mexico	Early(1636)	Early	Early	Mexico_Early(1636)	2010_Early_WW+heat_Mexico	2010_WW+heat_Mexico	WW	m10wwl	1	3	27	76	123	[M37W/ZM607.bF37sr-2-3sr-6-2-X]-8-2-X-1-BB-B-xP84c1F27-4-3-3-B-1-B]F29-1-2-2x[KILIMAST94A]-30/MSV-03-101-08-B-B-1xP84c1F27-4-1-4-B-3-B]F2-1-2-1-1-1-BxCML486]-1-1-B-B/CML-312SR	DTMA-123	6.21607619	75	3	0.880485615	-0.215498107	0.000169072	7.460816254	72.87333333	1.68	0.814529362	0.642321995
2010	2010_Early(1636)_Mexico_WW	Mexico	Early(1636)	Early	Early	Mexico_Early(1636)	2010_Early_WW+heat_Mexico	2010_WW+heat_Mexico	WW	m10wwl	2	16	154	76	123	[M37W/ZM607.bF37sr-2-3sr-6-2-X]-8-2-X-1-BB-B-xP84c1F27-4-3-3-B-1-B]F29-1-2-2x[KILIMAST94A]-30/MSV-03-101-08-B-B-1xP84c1F27-4-1-4-B-3-B]F2-1-2-1-1-1-BxCML486]-1-1-B-B/CML-312SR	DTMA-123	7.521828571	72	2	0.880485615	-0.215498107	0.000169072	7.460816254	72.87333333	1.68	0.814529362	0.642321995
2011	2011_Early_Mexico_WW	Mexico	Early	Early	Early	Mexico_Early	2011_Early_WW_Mexico	2011_WW_Mexico	WW	m11ww	1	15	146	76	123	[M37W/ZM607.bF37sr-2-3sr-6-2-X]-8-2-X-1-BB-B-xP84c1F27-4-3-3-B-1-B]F29-1-2-2x[KILIMAST94A]-30/MSV-03-101-08-B-B-1xP84c1F27-4-1-4-B-3-B]F2-1-2-1-1-1-BxCML486]-1-1-B-B/CML-312SR	DTMA-123	6.239238095	87	3	0.622697052	0.01243503	0.830164821	7.211536254	85.38	2.423333333	0.887845127	0.599333159
2011	2011_Early_Mexico_WW	Mexico	Early	Early	Early	Mexico_Early	2011_Early_WW_Mexico	2011_WW_Mexico	WW	m11ww	2	25	247	76	123	[M37W/ZM607.bF37sr-2-3sr-6-2-X]-8-2-X-1-BB-B-xP84c1F27-4-3-3-B-1-B]F29-1-2-2x[KILIMAST94A]-30/MSV-03-101-08-B-B-1xP84c1F27-4-1-4-B-3-B]F2-1-2-1-1-1-BxCML486]-1-1-B-B/CML-312SR	DTMA-123	5.726780952	86	4	0.622697052	0.01243503	0.830164821	7.211536254	85.38	2.423333333	0.887845127	0.599333159
2011	2011_Early2_Mexico_WW	Mexico	Early2	Early	Early	Mexico_Early2	2011_Early_WW+heat_Mexico	2011_WW+heat_Mexico	WW	m11wwl	1	10	97	76	123	[M37W/ZM607.bF37sr-2-3sr-6-2-X]-8-2-X-1-BB-B-xP84c1F27-4-3-3-B-1-B]F29-1-2-2x[KILIMAST94A]-30/MSV-03-101-08-B-B-1xP84c1F27-4-1-4-B-3-B]F2-1-2-1-1-1-BxCML486]-1-1-B-B/CML-312SR	DTMA-123	7.521828571	66	4	0.747075072	-0.196450968	0.000622014	6.320377143	68.25666667	1.916666667	0.871065937	0.684953973
2011	2011_Early2_Mexico_WW	Mexico	Early2	Early	Early	Mexico_Early2	2011_Early_WW+heat_Mexico	2011_WW+heat_Mexico	WW	m11wwl	2	27	268	76	123	[M37W/ZM607.bF37sr-2-3sr-6-2-X]-8-2-X-1-BB-B-xP84c1F27-4-3-3-B-1-B]F29-1-2-2x[KILIMAST94A]-30/MSV-03-101-08-B-B-1xP84c1F27-4-1-4-B-3-B]F2-1-2-1-1-1-BxCML486]-1-1-B-B/CML-312SR	DTMA-123	4.959542857	68	4	0.747075072	-0.196450968	0.000622014	6.320377143	68.25666667	1.916666667	0.871065937	0.684953973
2010	2010_Early_Thailand_WW	Thailand	Early	Early	Early	Thailand_Early	2010_Early_WW_Thailand	2010_WW_Thailand	WW	t10ww	1	6	60	76	123	[M37W/ZM607.bF37sr-2-3sr-6-2-X]-8-2-X-1-BB-B-xP84c1F27-4-3-3-B-1-B]F29-1-2-2x[KILIMAST94A]-30/MSV-03-101-08-B-B-1xP84c1F27-4-1-4-B-3-B]F2-1-2-1-1-1-BxCML486]-1-1-B-B/CML-312SR	DTMA-123	6.790460952	54	5	0.750000566	0.074097413	0.200613017	7.225239375	56.36666667	4.922818792	1.68E-07	0.072579235
2010	2010_Early_Thailand_WW	Thailand	Early	Early	Early	Thailand_Early	2010_Early_WW_Thailand	2010_WW_Thailand	WW	t10ww	2	24	239	76	123	[M37W/ZM607.bF37sr-2-3sr-6-2-X]-8-2-X-1-BB-B-xP84c1F27-4-3-3-B-1-B]F29-1-2-2x[KILIMAST94A]-30/MSV-03-101-08-B-B-1xP84c1F27-4-1-4-B-3-B]F2-1-2-1-1-1-BxCML486]-1-1-B-B/CML-312SR	DTMA-123	9.008201143	54	3	0.750000566	0.074097413	0.200613017	7.225239375	56.36666667	4.922818792	1.68E-07	0.072579235
2011	2011_Early_Thailand_WW	Thailand	Early	Early	Early	Thailand_early	2011_Early_WW_Thailand	2011_WW_Thailand	WW	t11ww	1	3	25	76	123	[M37W/ZM607.bF37sr-2-3sr-6-2-X]-8-2-X-1-BB-B-xP84c1F27-4-3-3-B-1-B]F29-1-2-2x[KILIMAST94A]-30/MSV-03-101-08-B-B-1xP84c1F27-4-1-4-B-3-B]F2-1-2-1-1-1-BxCML486]-1-1-B-B/CML-312SR	DTMA-123	7.03872	59	2	0.772801084	-0.108002697	0.06171739	6.345967229	58.58666667	0.65	0.924855386	0.802649071
2011	2011_Early_Thailand_WW	Thailand	Early	Early	Early	Thailand_early	2011_Early_WW_Thailand	2011_WW_Thailand	WW	t11ww	2	27	270	76	123	[M37W/ZM607.bF37sr-2-3sr-6-2-X]-8-2-X-1-BB-B-xP84c1F27-4-3-3-B-1-B]F29-1-2-2x[KILIMAST94A]-30/MSV-03-101-08-B-B-1xP84c1F27-4-1-4-B-3-B]F2-1-2-1-1-1-BxCML486]-1-1-B-B/CML-312SR	DTMA-123	6.630336	58	1	0.772801084	-0.108002697	0.06171739	6.345967229	58.58666667	0.65	0.924855386	0.802649071
2010	2010_Early_Mexico_WW	Mexico	Early	Early	Early	Mexico_Early	2010_Early_WW_Mexico	2010_WW_Mexico	WW	m10ww	1	7	66	31	124	[(87036/87923)-X-800-3-1-X-1-B-B-1-1-1-B-B-xP84c1F26-2-2-4-B-2-B]F47-3-1-1-3xM37W/ZM607.bF37sr-2-3sr-6-2-X]-8-2-X-1-BB-B-xP84c1F27-4-3-3-B-1-B]-3-1-BxCML486]-1-1-B-B/CML-312SR	DTMA-124	7.152106667	78	3	0.796036009	0.166874362	0.003747919	7.403343848	79.43333333	2.713333333	0.880141991	0.536586787
2010	2010_Early_Mexico_WW	Mexico	Early	Early	Early	Mexico_Early	2010_Early_WW_Mexico	2010_WW_Mexico	WW	m10ww	2	19	184	31	124	[(87036/87923)-X-800-3-1-X-1-B-B-1-1-1-B-B-xP84c1F26-2-2-4-B-2-B]F47-3-1-1-3xM37W/ZM607.bF37sr-2-3sr-6-2-X]-8-2-X-1-BB-B-xP84c1F27-4-3-3-B-1-B]-3-1-BxCML486]-1-1-B-B/CML-312SR	DTMA-124	7.092754286	78	1	0.796036009	0.166874362	0.003747919	7.403343848	79.43333333	2.713333333	0.880141991	0.536586787
2010	2010_Early(1636)_Mexico_WW	Mexico	Early(1636)	Early	Early	Mexico_Early(1636)	2010_Early_WW+heat_Mexico	2010_WW+heat_Mexico	WW	m10wwl	1	12	115	31	124	[(87036/87923)-X-800-3-1-X-1-B-B-1-1-1-B-B-xP84c1F26-2-2-4-B-2-B]F47-3-1-1-3xM37W/ZM607.bF37sr-2-3sr-6-2-X]-8-2-X-1-BB-B-xP84c1F27-4-3-3-B-1-B]-3-1-BxCML486]-1-1-B-B/CML-312SR	DTMA-124	9.12	74	0	0.880485615	-0.215498107	0.000169072	7.460816254	72.87333333	1.68	0.814529362	0.642321995
2010	2010_Early(1636)_Mexico_WW	Mexico	Early(1636)	Early	Early	Mexico_Early(1636)	2010_Early_WW+heat_Mexico	2010_WW+heat_Mexico	WW	m10wwl	2	17	164	31	124	[(87036/87923)-X-800-3-1-X-1-B-B-1-1-1-B-B-xP84c1F26-2-2-4-B-2-B]F47-3-1-1-3xM37W/ZM607.bF37sr-2-3sr-6-2-X]-8-2-X-1-BB-B-xP84c1F27-4-3-3-B-1-B]-3-1-BxCML486]-1-1-B-B/CML-312SR	DTMA-124	8.581485714	72	0	0.880485615	-0.215498107	0.000169072	7.460816254	72.87333333	1.68	0.814529362	0.642321995
2011	2011_Early_Mexico_WW	Mexico	Early	Early	Early	Mexico_Early	2011_Early_WW_Mexico	2011_WW_Mexico	WW	m11ww	1	8	79	31	124	[(87036/87923)-X-800-3-1-X-1-B-B-1-1-1-B-B-xP84c1F26-2-2-4-B-2-B]F47-3-1-1-3xM37W/ZM607.bF37sr-2-3sr-6-2-X]-8-2-X-1-BB-B-xP84c1F27-4-3-3-B-1-B]-3-1-BxCML486]-1-1-B-B/CML-312SR	DTMA-124	6.679314286	84	0	0.622697052	0.01243503	0.830164821	7.211536254	85.38	2.423333333	0.887845127	0.599333159
2011	2011_Early_Mexico_WW	Mexico	Early	Early	Early	Mexico_Early	2011_Early_WW_Mexico	2011_WW_Mexico	WW	m11ww	2	22	217	31	124	[(87036/87923)-X-800-3-1-X-1-B-B-1-1-1-B-B-xP84c1F26-2-2-4-B-2-B]F47-3-1-1-3xM37W/ZM607.bF37sr-2-3sr-6-2-X]-8-2-X-1-BB-B-xP84c1F27-4-3-3-B-1-B]-3-1-BxCML486]-1-1-B-B/CML-312SR	DTMA-124	5.480685714	85	1	0.622697052	0.01243503	0.830164821	7.211536254	85.38	2.423333333	0.887845127	0.599333159
2011	2011_Early2_Mexico_WW	Mexico	Early2	Early	Early	Mexico_Early2	2011_Early_WW+heat_Mexico	2011_WW+heat_Mexico	WW	m11wwl	1	14	132	31	124	[(87036/87923)-X-800-3-1-X-1-B-B-1-1-1-B-B-xP84c1F26-2-2-4-B-2-B]F47-3-1-1-3xM37W/ZM607.bF37sr-2-3sr-6-2-X]-8-2-X-1-BB-B-xP84c1F27-4-3-3-B-1-B]-3-1-BxCML486]-1-1-B-B/CML-312SR	DTMA-124	7.543542857	71	1	0.747075072	-0.196450968	0.000622014	6.320377143	68.25666667	1.916666667	0.871065937	0.684953973
2011	2011_Early2_Mexico_WW	Mexico	Early2	Early	Early	Mexico_Early2	2011_Early_WW+heat_Mexico	2011_WW+heat_Mexico	WW	m11wwl	2	28	277	31	124	[(87036/87923)-X-800-3-1-X-1-B-B-1-1-1-B-B-xP84c1F26-2-2-4-B-2-B]F47-3-1-1-3xM37W/ZM607.bF37sr-2-3sr-6-2-X]-8-2-X-1-BB-B-xP84c1F27-4-3-3-B-1-B]-3-1-BxCML486]-1-1-B-B/CML-312SR	DTMA-124	8.823238095	68	0	0.747075072	-0.196450968	0.000622014	6.320377143	68.25666667	1.916666667	0.871065937	0.684953973
2010	2010_Early_Thailand_WW	Thailand	Early	Early	Early	Thailand_Early	2010_Early_WW_Thailand	2010_WW_Thailand	WW	t10ww	1	10	92	31	124	[(87036/87923)-X-800-3-1-X-1-B-B-1-1-1-B-B-xP84c1F26-2-2-4-B-2-B]F47-3-1-1-3xM37W/ZM607.bF37sr-2-3sr-6-2-X]-8-2-X-1-BB-B-xP84c1F27-4-3-3-B-1-B]-3-1-BxCML486]-1-1-B-B/CML-312SR	DTMA-124	7.288478476	56	4	0.750000566	0.074097413	0.200613017	7.225239375	56.36666667	4.922818792	1.68E-07	0.072579235
2010	2010_Early_Thailand_WW	Thailand	Early	Early	Early	Thailand_Early	2010_Early_WW_Thailand	2010_WW_Thailand	WW	t10ww	2	29	284	31	124	[(87036/87923)-X-800-3-1-X-1-B-B-1-1-1-B-B-xP84c1F26-2-2-4-B-2-B]F47-3-1-1-3xM37W/ZM607.bF37sr-2-3sr-6-2-X]-8-2-X-1-BB-B-xP84c1F27-4-3-3-B-1-B]-3-1-BxCML486]-1-1-B-B/CML-312SR	DTMA-124	8.255597714	59	1	0.750000566	0.074097413	0.200613017	7.225239375	56.36666667	4.922818792	1.68E-07	0.072579235
2011	2011_Early_Thailand_WW	Thailand	Early	Early	Early	Thailand_early	2011_Early_WW_Thailand	2011_WW_Thailand	WW	t11ww	1	10	92	31	124	[(87036/87923)-X-800-3-1-X-1-B-B-1-1-1-B-B-xP84c1F26-2-2-4-B-2-B]F47-3-1-1-3xM37W/ZM607.bF37sr-2-3sr-6-2-X]-8-2-X-1-BB-B-xP84c1F27-4-3-3-B-1-B]-3-1-BxCML486]-1-1-B-B/CML-312SR	DTMA-124	7.113002667	57	0	0.772801084	-0.108002697	0.06171739	6.345967229	58.58666667	0.65	0.924855386	0.802649071
2011	2011_Early_Thailand_WW	Thailand	Early	Early	Early	Thailand_early	2011_Early_WW_Thailand	2011_WW_Thailand	WW	t11ww	2	21	205	31	124	[(87036/87923)-X-800-3-1-X-1-B-B-1-1-1-B-B-xP84c1F26-2-2-4-B-2-B]F47-3-1-1-3xM37W/ZM607.bF37sr-2-3sr-6-2-X]-8-2-X-1-BB-B-xP84c1F27-4-3-3-B-1-B]-3-1-BxCML486]-1-1-B-B/CML-312SR	DTMA-124	7.013269333	57	0	0.772801084	-0.108002697	0.06171739	6.345967229	58.58666667	0.65	0.924855386	0.802649071
2010	2010_Early_Mexico_WW	Mexico	Early	Early	Early	Mexico_Early	2010_Early_WW_Mexico	2010_WW_Mexico	WW	m10ww	1	14	138	21	125	[M37W/ZM607.bF37sr-2-3sr-6-2-X]-8-2-X-1-BB-B-xP84c1F27-4-3-3-B-1-B]F29-1-2-1-4x(87036/87923)-X-800-3-1-X-1-B-B-1-1-1-B-B-xP84c1F26-2-2-4-B-2-B]-1-1-BxCML486]-1-1-B-B/CML-312SR	DTMA-125	8.017493333	77	4	0.796036009	0.166874362	0.003747919	7.403343848	79.43333333	2.713333333	0.880141991	0.536586787
2010	2010_Early_Mexico_WW	Mexico	Early	Early	Early	Mexico_Early	2010_Early_WW_Mexico	2010_WW_Mexico	WW	m10ww	2	29	288	21	125	[M37W/ZM607.bF37sr-2-3sr-6-2-X]-8-2-X-1-BB-B-xP84c1F27-4-3-3-B-1-B]F29-1-2-1-4x(87036/87923)-X-800-3-1-X-1-B-B-1-1-1-B-B-xP84c1F26-2-2-4-B-2-B]-1-1-BxCML486]-1-1-B-B/CML-312SR	DTMA-125	6.977668571	77	4	0.796036009	0.166874362	0.003747919	7.403343848	79.43333333	2.713333333	0.880141991	0.536586787
2010	2010_Early(1636)_Mexico_WW	Mexico	Early(1636)	Early	Early	Mexico_Early(1636)	2010_Early_WW+heat_Mexico	2010_WW+heat_Mexico	WW	m10wwl	1	8	78	21	125	[M37W/ZM607.bF37sr-2-3sr-6-2-X]-8-2-X-1-BB-B-xP84c1F27-4-3-3-B-1-B]F29-1-2-1-4x(87036/87923)-X-800-3-1-X-1-B-B-1-1-1-B-B-xP84c1F26-2-2-4-B-2-B]-1-1-BxCML486]-1-1-B-B/CML-312SR	DTMA-125	7.31047619	70	2	0.880485615	-0.215498107	0.000169072	7.460816254	72.87333333	1.68	0.814529362	0.642321995
2010	2010_Early(1636)_Mexico_WW	Mexico	Early(1636)	Early	Early	Mexico_Early(1636)	2010_Early_WW+heat_Mexico	2010_WW+heat_Mexico	WW	m10wwl	2	21	201	21	125	[M37W/ZM607.bF37sr-2-3sr-6-2-X]-8-2-X-1-BB-B-xP84c1F27-4-3-3-B-1-B]F29-1-2-1-4x(87036/87923)-X-800-3-1-X-1-B-B-1-1-1-B-B-xP84c1F26-2-2-4-B-2-B]-1-1-BxCML486]-1-1-B-B/CML-312SR	DTMA-125	7.76792381	70	1	0.880485615	-0.215498107	0.000169072	7.460816254	72.87333333	1.68	0.814529362	0.642321995
2011	2011_Early_Mexico_WW	Mexico	Early	Early	Early	Mexico_Early	2011_Early_WW_Mexico	2011_WW_Mexico	WW	m11ww	1	12	118	21	125	[M37W/ZM607.bF37sr-2-3sr-6-2-X]-8-2-X-1-BB-B-xP84c1F27-4-3-3-B-1-B]F29-1-2-1-4x(87036/87923)-X-800-3-1-X-1-B-B-1-1-1-B-B-xP84c1F26-2-2-4-B-2-B]-1-1-BxCML486]-1-1-B-B/CML-312SR	DTMA-125	8.902857143	84	1	0.622697052	0.01243503	0.830164821	7.211536254	85.38	2.423333333	0.887845127	0.599333159
2011	2011_Early_Mexico_WW	Mexico	Early	Early	Early	Mexico_Early	2011_Early_WW_Mexico	2011_WW_Mexico	WW	m11ww	2	29	284	21	125	[M37W/ZM607.bF37sr-2-3sr-6-2-X]-8-2-X-1-BB-B-xP84c1F27-4-3-3-B-1-B]F29-1-2-1-4x(87036/87923)-X-800-3-1-X-1-B-B-1-1-1-B-B-xP84c1F26-2-2-4-B-2-B]-1-1-BxCML486]-1-1-B-B/CML-312SR	DTMA-125	7.400228571	85	2	0.622697052	0.01243503	0.830164821	7.211536254	85.38	2.423333333	0.887845127	0.599333159
2011	2011_Early2_Mexico_WW	Mexico	Early2	Early	Early	Mexico_Early2	2011_Early_WW+heat_Mexico	2011_WW+heat_Mexico	WW	m11wwl	1	1	1	21	125	[M37W/ZM607.bF37sr-2-3sr-6-2-X]-8-2-X-1-BB-B-xP84c1F27-4-3-3-B-1-B]F29-1-2-1-4x(87036/87923)-X-800-3-1-X-1-B-B-1-1-1-B-B-xP84c1F26-2-2-4-B-2-B]-1-1-BxCML486]-1-1-B-B/CML-312SR	DTMA-125	4.78872381	67	4	0.747075072	-0.196450968	0.000622014	6.320377143	68.25666667	1.916666667	0.871065937	0.684953973
2011	2011_Early2_Mexico_WW	Mexico	Early2	Early	Early	Mexico_Early2	2011_Early_WW+heat_Mexico	2011_WW+heat_Mexico	WW	m11wwl	2	17	163	21	125	[M37W/ZM607.bF37sr-2-3sr-6-2-X]-8-2-X-1-BB-B-xP84c1F27-4-3-3-B-1-B]F29-1-2-1-4x(87036/87923)-X-800-3-1-X-1-B-B-1-1-1-B-B-xP84c1F26-2-2-4-B-2-B]-1-1-BxCML486]-1-1-B-B/CML-312SR	DTMA-125	7.142552381	67	1	0.747075072	-0.196450968	0.000622014	6.320377143	68.25666667	1.916666667	0.871065937	0.684953973
2010	2010_Early_Thailand_WW	Thailand	Early	Early	Early	Thailand_Early	2010_Early_WW_Thailand	2010_WW_Thailand	WW	t10ww	1	8	78	21	125	[M37W/ZM607.bF37sr-2-3sr-6-2-X]-8-2-X-1-BB-B-xP84c1F27-4-3-3-B-1-B]F29-1-2-1-4x(87036/87923)-X-800-3-1-X-1-B-B-1-1-1-B-B-xP84c1F26-2-2-4-B-2-B]-1-1-BxCML486]-1-1-B-B/CML-312SR	DTMA-125	7.219291429	56	11	0.750000566	0.074097413	0.200613017	7.225239375	56.36666667	4.922818792	1.68E-07	0.072579235
2010	2010_Early_Thailand_WW	Thailand	Early	Early	Early	Thailand_Early	2010_Early_WW_Thailand	2010_WW_Thailand	WW	t10ww	2	19	185	21	125	[M37W/ZM607.bF37sr-2-3sr-6-2-X]-8-2-X-1-BB-B-xP84c1F27-4-3-3-B-1-B]F29-1-2-1-4x(87036/87923)-X-800-3-1-X-1-B-B-1-1-1-B-B-xP84c1F26-2-2-4-B-2-B]-1-1-BxCML486]-1-1-B-B/CML-312SR	DTMA-125	7.806488381	53	4	0.750000566	0.074097413	0.200613017	7.225239375	56.36666667	4.922818792	1.68E-07	0.072579235
2011	2011_Early_Thailand_WW	Thailand	Early	Early	Early	Thailand_early	2011_Early_WW_Thailand	2011_WW_Thailand	WW	t11ww	1	12	113	21	125	[M37W/ZM607.bF37sr-2-3sr-6-2-X]-8-2-X-1-BB-B-xP84c1F27-4-3-3-B-1-B]F29-1-2-1-4x(87036/87923)-X-800-3-1-X-1-B-B-1-1-1-B-B-xP84c1F26-2-2-4-B-2-B]-1-1-BxCML486]-1-1-B-B/CML-312SR	DTMA-125	6.91188419	57	0	0.772801084	-0.108002697	0.06171739	6.345967229	58.58666667	0.65	0.924855386	0.802649071
2011	2011_Early_Thailand_WW	Thailand	Early	Early	Early	Thailand_early	2011_Early_WW_Thailand	2011_WW_Thailand	WW	t11ww	2	28	279	21	125	[M37W/ZM607.bF37sr-2-3sr-6-2-X]-8-2-X-1-BB-B-xP84c1F27-4-3-3-B-1-B]F29-1-2-1-4x(87036/87923)-X-800-3-1-X-1-B-B-1-1-1-B-B-xP84c1F26-2-2-4-B-2-B]-1-1-BxCML486]-1-1-B-B/CML-312SR	DTMA-125	5.604355048	59	1	0.772801084	-0.108002697	0.06171739	6.345967229	58.58666667	0.65	0.924855386	0.802649071
2010	2010_Early_Mexico_WW	Mexico	Early	Early	Early	Mexico_Early	2010_Early_WW_Mexico	2010_WW_Mexico	WW	m10ww	1	14	131	17	126	[G16SeqC1F47-2-1-2-1-B*5xP84c1F26-2-2-6-B-3-B]F25-2-3-1x[KILIMAST94A]-30/MSV-03-101-08-B-B-1xP84c1F27-4-1-4-B-3-B]F2-1-2-2-4-2-BxCML161]-1-1-B-B/CML-312SR	DTMA-126	7.996647619	79	3	0.796036009	0.166874362	0.003747919	7.403343848	79.43333333	2.713333333	0.880141991	0.536586787
2010	2010_Early_Mexico_WW	Mexico	Early	Early	Early	Mexico_Early	2010_Early_WW_Mexico	2010_WW_Mexico	WW	m10ww	2	24	236	17	126	[G16SeqC1F47-2-1-2-1-B*5xP84c1F26-2-2-6-B-3-B]F25-2-3-1x[KILIMAST94A]-30/MSV-03-101-08-B-B-1xP84c1F27-4-1-4-B-3-B]F2-1-2-2-4-2-BxCML161]-1-1-B-B/CML-312SR	DTMA-126	7.750552381	77	2	0.796036009	0.166874362	0.003747919	7.403343848	79.43333333	2.713333333	0.880141991	0.536586787
2010	2010_Early(1636)_Mexico_WW	Mexico	Early(1636)	Early	Early	Mexico_Early(1636)	2010_Early_WW+heat_Mexico	2010_WW+heat_Mexico	WW	m10wwl	1	10	98	17	126	[G16SeqC1F47-2-1-2-1-B*5xP84c1F26-2-2-6-B-3-B]F25-2-3-1x[KILIMAST94A]-30/MSV-03-101-08-B-B-1xP84c1F27-4-1-4-B-3-B]F2-1-2-2-4-2-BxCML161]-1-1-B-B/CML-312SR	DTMA-126	7.825828571	72	2	0.880485615	-0.215498107	0.000169072	7.460816254	72.87333333	1.68	0.814529362	0.642321995
2010	2010_Early(1636)_Mexico_WW	Mexico	Early(1636)	Early	Early	Mexico_Early(1636)	2010_Early_WW+heat_Mexico	2010_WW+heat_Mexico	WW	m10wwl	2	16	158	17	126	[G16SeqC1F47-2-1-2-1-B*5xP84c1F26-2-2-6-B-3-B]F25-2-3-1x[KILIMAST94A]-30/MSV-03-101-08-B-B-1xP84c1F27-4-1-4-B-3-B]F2-1-2-2-4-2-BxCML161]-1-1-B-B/CML-312SR	DTMA-126	8.10087619	70	1	0.880485615	-0.215498107	0.000169072	7.460816254	72.87333333	1.68	0.814529362	0.642321995
2011	2011_Early_Mexico_WW	Mexico	Early	Early	Early	Mexico_Early	2011_Early_WW_Mexico	2011_WW_Mexico	WW	m11ww	1	13	125	17	126	[G16SeqC1F47-2-1-2-1-B*5xP84c1F26-2-2-6-B-3-B]F25-2-3-1x[KILIMAST94A]-30/MSV-03-101-08-B-B-1xP84c1F27-4-1-4-B-3-B]F2-1-2-2-4-2-BxCML161]-1-1-B-B/CML-312SR	DTMA-126	8.530819048	85	2	0.622697052	0.01243503	0.830164821	7.211536254	85.38	2.423333333	0.887845127	0.599333159
2011	2011_Early_Mexico_WW	Mexico	Early	Early	Early	Mexico_Early	2011_Early_WW_Mexico	2011_WW_Mexico	WW	m11ww	2	24	235	17	126	[G16SeqC1F47-2-1-2-1-B*5xP84c1F26-2-2-6-B-3-B]F25-2-3-1x[KILIMAST94A]-30/MSV-03-101-08-B-B-1xP84c1F27-4-1-4-B-3-B]F2-1-2-2-4-2-BxCML161]-1-1-B-B/CML-312SR	DTMA-126	7.012266667	83	2	0.622697052	0.01243503	0.830164821	7.211536254	85.38	2.423333333	0.887845127	0.599333159
2011	2011_Early2_Mexico_WW	Mexico	Early2	Early	Early	Mexico_Early2	2011_Early_WW+heat_Mexico	2011_WW+heat_Mexico	WW	m11wwl	1	7	67	17	126	[G16SeqC1F47-2-1-2-1-B*5xP84c1F26-2-2-6-B-3-B]F25-2-3-1x[KILIMAST94A]-30/MSV-03-101-08-B-B-1xP84c1F27-4-1-4-B-3-B]F2-1-2-2-4-2-BxCML161]-1-1-B-B/CML-312SR	DTMA-126	9.12	65	1	0.747075072	-0.196450968	0.000622014	6.320377143	68.25666667	1.916666667	0.871065937	0.684953973
2011	2011_Early2_Mexico_WW	Mexico	Early2	Early	Early	Mexico_Early2	2011_Early_WW+heat_Mexico	2011_WW+heat_Mexico	WW	m11wwl	2	24	240	17	126	[G16SeqC1F47-2-1-2-1-B*5xP84c1F26-2-2-6-B-3-B]F25-2-3-1x[KILIMAST94A]-30/MSV-03-101-08-B-B-1xP84c1F27-4-1-4-B-3-B]F2-1-2-2-4-2-BxCML161]-1-1-B-B/CML-312SR	DTMA-126	6.384	67	2	0.747075072	-0.196450968	0.000622014	6.320377143	68.25666667	1.916666667	0.871065937	0.684953973
2010	2010_Early_Thailand_WW	Thailand	Early	Early	Early	Thailand_Early	2010_Early_WW_Thailand	2010_WW_Thailand	WW	t10ww	1	11	106	17	126	[G16SeqC1F47-2-1-2-1-B*5xP84c1F26-2-2-6-B-3-B]F25-2-3-1x[KILIMAST94A]-30/MSV-03-101-08-B-B-1xP84c1F27-4-1-4-B-3-B]F2-1-2-2-4-2-BxCML161]-1-1-B-B/CML-312SR	DTMA-126	7.593380571	58	12	0.750000566	0.074097413	0.200613017	7.225239375	56.36666667	4.922818792	1.68E-07	0.072579235
2010	2010_Early_Thailand_WW	Thailand	Early	Early	Early	Thailand_Early	2010_Early_WW_Thailand	2010_WW_Thailand	WW	t10ww	2	21	202	17	126	[G16SeqC1F47-2-1-2-1-B*5xP84c1F26-2-2-6-B-3-B]F25-2-3-1x[KILIMAST94A]-30/MSV-03-101-08-B-B-1xP84c1F27-4-1-4-B-3-B]F2-1-2-2-4-2-BxCML161]-1-1-B-B/CML-312SR	DTMA-126	6.841856	56	4	0.750000566	0.074097413	0.200613017	7.225239375	56.36666667	4.922818792	1.68E-07	0.072579235
2011	2011_Early_Thailand_WW	Thailand	Early	Early	Early	Thailand_early	2011_Early_WW_Thailand	2011_WW_Thailand	WW	t11ww	1	12	111	17	126	[G16SeqC1F47-2-1-2-1-B*5xP84c1F26-2-2-6-B-3-B]F25-2-3-1x[KILIMAST94A]-30/MSV-03-101-08-B-B-1xP84c1F27-4-1-4-B-3-B]F2-1-2-2-4-2-BxCML161]-1-1-B-B/CML-312SR	DTMA-126	7.08939581	59	-1	0.772801084	-0.108002697	0.06171739	6.345967229	58.58666667	0.65	0.924855386	0.802649071
2011	2011_Early_Thailand_WW	Thailand	Early	Early	Early	Thailand_early	2011_Early_WW_Thailand	2011_WW_Thailand	WW	t11ww	2	25	242	17	126	[G16SeqC1F47-2-1-2-1-B*5xP84c1F26-2-2-6-B-3-B]F25-2-3-1x[KILIMAST94A]-30/MSV-03-101-08-B-B-1xP84c1F27-4-1-4-B-3-B]F2-1-2-2-4-2-BxCML161]-1-1-B-B/CML-312SR	DTMA-126	7.002688	59	0	0.772801084	-0.108002697	0.06171739	6.345967229	58.58666667	0.65	0.924855386	0.802649071
2010	2010_Early_Mexico_WW	Mexico	Early	Early	Early	Mexico_Early	2010_Early_WW_Mexico	2010_WW_Mexico	WW	m10ww	1	2	20	114	131	CA00360/Pio3011F2-3-5-6-1-B-BBB-B-B-B-B-B-B/CML-312SR	DTMA-131	7.577561905	81	2	0.796036009	0.166874362	0.003747919	7.403343848	79.43333333	2.713333333	0.880141991	0.536586787
2010	2010_Early_Mexico_WW	Mexico	Early	Early	Early	Mexico_Early	2010_Early_WW_Mexico	2010_WW_Mexico	WW	m10ww	2	17	169	114	131	CA00360/Pio3011F2-3-5-6-1-B-BBB-B-B-B-B-B-B/CML-312SR	DTMA-131	7.959299048	81	2	0.796036009	0.166874362	0.003747919	7.403343848	79.43333333	2.713333333	0.880141991	0.536586787
2010	2010_Early(1636)_Mexico_WW	Mexico	Early(1636)	Early	Early	Mexico_Early(1636)	2010_Early_WW+heat_Mexico	2010_WW+heat_Mexico	WW	m10wwl	1	9	86	114	131	CA00360/Pio3011F2-3-5-6-1-B-BBB-B-B-B-B-B-B/CML-312SR	DTMA-131	6.357942857	76	2	0.880485615	-0.215498107	0.000169072	7.460816254	72.87333333	1.68	0.814529362	0.642321995
2010	2010_Early(1636)_Mexico_WW	Mexico	Early(1636)	Early	Early	Mexico_Early(1636)	2010_Early_WW+heat_Mexico	2010_WW+heat_Mexico	WW	m10wwl	2	16	156	114	131	CA00360/Pio3011F2-3-5-6-1-B-BBB-B-B-B-B-B-B/CML-312SR	DTMA-131	7.634742857	74	2	0.880485615	-0.215498107	0.000169072	7.460816254	72.87333333	1.68	0.814529362	0.642321995
2011	2011_Early_Mexico_WW	Mexico	Early	Early	Early	Mexico_Early	2011_Early_WW_Mexico	2011_WW_Mexico	WW	m11ww	1	11	107	114	131	CA00360/Pio3011F2-3-5-6-1-B-BBB-B-B-B-B-B-B/CML-312SR	DTMA-131	7.073066667	87	2	0.622697052	0.01243503	0.830164821	7.211536254	85.38	2.423333333	0.887845127	0.599333159
2011	2011_Early_Mexico_WW	Mexico	Early	Early	Early	Mexico_Early	2011_Early_WW_Mexico	2011_WW_Mexico	WW	m11ww	2	29	287	114	131	CA00360/Pio3011F2-3-5-6-1-B-BBB-B-B-B-B-B-B/CML-312SR	DTMA-131	5.825219048	85	2	0.622697052	0.01243503	0.830164821	7.211536254	85.38	2.423333333	0.887845127	0.599333159
2011	2011_Early2_Mexico_WW	Mexico	Early2	Early	Early	Mexico_Early2	2011_Early_WW+heat_Mexico	2011_WW+heat_Mexico	WW	m11wwl	1	8	76	114	131	CA00360/Pio3011F2-3-5-6-1-B-BBB-B-B-B-B-B-B/CML-312SR	DTMA-131	4.785828571	73	1	0.747075072	-0.196450968	0.000622014	6.320377143	68.25666667	1.916666667	0.871065937	0.684953973
2011	2011_Early2_Mexico_WW	Mexico	Early2	Early	Early	Mexico_Early2	2011_Early_WW+heat_Mexico	2011_WW+heat_Mexico	WW	m11wwl	2	25	241	114	131	CA00360/Pio3011F2-3-5-6-1-B-BBB-B-B-B-B-B-B/CML-312SR	DTMA-131	6.525866667	71	1	0.747075072	-0.196450968	0.000622014	6.320377143	68.25666667	1.916666667	0.871065937	0.684953973
2010	2010_Early_Thailand_WW	Thailand	Early	Early	Early	Thailand_Early	2010_Early_WW_Thailand	2010_WW_Thailand	WW	t10ww	1	6	56	114	131	CA00360/Pio3011F2-3-5-6-1-B-BBB-B-B-B-B-B-B/CML-312SR	DTMA-131	5.848612571	57	3	0.750000566	0.074097413	0.200613017	7.225239375	56.36666667	4.922818792	1.68E-07	0.072579235
2010	2010_Early_Thailand_WW	Thailand	Early	Early	Early	Thailand_Early	2010_Early_WW_Thailand	2010_WW_Thailand	WW	t10ww	2	18	172	114	131	CA00360/Pio3011F2-3-5-6-1-B-BBB-B-B-B-B-B-B/CML-312SR	DTMA-131	5.800131048	55	3	0.750000566	0.074097413	0.200613017	7.225239375	56.36666667	4.922818792	1.68E-07	0.072579235
2011	2011_Early_Thailand_WW	Thailand	Early	Early	Early	Thailand_early	2011_Early_WW_Thailand	2011_WW_Thailand	WW	t11ww	1	12	114	114	131	CA00360/Pio3011F2-3-5-6-1-B-BBB-B-B-B-B-B-B/CML-312SR	DTMA-131	6.505856	58	1	0.772801084	-0.108002697	0.06171739	6.345967229	58.58666667	0.65	0.924855386	0.802649071
2011	2011_Early_Thailand_WW	Thailand	Early	Early	Early	Thailand_early	2011_Early_WW_Thailand	2011_WW_Thailand	WW	t11ww	2	21	210	114	131	CA00360/Pio3011F2-3-5-6-1-B-BBB-B-B-B-B-B-B/CML-312SR	DTMA-131	6.720825905	59	0	0.772801084	-0.108002697	0.06171739	6.345967229	58.58666667	0.65	0.924855386	0.802649071
2010	2010_Early_Mexico_WW	Mexico	Early	Early	Early	Mexico_Early	2010_Early_WW_Mexico	2010_WW_Mexico	WW	m10ww	1	13	124	139	132	P502C3F2-22-7-5-1-BB-B-B/CML-312SR	DTMA-132	7.838133333	81	2	0.796036009	0.166874362	0.003747919	7.403343848	79.43333333	2.713333333	0.880141991	0.536586787
2010	2010_Early_Mexico_WW	Mexico	Early	Early	Early	Mexico_Early	2010_Early_WW_Mexico	2010_WW_Mexico	WW	m10ww	2	29	287	139	132	P502C3F2-22-7-5-1-BB-B-B/CML-312SR	DTMA-132	7.985500952	80	3	0.796036009	0.166874362	0.003747919	7.403343848	79.43333333	2.713333333	0.880141991	0.536586787
2010	2010_Early(1636)_Mexico_WW	Mexico	Early(1636)	Early	Early	Mexico_Early(1636)	2010_Early_WW+heat_Mexico	2010_WW+heat_Mexico	WW	m10wwl	1	9	90	139	132	P502C3F2-22-7-5-1-BB-B-B/CML-312SR	DTMA-132	7.0528	75	1	0.880485615	-0.215498107	0.000169072	7.460816254	72.87333333	1.68	0.814529362	0.642321995
2010	2010_Early(1636)_Mexico_WW	Mexico	Early(1636)	Early	Early	Mexico_Early(1636)	2010_Early_WW+heat_Mexico	2010_WW+heat_Mexico	WW	m10wwl	2	19	183	139	132	P502C3F2-22-7-5-1-BB-B-B/CML-312SR	DTMA-132	6.934095238	76	4	0.880485615	-0.215498107	0.000169072	7.460816254	72.87333333	1.68	0.814529362	0.642321995
2011	2011_Early_Mexico_WW	Mexico	Early	Early	Early	Mexico_Early	2011_Early_WW_Mexico	2011_WW_Mexico	WW	m11ww	1	9	90	139	132	P502C3F2-22-7-5-1-BB-B-B/CML-312SR	DTMA-132	7.400228571	88	2	0.622697052	0.01243503	0.830164821	7.211536254	85.38	2.423333333	0.887845127	0.599333159
2011	2011_Early_Mexico_WW	Mexico	Early	Early	Early	Mexico_Early	2011_Early_WW_Mexico	2011_WW_Mexico	WW	m11ww	2	28	275	139	132	P502C3F2-22-7-5-1-BB-B-B/CML-312SR	DTMA-132	6.24792381	86	3	0.622697052	0.01243503	0.830164821	7.211536254	85.38	2.423333333	0.887845127	0.599333159
2011	2011_Early2_Mexico_WW	Mexico	Early2	Early	Early	Mexico_Early2	2011_Early_WW+heat_Mexico	2011_WW+heat_Mexico	WW	m11wwl	1	9	88	139	132	P502C3F2-22-7-5-1-BB-B-B/CML-312SR	DTMA-132	5.118780952	72	2	0.747075072	-0.196450968	0.000622014	6.320377143	68.25666667	1.916666667	0.871065937	0.684953973
2011	2011_Early2_Mexico_WW	Mexico	Early2	Early	Early	Mexico_Early2	2011_Early_WW+heat_Mexico	2011_WW+heat_Mexico	WW	m11wwl	2	23	222	139	132	P502C3F2-22-7-5-1-BB-B-B/CML-312SR	DTMA-132	3.106590476	71	3	0.747075072	-0.196450968	0.000622014	6.320377143	68.25666667	1.916666667	0.871065937	0.684953973
2010	2010_Early_Thailand_WW	Thailand	Early	Early	Early	Thailand_Early	2010_Early_WW_Thailand	2010_WW_Thailand	WW	t10ww	1	10	100	139	132	P502C3F2-22-7-5-1-BB-B-B/CML-312SR	DTMA-132	8.644717714	61	0	0.750000566	0.074097413	0.200613017	7.225239375	56.36666667	4.922818792	1.68E-07	0.072579235
2010	2010_Early_Thailand_WW	Thailand	Early	Early	Early	Thailand_Early	2010_Early_WW_Thailand	2010_WW_Thailand	WW	t10ww	2	23	227	139	132	P502C3F2-22-7-5-1-BB-B-B/CML-312SR	DTMA-132	8.305188571	58	3	0.750000566	0.074097413	0.200613017	7.225239375	56.36666667	4.922818792	1.68E-07	0.072579235
2011	2011_Early_Thailand_WW	Thailand	Early	Early	Early	Thailand_early	2011_Early_WW_Thailand	2011_WW_Thailand	WW	t11ww	1	11	107	139	132	P502C3F2-22-7-5-1-BB-B-B/CML-312SR	DTMA-132	6.830346667	57	1	0.772801084	-0.108002697	0.06171739	6.345967229	58.58666667	0.65	0.924855386	0.802649071
2011	2011_Early_Thailand_WW	Thailand	Early	Early	Early	Thailand_early	2011_Early_WW_Thailand	2011_WW_Thailand	WW	t11ww	2	17	169	139	132	P502C3F2-22-7-5-1-BB-B-B/CML-312SR	DTMA-132	6.609828571	58	1	0.772801084	-0.108002697	0.06171739	6.345967229	58.58666667	0.65	0.924855386	0.802649071
2010	2010_Early_Mexico_WW	Mexico	Early	Early	Early	Mexico_Early	2010_Early_WW_Mexico	2010_WW_Mexico	WW	m10ww	1	1	9	74	133	POB.501c3F213-8-2-1-BBBB-B-B/CML-312SR	DTMA-133	8.294857143	78	3	0.796036009	0.166874362	0.003747919	7.403343848	79.43333333	2.713333333	0.880141991	0.536586787
2010	2010_Early_Mexico_WW	Mexico	Early	Early	Early	Mexico_Early	2010_Early_WW_Mexico	2010_WW_Mexico	WW	m10ww	2	17	170	74	133	POB.501c3F213-8-2-1-BBBB-B-B/CML-312SR	DTMA-133	8.103771429	79	3	0.796036009	0.166874362	0.003747919	7.403343848	79.43333333	2.713333333	0.880141991	0.536586787
2010	2010_Early(1636)_Mexico_WW	Mexico	Early(1636)	Early	Early	Mexico_Early(1636)	2010_Early_WW+heat_Mexico	2010_WW+heat_Mexico	WW	m10wwl	1	13	121	74	133	POB.501c3F213-8-2-1-BBBB-B-B/CML-312SR	DTMA-133	7.165714286	72	3	0.880485615	-0.215498107	0.000169072	7.460816254	72.87333333	1.68	0.814529362	0.642321995
2010	2010_Early(1636)_Mexico_WW	Mexico	Early(1636)	Early	Early	Mexico_Early(1636)	2010_Early_WW+heat_Mexico	2010_WW+heat_Mexico	WW	m10wwl	2	18	175	74	133	POB.501c3F213-8-2-1-BBBB-B-B/CML-312SR	DTMA-133	6.743009524	74	1	0.880485615	-0.215498107	0.000169072	7.460816254	72.87333333	1.68	0.814529362	0.642321995
2011	2011_Early_Mexico_WW	Mexico	Early	Early	Early	Mexico_Early	2011_Early_WW_Mexico	2011_WW_Mexico	WW	m11ww	1	11	103	74	133	POB.501c3F213-8-2-1-BBBB-B-B/CML-312SR	DTMA-133	7.009371429	84	4	0.622697052	0.01243503	0.830164821	7.211536254	85.38	2.423333333	0.887845127	0.599333159
2011	2011_Early_Mexico_WW	Mexico	Early	Early	Early	Mexico_Early	2011_Early_WW_Mexico	2011_WW_Mexico	WW	m11ww	2	16	153	74	133	POB.501c3F213-8-2-1-BBBB-B-B/CML-312SR	DTMA-133	7.382857143	87	2	0.622697052	0.01243503	0.830164821	7.211536254	85.38	2.423333333	0.887845127	0.599333159
2011	2011_Early2_Mexico_WW	Mexico	Early2	Early	Early	Mexico_Early2	2011_Early_WW+heat_Mexico	2011_WW+heat_Mexico	WW	m11wwl	1	5	45	74	133	POB.501c3F213-8-2-1-BBBB-B-B/CML-312SR	DTMA-133	3.265828571	70	3	0.747075072	-0.196450968	0.000622014	6.320377143	68.25666667	1.916666667	0.871065937	0.684953973
2011	2011_Early2_Mexico_WW	Mexico	Early2	Early	Early	Mexico_Early2	2011_Early_WW+heat_Mexico	2011_WW+heat_Mexico	WW	m11wwl	2	30	296	74	133	POB.501c3F213-8-2-1-BBBB-B-B/CML-312SR	DTMA-133	5.086933333	66	3	0.747075072	-0.196450968	0.000622014	6.320377143	68.25666667	1.916666667	0.871065937	0.684953973
2010	2010_Early_Thailand_WW	Thailand	Early	Early	Early	Thailand_Early	2010_Early_WW_Thailand	2010_WW_Thailand	WW	t10ww	1	1	10	74	133	POB.501c3F213-8-2-1-BBBB-B-B/CML-312SR	DTMA-133	7.0512	57	4	0.750000566	0.074097413	0.200613017	7.225239375	56.36666667	4.922818792	1.68E-07	0.072579235
2010	2010_Early_Thailand_WW	Thailand	Early	Early	Early	Thailand_Early	2010_Early_WW_Thailand	2010_WW_Thailand	WW	t10ww	2	19	187	74	133	POB.501c3F213-8-2-1-BBBB-B-B/CML-312SR	DTMA-133	8.695789714	54	3	0.750000566	0.074097413	0.200613017	7.225239375	56.36666667	4.922818792	1.68E-07	0.072579235
2011	2011_Early_Thailand_WW	Thailand	Early	Early	Early	Thailand_early	2011_Early_WW_Thailand	2011_WW_Thailand	WW	t11ww	1	12	117	74	133	POB.501c3F213-8-2-1-BBBB-B-B/CML-312SR	DTMA-133	7.958485333	58	0	0.772801084	-0.108002697	0.06171739	6.345967229	58.58666667	0.65	0.924855386	0.802649071
2011	2011_Early_Thailand_WW	Thailand	Early	Early	Early	Thailand_early	2011_Early_WW_Thailand	2011_WW_Thailand	WW	t11ww	2	22	220	74	133	POB.501c3F213-8-2-1-BBBB-B-B/CML-312SR	DTMA-133	6.491785143	60	0	0.772801084	-0.108002697	0.06171739	6.345967229	58.58666667	0.65	0.924855386	0.802649071
2010	2010_Early_Mexico_WW	Mexico	Early	Early	Early	Mexico_Early	2010_Early_WW_Mexico	2010_WW_Mexico	WW	m10ww	1	11	110	141	134	MBRC5BcF4-1-2-1-BB-B-B/CML-312SR	DTMA-134	6.757485714	79	4	0.796036009	0.166874362	0.003747919	7.403343848	79.43333333	2.713333333	0.880141991	0.536586787
2010	2010_Early_Mexico_WW	Mexico	Early	Early	Early	Mexico_Early	2010_Early_WW_Mexico	2010_WW_Mexico	WW	m10ww	2	20	192	141	134	MBRC5BcF4-1-2-1-BB-B-B/CML-312SR	DTMA-134	6.971733333	77	5	0.796036009	0.166874362	0.003747919	7.403343848	79.43333333	2.713333333	0.880141991	0.536586787
2010	2010_Early(1636)_Mexico_WW	Mexico	Early(1636)	Early	Early	Mexico_Early(1636)	2010_Early_WW+heat_Mexico	2010_WW+heat_Mexico	WW	m10wwl	1	5	46	141	134	MBRC5BcF4-1-2-1-BB-B-B/CML-312SR	DTMA-134	8.257219048	74	3	0.880485615	-0.215498107	0.000169072	7.460816254	72.87333333	1.68	0.814529362	0.642321995
2010	2010_Early(1636)_Mexico_WW	Mexico	Early(1636)	Early	Early	Mexico_Early(1636)	2010_Early_WW+heat_Mexico	2010_WW+heat_Mexico	WW	m10wwl	2	20	197	141	134	MBRC5BcF4-1-2-1-BB-B-B/CML-312SR	DTMA-134	7.915580952	71	4	0.880485615	-0.215498107	0.000169072	7.460816254	72.87333333	1.68	0.814529362	0.642321995
2011	2011_Early_Mexico_WW	Mexico	Early	Early	Early	Mexico_Early	2011_Early_WW_Mexico	2011_WW_Mexico	WW	m11ww	1	3	30	141	134	MBRC5BcF4-1-2-1-BB-B-B/CML-312SR	DTMA-134	8.765333333	86	2	0.622697052	0.01243503	0.830164821	7.211536254	85.38	2.423333333	0.887845127	0.599333159
2011	2011_Early_Mexico_WW	Mexico	Early	Early	Early	Mexico_Early	2011_Early_WW_Mexico	2011_WW_Mexico	WW	m11ww	2	17	169	141	134	MBRC5BcF4-1-2-1-BB-B-B/CML-312SR	DTMA-134	6.670628571	88	4	0.622697052	0.01243503	0.830164821	7.211536254	85.38	2.423333333	0.887845127	0.599333159
2011	2011_Early2_Mexico_WW	Mexico	Early2	Early	Early	Mexico_Early2	2011_Early_WW+heat_Mexico	2011_WW+heat_Mexico	WW	m11wwl	1	14	136	141	134	MBRC5BcF4-1-2-1-BB-B-B/CML-312SR	DTMA-134	5.078247619	72	4	0.747075072	-0.196450968	0.000622014	6.320377143	68.25666667	1.916666667	0.871065937	0.684953973
2011	2011_Early2_Mexico_WW	Mexico	Early2	Early	Early	Mexico_Early2	2011_Early_WW+heat_Mexico	2011_WW+heat_Mexico	WW	m11wwl	2	25	249	141	134	MBRC5BcF4-1-2-1-BB-B-B/CML-312SR	DTMA-134	6.737219048	68	4	0.747075072	-0.196450968	0.000622014	6.320377143	68.25666667	1.916666667	0.871065937	0.684953973
2010	2010_Early_Thailand_WW	Thailand	Early	Early	Early	Thailand_Early	2010_Early_WW_Thailand	2010_WW_Thailand	WW	t10ww	1	8	76	141	134	MBRC5BcF4-1-2-1-BB-B-B/CML-312SR	DTMA-134	6.239292952	58	15	0.750000566	0.074097413	0.200613017	7.225239375	56.36666667	4.922818792	1.68E-07	0.072579235
2010	2010_Early_Thailand_WW	Thailand	Early	Early	Early	Thailand_Early	2010_Early_WW_Thailand	2010_WW_Thailand	WW	t10ww	2	26	251	141	134	MBRC5BcF4-1-2-1-BB-B-B/CML-312SR	DTMA-134	6.496457143	54	5	0.750000566	0.074097413	0.200613017	7.225239375	56.36666667	4.922818792	1.68E-07	0.072579235
2011	2011_Early_Thailand_WW	Thailand	Early	Early	Early	Thailand_early	2011_Early_WW_Thailand	2011_WW_Thailand	WW	t11ww	1	2	16	141	134	MBRC5BcF4-1-2-1-BB-B-B/CML-312SR	DTMA-134	5.832070095	62	3	0.772801084	-0.108002697	0.06171739	6.345967229	58.58666667	0.65	0.924855386	0.802649071
2011	2011_Early_Thailand_WW	Thailand	Early	Early	Early	Thailand_early	2011_Early_WW_Thailand	2011_WW_Thailand	WW	t11ww	2	30	295	141	134	MBRC5BcF4-1-2-1-BB-B-B/CML-312SR	DTMA-134	5.24760381	60	2	0.772801084	-0.108002697	0.06171739	6.345967229	58.58666667	0.65	0.924855386	0.802649071
2010	2010_Early_Mexico_WW	Mexico	Early	Early	Early	Mexico_Early	2010_Early_WW_Mexico	2010_WW_Mexico	WW	m10ww	1	3	21	131	135	95S43SRHG.A.-94-1-1-1-B-B-B-B-B-B-B/CML-312SR	DTMA-135	7.165569524	83	3	0.796036009	0.166874362	0.003747919	7.403343848	79.43333333	2.713333333	0.880141991	0.536586787
2010	2010_Early_Mexico_WW	Mexico	Early	Early	Early	Mexico_Early	2010_Early_WW_Mexico	2010_WW_Mexico	WW	m10ww	2	17	163	131	135	95S43SRHG.A.-94-1-1-1-B-B-B-B-B-B-B/CML-312SR	DTMA-135	8.115207619	81	2	0.796036009	0.166874362	0.003747919	7.403343848	79.43333333	2.713333333	0.880141991	0.536586787
2010	2010_Early(1636)_Mexico_WW	Mexico	Early(1636)	Early	Early	Mexico_Early(1636)	2010_Early_WW+heat_Mexico	2010_WW+heat_Mexico	WW	m10wwl	1	11	105	131	135	95S43SRHG.A.-94-1-1-1-B-B-B-B-B-B-B/CML-312SR	DTMA-135	7.886628571	75	0	0.880485615	-0.215498107	0.000169072	7.460816254	72.87333333	1.68	0.814529362	0.642321995
2010	2010_Early(1636)_Mexico_WW	Mexico	Early(1636)	Early	Early	Mexico_Early(1636)	2010_Early_WW+heat_Mexico	2010_WW+heat_Mexico	WW	m10wwl	2	29	287	131	135	95S43SRHG.A.-94-1-1-1-B-B-B-B-B-B-B/CML-312SR	DTMA-135	7.284419048	74	1	0.880485615	-0.215498107	0.000169072	7.460816254	72.87333333	1.68	0.814529362	0.642321995
2011	2011_Early_Mexico_WW	Mexico	Early	Early	Early	Mexico_Early	2011_Early_WW_Mexico	2011_WW_Mexico	WW	m11ww	1	10	93	131	135	95S43SRHG.A.-94-1-1-1-B-B-B-B-B-B-B/CML-312SR	DTMA-135	8.40487619	89	2	0.622697052	0.01243503	0.830164821	7.211536254	85.38	2.423333333	0.887845127	0.599333159
2011	2011_Early_Mexico_WW	Mexico	Early	Early	Early	Mexico_Early	2011_Early_WW_Mexico	2011_WW_Mexico	WW	m11ww	2	17	167	131	135	95S43SRHG.A.-94-1-1-1-B-B-B-B-B-B-B/CML-312SR	DTMA-135	6.719847619	89	3	0.622697052	0.01243503	0.830164821	7.211536254	85.38	2.423333333	0.887845127	0.599333159
2011	2011_Early2_Mexico_WW	Mexico	Early2	Early	Early	Mexico_Early2	2011_Early_WW+heat_Mexico	2011_WW+heat_Mexico	WW	m11wwl	1	4	40	131	135	95S43SRHG.A.-94-1-1-1-B-B-B-B-B-B-B/CML-312SR	DTMA-135	6.488228571	70	1	0.747075072	-0.196450968	0.000622014	6.320377143	68.25666667	1.916666667	0.871065937	0.684953973
2011	2011_Early2_Mexico_WW	Mexico	Early2	Early	Early	Mexico_Early2	2011_Early_WW+heat_Mexico	2011_WW+heat_Mexico	WW	m11wwl	2	28	272	131	135	95S43SRHG.A.-94-1-1-1-B-B-B-B-B-B-B/CML-312SR	DTMA-135	7.724495238	67	1	0.747075072	-0.196450968	0.000622014	6.320377143	68.25666667	1.916666667	0.871065937	0.684953973
2010	2010_Early_Thailand_WW	Thailand	Early	Early	Early	Thailand_Early	2010_Early_WW_Thailand	2010_WW_Thailand	WW	t10ww	1	5	50	131	135	95S43SRHG.A.-94-1-1-1-B-B-B-B-B-B-B/CML-312SR	DTMA-135	7.24928	56	2	0.750000566	0.074097413	0.200613017	7.225239375	56.36666667	4.922818792	1.68E-07	0.072579235
2010	2010_Early_Thailand_WW	Thailand	Early	Early	Early	Thailand_Early	2010_Early_WW_Thailand	2010_WW_Thailand	WW	t10ww	2	27	261	131	135	95S43SRHG.A.-94-1-1-1-B-B-B-B-B-B-B/CML-312SR	DTMA-135	8.907733333	55	7	0.750000566	0.074097413	0.200613017	7.225239375	56.36666667	4.922818792	1.68E-07	0.072579235
2011	2011_Early_Thailand_WW	Thailand	Early	Early	Early	Thailand_early	2011_Early_WW_Thailand	2011_WW_Thailand	WW	t11ww	1	11	106	131	135	95S43SRHG.A.-94-1-1-1-B-B-B-B-B-B-B/CML-312SR	DTMA-135	7.399094857	57	1	0.772801084	-0.108002697	0.06171739	6.345967229	58.58666667	0.65	0.924855386	0.802649071
2011	2011_Early_Thailand_WW	Thailand	Early	Early	Early	Thailand_early	2011_Early_WW_Thailand	2011_WW_Thailand	WW	t11ww	2	19	190	131	135	95S43SRHG.A.-94-1-1-1-B-B-B-B-B-B-B/CML-312SR	DTMA-135	6.485180952	59	0	0.772801084	-0.108002697	0.06171739	6.345967229	58.58666667	0.65	0.924855386	0.802649071
2010	2010_Early_Mexico_WW	Mexico	Early	Early	Early	Mexico_Early	2010_Early_WW_Mexico	2010_WW_Mexico	WW	m10ww	1	12	114	51	141	P502c1.-771-2-2-3-B-1-1xCML-176]F2-1-1-2-3-B-B-B-B-B-B/CML-312SR	DTMA-141	8.940495238	80	2	0.796036009	0.166874362	0.003747919	7.403343848	79.43333333	2.713333333	0.880141991	0.536586787
2010	2010_Early_Mexico_WW	Mexico	Early	Early	Early	Mexico_Early	2010_Early_WW_Mexico	2010_WW_Mexico	WW	m10ww	2	26	258	51	141	P502c1.-771-2-2-3-B-1-1xCML-176]F2-1-1-2-3-B-B-B-B-B-B/CML-312SR	DTMA-141	8.364342857	79	2	0.796036009	0.166874362	0.003747919	7.403343848	79.43333333	2.713333333	0.880141991	0.536586787
2010	2010_Early(1636)_Mexico_WW	Mexico	Early(1636)	Early	Early	Mexico_Early(1636)	2010_Early_WW+heat_Mexico	2010_WW+heat_Mexico	WW	m10wwl	1	9	83	51	141	P502c1.-771-2-2-3-B-1-1xCML-176]F2-1-1-2-3-B-B-B-B-B-B/CML-312SR	DTMA-141	10.14780952	72	1	0.880485615	-0.215498107	0.000169072	7.460816254	72.87333333	1.68	0.814529362	0.642321995
2010	2010_Early(1636)_Mexico_WW	Mexico	Early(1636)	Early	Early	Mexico_Early(1636)	2010_Early_WW+heat_Mexico	2010_WW+heat_Mexico	WW	m10wwl	2	24	240	51	141	P502c1.-771-2-2-3-B-1-1xCML-176]F2-1-1-2-3-B-B-B-B-B-B/CML-312SR	DTMA-141	9.74247619	74	0	0.880485615	-0.215498107	0.000169072	7.460816254	72.87333333	1.68	0.814529362	0.642321995
2011	2011_Early_Mexico_WW	Mexico	Early	Early	Early	Mexico_Early	2011_Early_WW_Mexico	2011_WW_Mexico	WW	m11ww	1	9	81	51	141	P502c1.-771-2-2-3-B-1-1xCML-176]F2-1-1-2-3-B-B-B-B-B-B/CML-312SR	DTMA-141	8.910095238	86	1	0.622697052	0.01243503	0.830164821	7.211536254	85.38	2.423333333	0.887845127	0.599333159
2011	2011_Early_Mexico_WW	Mexico	Early	Early	Early	Mexico_Early	2011_Early_WW_Mexico	2011_WW_Mexico	WW	m11ww	2	27	261	51	141	P502c1.-771-2-2-3-B-1-1xCML-176]F2-1-1-2-3-B-B-B-B-B-B/CML-312SR	DTMA-141	7.055695238	86	2	0.622697052	0.01243503	0.830164821	7.211536254	85.38	2.423333333	0.887845127	0.599333159
2011	2011_Early2_Mexico_WW	Mexico	Early2	Early	Early	Mexico_Early2	2011_Early_WW+heat_Mexico	2011_WW+heat_Mexico	WW	m11wwl	1	9	87	51	141	P502c1.-771-2-2-3-B-1-1xCML-176]F2-1-1-2-3-B-B-B-B-B-B/CML-312SR	DTMA-141	5.353295238	71	1	0.747075072	-0.196450968	0.000622014	6.320377143	68.25666667	1.916666667	0.871065937	0.684953973
2011	2011_Early2_Mexico_WW	Mexico	Early2	Early	Early	Mexico_Early2	2011_Early_WW+heat_Mexico	2011_WW+heat_Mexico	WW	m11wwl	2	29	287	51	141	P502c1.-771-2-2-3-B-1-1xCML-176]F2-1-1-2-3-B-B-B-B-B-B/CML-312SR	DTMA-141	6.913828571	69	2	0.747075072	-0.196450968	0.000622014	6.320377143	68.25666667	1.916666667	0.871065937	0.684953973
2010	2010_Early_Thailand_WW	Thailand	Early	Early	Early	Thailand_Early	2010_Early_WW_Thailand	2010_WW_Thailand	WW	t10ww	1	4	40	51	141	P502c1.-771-2-2-3-B-1-1xCML-176]F2-1-1-2-3-B-B-B-B-B-B/CML-312SR	DTMA-141	8.948041143	55	6	0.750000566	0.074097413	0.200613017	7.225239375	56.36666667	4.922818792	1.68E-07	0.072579235
2010	2010_Early_Thailand_WW	Thailand	Early	Early	Early	Thailand_Early	2010_Early_WW_Thailand	2010_WW_Thailand	WW	t10ww	2	21	207	51	141	P502c1.-771-2-2-3-B-1-1xCML-176]F2-1-1-2-3-B-B-B-B-B-B/CML-312SR	DTMA-141	8.94004419	59	5	0.750000566	0.074097413	0.200613017	7.225239375	56.36666667	4.922818792	1.68E-07	0.072579235
2011	2011_Early_Thailand_WW	Thailand	Early	Early	Early	Thailand_early	2011_Early_WW_Thailand	2011_WW_Thailand	WW	t11ww	1	6	54	51	141	P502c1.-771-2-2-3-B-1-1xCML-176]F2-1-1-2-3-B-B-B-B-B-B/CML-312SR	DTMA-141	7.047619048	60	0	0.772801084	-0.108002697	0.06171739	6.345967229	58.58666667	0.65	0.924855386	0.802649071
2011	2011_Early_Thailand_WW	Thailand	Early	Early	Early	Thailand_early	2011_Early_WW_Thailand	2011_WW_Thailand	WW	t11ww	2	30	293	51	141	P502c1.-771-2-2-3-B-1-1xCML-176]F2-1-1-2-3-B-B-B-B-B-B/CML-312SR	DTMA-141	6.412510476	59	0	0.772801084	-0.108002697	0.06171739	6.345967229	58.58666667	0.65	0.924855386	0.802649071
2010	2010_Early_Mexico_WW	Mexico	Early	Early	Early	Mexico_Early	2010_Early_WW_Mexico	2010_WW_Mexico	WW	m10ww	1	13	125	113	142	P502c1.-771-2-2-3-B-1-1xCML-176]F2-61-4-2-2-B-B-B-B-B-B/CML-312SR	DTMA-142	7.95032381	81	2	0.796036009	0.166874362	0.003747919	7.403343848	79.43333333	2.713333333	0.880141991	0.536586787
2010	2010_Early_Mexico_WW	Mexico	Early	Early	Early	Mexico_Early	2010_Early_WW_Mexico	2010_WW_Mexico	WW	m10ww	2	28	274	113	142	P502c1.-771-2-2-3-B-1-1xCML-176]F2-61-4-2-2-B-B-B-B-B-B/CML-312SR	DTMA-142	8.103771429	80	1	0.796036009	0.166874362	0.003747919	7.403343848	79.43333333	2.713333333	0.880141991	0.536586787
2010	2010_Early(1636)_Mexico_WW	Mexico	Early(1636)	Early	Early	Mexico_Early(1636)	2010_Early_WW+heat_Mexico	2010_WW+heat_Mexico	WW	m10wwl	1	3	29	113	142	P502c1.-771-2-2-3-B-1-1xCML-176]F2-61-4-2-2-B-B-B-B-B-B/CML-312SR	DTMA-142	8.55832381	73	2	0.880485615	-0.215498107	0.000169072	7.460816254	72.87333333	1.68	0.814529362	0.642321995
2010	2010_Early(1636)_Mexico_WW	Mexico	Early(1636)	Early	Early	Mexico_Early(1636)	2010_Early_WW+heat_Mexico	2010_WW+heat_Mexico	WW	m10wwl	2	24	232	113	142	P502c1.-771-2-2-3-B-1-1xCML-176]F2-61-4-2-2-B-B-B-B-B-B/CML-312SR	DTMA-142	7.527619048	76	2	0.880485615	-0.215498107	0.000169072	7.460816254	72.87333333	1.68	0.814529362	0.642321995
2011	2011_Early_Mexico_WW	Mexico	Early	Early	Early	Mexico_Early	2011_Early_WW_Mexico	2011_WW_Mexico	WW	m11ww	1	1	10	113	142	P502c1.-771-2-2-3-B-1-1xCML-176]F2-61-4-2-2-B-B-B-B-B-B/CML-312SR	DTMA-142	8.210895238	88	0	0.622697052	0.01243503	0.830164821	7.211536254	85.38	2.423333333	0.887845127	0.599333159
2011	2011_Early_Mexico_WW	Mexico	Early	Early	Early	Mexico_Early	2011_Early_WW_Mexico	2011_WW_Mexico	WW	m11ww	2	26	256	113	142	P502c1.-771-2-2-3-B-1-1xCML-176]F2-61-4-2-2-B-B-B-B-B-B/CML-312SR	DTMA-142	5.793371429	87	5	0.622697052	0.01243503	0.830164821	7.211536254	85.38	2.423333333	0.887845127	0.599333159
2011	2011_Early2_Mexico_WW	Mexico	Early2	Early	Early	Mexico_Early2	2011_Early_WW+heat_Mexico	2011_WW+heat_Mexico	WW	m11wwl	1	6	55	113	142	P502c1.-771-2-2-3-B-1-1xCML-176]F2-61-4-2-2-B-B-B-B-B-B/CML-312SR	DTMA-142	6.676419048	71	1	0.747075072	-0.196450968	0.000622014	6.320377143	68.25666667	1.916666667	0.871065937	0.684953973
2011	2011_Early2_Mexico_WW	Mexico	Early2	Early	Early	Mexico_Early2	2011_Early_WW+heat_Mexico	2011_WW+heat_Mexico	WW	m11wwl	2	20	196	113	142	P502c1.-771-2-2-3-B-1-1xCML-176]F2-61-4-2-2-B-B-B-B-B-B/CML-312SR	DTMA-142	7.49287619	71	-1	0.747075072	-0.196450968	0.000622014	6.320377143	68.25666667	1.916666667	0.871065937	0.684953973
2010	2010_Early_Thailand_WW	Thailand	Early	Early	Early	Thailand_Early	2010_Early_WW_Thailand	2010_WW_Thailand	WW	t10ww	1	11	108	113	142	P502c1.-771-2-2-3-B-1-1xCML-176]F2-61-4-2-2-B-B-B-B-B-B/CML-312SR	DTMA-142	4.853174857	55	6	0.750000566	0.074097413	0.200613017	7.225239375	56.36666667	4.922818792	1.68E-07	0.072579235
2010	2010_Early_Thailand_WW	Thailand	Early	Early	Early	Thailand_Early	2010_Early_WW_Thailand	2010_WW_Thailand	WW	t10ww	2	19	188	113	142	P502c1.-771-2-2-3-B-1-1xCML-176]F2-61-4-2-2-B-B-B-B-B-B/CML-312SR	DTMA-142	6.086351238	59	5	0.750000566	0.074097413	0.200613017	7.225239375	56.36666667	4.922818792	1.68E-07	0.072579235
2011	2011_Early_Thailand_WW	Thailand	Early	Early	Early	Thailand_early	2011_Early_WW_Thailand	2011_WW_Thailand	WW	t11ww	1	15	145	113	142	P502c1.-771-2-2-3-B-1-1xCML-176]F2-61-4-2-2-B-B-B-B-B-B/CML-312SR	DTMA-142	5.040891429	58	2	0.772801084	-0.108002697	0.06171739	6.345967229	58.58666667	0.65	0.924855386	0.802649071
2011	2011_Early_Thailand_WW	Thailand	Early	Early	Early	Thailand_early	2011_Early_WW_Thailand	2011_WW_Thailand	WW	t11ww	2	26	253	113	142	P502c1.-771-2-2-3-B-1-1xCML-176]F2-61-4-2-2-B-B-B-B-B-B/CML-312SR	DTMA-142	5.381376	59	1	0.772801084	-0.108002697	0.06171739	6.345967229	58.58666667	0.65	0.924855386	0.802649071
2010	2010_Early_Mexico_WW	Mexico	Early	Early	Early	Mexico_Early	2010_Early_WW_Mexico	2010_WW_Mexico	WW	m10ww	1	7	67	95	143	[CML-384XCML-176](F3)100-2-7-B-B-B-B/CML-312SR	DTMA-143	8.115352381	81	2	0.796036009	0.166874362	0.003747919	7.403343848	79.43333333	2.713333333	0.880141991	0.536586787
2010	2010_Early_Mexico_WW	Mexico	Early	Early	Early	Mexico_Early	2010_Early_WW_Mexico	2010_WW_Mexico	WW	m10ww	2	18	179	95	143	[CML-384XCML-176](F3)100-2-7-B-B-B-B/CML-312SR	DTMA-143	7.307580952	81	2	0.796036009	0.166874362	0.003747919	7.403343848	79.43333333	2.713333333	0.880141991	0.536586787
2010	2010_Early(1636)_Mexico_WW	Mexico	Early(1636)	Early	Early	Mexico_Early(1636)	2010_Early_WW+heat_Mexico	2010_WW+heat_Mexico	WW	m10wwl	1	3	26	95	143	[CML-384XCML-176](F3)100-2-7-B-B-B-B/CML-312SR	DTMA-143	9.728	71	2	0.880485615	-0.215498107	0.000169072	7.460816254	72.87333333	1.68	0.814529362	0.642321995
2010	2010_Early(1636)_Mexico_WW	Mexico	Early(1636)	Early	Early	Mexico_Early(1636)	2010_Early_WW+heat_Mexico	2010_WW+heat_Mexico	WW	m10wwl	2	20	194	95	143	[CML-384XCML-176](F3)100-2-7-B-B-B-B/CML-312SR	DTMA-143	9.344380952	73	1	0.880485615	-0.215498107	0.000169072	7.460816254	72.87333333	1.68	0.814529362	0.642321995
2011	2011_Early_Mexico_WW	Mexico	Early	Early	Early	Mexico_Early	2011_Early_WW_Mexico	2011_WW_Mexico	WW	m11ww	1	5	46	95	143	[CML-384XCML-176](F3)100-2-7-B-B-B-B/CML-312SR	DTMA-143	7.368380952	86	2	0.622697052	0.01243503	0.830164821	7.211536254	85.38	2.423333333	0.887845127	0.599333159
2011	2011_Early_Mexico_WW	Mexico	Early	Early	Early	Mexico_Early	2011_Early_WW_Mexico	2011_WW_Mexico	WW	m11ww	2	23	222	95	143	[CML-384XCML-176](F3)100-2-7-B-B-B-B/CML-312SR	DTMA-143	6.077104762	85	4	0.622697052	0.01243503	0.830164821	7.211536254	85.38	2.423333333	0.887845127	0.599333159
2011	2011_Early2_Mexico_WW	Mexico	Early2	Early	Early	Mexico_Early2	2011_Early_WW+heat_Mexico	2011_WW+heat_Mexico	WW	m11wwl	1	10	92	95	143	[CML-384XCML-176](F3)100-2-7-B-B-B-B/CML-312SR	DTMA-143	7.73607619	66	3	0.747075072	-0.196450968	0.000622014	6.320377143	68.25666667	1.916666667	0.871065937	0.684953973
2011	2011_Early2_Mexico_WW	Mexico	Early2	Early	Early	Mexico_Early2	2011_Early_WW+heat_Mexico	2011_WW+heat_Mexico	WW	m11wwl	2	18	174	95	143	[CML-384XCML-176](F3)100-2-7-B-B-B-B/CML-312SR	DTMA-143	8.910095238	66	4	0.747075072	-0.196450968	0.000622014	6.320377143	68.25666667	1.916666667	0.871065937	0.684953973
2010	2010_Early_Thailand_WW	Thailand	Early	Early	Early	Thailand_Early	2010_Early_WW_Thailand	2010_WW_Thailand	WW	t10ww	1	11	104	95	143	[CML-384XCML-176](F3)100-2-7-B-B-B-B/CML-312SR	DTMA-143	8.278844952	56	11	0.750000566	0.074097413	0.200613017	7.225239375	56.36666667	4.922818792	1.68E-07	0.072579235
2010	2010_Early_Thailand_WW	Thailand	Early	Early	Early	Thailand_Early	2010_Early_WW_Thailand	2010_WW_Thailand	WW	t10ww	2	20	200	95	143	[CML-384XCML-176](F3)100-2-7-B-B-B-B/CML-312SR	DTMA-143	8.45376	58	7	0.750000566	0.074097413	0.200613017	7.225239375	56.36666667	4.922818792	1.68E-07	0.072579235
2011	2011_Early_Thailand_WW	Thailand	Early	Early	Early	Thailand_early	2011_Early_WW_Thailand	2011_WW_Thailand	WW	t11ww	1	12	116	95	143	[CML-384XCML-176](F3)100-2-7-B-B-B-B/CML-312SR	DTMA-143	6.838038857	59	0	0.772801084	-0.108002697	0.06171739	6.345967229	58.58666667	0.65	0.924855386	0.802649071
2011	2011_Early_Thailand_WW	Thailand	Early	Early	Early	Thailand_early	2011_Early_WW_Thailand	2011_WW_Thailand	WW	t11ww	2	30	292	95	143	[CML-384XCML-176](F3)100-2-7-B-B-B-B/CML-312SR	DTMA-143	6.688804571	58	1	0.772801084	-0.108002697	0.06171739	6.345967229	58.58666667	0.65	0.924855386	0.802649071
2010	2010_Early_Mexico_WW	Mexico	Early	Early	Early	Mexico_Early	2010_Early_WW_Mexico	2010_WW_Mexico	WW	m10ww	1	12	115	19	149	CML-370-B-B/CML-312SR	DTMA-149	7.605790476	79	3	0.796036009	0.166874362	0.003747919	7.403343848	79.43333333	2.713333333	0.880141991	0.536586787
2010	2010_Early_Mexico_WW	Mexico	Early	Early	Early	Mexico_Early	2010_Early_WW_Mexico	2010_WW_Mexico	WW	m10ww	2	18	175	19	149	CML-370-B-B/CML-312SR	DTMA-149	7.269942857	79	4	0.796036009	0.166874362	0.003747919	7.403343848	79.43333333	2.713333333	0.880141991	0.536586787
2010	2010_Early(1636)_Mexico_WW	Mexico	Early(1636)	Early	Early	Mexico_Early(1636)	2010_Early_WW+heat_Mexico	2010_WW+heat_Mexico	WW	m10wwl	1	5	44	19	149	CML-370-B-B/CML-312SR	DTMA-149	7.779504762	72	2	0.880485615	-0.215498107	0.000169072	7.460816254	72.87333333	1.68	0.814529362	0.642321995
2010	2010_Early(1636)_Mexico_WW	Mexico	Early(1636)	Early	Early	Mexico_Early(1636)	2010_Early_WW+heat_Mexico	2010_WW+heat_Mexico	WW	m10wwl	2	17	163	19	149	CML-370-B-B/CML-312SR	DTMA-149	6.00472381	71	2	0.880485615	-0.215498107	0.000169072	7.460816254	72.87333333	1.68	0.814529362	0.642321995
2011	2011_Early_Mexico_WW	Mexico	Early	Early	Early	Mexico_Early	2011_Early_WW_Mexico	2011_WW_Mexico	WW	m11ww	1	6	56	19	149	CML-370-B-B/CML-312SR	DTMA-149	7.130971429	90	2	0.622697052	0.01243503	0.830164821	7.211536254	85.38	2.423333333	0.887845127	0.599333159
2011	2011_Early_Mexico_WW	Mexico	Early	Early	Early	Mexico_Early	2011_Early_WW_Mexico	2011_WW_Mexico	WW	m11ww	2	20	198	19	149	CML-370-B-B/CML-312SR	DTMA-149	7.145447619	89	1	0.622697052	0.01243503	0.830164821	7.211536254	85.38	2.423333333	0.887845127	0.599333159
2011	2011_Early2_Mexico_WW	Mexico	Early2	Early	Early	Mexico_Early2	2011_Early_WW+heat_Mexico	2011_WW+heat_Mexico	WW	m11wwl	1	2	11	19	149	CML-370-B-B/CML-312SR	DTMA-149	3.038552381	69	4	0.747075072	-0.196450968	0.000622014	6.320377143	68.25666667	1.916666667	0.871065937	0.684953973
2011	2011_Early2_Mexico_WW	Mexico	Early2	Early	Early	Mexico_Early2	2011_Early_WW+heat_Mexico	2011_WW+heat_Mexico	WW	m11wwl	2	25	248	19	149	CML-370-B-B/CML-312SR	DTMA-149	6.543238095	67	4	0.747075072	-0.196450968	0.000622014	6.320377143	68.25666667	1.916666667	0.871065937	0.684953973
2010	2010_Early_Thailand_WW	Thailand	Early	Early	Early	Thailand_Early	2010_Early_WW_Thailand	2010_WW_Thailand	WW	t10ww	1	1	1	19	149	CML-370-B-B/CML-312SR	DTMA-149	5.71904	52	5	0.750000566	0.074097413	0.200613017	7.225239375	56.36666667	4.922818792	1.68E-07	0.072579235
2010	2010_Early_Thailand_WW	Thailand	Early	Early	Early	Thailand_Early	2010_Early_WW_Thailand	2010_WW_Thailand	WW	t10ww	2	30	293	19	149	CML-370-B-B/CML-312SR	DTMA-149	8.682322286	55	3	0.750000566	0.074097413	0.200613017	7.225239375	56.36666667	4.922818792	1.68E-07	0.072579235
2011	2011_Early_Thailand_WW	Thailand	Early	Early	Early	Thailand_early	2011_Early_WW_Thailand	2011_WW_Thailand	WW	t11ww	1	14	137	19	149	CML-370-B-B/CML-312SR	DTMA-149	6.782098286	60	0	0.772801084	-0.108002697	0.06171739	6.345967229	58.58666667	0.65	0.924855386	0.802649071
2011	2011_Early_Thailand_WW	Thailand	Early	Early	Early	Thailand_early	2011_Early_WW_Thailand	2011_WW_Thailand	WW	t11ww	2	30	300	19	149	CML-370-B-B/CML-312SR	DTMA-149	5.437577143	60	0	0.772801084	-0.108002697	0.06171739	6.345967229	58.58666667	0.65	0.924855386	0.802649071
2010	2010_Early_Mexico_WW	Mexico	Early	Early	Early	Mexico_Early	2010_Early_WW_Mexico	2010_WW_Mexico	WW	m10ww	1	4	33	92	153	CML-330/CML-312SR	DTMA-153	7.747657143	80	4	0.796036009	0.166874362	0.003747919	7.403343848	79.43333333	2.713333333	0.880141991	0.536586787
2010	2010_Early_Mexico_WW	Mexico	Early	Early	Early	Mexico_Early	2010_Early_WW_Mexico	2010_WW_Mexico	WW	m10ww	2	19	181	92	153	CML-330/CML-312SR	DTMA-153	7.414704762	77	6	0.796036009	0.166874362	0.003747919	7.403343848	79.43333333	2.713333333	0.880141991	0.536586787
2010	2010_Early(1636)_Mexico_WW	Mexico	Early(1636)	Early	Early	Mexico_Early(1636)	2010_Early_WW+heat_Mexico	2010_WW+heat_Mexico	WW	m10wwl	1	4	35	92	153	CML-330/CML-312SR	DTMA-153	8.714666667	75	2	0.880485615	-0.215498107	0.000169072	7.460816254	72.87333333	1.68	0.814529362	0.642321995
2010	2010_Early(1636)_Mexico_WW	Mexico	Early(1636)	Early	Early	Mexico_Early(1636)	2010_Early_WW+heat_Mexico	2010_WW+heat_Mexico	WW	m10wwl	2	26	252	92	153	CML-330/CML-312SR	DTMA-153	8.361447619	71	4	0.880485615	-0.215498107	0.000169072	7.460816254	72.87333333	1.68	0.814529362	0.642321995
2011	2011_Early_Mexico_WW	Mexico	Early	Early	Early	Mexico_Early	2011_Early_WW_Mexico	2011_WW_Mexico	WW	m11ww	1	10	94	92	153	CML-330/CML-312SR	DTMA-153	8.677028571	86	4	0.622697052	0.01243503	0.830164821	7.211536254	85.38	2.423333333	0.887845127	0.599333159
2011	2011_Early_Mexico_WW	Mexico	Early	Early	Early	Mexico_Early	2011_Early_WW_Mexico	2011_WW_Mexico	WW	m11ww	2	19	182	92	153	CML-330/CML-312SR	DTMA-153	7.385752381	88	3	0.622697052	0.01243503	0.830164821	7.211536254	85.38	2.423333333	0.887845127	0.599333159
2011	2011_Early2_Mexico_WW	Mexico	Early2	Early	Early	Mexico_Early2	2011_Early_WW+heat_Mexico	2011_WW+heat_Mexico	WW	m11wwl	1	13	127	92	153	CML-330/CML-312SR	DTMA-153	6.082895238	71	1	0.747075072	-0.196450968	0.000622014	6.320377143	68.25666667	1.916666667	0.871065937	0.684953973
2011	2011_Early2_Mexico_WW	Mexico	Early2	Early	Early	Mexico_Early2	2011_Early_WW+heat_Mexico	2011_WW+heat_Mexico	WW	m11wwl	2	22	215	92	153	CML-330/CML-312SR	DTMA-153	6.615619048	69	2	0.747075072	-0.196450968	0.000622014	6.320377143	68.25666667	1.916666667	0.871065937	0.684953973
2010	2010_Early_Thailand_WW	Thailand	Early	Early	Early	Thailand_Early	2010_Early_WW_Thailand	2010_WW_Thailand	WW	t10ww	1	12	112	92	153	CML-330/CML-312SR	DTMA-153	7.907230476	56	3	0.750000566	0.074097413	0.200613017	7.225239375	56.36666667	4.922818792	1.68E-07	0.072579235
2010	2010_Early_Thailand_WW	Thailand	Early	Early	Early	Thailand_Early	2010_Early_WW_Thailand	2010_WW_Thailand	WW	t10ww	2	26	253	92	153	CML-330/CML-312SR	DTMA-153	7.102464	57	4	0.750000566	0.074097413	0.200613017	7.225239375	56.36666667	4.922818792	1.68E-07	0.072579235
2011	2011_Early_Thailand_WW	Thailand	Early	Early	Early	Thailand_early	2011_Early_WW_Thailand	2011_WW_Thailand	WW	t11ww	1	11	108	92	153	CML-330/CML-312SR	DTMA-153	8.150844952	59	1	0.772801084	-0.108002697	0.06171739	6.345967229	58.58666667	0.65	0.924855386	0.802649071
2011	2011_Early_Thailand_WW	Thailand	Early	Early	Early	Thailand_early	2011_Early_WW_Thailand	2011_WW_Thailand	WW	t11ww	2	16	157	92	153	CML-330/CML-312SR	DTMA-153	6.739931429	59	1	0.772801084	-0.108002697	0.06171739	6.345967229	58.58666667	0.65	0.924855386	0.802649071
2010	2010_Early_Mexico_WW	Mexico	Early	Early	Early	Mexico_Early	2010_Early_WW_Mexico	2010_WW_Mexico	WW	m10ww	1	11	108	33	154	CML-332-B-B/CML-312SR	DTMA-154	6.624304762	79	3	0.796036009	0.166874362	0.003747919	7.403343848	79.43333333	2.713333333	0.880141991	0.536586787
2010	2010_Early_Mexico_WW	Mexico	Early	Early	Early	Mexico_Early	2010_Early_WW_Mexico	2010_WW_Mexico	WW	m10ww	2	18	173	33	154	CML-332-B-B/CML-312SR	DTMA-154	4.237180952	83	0	0.796036009	0.166874362	0.003747919	7.403343848	79.43333333	2.713333333	0.880141991	0.536586787
2010	2010_Early(1636)_Mexico_WW	Mexico	Early(1636)	Early	Early	Mexico_Early(1636)	2010_Early_WW+heat_Mexico	2010_WW+heat_Mexico	WW	m10wwl	1	2	17	33	154	CML-332-B-B/CML-312SR	DTMA-154	2.033904762	74	6	0.880485615	-0.215498107	0.000169072	7.460816254	72.87333333	1.68	0.814529362	0.642321995
2010	2010_Early(1636)_Mexico_WW	Mexico	Early(1636)	Early	Early	Mexico_Early(1636)	2010_Early_WW+heat_Mexico	2010_WW+heat_Mexico	WW	m10wwl	2	16	160	33	154	CML-332-B-B/CML-312SR	DTMA-154	2.547809524	78	2	0.880485615	-0.215498107	0.000169072	7.460816254	72.87333333	1.68	0.814529362	0.642321995
2011	2011_Early_Mexico_WW	Mexico	Early	Early	Early	Mexico_Early	2011_Early_WW_Mexico	2011_WW_Mexico	WW	m11ww	1	6	51	33	154	CML-332-B-B/CML-312SR	DTMA-154	8.700190476	84	3	0.622697052	0.01243503	0.830164821	7.211536254	85.38	2.423333333	0.887845127	0.599333159
2011	2011_Early_Mexico_WW	Mexico	Early	Early	Early	Mexico_Early	2011_Early_WW_Mexico	2011_WW_Mexico	WW	m11ww	2	28	278	33	154	CML-332-B-B/CML-312SR	DTMA-154	6.705371429	83	3	0.622697052	0.01243503	0.830164821	7.211536254	85.38	2.423333333	0.887845127	0.599333159
2011	2011_Early2_Mexico_WW	Mexico	Early2	Early	Early	Mexico_Early2	2011_Early_WW+heat_Mexico	2011_WW+heat_Mexico	WW	m11wwl	1	14	131	33	154	CML-332-B-B/CML-312SR	DTMA-154	7.240990476	71	1	0.747075072	-0.196450968	0.000622014	6.320377143	68.25666667	1.916666667	0.871065937	0.684953973
2011	2011_Early2_Mexico_WW	Mexico	Early2	Early	Early	Mexico_Early2	2011_Early_WW+heat_Mexico	2011_WW+heat_Mexico	WW	m11wwl	2	26	251	33	154	CML-332-B-B/CML-312SR	DTMA-154	9.264761905	65	3	0.747075072	-0.196450968	0.000622014	6.320377143	68.25666667	1.916666667	0.871065937	0.684953973
2010	2010_Early_Thailand_WW	Thailand	Early	Early	Early	Thailand_Early	2010_Early_WW_Thailand	2010_WW_Thailand	WW	t10ww	1	10	93	33	154	CML-332-B-B/CML-312SR	DTMA-154	8.465572571	57	3	0.750000566	0.074097413	0.200613017	7.225239375	56.36666667	4.922818792	1.68E-07	0.072579235
2010	2010_Early_Thailand_WW	Thailand	Early	Early	Early	Thailand_Early	2010_Early_WW_Thailand	2010_WW_Thailand	WW	t10ww	2	21	209	33	154	CML-332-B-B/CML-312SR	DTMA-154	7.938639238	55	6	0.750000566	0.074097413	0.200613017	7.225239375	56.36666667	4.922818792	1.68E-07	0.072579235
2011	2011_Early_Thailand_WW	Thailand	Early	Early	Early	Thailand_early	2011_Early_WW_Thailand	2011_WW_Thailand	WW	t11ww	1	2	13	33	154	CML-332-B-B/CML-312SR	DTMA-154	7.348041143	59	1	0.772801084	-0.108002697	0.06171739	6.345967229	58.58666667	0.65	0.924855386	0.802649071
2011	2011_Early_Thailand_WW	Thailand	Early	Early	Early	Thailand_early	2011_Early_WW_Thailand	2011_WW_Thailand	WW	t11ww	2	29	289	33	154	CML-332-B-B/CML-312SR	DTMA-154	6.61889219	56	2	0.772801084	-0.108002697	0.06171739	6.345967229	58.58666667	0.65	0.924855386	0.802649071
2010	2010_Early_Mexico_WW	Mexico	Early	Early	Early	Mexico_Early	2010_Early_WW_Mexico	2010_WW_Mexico	WW	m10ww	1	13	121	55	155	CML-483-B-B/CML-312SR	DTMA-155	7.690186667	77	2	0.796036009	0.166874362	0.003747919	7.403343848	79.43333333	2.713333333	0.880141991	0.536586787
2010	2010_Early_Mexico_WW	Mexico	Early	Early	Early	Mexico_Early	2010_Early_WW_Mexico	2010_WW_Mexico	WW	m10ww	2	21	210	55	155	CML-483-B-B/CML-312SR	DTMA-155	8.124906667	77	4	0.796036009	0.166874362	0.003747919	7.403343848	79.43333333	2.713333333	0.880141991	0.536586787
2010	2010_Early(1636)_Mexico_WW	Mexico	Early(1636)	Early	Early	Mexico_Early(1636)	2010_Early_WW+heat_Mexico	2010_WW+heat_Mexico	WW	m10wwl	1	1	4	55	155	CML-483-B-B/CML-312SR	DTMA-155	10.53142857	71	1	0.880485615	-0.215498107	0.000169072	7.460816254	72.87333333	1.68	0.814529362	0.642321995
2010	2010_Early(1636)_Mexico_WW	Mexico	Early(1636)	Early	Early	Mexico_Early(1636)	2010_Early_WW+heat_Mexico	2010_WW+heat_Mexico	WW	m10wwl	2	29	284	55	155	CML-483-B-B/CML-312SR	DTMA-155	11.42895238	71	1	0.880485615	-0.215498107	0.000169072	7.460816254	72.87333333	1.68	0.814529362	0.642321995
2011	2011_Early_Mexico_WW	Mexico	Early	Early	Early	Mexico_Early	2011_Early_WW_Mexico	2011_WW_Mexico	WW	m11ww	1	15	145	55	155	CML-483-B-B/CML-312SR	DTMA-155	6.690895238	89	2	0.622697052	0.01243503	0.830164821	7.211536254	85.38	2.423333333	0.887845127	0.599333159
2011	2011_Early_Mexico_WW	Mexico	Early	Early	Early	Mexico_Early	2011_Early_WW_Mexico	2011_WW_Mexico	WW	m11ww	2	28	274	55	155	CML-483-B-B/CML-312SR	DTMA-155	6.5056	87	2	0.622697052	0.01243503	0.830164821	7.211536254	85.38	2.423333333	0.887845127	0.599333159
2011	2011_Early2_Mexico_WW	Mexico	Early2	Early	Early	Mexico_Early2	2011_Early_WW+heat_Mexico	2011_WW+heat_Mexico	WW	m11wwl	1	5	44	55	155	CML-483-B-B/CML-312SR	DTMA-155	5.854171429	70	1	0.747075072	-0.196450968	0.000622014	6.320377143	68.25666667	1.916666667	0.871065937	0.684953973
2011	2011_Early2_Mexico_WW	Mexico	Early2	Early	Early	Mexico_Early2	2011_Early_WW+heat_Mexico	2011_WW+heat_Mexico	WW	m11wwl	2	20	198	55	155	CML-483-B-B/CML-312SR	DTMA-155	10.9512381	67	0	0.747075072	-0.196450968	0.000622014	6.320377143	68.25666667	1.916666667	0.871065937	0.684953973
2010	2010_Early_Thailand_WW	Thailand	Early	Early	Early	Thailand_Early	2010_Early_WW_Thailand	2010_WW_Thailand	WW	t10ww	1	12	117	55	155	CML-483-B-B/CML-312SR	DTMA-155	9.585383619	55	5	0.750000566	0.074097413	0.200613017	7.225239375	56.36666667	4.922818792	1.68E-07	0.072579235
2010	2010_Early_Thailand_WW	Thailand	Early	Early	Early	Thailand_Early	2010_Early_WW_Thailand	2010_WW_Thailand	WW	t10ww	2	23	224	55	155	CML-483-B-B/CML-312SR	DTMA-155	7.99296	54	3	0.750000566	0.074097413	0.200613017	7.225239375	56.36666667	4.922818792	1.68E-07	0.072579235
2011	2011_Early_Thailand_WW	Thailand	Early	Early	Early	Thailand_early	2011_Early_WW_Thailand	2011_WW_Thailand	WW	t11ww	1	6	55	55	155	CML-483-B-B/CML-312SR	DTMA-155	7.348105143	59	0	0.772801084	-0.108002697	0.06171739	6.345967229	58.58666667	0.65	0.924855386	0.802649071
2011	2011_Early_Thailand_WW	Thailand	Early	Early	Early	Thailand_early	2011_Early_WW_Thailand	2011_WW_Thailand	WW	t11ww	2	22	217	55	155	CML-483-B-B/CML-312SR	DTMA-155	8.363483429	59	0	0.772801084	-0.108002697	0.06171739	6.345967229	58.58666667	0.65	0.924855386	0.802649071
2010	2010_Early_Mexico_WW	Mexico	Early	Early	Early	Mexico_Early	2010_Early_WW_Mexico	2010_WW_Mexico	WW	m10ww	1	5	42	133	156	CML-484-B-B/CML-312SR	DTMA-156	7.843489524	81	2	0.796036009	0.166874362	0.003747919	7.403343848	79.43333333	2.713333333	0.880141991	0.536586787
2010	2010_Early_Mexico_WW	Mexico	Early	Early	Early	Mexico_Early	2010_Early_WW_Mexico	2010_WW_Mexico	WW	m10ww	2	17	161	133	156	CML-484-B-B/CML-312SR	DTMA-156	7.538186667	79	2	0.796036009	0.166874362	0.003747919	7.403343848	79.43333333	2.713333333	0.880141991	0.536586787
2010	2010_Early(1636)_Mexico_WW	Mexico	Early(1636)	Early	Early	Mexico_Early(1636)	2010_Early_WW+heat_Mexico	2010_WW+heat_Mexico	WW	m10wwl	1	7	67	133	156	CML-484-B-B/CML-312SR	DTMA-156	7.542095238	75	1	0.880485615	-0.215498107	0.000169072	7.460816254	72.87333333	1.68	0.814529362	0.642321995
2010	2010_Early(1636)_Mexico_WW	Mexico	Early(1636)	Early	Early	Mexico_Early(1636)	2010_Early_WW+heat_Mexico	2010_WW+heat_Mexico	WW	m10wwl	2	23	226	133	156	CML-484-B-B/CML-312SR	DTMA-156	7.785295238	74	0	0.880485615	-0.215498107	0.000169072	7.460816254	72.87333333	1.68	0.814529362	0.642321995
2011	2011_Early_Mexico_WW	Mexico	Early	Early	Early	Mexico_Early	2011_Early_WW_Mexico	2011_WW_Mexico	WW	m11ww	1	14	138	133	156	CML-484-B-B/CML-312SR	DTMA-156	7.944533333	77	12	0.622697052	0.01243503	0.830164821	7.211536254	85.38	2.423333333	0.887845127	0.599333159
2011	2011_Early_Mexico_WW	Mexico	Early	Early	Early	Mexico_Early	2011_Early_WW_Mexico	2011_WW_Mexico	WW	m11ww	2	28	272	133	156	CML-484-B-B/CML-312SR	DTMA-156	5.732571429	87	3	0.622697052	0.01243503	0.830164821	7.211536254	85.38	2.423333333	0.887845127	0.599333159
2011	2011_Early2_Mexico_WW	Mexico	Early2	Early	Early	Mexico_Early2	2011_Early_WW+heat_Mexico	2011_WW+heat_Mexico	WW	m11wwl	1	15	142	133	156	CML-484-B-B/CML-312SR	DTMA-156	5.66887619	70	1	0.747075072	-0.196450968	0.000622014	6.320377143	68.25666667	1.916666667	0.871065937	0.684953973
2011	2011_Early2_Mexico_WW	Mexico	Early2	Early	Early	Mexico_Early2	2011_Early_WW+heat_Mexico	2011_WW+heat_Mexico	WW	m11wwl	2	16	155	133	156	CML-484-B-B/CML-312SR	DTMA-156	7.15992381	70	0	0.747075072	-0.196450968	0.000622014	6.320377143	68.25666667	1.916666667	0.871065937	0.684953973
2010	2010_Early_Thailand_WW	Thailand	Early	Early	Early	Thailand_Early	2010_Early_WW_Thailand	2010_WW_Thailand	WW	t10ww	1	1	8	133	156	CML-484-B-B/CML-312SR	DTMA-156	5.52896	54	2	0.750000566	0.074097413	0.200613017	7.225239375	56.36666667	4.922818792	1.68E-07	0.072579235
2010	2010_Early_Thailand_WW	Thailand	Early	Early	Early	Thailand_Early	2010_Early_WW_Thailand	2010_WW_Thailand	WW	t10ww	2	25	250	133	156	CML-484-B-B/CML-312SR	DTMA-156	6.357942857	57	3	0.750000566	0.074097413	0.200613017	7.225239375	56.36666667	4.922818792	1.68E-07	0.072579235
2011	2011_Early_Thailand_WW	Thailand	Early	Early	Early	Thailand_early	2011_Early_WW_Thailand	2011_WW_Thailand	WW	t11ww	1	1	8	133	156	CML-484-B-B/CML-312SR	DTMA-156	6.657743238	60	0	0.772801084	-0.108002697	0.06171739	6.345967229	58.58666667	0.65	0.924855386	0.802649071
2011	2011_Early_Thailand_WW	Thailand	Early	Early	Early	Thailand_early	2011_Early_WW_Thailand	2011_WW_Thailand	WW	t11ww	2	25	248	133	156	CML-484-B-B/CML-312SR	DTMA-156	6.699733333	58	0	0.772801084	-0.108002697	0.06171739	6.345967229	58.58666667	0.65	0.924855386	0.802649071
2010	2010_Early_Mexico_WW	Mexico	Early	Early	Early	Mexico_Early	2010_Early_WW_Mexico	2010_WW_Mexico	WW	m10ww	1	5	43	14	158	CML-329/MBRc2amF14-2-BBBB-B-B/CML-312SR	DTMA-158	6.6272	76	5	0.796036009	0.166874362	0.003747919	7.403343848	79.43333333	2.713333333	0.880141991	0.536586787
2010	2010_Early_Mexico_WW	Mexico	Early	Early	Early	Mexico_Early	2010_Early_WW_Mexico	2010_WW_Mexico	WW	m10ww	2	18	172	14	158	CML-329/MBRc2amF14-2-BBBB-B-B/CML-312SR	DTMA-158	8.176152381	76	3	0.796036009	0.166874362	0.003747919	7.403343848	79.43333333	2.713333333	0.880141991	0.536586787
2010	2010_Early(1636)_Mexico_WW	Mexico	Early(1636)	Early	Early	Mexico_Early(1636)	2010_Early_WW+heat_Mexico	2010_WW+heat_Mexico	WW	m10wwl	1	12	116	14	158	CML-329/MBRc2amF14-2-BBBB-B-B/CML-312SR	DTMA-158	8.645180952	71	0	0.880485615	-0.215498107	0.000169072	7.460816254	72.87333333	1.68	0.814529362	0.642321995
2010	2010_Early(1636)_Mexico_WW	Mexico	Early(1636)	Early	Early	Mexico_Early(1636)	2010_Early_WW+heat_Mexico	2010_WW+heat_Mexico	WW	m10wwl	2	30	297	14	158	CML-329/MBRc2amF14-2-BBBB-B-B/CML-312SR	DTMA-158	7.527619048	71	2	0.880485615	-0.215498107	0.000169072	7.460816254	72.87333333	1.68	0.814529362	0.642321995
2011	2011_Early_Mexico_WW	Mexico	Early	Early	Early	Mexico_Early	2011_Early_WW_Mexico	2011_WW_Mexico	WW	m11ww	1	13	121	14	158	CML-329/MBRc2amF14-2-BBBB-B-B/CML-312SR	DTMA-158	6.841447619	82	1	0.622697052	0.01243503	0.830164821	7.211536254	85.38	2.423333333	0.887845127	0.599333159
2011	2011_Early_Mexico_WW	Mexico	Early	Early	Early	Mexico_Early	2011_Early_WW_Mexico	2011_WW_Mexico	WW	m11ww	2	21	208	14	158	CML-329/MBRc2amF14-2-BBBB-B-B/CML-312SR	DTMA-158	5.926552381	83	2	0.622697052	0.01243503	0.830164821	7.211536254	85.38	2.423333333	0.887845127	0.599333159
2011	2011_Early2_Mexico_WW	Mexico	Early2	Early	Early	Mexico_Early2	2011_Early_WW+heat_Mexico	2011_WW+heat_Mexico	WW	m11wwl	1	6	51	14	158	CML-329/MBRc2amF14-2-BBBB-B-B/CML-312SR	DTMA-158	6.965942857	67	2	0.747075072	-0.196450968	0.000622014	6.320377143	68.25666667	1.916666667	0.871065937	0.684953973
2011	2011_Early2_Mexico_WW	Mexico	Early2	Early	Early	Mexico_Early2	2011_Early_WW+heat_Mexico	2011_WW+heat_Mexico	WW	m11wwl	2	26	253	14	158	CML-329/MBRc2amF14-2-BBBB-B-B/CML-312SR	DTMA-158	9.699047619	64	2	0.747075072	-0.196450968	0.000622014	6.320377143	68.25666667	1.916666667	0.871065937	0.684953973
2010	2010_Early_Thailand_WW	Thailand	Early	Early	Early	Thailand_Early	2010_Early_WW_Thailand	2010_WW_Thailand	WW	t10ww	1	12	116	14	158	CML-329/MBRc2amF14-2-BBBB-B-B/CML-312SR	DTMA-158	6.124982857	54	4	0.750000566	0.074097413	0.200613017	7.225239375	56.36666667	4.922818792	1.68E-07	0.072579235
2010	2010_Early_Thailand_WW	Thailand	Early	Early	Early	Thailand_Early	2010_Early_WW_Thailand	2010_WW_Thailand	WW	t10ww	2	29	289	14	158	CML-329/MBRc2amF14-2-BBBB-B-B/CML-312SR	DTMA-158	6.4896	55	2	0.750000566	0.074097413	0.200613017	7.225239375	56.36666667	4.922818792	1.68E-07	0.072579235
2011	2011_Early_Thailand_WW	Thailand	Early	Early	Early	Thailand_early	2011_Early_WW_Thailand	2011_WW_Thailand	WW	t11ww	1	3	24	14	158	CML-329/MBRc2amF14-2-BBBB-B-B/CML-312SR	DTMA-158	5.686442667	58	1	0.772801084	-0.108002697	0.06171739	6.345967229	58.58666667	0.65	0.924855386	0.802649071
2011	2011_Early_Thailand_WW	Thailand	Early	Early	Early	Thailand_early	2011_Early_WW_Thailand	2011_WW_Thailand	WW	t11ww	2	22	214	14	158	CML-329/MBRc2amF14-2-BBBB-B-B/CML-312SR	DTMA-158	6.082642286	57	2	0.772801084	-0.108002697	0.06171739	6.345967229	58.58666667	0.65	0.924855386	0.802649071
2010	2010_Early_Mexico_WW	Mexico	Early	Early	Early	Mexico_Early	2010_Early_WW_Mexico	2010_WW_Mexico	WW	m10ww	1	10	93	38	159	90[SPMATC4/P500(SELY)].-B-4-2-B-B-B-B/CML-312SR	DTMA-159	7.324952381	78	3	0.796036009	0.166874362	0.003747919	7.403343848	79.43333333	2.713333333	0.880141991	0.536586787
2010	2010_Early_Mexico_WW	Mexico	Early	Early	Early	Mexico_Early	2010_Early_WW_Mexico	2010_WW_Mexico	WW	m10ww	2	28	279	38	159	90[SPMATC4/P500(SELY)].-B-4-2-B-B-B-B/CML-312SR	DTMA-159	7.973485714	78	3	0.796036009	0.166874362	0.003747919	7.403343848	79.43333333	2.713333333	0.880141991	0.536586787
2010	2010_Early(1636)_Mexico_WW	Mexico	Early(1636)	Early	Early	Mexico_Early(1636)	2010_Early_WW+heat_Mexico	2010_WW+heat_Mexico	WW	m10wwl	1	3	22	38	159	90[SPMATC4/P500(SELY)].-B-4-2-B-B-B-B/CML-312SR	DTMA-159	8.627809524	71	3	0.880485615	-0.215498107	0.000169072	7.460816254	72.87333333	1.68	0.814529362	0.642321995
2010	2010_Early(1636)_Mexico_WW	Mexico	Early(1636)	Early	Early	Mexico_Early(1636)	2010_Early_WW+heat_Mexico	2010_WW+heat_Mexico	WW	m10wwl	2	21	204	38	159	90[SPMATC4/P500(SELY)].-B-4-2-B-B-B-B/CML-312SR	DTMA-159	7.935847619	72	1	0.880485615	-0.215498107	0.000169072	7.460816254	72.87333333	1.68	0.814529362	0.642321995
2011	2011_Early_Mexico_WW	Mexico	Early	Early	Early	Mexico_Early	2011_Early_WW_Mexico	2011_WW_Mexico	WW	m11ww	1	4	35	38	159	90[SPMATC4/P500(SELY)].-B-4-2-B-B-B-B/CML-312SR	DTMA-159	7.64632381	83	2	0.622697052	0.01243503	0.830164821	7.211536254	85.38	2.423333333	0.887845127	0.599333159
2011	2011_Early_Mexico_WW	Mexico	Early	Early	Early	Mexico_Early	2011_Early_WW_Mexico	2011_WW_Mexico	WW	m11ww	2	18	175	38	159	90[SPMATC4/P500(SELY)].-B-4-2-B-B-B-B/CML-312SR	DTMA-159	8.430933333	86	2	0.622697052	0.01243503	0.830164821	7.211536254	85.38	2.423333333	0.887845127	0.599333159
2011	2011_Early2_Mexico_WW	Mexico	Early2	Early	Early	Mexico_Early2	2011_Early_WW+heat_Mexico	2011_WW+heat_Mexico	WW	m11wwl	1	8	80	38	159	90[SPMATC4/P500(SELY)].-B-4-2-B-B-B-B/CML-312SR	DTMA-159	6.79512381	68	3	0.747075072	-0.196450968	0.000622014	6.320377143	68.25666667	1.916666667	0.871065937	0.684953973
2011	2011_Early2_Mexico_WW	Mexico	Early2	Early	Early	Mexico_Early2	2011_Early_WW+heat_Mexico	2011_WW+heat_Mexico	WW	m11wwl	2	19	187	38	159	90[SPMATC4/P500(SELY)].-B-4-2-B-B-B-B/CML-312SR	DTMA-159	7.495771429	66	2	0.747075072	-0.196450968	0.000622014	6.320377143	68.25666667	1.916666667	0.871065937	0.684953973
2010	2010_Early_Thailand_WW	Thailand	Early	Early	Early	Thailand_Early	2010_Early_WW_Thailand	2010_WW_Thailand	WW	t10ww	1	14	137	38	159	90[SPMATC4/P500(SELY)].-B-4-2-B-B-B-B/CML-312SR	DTMA-159	8.465874286	54	5	0.750000566	0.074097413	0.200613017	7.225239375	56.36666667	4.922818792	1.68E-07	0.072579235
2010	2010_Early_Thailand_WW	Thailand	Early	Early	Early	Thailand_Early	2010_Early_WW_Thailand	2010_WW_Thailand	WW	t10ww	2	24	238	38	159	90[SPMATC4/P500(SELY)].-B-4-2-B-B-B-B/CML-312SR	DTMA-159	7.950116571	56	2	0.750000566	0.074097413	0.200613017	7.225239375	56.36666667	4.922818792	1.68E-07	0.072579235
2011	2011_Early_Thailand_WW	Thailand	Early	Early	Early	Thailand_early	2011_Early_WW_Thailand	2011_WW_Thailand	WW	t11ww	1	10	100	38	159	90[SPMATC4/P500(SELY)].-B-4-2-B-B-B-B/CML-312SR	DTMA-159	6.941485714	56	0	0.772801084	-0.108002697	0.06171739	6.345967229	58.58666667	0.65	0.924855386	0.802649071
2011	2011_Early_Thailand_WW	Thailand	Early	Early	Early	Thailand_early	2011_Early_WW_Thailand	2011_WW_Thailand	WW	t11ww	2	28	275	38	159	90[SPMATC4/P500(SELY)].-B-4-2-B-B-B-B/CML-312SR	DTMA-159	6.557824	58	1	0.772801084	-0.108002697	0.06171739	6.345967229	58.58666667	0.65	0.924855386	0.802649071
2010	2010_Early_Mexico_WW	Mexico	Early	Early	Early	Mexico_Early	2010_Early_WW_Mexico	2010_WW_Mexico	WW	m10ww	1	10	96	121	161	POB.45c8-32-1-1-1-B-B-B/CML-312SR	DTMA-161	7.14472381	79	4	0.796036009	0.166874362	0.003747919	7.403343848	79.43333333	2.713333333	0.880141991	0.536586787
2010	2010_Early_Mexico_WW	Mexico	Early	Early	Early	Mexico_Early	2010_Early_WW_Mexico	2010_WW_Mexico	WW	m10ww	2	27	268	121	161	POB.45c8-32-1-1-1-B-B-B/CML-312SR	DTMA-161	6.597958095	77	4	0.796036009	0.166874362	0.003747919	7.403343848	79.43333333	2.713333333	0.880141991	0.536586787
2010	2010_Early(1636)_Mexico_WW	Mexico	Early(1636)	Early	Early	Mexico_Early(1636)	2010_Early_WW+heat_Mexico	2010_WW+heat_Mexico	WW	m10wwl	1	14	135	121	161	POB.45c8-32-1-1-1-B-B-B/CML-312SR	DTMA-161	6.688	72	2	0.880485615	-0.215498107	0.000169072	7.460816254	72.87333333	1.68	0.814529362	0.642321995
2010	2010_Early(1636)_Mexico_WW	Mexico	Early(1636)	Early	Early	Mexico_Early(1636)	2010_Early_WW+heat_Mexico	2010_WW+heat_Mexico	WW	m10wwl	2	29	282	121	161	POB.45c8-32-1-1-1-B-B-B/CML-312SR	DTMA-161	6.771961905	75	1	0.880485615	-0.215498107	0.000169072	7.460816254	72.87333333	1.68	0.814529362	0.642321995
2011	2011_Early_Mexico_WW	Mexico	Early	Early	Early	Mexico_Early	2011_Early_WW_Mexico	2011_WW_Mexico	WW	m11ww	1	14	132	121	161	POB.45c8-32-1-1-1-B-B-B/CML-312SR	DTMA-161	7.749104762	89	3	0.622697052	0.01243503	0.830164821	7.211536254	85.38	2.423333333	0.887845127	0.599333159
2011	2011_Early_Mexico_WW	Mexico	Early	Early	Early	Mexico_Early	2011_Early_WW_Mexico	2011_WW_Mexico	WW	m11ww	2	22	214	121	161	POB.45c8-32-1-1-1-B-B-B/CML-312SR	DTMA-161	6.994895238	88	2	0.622697052	0.01243503	0.830164821	7.211536254	85.38	2.423333333	0.887845127	0.599333159
2011	2011_Early2_Mexico_WW	Mexico	Early2	Early	Early	Mexico_Early2	2011_Early_WW+heat_Mexico	2011_WW+heat_Mexico	WW	m11wwl	1	14	138	121	161	POB.45c8-32-1-1-1-B-B-B/CML-312SR	DTMA-161	6.786438095	70	1	0.747075072	-0.196450968	0.000622014	6.320377143	68.25666667	1.916666667	0.871065937	0.684953973
2011	2011_Early2_Mexico_WW	Mexico	Early2	Early	Early	Mexico_Early2	2011_Early_WW+heat_Mexico	2011_WW+heat_Mexico	WW	m11wwl	2	27	262	121	161	POB.45c8-32-1-1-1-B-B-B/CML-312SR	DTMA-161	8.552533333	68	3	0.747075072	-0.196450968	0.000622014	6.320377143	68.25666667	1.916666667	0.871065937	0.684953973
2010	2010_Early_Thailand_WW	Thailand	Early	Early	Early	Thailand_Early	2010_Early_WW_Thailand	2010_WW_Thailand	WW	t10ww	1	2	13	121	161	POB.45c8-32-1-1-1-B-B-B/CML-312SR	DTMA-161	7.639433143	57	2	0.750000566	0.074097413	0.200613017	7.225239375	56.36666667	4.922818792	1.68E-07	0.072579235
2010	2010_Early_Thailand_WW	Thailand	Early	Early	Early	Thailand_Early	2010_Early_WW_Thailand	2010_WW_Thailand	WW	t10ww	2	27	265	121	161	POB.45c8-32-1-1-1-B-B-B/CML-312SR	DTMA-161	7.322550857	56	1	0.750000566	0.074097413	0.200613017	7.225239375	56.36666667	4.922818792	1.68E-07	0.072579235
2011	2011_Early_Thailand_WW	Thailand	Early	Early	Early	Thailand_early	2011_Early_WW_Thailand	2011_WW_Thailand	WW	t11ww	1	8	74	121	161	POB.45c8-32-1-1-1-B-B-B/CML-312SR	DTMA-161	5.728617143	60	0	0.772801084	-0.108002697	0.06171739	6.345967229	58.58666667	0.65	0.924855386	0.802649071
2011	2011_Early_Thailand_WW	Thailand	Early	Early	Early	Thailand_early	2011_Early_WW_Thailand	2011_WW_Thailand	WW	t11ww	2	17	166	121	161	POB.45c8-32-1-1-1-B-B-B/CML-312SR	DTMA-161	6.692224	59	0	0.772801084	-0.108002697	0.06171739	6.345967229	58.58666667	0.65	0.924855386	0.802649071
2010	2010_Early_Mexico_WW	Mexico	Early	Early	Early	Mexico_Early	2010_Early_WW_Mexico	2010_WW_Mexico	WW	m10ww	1	15	146	5	162	POB.33c3-92-2-4-2-B-B-B-B/CML-312SR	DTMA-162	7.698438095	77	3	0.796036009	0.166874362	0.003747919	7.403343848	79.43333333	2.713333333	0.880141991	0.536586787
2010	2010_Early_Mexico_WW	Mexico	Early	Early	Early	Mexico_Early	2010_Early_WW_Mexico	2010_WW_Mexico	WW	m10ww	2	23	226	5	162	POB.33c3-92-2-4-2-B-B-B-B/CML-312SR	DTMA-162	7.362590476	76	3	0.796036009	0.166874362	0.003747919	7.403343848	79.43333333	2.713333333	0.880141991	0.536586787
2010	2010_Early(1636)_Mexico_WW	Mexico	Early(1636)	Early	Early	Mexico_Early(1636)	2010_Early_WW+heat_Mexico	2010_WW+heat_Mexico	WW	m10wwl	1	13	123	5	162	POB.33c3-92-2-4-2-B-B-B-B/CML-312SR	DTMA-162	6.85592381	69	2	0.880485615	-0.215498107	0.000169072	7.460816254	72.87333333	1.68	0.814529362	0.642321995
2010	2010_Early(1636)_Mexico_WW	Mexico	Early(1636)	Early	Early	Mexico_Early(1636)	2010_Early_WW+heat_Mexico	2010_WW+heat_Mexico	WW	m10wwl	2	25	246	5	162	POB.33c3-92-2-4-2-B-B-B-B/CML-312SR	DTMA-162	6.676419048	71	2	0.880485615	-0.215498107	0.000169072	7.460816254	72.87333333	1.68	0.814529362	0.642321995
2011	2011_Early_Mexico_WW	Mexico	Early	Early	Early	Mexico_Early	2011_Early_WW_Mexico	2011_WW_Mexico	WW	m11ww	1	2	19	5	162	POB.33c3-92-2-4-2-B-B-B-B/CML-312SR	DTMA-162	8.584380952	80	1	0.622697052	0.01243503	0.830164821	7.211536254	85.38	2.423333333	0.887845127	0.599333159
2011	2011_Early_Mexico_WW	Mexico	Early	Early	Early	Mexico_Early	2011_Early_WW_Mexico	2011_WW_Mexico	WW	m11ww	2	21	205	5	162	POB.33c3-92-2-4-2-B-B-B-B/CML-312SR	DTMA-162	7.516038095	79	2	0.622697052	0.01243503	0.830164821	7.211536254	85.38	2.423333333	0.887845127	0.599333159
2011	2011_Early2_Mexico_WW	Mexico	Early2	Early	Early	Mexico_Early2	2011_Early_WW+heat_Mexico	2011_WW+heat_Mexico	WW	m11wwl	1	2	19	5	162	POB.33c3-92-2-4-2-B-B-B-B/CML-312SR	DTMA-162	6.960152381	64	3	0.747075072	-0.196450968	0.000622014	6.320377143	68.25666667	1.916666667	0.871065937	0.684953973
2011	2011_Early2_Mexico_WW	Mexico	Early2	Early	Early	Mexico_Early2	2011_Early_WW+heat_Mexico	2011_WW+heat_Mexico	WW	m11wwl	2	18	177	5	162	POB.33c3-92-2-4-2-B-B-B-B/CML-312SR	DTMA-162	5.179580952	66	1	0.747075072	-0.196450968	0.000622014	6.320377143	68.25666667	1.916666667	0.871065937	0.684953973
2010	2010_Early_Thailand_WW	Thailand	Early	Early	Early	Thailand_Early	2010_Early_WW_Thailand	2010_WW_Thailand	WW	t10ww	1	14	136	5	162	POB.33c3-92-2-4-2-B-B-B-B/CML-312SR	DTMA-162	7.959893333	58	12	0.750000566	0.074097413	0.200613017	7.225239375	56.36666667	4.922818792	1.68E-07	0.072579235
2010	2010_Early_Thailand_WW	Thailand	Early	Early	Early	Thailand_Early	2010_Early_WW_Thailand	2010_WW_Thailand	WW	t10ww	2	27	268	5	162	POB.33c3-92-2-4-2-B-B-B-B/CML-312SR	DTMA-162	7.613312	56	5	0.750000566	0.074097413	0.200613017	7.225239375	56.36666667	4.922818792	1.68E-07	0.072579235
2011	2011_Early_Thailand_WW	Thailand	Early	Early	Early	Thailand_early	2011_Early_WW_Thailand	2011_WW_Thailand	WW	t11ww	1	3	22	5	162	POB.33c3-92-2-4-2-B-B-B-B/CML-312SR	DTMA-162	6.339132952	55	2	0.772801084	-0.108002697	0.06171739	6.345967229	58.58666667	0.65	0.924855386	0.802649071
2011	2011_Early_Thailand_WW	Thailand	Early	Early	Early	Thailand_early	2011_Early_WW_Thailand	2011_WW_Thailand	WW	t11ww	2	23	221	5	162	POB.33c3-92-2-4-2-B-B-B-B/CML-312SR	DTMA-162	6.05272381	56	1	0.772801084	-0.108002697	0.06171739	6.345967229	58.58666667	0.65	0.924855386	0.802649071
2010	2010_Early_Mexico_WW	Mexico	Early	Early	Early	Mexico_Early	2010_Early_WW_Mexico	2010_WW_Mexico	WW	m10ww	1	8	75	81	163	S87P69Q(SIYF)131-2-2-1-B-B-B/CML-312SR	DTMA-163	6.659047619	77	3	0.796036009	0.166874362	0.003747919	7.403343848	79.43333333	2.713333333	0.880141991	0.536586787
2010	2010_Early_Mexico_WW	Mexico	Early	Early	Early	Mexico_Early	2010_Early_WW_Mexico	2010_WW_Mexico	WW	m10ww	2	17	162	81	163	S87P69Q(SIYF)131-2-2-1-B-B-B/CML-312SR	DTMA-163	6.381104762	77	1	0.796036009	0.166874362	0.003747919	7.403343848	79.43333333	2.713333333	0.880141991	0.536586787
2010	2010_Early(1636)_Mexico_WW	Mexico	Early(1636)	Early	Early	Mexico_Early(1636)	2010_Early_WW+heat_Mexico	2010_WW+heat_Mexico	WW	m10wwl	1	4	31	81	163	S87P69Q(SIYF)131-2-2-1-B-B-B/CML-312SR	DTMA-163	8.483047619	71	0	0.880485615	-0.215498107	0.000169072	7.460816254	72.87333333	1.68	0.814529362	0.642321995
2010	2010_Early(1636)_Mexico_WW	Mexico	Early(1636)	Early	Early	Mexico_Early(1636)	2010_Early_WW+heat_Mexico	2010_WW+heat_Mexico	WW	m10wwl	2	20	198	81	163	S87P69Q(SIYF)131-2-2-1-B-B-B/CML-312SR	DTMA-163	6.711161905	70	1	0.880485615	-0.215498107	0.000169072	7.460816254	72.87333333	1.68	0.814529362	0.642321995
2011	2011_Early_Mexico_WW	Mexico	Early	Early	Early	Mexico_Early	2011_Early_WW_Mexico	2011_WW_Mexico	WW	m11ww	1	15	141	81	163	S87P69Q(SIYF)131-2-2-1-B-B-B/CML-312SR	DTMA-163	4.739504762	89	2	0.622697052	0.01243503	0.830164821	7.211536254	85.38	2.423333333	0.887845127	0.599333159
2011	2011_Early_Mexico_WW	Mexico	Early	Early	Early	Mexico_Early	2011_Early_WW_Mexico	2011_WW_Mexico	WW	m11ww	2	21	204	81	163	S87P69Q(SIYF)131-2-2-1-B-B-B/CML-312SR	DTMA-163	7.31047619	85	2	0.622697052	0.01243503	0.830164821	7.211536254	85.38	2.423333333	0.887845127	0.599333159
2011	2011_Early2_Mexico_WW	Mexico	Early2	Early	Early	Mexico_Early2	2011_Early_WW+heat_Mexico	2011_WW+heat_Mexico	WW	m11wwl	1	14	135	81	163	S87P69Q(SIYF)131-2-2-1-B-B-B/CML-312SR	DTMA-163	6.928304762	69	2	0.747075072	-0.196450968	0.000622014	6.320377143	68.25666667	1.916666667	0.871065937	0.684953973
2011	2011_Early2_Mexico_WW	Mexico	Early2	Early	Early	Mexico_Early2	2011_Early_WW+heat_Mexico	2011_WW+heat_Mexico	WW	m11wwl	2	19	184	81	163	S87P69Q(SIYF)131-2-2-1-B-B-B/CML-312SR	DTMA-163	5.24327619	67	1	0.747075072	-0.196450968	0.000622014	6.320377143	68.25666667	1.916666667	0.871065937	0.684953973
2010	2010_Early_Thailand_WW	Thailand	Early	Early	Early	Thailand_Early	2010_Early_WW_Thailand	2010_WW_Thailand	WW	t10ww	1	2	20	81	163	S87P69Q(SIYF)131-2-2-1-B-B-B/CML-312SR	DTMA-163	6.007405714	58	2	0.750000566	0.074097413	0.200613017	7.225239375	56.36666667	4.922818792	1.68E-07	0.072579235
2010	2010_Early_Thailand_WW	Thailand	Early	Early	Early	Thailand_Early	2010_Early_WW_Thailand	2010_WW_Thailand	WW	t10ww	2	20	193	81	163	S87P69Q(SIYF)131-2-2-1-B-B-B/CML-312SR	DTMA-163	6.625664	56	3	0.750000566	0.074097413	0.200613017	7.225239375	56.36666667	4.922818792	1.68E-07	0.072579235
2011	2011_Early_Thailand_WW	Thailand	Early	Early	Early	Thailand_early	2011_Early_WW_Thailand	2011_WW_Thailand	WW	t11ww	1	14	135	81	163	S87P69Q(SIYF)131-2-2-1-B-B-B/CML-312SR	DTMA-163	5.121371429	58	1	0.772801084	-0.108002697	0.06171739	6.345967229	58.58666667	0.65	0.924855386	0.802649071
2011	2011_Early_Thailand_WW	Thailand	Early	Early	Early	Thailand_early	2011_Early_WW_Thailand	2011_WW_Thailand	WW	t11ww	2	22	216	81	163	S87P69Q(SIYF)131-2-2-1-B-B-B/CML-312SR	DTMA-163	5.809769143	58	1	0.772801084	-0.108002697	0.06171739	6.345967229	58.58666667	0.65	0.924855386	0.802649071
2010	2010_Early_Mexico_WW	Mexico	Early	Early	Early	Mexico_Early	2010_Early_WW_Mexico	2010_WW_Mexico	WW	m10ww	1	5	47	96	165	S87P69Q(SIYF)109-1-1-4-B/CML-312SR	DTMA-165	7.435550476	78	4	0.796036009	0.166874362	0.003747919	7.403343848	79.43333333	2.713333333	0.880141991	0.536586787
2010	2010_Early_Mexico_WW	Mexico	Early	Early	Early	Mexico_Early	2010_Early_WW_Mexico	2010_WW_Mexico	WW	m10ww	2	28	280	96	165	S87P69Q(SIYF)109-1-1-4-B/CML-312SR	DTMA-165	7.378369524	77	2	0.796036009	0.166874362	0.003747919	7.403343848	79.43333333	2.713333333	0.880141991	0.536586787
2010	2010_Early(1636)_Mexico_WW	Mexico	Early(1636)	Early	Early	Mexico_Early(1636)	2010_Early_WW+heat_Mexico	2010_WW+heat_Mexico	WW	m10wwl	1	15	145	96	165	S87P69Q(SIYF)109-1-1-4-B/CML-312SR	DTMA-165	6.389790476	71	1	0.880485615	-0.215498107	0.000169072	7.460816254	72.87333333	1.68	0.814529362	0.642321995
2010	2010_Early(1636)_Mexico_WW	Mexico	Early(1636)	Early	Early	Mexico_Early(1636)	2010_Early_WW+heat_Mexico	2010_WW+heat_Mexico	WW	m10wwl	2	30	300	96	165	S87P69Q(SIYF)109-1-1-4-B/CML-312SR	DTMA-165	5.605180952	72	2	0.880485615	-0.215498107	0.000169072	7.460816254	72.87333333	1.68	0.814529362	0.642321995
2011	2011_Early_Mexico_WW	Mexico	Early	Early	Early	Mexico_Early	2011_Early_WW_Mexico	2011_WW_Mexico	WW	m11ww	1	12	111	96	165	S87P69Q(SIYF)109-1-1-4-B/CML-312SR	DTMA-165	6.769066667	86	3	0.622697052	0.01243503	0.830164821	7.211536254	85.38	2.423333333	0.887845127	0.599333159
2011	2011_Early_Mexico_WW	Mexico	Early	Early	Early	Mexico_Early	2011_Early_WW_Mexico	2011_WW_Mexico	WW	m11ww	2	20	195	96	165	S87P69Q(SIYF)109-1-1-4-B/CML-312SR	DTMA-165	8.057447619	84	2	0.622697052	0.01243503	0.830164821	7.211536254	85.38	2.423333333	0.887845127	0.599333159
2011	2011_Early2_Mexico_WW	Mexico	Early2	Early	Early	Mexico_Early2	2011_Early_WW+heat_Mexico	2011_WW+heat_Mexico	WW	m11wwl	1	7	70	96	165	S87P69Q(SIYF)109-1-1-4-B/CML-312SR	DTMA-165	6.268190476	66	2	0.747075072	-0.196450968	0.000622014	6.320377143	68.25666667	1.916666667	0.871065937	0.684953973
2011	2011_Early2_Mexico_WW	Mexico	Early2	Early	Early	Mexico_Early2	2011_Early_WW+heat_Mexico	2011_WW+heat_Mexico	WW	m11wwl	2	29	284	96	165	S87P69Q(SIYF)109-1-1-4-B/CML-312SR	DTMA-165	5.509638095	66	2	0.747075072	-0.196450968	0.000622014	6.320377143	68.25666667	1.916666667	0.871065937	0.684953973
2010	2010_Early_Thailand_WW	Thailand	Early	Early	Early	Thailand_Early	2010_Early_WW_Thailand	2010_WW_Thailand	WW	t10ww	1	5	41	96	165	S87P69Q(SIYF)109-1-1-4-B/CML-312SR	DTMA-165	7.942122667	54	1	0.750000566	0.074097413	0.200613017	7.225239375	56.36666667	4.922818792	1.68E-07	0.072579235
2010	2010_Early_Thailand_WW	Thailand	Early	Early	Early	Thailand_Early	2010_Early_WW_Thailand	2010_WW_Thailand	WW	t10ww	2	17	161	96	165	S87P69Q(SIYF)109-1-1-4-B/CML-312SR	DTMA-165	6.820650667	61	17	0.750000566	0.074097413	0.200613017	7.225239375	56.36666667	4.922818792	1.68E-07	0.072579235
2011	2011_Early_Thailand_WW	Thailand	Early	Early	Early	Thailand_early	2011_Early_WW_Thailand	2011_WW_Thailand	WW	t11ww	1	8	79	96	165	S87P69Q(SIYF)109-1-1-4-B/CML-312SR	DTMA-165	6.840295619	57	0	0.772801084	-0.108002697	0.06171739	6.345967229	58.58666667	0.65	0.924855386	0.802649071
2011	2011_Early_Thailand_WW	Thailand	Early	Early	Early	Thailand_early	2011_Early_WW_Thailand	2011_WW_Thailand	WW	t11ww	2	27	269	96	165	S87P69Q(SIYF)109-1-1-4-B/CML-312SR	DTMA-165	6.868190476	56	0	0.772801084	-0.108002697	0.06171739	6.345967229	58.58666667	0.65	0.924855386	0.802649071
2010	2010_Early_Mexico_WW	Mexico	Early	Early	Early	Mexico_Early	2010_Early_WW_Mexico	2010_WW_Mexico	WW	m10ww	1	13	128	9	167	P147-.136-5-1-B-1-BBB/CML-312SR	DTMA-167	7.469714286	76	2	0.796036009	0.166874362	0.003747919	7.403343848	79.43333333	2.713333333	0.880141991	0.536586787
2010	2010_Early_Mexico_WW	Mexico	Early	Early	Early	Mexico_Early	2010_Early_WW_Mexico	2010_WW_Mexico	WW	m10ww	2	20	200	9	167	P147-.136-5-1-B-1-BBB/CML-312SR	DTMA-167	7.136761905	76	2	0.796036009	0.166874362	0.003747919	7.403343848	79.43333333	2.713333333	0.880141991	0.536586787
2010	2010_Early(1636)_Mexico_WW	Mexico	Early(1636)	Early	Early	Mexico_Early(1636)	2010_Early_WW+heat_Mexico	2010_WW+heat_Mexico	WW	m10wwl	1	13	125	9	167	P147-.136-5-1-B-1-BBB/CML-312SR	DTMA-167	8.659657143	69	2	0.880485615	-0.215498107	0.000169072	7.460816254	72.87333333	1.68	0.814529362	0.642321995
2010	2010_Early(1636)_Mexico_WW	Mexico	Early(1636)	Early	Early	Mexico_Early(1636)	2010_Early_WW+heat_Mexico	2010_WW+heat_Mexico	WW	m10wwl	2	28	272	9	167	P147-.136-5-1-B-1-BBB/CML-312SR	DTMA-167	7.834514286	71	1	0.880485615	-0.215498107	0.000169072	7.460816254	72.87333333	1.68	0.814529362	0.642321995
2011	2011_Early_Mexico_WW	Mexico	Early	Early	Early	Mexico_Early	2011_Early_WW_Mexico	2011_WW_Mexico	WW	m11ww	1	13	127	9	167	P147-.136-5-1-B-1-BBB/CML-312SR	DTMA-167	5.531352381	82	5	0.622697052	0.01243503	0.830164821	7.211536254	85.38	2.423333333	0.887845127	0.599333159
2011	2011_Early_Mexico_WW	Mexico	Early	Early	Early	Mexico_Early	2011_Early_WW_Mexico	2011_WW_Mexico	WW	m11ww	2	22	218	9	167	P147-.136-5-1-B-1-BBB/CML-312SR	DTMA-167	5.994590476	82	4	0.622697052	0.01243503	0.830164821	7.211536254	85.38	2.423333333	0.887845127	0.599333159
2011	2011_Early2_Mexico_WW	Mexico	Early2	Early	Early	Mexico_Early2	2011_Early_WW+heat_Mexico	2011_WW+heat_Mexico	WW	m11wwl	1	3	21	9	167	P147-.136-5-1-B-1-BBB/CML-312SR	DTMA-167	6.488228571	66	2	0.747075072	-0.196450968	0.000622014	6.320377143	68.25666667	1.916666667	0.871065937	0.684953973
2011	2011_Early2_Mexico_WW	Mexico	Early2	Early	Early	Mexico_Early2	2011_Early_WW+heat_Mexico	2011_WW+heat_Mexico	WW	m11wwl	2	19	188	9	167	P147-.136-5-1-B-1-BBB/CML-312SR	DTMA-167	7.820038095	65	3	0.747075072	-0.196450968	0.000622014	6.320377143	68.25666667	1.916666667	0.871065937	0.684953973
2010	2010_Early_Thailand_WW	Thailand	Early	Early	Early	Thailand_Early	2010_Early_WW_Thailand	2010_WW_Thailand	WW	t10ww	1	10	91	9	167	P147-.136-5-1-B-1-BBB/CML-312SR	DTMA-167	6.816304762	58	2	0.750000566	0.074097413	0.200613017	7.225239375	56.36666667	4.922818792	1.68E-07	0.072579235
2010	2010_Early_Thailand_WW	Thailand	Early	Early	Early	Thailand_Early	2010_Early_WW_Thailand	2010_WW_Thailand	WW	t10ww	2	19	184	9	167	P147-.136-5-1-B-1-BBB/CML-312SR	DTMA-167	7.976740571	56	7	0.750000566	0.074097413	0.200613017	7.225239375	56.36666667	4.922818792	1.68E-07	0.072579235
2011	2011_Early_Thailand_WW	Thailand	Early	Early	Early	Thailand_early	2011_Early_WW_Thailand	2011_WW_Thailand	WW	t11ww	1	12	112	9	167	P147-.136-5-1-B-1-BBB/CML-312SR	DTMA-167	7.59156419	55	2	0.772801084	-0.108002697	0.06171739	6.345967229	58.58666667	0.65	0.924855386	0.802649071
2011	2011_Early_Thailand_WW	Thailand	Early	Early	Early	Thailand_early	2011_Early_WW_Thailand	2011_WW_Thailand	WW	t11ww	2	24	240	9	167	P147-.136-5-1-B-1-BBB/CML-312SR	DTMA-167	7.515050667	54	2	0.772801084	-0.108002697	0.06171739	6.345967229	58.58666667	0.65	0.924855386	0.802649071
2010	2010_Early_Mexico_WW	Mexico	Early	Early	Early	Mexico_Early	2010_Early_WW_Mexico	2010_WW_Mexico	WW	m10ww	1	14	132	26	168	CML-323-B-B/CML-312SR	DTMA-168	7.507352381	77	4	0.796036009	0.166874362	0.003747919	7.403343848	79.43333333	2.713333333	0.880141991	0.536586787
2010	2010_Early_Mexico_WW	Mexico	Early	Early	Early	Mexico_Early	2010_Early_WW_Mexico	2010_WW_Mexico	WW	m10ww	2	26	259	26	168	CML-323-B-B/CML-312SR	DTMA-168	7.015161905	79	3	0.796036009	0.166874362	0.003747919	7.403343848	79.43333333	2.713333333	0.880141991	0.536586787
2010	2010_Early(1636)_Mexico_WW	Mexico	Early(1636)	Early	Early	Mexico_Early(1636)	2010_Early_WW+heat_Mexico	2010_WW+heat_Mexico	WW	m10wwl	1	2	16	26	168	CML-323-B-B/CML-312SR	DTMA-168	6.965942857	71	3	0.880485615	-0.215498107	0.000169072	7.460816254	72.87333333	1.68	0.814529362	0.642321995
2010	2010_Early(1636)_Mexico_WW	Mexico	Early(1636)	Early	Early	Mexico_Early(1636)	2010_Early_WW+heat_Mexico	2010_WW+heat_Mexico	WW	m10wwl	2	25	242	26	168	CML-323-B-B/CML-312SR	DTMA-168	6.696685714	71	3	0.880485615	-0.215498107	0.000169072	7.460816254	72.87333333	1.68	0.814529362	0.642321995
2011	2011_Early_Mexico_WW	Mexico	Early	Early	Early	Mexico_Early	2011_Early_WW_Mexico	2011_WW_Mexico	WW	m11ww	1	10	91	26	168	CML-323-B-B/CML-312SR	DTMA-168	6.67352381	84	4	0.622697052	0.01243503	0.830164821	7.211536254	85.38	2.423333333	0.887845127	0.599333159
2011	2011_Early_Mexico_WW	Mexico	Early	Early	Early	Mexico_Early	2011_Early_WW_Mexico	2011_WW_Mexico	WW	m11ww	2	18	180	26	168	CML-323-B-B/CML-312SR	DTMA-168	6.470857143	84	4	0.622697052	0.01243503	0.830164821	7.211536254	85.38	2.423333333	0.887845127	0.599333159
2011	2011_Early2_Mexico_WW	Mexico	Early2	Early	Early	Mexico_Early2	2011_Early_WW+heat_Mexico	2011_WW+heat_Mexico	WW	m11wwl	1	11	102	26	168	CML-323-B-B/CML-312SR	DTMA-168	5.567542857	67	3	0.747075072	-0.196450968	0.000622014	6.320377143	68.25666667	1.916666667	0.871065937	0.684953973
2011	2011_Early2_Mexico_WW	Mexico	Early2	Early	Early	Mexico_Early2	2011_Early_WW+heat_Mexico	2011_WW+heat_Mexico	WW	m11wwl	2	21	201	26	168	CML-323-B-B/CML-312SR	DTMA-168	6.777752381	65	2	0.747075072	-0.196450968	0.000622014	6.320377143	68.25666667	1.916666667	0.871065937	0.684953973
2010	2010_Early_Thailand_WW	Thailand	Early	Early	Early	Thailand_Early	2010_Early_WW_Thailand	2010_WW_Thailand	WW	t10ww	1	15	149	26	168	CML-323-B-B/CML-312SR	DTMA-168	8.226474667	53	4	0.750000566	0.074097413	0.200613017	7.225239375	56.36666667	4.922818792	1.68E-07	0.072579235
2010	2010_Early_Thailand_WW	Thailand	Early	Early	Early	Thailand_Early	2010_Early_WW_Thailand	2010_WW_Thailand	WW	t10ww	2	24	234	26	168	CML-323-B-B/CML-312SR	DTMA-168	7.827605333	56	4	0.750000566	0.074097413	0.200613017	7.225239375	56.36666667	4.922818792	1.68E-07	0.072579235
2011	2011_Early_Thailand_WW	Thailand	Early	Early	Early	Thailand_early	2011_Early_WW_Thailand	2011_WW_Thailand	WW	t11ww	1	8	80	26	168	CML-323-B-B/CML-312SR	DTMA-168	6.69736381	57	1	0.772801084	-0.108002697	0.06171739	6.345967229	58.58666667	0.65	0.924855386	0.802649071
2011	2011_Early_Thailand_WW	Thailand	Early	Early	Early	Thailand_early	2011_Early_WW_Thailand	2011_WW_Thailand	WW	t11ww	2	22	215	26	168	CML-323-B-B/CML-312SR	DTMA-168	6.453665524	59	1	0.772801084	-0.108002697	0.06171739	6.345967229	58.58666667	0.65	0.924855386	0.802649071
2010	2010_Early_Mexico_WW	Mexico	Early	Early	Early	Mexico_Early	2010_Early_WW_Mexico	2010_WW_Mexico	WW	m10ww	1	10	99	41	169	CML-325-B-B/CML-312SR	DTMA-169	5.373561905	78	5	0.796036009	0.166874362	0.003747919	7.403343848	79.43333333	2.713333333	0.880141991	0.536586787
2010	2010_Early_Mexico_WW	Mexico	Early	Early	Early	Mexico_Early	2010_Early_WW_Mexico	2010_WW_Mexico	WW	m10ww	2	19	188	41	169	CML-325-B-B/CML-312SR	DTMA-169	8.590171429	77	2	0.796036009	0.166874362	0.003747919	7.403343848	79.43333333	2.713333333	0.880141991	0.536586787
2010	2010_Early(1636)_Mexico_WW	Mexico	Early(1636)	Early	Early	Mexico_Early(1636)	2010_Early_WW+heat_Mexico	2010_WW+heat_Mexico	WW	m10wwl	1	11	110	41	169	CML-325-B-B/CML-312SR	DTMA-169	8.286171429	68	1	0.880485615	-0.215498107	0.000169072	7.460816254	72.87333333	1.68	0.814529362	0.642321995
2010	2010_Early(1636)_Mexico_WW	Mexico	Early(1636)	Early	Early	Mexico_Early(1636)	2010_Early_WW+heat_Mexico	2010_WW+heat_Mexico	WW	m10wwl	2	20	192	41	169	CML-325-B-B/CML-312SR	DTMA-169	6.688	71	2	0.880485615	-0.215498107	0.000169072	7.460816254	72.87333333	1.68	0.814529362	0.642321995
2011	2011_Early_Mexico_WW	Mexico	Early	Early	Early	Mexico_Early	2011_Early_WW_Mexico	2011_WW_Mexico	WW	m11ww	1	14	135	41	169	CML-325-B-B/CML-312SR	DTMA-169	6.771961905	84	3	0.622697052	0.01243503	0.830164821	7.211536254	85.38	2.423333333	0.887845127	0.599333159
2011	2011_Early_Mexico_WW	Mexico	Early	Early	Early	Mexico_Early	2011_Early_WW_Mexico	2011_WW_Mexico	WW	m11ww	2	17	163	41	169	CML-325-B-B/CML-312SR	DTMA-169	7.597104762	86	1	0.622697052	0.01243503	0.830164821	7.211536254	85.38	2.423333333	0.887845127	0.599333159
2011	2011_Early2_Mexico_WW	Mexico	Early2	Early	Early	Mexico_Early2	2011_Early_WW+heat_Mexico	2011_WW+heat_Mexico	WW	m11wwl	1	3	30	41	169	CML-325-B-B/CML-312SR	DTMA-169	3.72327619	64	3	0.747075072	-0.196450968	0.000622014	6.320377143	68.25666667	1.916666667	0.871065937	0.684953973
2011	2011_Early2_Mexico_WW	Mexico	Early2	Early	Early	Mexico_Early2	2011_Early_WW+heat_Mexico	2011_WW+heat_Mexico	WW	m11wwl	2	24	232	41	169	CML-325-B-B/CML-312SR	DTMA-169	5.347504762	67	2	0.747075072	-0.196450968	0.000622014	6.320377143	68.25666667	1.916666667	0.871065937	0.684953973
2010	2010_Early_Thailand_WW	Thailand	Early	Early	Early	Thailand_Early	2010_Early_WW_Thailand	2010_WW_Thailand	WW	t10ww	1	5	48	41	169	CML-325-B-B/CML-312SR	DTMA-169	6.11534019	57	3	0.750000566	0.074097413	0.200613017	7.225239375	56.36666667	4.922818792	1.68E-07	0.072579235
2010	2010_Early_Thailand_WW	Thailand	Early	Early	Early	Thailand_Early	2010_Early_WW_Thailand	2010_WW_Thailand	WW	t10ww	2	28	274	41	169	CML-325-B-B/CML-312SR	DTMA-169	6.335238095	58	4	0.750000566	0.074097413	0.200613017	7.225239375	56.36666667	4.922818792	1.68E-07	0.072579235
2011	2011_Early_Thailand_WW	Thailand	Early	Early	Early	Thailand_early	2011_Early_WW_Thailand	2011_WW_Thailand	WW	t11ww	1	8	77	41	169	CML-325-B-B/CML-312SR	DTMA-169	6.312350476	57	0	0.772801084	-0.108002697	0.06171739	6.345967229	58.58666667	0.65	0.924855386	0.802649071
2011	2011_Early_Thailand_WW	Thailand	Early	Early	Early	Thailand_early	2011_Early_WW_Thailand	2011_WW_Thailand	WW	t11ww	2	26	255	41	169	CML-325-B-B/CML-312SR	DTMA-169	6.776725333	56	1	0.772801084	-0.108002697	0.06171739	6.345967229	58.58666667	0.65	0.924855386	0.802649071
2010	2010_Early_Mexico_WW	Mexico	Early	Early	Early	Mexico_Early	2010_Early_WW_Mexico	2010_WW_Mexico	WW	m10ww	1	3	29	108	17	[CML312/CML445//[TUXPSEQ]C1F2/P49-SR]F2-45-3-2-1-BBB]-1-2-1-1-1-BBB-B-B-B/CML-312SR	DTMA-17	7.577417143	79	3	0.796036009	0.166874362	0.003747919	7.403343848	79.43333333	2.713333333	0.880141991	0.536586787
2010	2010_Early_Mexico_WW	Mexico	Early	Early	Early	Mexico_Early	2010_Early_WW_Mexico	2010_WW_Mexico	WW	m10ww	2	30	297	108	17	[CML312/CML445//[TUXPSEQ]C1F2/P49-SR]F2-45-3-2-1-BBB]-1-2-1-1-1-BBB-B-B-B/CML-312SR	DTMA-17	6.707687619	79	3	0.796036009	0.166874362	0.003747919	7.403343848	79.43333333	2.713333333	0.880141991	0.536586787
2010	2010_Early(1636)_Mexico_WW	Mexico	Early(1636)	Early	Early	Mexico_Early(1636)	2010_Early_WW+heat_Mexico	2010_WW+heat_Mexico	WW	m10wwl	1	11	106	108	17	[CML312/CML445//[TUXPSEQ]C1F2/P49-SR]F2-45-3-2-1-BBB]-1-2-1-1-1-BBB-B-B-B/CML-312SR	DTMA-17	5.631238095	72	1	0.880485615	-0.215498107	0.000169072	7.460816254	72.87333333	1.68	0.814529362	0.642321995
2010	2010_Early(1636)_Mexico_WW	Mexico	Early(1636)	Early	Early	Mexico_Early(1636)	2010_Early_WW+heat_Mexico	2010_WW+heat_Mexico	WW	m10wwl	2	23	227	108	17	[CML312/CML445//[TUXPSEQ]C1F2/P49-SR]F2-45-3-2-1-BBB]-1-2-1-1-1-BBB-B-B-B/CML-312SR	DTMA-17	6.725638095	74	1	0.880485615	-0.215498107	0.000169072	7.460816254	72.87333333	1.68	0.814529362	0.642321995
2011	2011_Early_Mexico_WW	Mexico	Early	Early	Early	Mexico_Early	2011_Early_WW_Mexico	2011_WW_Mexico	WW	m11ww	1	14	137	108	17	[CML312/CML445//[TUXPSEQ]C1F2/P49-SR]F2-45-3-2-1-BBB]-1-2-1-1-1-BBB-B-B-B/CML-312SR	DTMA-17	7.214933333	84	1	0.622697052	0.01243503	0.830164821	7.211536254	85.38	2.423333333	0.887845127	0.599333159
2011	2011_Early_Mexico_WW	Mexico	Early	Early	Early	Mexico_Early	2011_Early_WW_Mexico	2011_WW_Mexico	WW	m11ww	2	24	232	108	17	[CML312/CML445//[TUXPSEQ]C1F2/P49-SR]F2-45-3-2-1-BBB]-1-2-1-1-1-BBB-B-B-B/CML-312SR	DTMA-17	5.515428571	84	1	0.622697052	0.01243503	0.830164821	7.211536254	85.38	2.423333333	0.887845127	0.599333159
2011	2011_Early2_Mexico_WW	Mexico	Early2	Early	Early	Mexico_Early2	2011_Early_WW+heat_Mexico	2011_WW+heat_Mexico	WW	m11wwl	1	11	106	108	17	[CML312/CML445//[TUXPSEQ]C1F2/P49-SR]F2-45-3-2-1-BBB]-1-2-1-1-1-BBB-B-B-B/CML-312SR	DTMA-17	5.79047619	66	2	0.747075072	-0.196450968	0.000622014	6.320377143	68.25666667	1.916666667	0.871065937	0.684953973
2011	2011_Early2_Mexico_WW	Mexico	Early2	Early	Early	Mexico_Early2	2011_Early_WW+heat_Mexico	2011_WW+heat_Mexico	WW	m11wwl	2	16	154	108	17	[CML312/CML445//[TUXPSEQ]C1F2/P49-SR]F2-45-3-2-1-BBB]-1-2-1-1-1-BBB-B-B-B/CML-312SR	DTMA-17	7.487085714	66	0	0.747075072	-0.196450968	0.000622014	6.320377143	68.25666667	1.916666667	0.871065937	0.684953973
2010	2010_Early_Thailand_WW	Thailand	Early	Early	Early	Thailand_Early	2010_Early_WW_Thailand	2010_WW_Thailand	WW	t10ww	1	14	135	108	17	[CML312/CML445//[TUXPSEQ]C1F2/P49-SR]F2-45-3-2-1-BBB]-1-2-1-1-1-BBB-B-B-B/CML-312SR	DTMA-17	6.218532571	55	5	0.750000566	0.074097413	0.200613017	7.225239375	56.36666667	4.922818792	1.68E-07	0.072579235
2010	2010_Early_Thailand_WW	Thailand	Early	Early	Early	Thailand_Early	2010_Early_WW_Thailand	2010_WW_Thailand	WW	t10ww	2	23	222	108	17	[CML312/CML445//[TUXPSEQ]C1F2/P49-SR]F2-45-3-2-1-BBB]-1-2-1-1-1-BBB-B-B-B/CML-312SR	DTMA-17	6.423881143	56	6	0.750000566	0.074097413	0.200613017	7.225239375	56.36666667	4.922818792	1.68E-07	0.072579235
2011	2011_Early_Thailand_WW	Thailand	Early	Early	Early	Thailand_early	2011_Early_WW_Thailand	2011_WW_Thailand	WW	t11ww	1	13	123	108	17	[CML312/CML445//[TUXPSEQ]C1F2/P49-SR]F2-45-3-2-1-BBB]-1-2-1-1-1-BBB-B-B-B/CML-312SR	DTMA-17	6.417505524	57	1	0.772801084	-0.108002697	0.06171739	6.345967229	58.58666667	0.65	0.924855386	0.802649071
2011	2011_Early_Thailand_WW	Thailand	Early	Early	Early	Thailand_early	2011_Early_WW_Thailand	2011_WW_Thailand	WW	t11ww	2	25	246	108	17	[CML312/CML445//[TUXPSEQ]C1F2/P49-SR]F2-45-3-2-1-BBB]-1-2-1-1-1-BBB-B-B-B/CML-312SR	DTMA-17	6.593792	57	1	0.772801084	-0.108002697	0.06171739	6.345967229	58.58666667	0.65	0.924855386	0.802649071
2010	2010_Early_Mexico_WW	Mexico	Early	Early	Early	Mexico_Early	2010_Early_WW_Mexico	2010_WW_Mexico	WW	m10ww	1	1	3	119	170	CML-326-B-B/CML-312SR	DTMA-170	8.445409524	79	3	0.796036009	0.166874362	0.003747919	7.403343848	79.43333333	2.713333333	0.880141991	0.536586787
2010	2010_Early_Mexico_WW	Mexico	Early	Early	Early	Mexico_Early	2010_Early_WW_Mexico	2010_WW_Mexico	WW	m10ww	2	30	300	119	170	CML-326-B-B/CML-312SR	DTMA-170	6.621409524	82	1	0.796036009	0.166874362	0.003747919	7.403343848	79.43333333	2.713333333	0.880141991	0.536586787
2010	2010_Early(1636)_Mexico_WW	Mexico	Early(1636)	Early	Early	Mexico_Early(1636)	2010_Early_WW+heat_Mexico	2010_WW+heat_Mexico	WW	m10wwl	1	1	8	119	170	CML-326-B-B/CML-312SR	DTMA-170	6.03367619	73	1	0.880485615	-0.215498107	0.000169072	7.460816254	72.87333333	1.68	0.814529362	0.642321995
2010	2010_Early(1636)_Mexico_WW	Mexico	Early(1636)	Early	Early	Mexico_Early(1636)	2010_Early_WW+heat_Mexico	2010_WW+heat_Mexico	WW	m10wwl	2	25	247	119	170	CML-326-B-B/CML-312SR	DTMA-170	7.484190476	71	3	0.880485615	-0.215498107	0.000169072	7.460816254	72.87333333	1.68	0.814529362	0.642321995
2011	2011_Early_Mexico_WW	Mexico	Early	Early	Early	Mexico_Early	2011_Early_WW_Mexico	2011_WW_Mexico	WW	m11ww	1	4	39	119	170	CML-326-B-B/CML-312SR	DTMA-170	9.901714286	83	1	0.622697052	0.01243503	0.830164821	7.211536254	85.38	2.423333333	0.887845127	0.599333159
2011	2011_Early_Mexico_WW	Mexico	Early	Early	Early	Mexico_Early	2011_Early_WW_Mexico	2011_WW_Mexico	WW	m11ww	2	28	277	119	170	CML-326-B-B/CML-312SR	DTMA-170	6.980419048	85	0	0.622697052	0.01243503	0.830164821	7.211536254	85.38	2.423333333	0.887845127	0.599333159
2011	2011_Early2_Mexico_WW	Mexico	Early2	Early	Early	Mexico_Early2	2011_Early_WW+heat_Mexico	2011_WW+heat_Mexico	WW	m11wwl	1	13	126	119	170	CML-326-B-B/CML-312SR	DTMA-170	6.737219048	69	2	0.747075072	-0.196450968	0.000622014	6.320377143	68.25666667	1.916666667	0.871065937	0.684953973
2011	2011_Early2_Mexico_WW	Mexico	Early2	Early	Early	Mexico_Early2	2011_Early_WW+heat_Mexico	2011_WW+heat_Mexico	WW	m11wwl	2	17	164	119	170	CML-326-B-B/CML-312SR	DTMA-170	7.814247619	68	1	0.747075072	-0.196450968	0.000622014	6.320377143	68.25666667	1.916666667	0.871065937	0.684953973
2010	2010_Early_Thailand_WW	Thailand	Early	Early	Early	Thailand_Early	2010_Early_WW_Thailand	2010_WW_Thailand	WW	t10ww	1	10	95	119	170	CML-326-B-B/CML-312SR	DTMA-170	8.568533333	57	12	0.750000566	0.074097413	0.200613017	7.225239375	56.36666667	4.922818792	1.68E-07	0.072579235
2010	2010_Early_Thailand_WW	Thailand	Early	Early	Early	Thailand_Early	2010_Early_WW_Thailand	2010_WW_Thailand	WW	t10ww	2	22	216	119	170	CML-326-B-B/CML-312SR	DTMA-170	6.276327619	58	4	0.750000566	0.074097413	0.200613017	7.225239375	56.36666667	4.922818792	1.68E-07	0.072579235
2011	2011_Early_Thailand_WW	Thailand	Early	Early	Early	Thailand_early	2011_Early_WW_Thailand	2011_WW_Thailand	WW	t11ww	1	12	120	119	170	CML-326-B-B/CML-312SR	DTMA-170	7.121243429	59	0	0.772801084	-0.108002697	0.06171739	6.345967229	58.58666667	0.65	0.924855386	0.802649071
2011	2011_Early_Thailand_WW	Thailand	Early	Early	Early	Thailand_early	2011_Early_WW_Thailand	2011_WW_Thailand	WW	t11ww	2	17	165	119	170	CML-326-B-B/CML-312SR	DTMA-170	6.300571429	60	0	0.772801084	-0.108002697	0.06171739	6.345967229	58.58666667	0.65	0.924855386	0.802649071
2010	2010_Early_Mexico_WW	Mexico	Early	Early	Early	Mexico_Early	2010_Early_WW_Mexico	2010_WW_Mexico	WW	m10ww	1	11	106	6	171	CML-328-B-B/CML-312SR	DTMA-171	6.421638095	76	3	0.796036009	0.166874362	0.003747919	7.403343848	79.43333333	2.713333333	0.880141991	0.536586787
2010	2010_Early_Mexico_WW	Mexico	Early	Early	Early	Mexico_Early	2010_Early_WW_Mexico	2010_WW_Mexico	WW	m10ww	2	29	290	6	171	CML-328-B-B/CML-312SR	DTMA-171	6.621409524	76	2	0.796036009	0.166874362	0.003747919	7.403343848	79.43333333	2.713333333	0.880141991	0.536586787
2010	2010_Early(1636)_Mexico_WW	Mexico	Early(1636)	Early	Early	Mexico_Early(1636)	2010_Early_WW+heat_Mexico	2010_WW+heat_Mexico	WW	m10wwl	1	15	149	6	171	CML-328-B-B/CML-312SR	DTMA-171	6.447695238	71	0	0.880485615	-0.215498107	0.000169072	7.460816254	72.87333333	1.68	0.814529362	0.642321995
2010	2010_Early(1636)_Mexico_WW	Mexico	Early(1636)	Early	Early	Mexico_Early(1636)	2010_Early_WW+heat_Mexico	2010_WW+heat_Mexico	WW	m10wwl	2	21	209	6	171	CML-328-B-B/CML-312SR	DTMA-171	7.822933333	72	1	0.880485615	-0.215498107	0.000169072	7.460816254	72.87333333	1.68	0.814529362	0.642321995
2011	2011_Early_Mexico_WW	Mexico	Early	Early	Early	Mexico_Early	2011_Early_WW_Mexico	2011_WW_Mexico	WW	m11ww	1	2	20	6	171	CML-328-B-B/CML-312SR	DTMA-171	7.449447619	80	1	0.622697052	0.01243503	0.830164821	7.211536254	85.38	2.423333333	0.887845127	0.599333159
2011	2011_Early_Mexico_WW	Mexico	Early	Early	Early	Mexico_Early	2011_Early_WW_Mexico	2011_WW_Mexico	WW	m11ww	2	18	178	6	171	CML-328-B-B/CML-312SR	DTMA-171	6.317409524	80	2	0.622697052	0.01243503	0.830164821	7.211536254	85.38	2.423333333	0.887845127	0.599333159
2011	2011_Early2_Mexico_WW	Mexico	Early2	Early	Early	Mexico_Early2	2011_Early_WW+heat_Mexico	2011_WW+heat_Mexico	WW	m11wwl	1	4	33	6	171	CML-328-B-B/CML-312SR	DTMA-171	5.755733333	64	2	0.747075072	-0.196450968	0.000622014	6.320377143	68.25666667	1.916666667	0.871065937	0.684953973
2011	2011_Early2_Mexico_WW	Mexico	Early2	Early	Early	Mexico_Early2	2011_Early_WW+heat_Mexico	2011_WW+heat_Mexico	WW	m11wwl	2	17	161	6	171	CML-328-B-B/CML-312SR	DTMA-171	7.892419048	64	0	0.747075072	-0.196450968	0.000622014	6.320377143	68.25666667	1.916666667	0.871065937	0.684953973
2010	2010_Early_Thailand_WW	Thailand	Early	Early	Early	Thailand_Early	2010_Early_WW_Thailand	2010_WW_Thailand	WW	t10ww	1	3	30	6	171	CML-328-B-B/CML-312SR	DTMA-171	5.081721905	56	5	0.750000566	0.074097413	0.200613017	7.225239375	56.36666667	4.922818792	1.68E-07	0.072579235
2010	2010_Early_Thailand_WW	Thailand	Early	Early	Early	Thailand_Early	2010_Early_WW_Thailand	2010_WW_Thailand	WW	t10ww	2	20	197	6	171	CML-328-B-B/CML-312SR	DTMA-171	5.966043429	55	4	0.750000566	0.074097413	0.200613017	7.225239375	56.36666667	4.922818792	1.68E-07	0.072579235
2011	2011_Early_Thailand_WW	Thailand	Early	Early	Early	Thailand_early	2011_Early_WW_Thailand	2011_WW_Thailand	WW	t11ww	1	3	28	6	171	CML-328-B-B/CML-312SR	DTMA-171	6.34624	57	1	0.772801084	-0.108002697	0.06171739	6.345967229	58.58666667	0.65	0.924855386	0.802649071
2011	2011_Early_Thailand_WW	Thailand	Early	Early	Early	Thailand_early	2011_Early_WW_Thailand	2011_WW_Thailand	WW	t11ww	2	16	158	6	171	CML-328-B-B/CML-312SR	DTMA-171	5.845385143	56	0	0.772801084	-0.108002697	0.06171739	6.345967229	58.58666667	0.65	0.924855386	0.802649071
2010	2010_Early_Mexico_WW	Mexico	Early	Early	Early	Mexico_Early	2010_Early_WW_Mexico	2010_WW_Mexico	WW	m10ww	1	9	88	72	172	CML-486-B-B/CML-312SR	DTMA-172	8.022704762	79	4	0.796036009	0.166874362	0.003747919	7.403343848	79.43333333	2.713333333	0.880141991	0.536586787
2010	2010_Early_Mexico_WW	Mexico	Early	Early	Early	Mexico_Early	2010_Early_WW_Mexico	2010_WW_Mexico	WW	m10ww	2	21	205	72	172	CML-486-B-B/CML-312SR	DTMA-172	7.970590476	77	4	0.796036009	0.166874362	0.003747919	7.403343848	79.43333333	2.713333333	0.880141991	0.536586787
2010	2010_Early(1636)_Mexico_WW	Mexico	Early(1636)	Early	Early	Mexico_Early(1636)	2010_Early_WW+heat_Mexico	2010_WW+heat_Mexico	WW	m10wwl	1	4	39	72	172	CML-486-B-B/CML-312SR	DTMA-172	7.301790476	73	1	0.880485615	-0.215498107	0.000169072	7.460816254	72.87333333	1.68	0.814529362	0.642321995
2010	2010_Early(1636)_Mexico_WW	Mexico	Early(1636)	Early	Early	Mexico_Early(1636)	2010_Early_WW+heat_Mexico	2010_WW+heat_Mexico	WW	m10wwl	2	30	291	72	172	CML-486-B-B/CML-312SR	DTMA-172	5.7152	74	1	0.880485615	-0.215498107	0.000169072	7.460816254	72.87333333	1.68	0.814529362	0.642321995
2011	2011_Early_Mexico_WW	Mexico	Early	Early	Early	Mexico_Early	2011_Early_WW_Mexico	2011_WW_Mexico	WW	m11ww	1	9	87	72	172	CML-486-B-B/CML-312SR	DTMA-172	6.864609524	86	3	0.622697052	0.01243503	0.830164821	7.211536254	85.38	2.423333333	0.887845127	0.599333159
2011	2011_Early_Mexico_WW	Mexico	Early	Early	Early	Mexico_Early	2011_Early_WW_Mexico	2011_WW_Mexico	WW	m11ww	2	21	206	72	172	CML-486-B-B/CML-312SR	DTMA-172	8.129828571	87	2	0.622697052	0.01243503	0.830164821	7.211536254	85.38	2.423333333	0.887845127	0.599333159
2011	2011_Early2_Mexico_WW	Mexico	Early2	Early	Early	Mexico_Early2	2011_Early_WW+heat_Mexico	2011_WW+heat_Mexico	WW	m11wwl	1	9	82	72	172	CML-486-B-B/CML-312SR	DTMA-172	5.431466667	67	4	0.747075072	-0.196450968	0.000622014	6.320377143	68.25666667	1.916666667	0.871065937	0.684953973
2011	2011_Early2_Mexico_WW	Mexico	Early2	Early	Early	Mexico_Early2	2011_Early_WW+heat_Mexico	2011_WW+heat_Mexico	WW	m11wwl	2	18	179	72	172	CML-486-B-B/CML-312SR	DTMA-172	5.833904762	67	2	0.747075072	-0.196450968	0.000622014	6.320377143	68.25666667	1.916666667	0.871065937	0.684953973
2010	2010_Early_Thailand_WW	Thailand	Early	Early	Early	Thailand_Early	2010_Early_WW_Thailand	2010_WW_Thailand	WW	t10ww	1	3	29	72	172	CML-486-B-B/CML-312SR	DTMA-172	7.502811429	57	5	0.750000566	0.074097413	0.200613017	7.225239375	56.36666667	4.922818792	1.68E-07	0.072579235
2010	2010_Early_Thailand_WW	Thailand	Early	Early	Early	Thailand_Early	2010_Early_WW_Thailand	2010_WW_Thailand	WW	t10ww	2	24	232	72	172	CML-486-B-B/CML-312SR	DTMA-172	9.38266819	57	1	0.750000566	0.074097413	0.200613017	7.225239375	56.36666667	4.922818792	1.68E-07	0.072579235
2011	2011_Early_Thailand_WW	Thailand	Early	Early	Early	Thailand_early	2011_Early_WW_Thailand	2011_WW_Thailand	WW	t11ww	1	13	129	72	172	CML-486-B-B/CML-312SR	DTMA-172	7.653348571	59	-1	0.772801084	-0.108002697	0.06171739	6.345967229	58.58666667	0.65	0.924855386	0.802649071
2011	2011_Early_Thailand_WW	Thailand	Early	Early	Early	Thailand_early	2011_Early_WW_Thailand	2011_WW_Thailand	WW	t11ww	2	23	229	72	172	CML-486-B-B/CML-312SR	DTMA-172	6.856661333	60	0	0.772801084	-0.108002697	0.06171739	6.345967229	58.58666667	0.65	0.924855386	0.802649071
2010	2010_Early_Mexico_WW	Mexico	Early	Early	Early	Mexico_Early	2010_Early_WW_Mexico	2010_WW_Mexico	WW	m10ww	1	2	14	132	173	CLQ-RCWQ83=(CML146xCML150)-B-32-1-2-B-1-B-B-B-B/CML-312SR	DTMA-173	7.157028571	83	2	0.796036009	0.166874362	0.003747919	7.403343848	79.43333333	2.713333333	0.880141991	0.536586787
2010	2010_Early_Mexico_WW	Mexico	Early	Early	Early	Mexico_Early	2010_Early_WW_Mexico	2010_WW_Mexico	WW	m10ww	2	18	171	132	173	CLQ-RCWQ83=(CML146xCML150)-B-32-1-2-B-1-B-B-B-B/CML-312SR	DTMA-173	7.020952381	83	4	0.796036009	0.166874362	0.003747919	7.403343848	79.43333333	2.713333333	0.880141991	0.536586787
2010	2010_Early(1636)_Mexico_WW	Mexico	Early(1636)	Early	Early	Mexico_Early(1636)	2010_Early_WW+heat_Mexico	2010_WW+heat_Mexico	WW	m10wwl	1	5	49	132	173	CLQ-RCWQ83=(CML146xCML150)-B-32-1-2-B-1-B-B-B-B/CML-312SR	DTMA-173	6.711161905	76	1	0.880485615	-0.215498107	0.000169072	7.460816254	72.87333333	1.68	0.814529362	0.642321995
2010	2010_Early(1636)_Mexico_WW	Mexico	Early(1636)	Early	Early	Mexico_Early(1636)	2010_Early_WW+heat_Mexico	2010_WW+heat_Mexico	WW	m10wwl	2	25	244	132	173	CLQ-RCWQ83=(CML146xCML150)-B-32-1-2-B-1-B-B-B-B/CML-312SR	DTMA-173	5.749942857	75	2	0.880485615	-0.215498107	0.000169072	7.460816254	72.87333333	1.68	0.814529362	0.642321995
2011	2011_Early_Mexico_WW	Mexico	Early	Early	Early	Mexico_Early	2011_Early_WW_Mexico	2011_WW_Mexico	WW	m11ww	1	11	104	132	173	CLQ-RCWQ83=(CML146xCML150)-B-32-1-2-B-1-B-B-B-B/CML-312SR	DTMA-173	6.575085714	88	2	0.622697052	0.01243503	0.830164821	7.211536254	85.38	2.423333333	0.887845127	0.599333159
2011	2011_Early_Mexico_WW	Mexico	Early	Early	Early	Mexico_Early	2011_Early_WW_Mexico	2011_WW_Mexico	WW	m11ww	2	26	257	132	173	CLQ-RCWQ83=(CML146xCML150)-B-32-1-2-B-1-B-B-B-B/CML-312SR	DTMA-173	5.744152381	87	5	0.622697052	0.01243503	0.830164821	7.211536254	85.38	2.423333333	0.887845127	0.599333159
2011	2011_Early2_Mexico_WW	Mexico	Early2	Early	Early	Mexico_Early2	2011_Early_WW+heat_Mexico	2011_WW+heat_Mexico	WW	m11wwl	1	8	73	132	173	CLQ-RCWQ83=(CML146xCML150)-B-32-1-2-B-1-B-B-B-B/CML-312SR	DTMA-173	7.000685714	71	0	0.747075072	-0.196450968	0.000622014	6.320377143	68.25666667	1.916666667	0.871065937	0.684953973
2011	2011_Early2_Mexico_WW	Mexico	Early2	Early	Early	Mexico_Early2	2011_Early_WW+heat_Mexico	2011_WW+heat_Mexico	WW	m11wwl	2	24	237	132	173	CLQ-RCWQ83=(CML146xCML150)-B-32-1-2-B-1-B-B-B-B/CML-312SR	DTMA-173	7.698438095	70	1	0.747075072	-0.196450968	0.000622014	6.320377143	68.25666667	1.916666667	0.871065937	0.684953973
2010	2010_Early_Thailand_WW	Thailand	Early	Early	Early	Thailand_Early	2010_Early_WW_Thailand	2010_WW_Thailand	WW	t10ww	1	5	47	132	173	CLQ-RCWQ83=(CML146xCML150)-B-32-1-2-B-1-B-B-B-B/CML-312SR	DTMA-173	6.745234286	55	3	0.750000566	0.074097413	0.200613017	7.225239375	56.36666667	4.922818792	1.68E-07	0.072579235
2010	2010_Early_Thailand_WW	Thailand	Early	Early	Early	Thailand_Early	2010_Early_WW_Thailand	2010_WW_Thailand	WW	t10ww	2	16	158	132	173	CLQ-RCWQ83=(CML146xCML150)-B-32-1-2-B-1-B-B-B-B/CML-312SR	DTMA-173	7.319856762	57	20	0.750000566	0.074097413	0.200613017	7.225239375	56.36666667	4.922818792	1.68E-07	0.072579235
2011	2011_Early_Thailand_WW	Thailand	Early	Early	Early	Thailand_early	2011_Early_WW_Thailand	2011_WW_Thailand	WW	t11ww	1	5	41	132	173	CLQ-RCWQ83=(CML146xCML150)-B-32-1-2-B-1-B-B-B-B/CML-312SR	DTMA-173	6.501705143	61	0	0.772801084	-0.108002697	0.06171739	6.345967229	58.58666667	0.65	0.924855386	0.802649071
2011	2011_Early_Thailand_WW	Thailand	Early	Early	Early	Thailand_early	2011_Early_WW_Thailand	2011_WW_Thailand	WW	t11ww	2	30	291	132	173	CLQ-RCWQ83=(CML146xCML150)-B-32-1-2-B-1-B-B-B-B/CML-312SR	DTMA-173	7.552426667	59	0	0.772801084	-0.108002697	0.06171739	6.345967229	58.58666667	0.65	0.924855386	0.802649071
2010	2010_Early_Mexico_WW	Mexico	Early	Early	Early	Mexico_Early	2010_Early_WW_Mexico	2010_WW_Mexico	WW	m10ww	1	12	112	138	176	CLQ-RCWQ103=(CML150xCML254)-B-16-2-2-2-B-B-B-B-B/CML-312SR	DTMA-176	8.837714286	79	4	0.796036009	0.166874362	0.003747919	7.403343848	79.43333333	2.713333333	0.880141991	0.536586787
2010	2010_Early_Mexico_WW	Mexico	Early	Early	Early	Mexico_Early	2010_Early_WW_Mexico	2010_WW_Mexico	WW	m10ww	2	30	299	138	176	CLQ-RCWQ103=(CML150xCML254)-B-16-2-2-2-B-B-B-B-B/CML-312SR	DTMA-176	7.203352381	83	2	0.796036009	0.166874362	0.003747919	7.403343848	79.43333333	2.713333333	0.880141991	0.536586787
2010	2010_Early(1636)_Mexico_WW	Mexico	Early(1636)	Early	Early	Mexico_Early(1636)	2010_Early_WW+heat_Mexico	2010_WW+heat_Mexico	WW	m10wwl	1	15	144	138	176	CLQ-RCWQ103=(CML150xCML254)-B-16-2-2-2-B-B-B-B-B/CML-312SR	DTMA-176	9.069333333	71	1	0.880485615	-0.215498107	0.000169072	7.460816254	72.87333333	1.68	0.814529362	0.642321995
2010	2010_Early(1636)_Mexico_WW	Mexico	Early(1636)	Early	Early	Mexico_Early(1636)	2010_Early_WW+heat_Mexico	2010_WW+heat_Mexico	WW	m10wwl	2	19	187	138	176	CLQ-RCWQ103=(CML150xCML254)-B-16-2-2-2-B-B-B-B-B/CML-312SR	DTMA-176	7.785295238	74	2	0.880485615	-0.215498107	0.000169072	7.460816254	72.87333333	1.68	0.814529362	0.642321995
2011	2011_Early_Mexico_WW	Mexico	Early	Early	Early	Mexico_Early	2011_Early_WW_Mexico	2011_WW_Mexico	WW	m11ww	1	8	80	138	176	CLQ-RCWQ103=(CML150xCML254)-B-16-2-2-2-B-B-B-B-B/CML-312SR	DTMA-176	7.288761905	86	3	0.622697052	0.01243503	0.830164821	7.211536254	85.38	2.423333333	0.887845127	0.599333159
2011	2011_Early_Mexico_WW	Mexico	Early	Early	Early	Mexico_Early	2011_Early_WW_Mexico	2011_WW_Mexico	WW	m11ww	2	25	242	138	176	CLQ-RCWQ103=(CML150xCML254)-B-16-2-2-2-B-B-B-B-B/CML-312SR	DTMA-176	7.566704762	87	3	0.622697052	0.01243503	0.830164821	7.211536254	85.38	2.423333333	0.887845127	0.599333159
2011	2011_Early2_Mexico_WW	Mexico	Early2	Early	Early	Mexico_Early2	2011_Early_WW+heat_Mexico	2011_WW+heat_Mexico	WW	m11wwl	1	8	72	138	176	CLQ-RCWQ103=(CML150xCML254)-B-16-2-2-2-B-B-B-B-B/CML-312SR	DTMA-176	8.656761905	67	2	0.747075072	-0.196450968	0.000622014	6.320377143	68.25666667	1.916666667	0.871065937	0.684953973
2011	2011_Early2_Mexico_WW	Mexico	Early2	Early	Early	Mexico_Early2	2011_Early_WW+heat_Mexico	2011_WW+heat_Mexico	WW	m11wwl	2	30	295	138	176	CLQ-RCWQ103=(CML150xCML254)-B-16-2-2-2-B-B-B-B-B/CML-312SR	DTMA-176	8.700190476	66	2	0.747075072	-0.196450968	0.000622014	6.320377143	68.25666667	1.916666667	0.871065937	0.684953973
2010	2010_Early_Thailand_WW	Thailand	Early	Early	Early	Thailand_Early	2010_Early_WW_Thailand	2010_WW_Thailand	WW	t10ww	1	4	38	138	176	CLQ-RCWQ103=(CML150xCML254)-B-16-2-2-2-B-B-B-B-B/CML-312SR	DTMA-176	7.588717714	57	4	0.750000566	0.074097413	0.200613017	7.225239375	56.36666667	4.922818792	1.68E-07	0.072579235
2010	2010_Early_Thailand_WW	Thailand	Early	Early	Early	Thailand_Early	2010_Early_WW_Thailand	2010_WW_Thailand	WW	t10ww	2	18	180	138	176	CLQ-RCWQ103=(CML150xCML254)-B-16-2-2-2-B-B-B-B-B/CML-312SR	DTMA-176	6.31796419	53	0	0.750000566	0.074097413	0.200613017	7.225239375	56.36666667	4.922818792	1.68E-07	0.072579235
2011	2011_Early_Thailand_WW	Thailand	Early	Early	Early	Thailand_early	2011_Early_WW_Thailand	2011_WW_Thailand	WW	t11ww	1	7	68	138	176	CLQ-RCWQ103=(CML150xCML254)-B-16-2-2-2-B-B-B-B-B/CML-312SR	DTMA-176	5.778834286	59	1	0.772801084	-0.108002697	0.06171739	6.345967229	58.58666667	0.65	0.924855386	0.802649071
2011	2011_Early_Thailand_WW	Thailand	Early	Early	Early	Thailand_early	2011_Early_WW_Thailand	2011_WW_Thailand	WW	t11ww	2	23	226	138	176	CLQ-RCWQ103=(CML150xCML254)-B-16-2-2-2-B-B-B-B-B/CML-312SR	DTMA-176	6.081962667	60	1	0.772801084	-0.108002697	0.06171739	6.345967229	58.58666667	0.65	0.924855386	0.802649071
2010	2010_Early_Mexico_WW	Mexico	Early	Early	Early	Mexico_Early	2010_Early_WW_Mexico	2010_WW_Mexico	WW	m10ww	1	8	71	135	18	MAS[MSR/312]-117-2-2-1-B*4-B-B-B-B/CML-312SR	DTMA-18	6.198849524	82	1	0.796036009	0.166874362	0.003747919	7.403343848	79.43333333	2.713333333	0.880141991	0.536586787
2010	2010_Early_Mexico_WW	Mexico	Early	Early	Early	Mexico_Early	2010_Early_WW_Mexico	2010_WW_Mexico	WW	m10ww	2	19	187	135	18	MAS[MSR/312]-117-2-2-1-B*4-B-B-B-B/CML-312SR	DTMA-18	6.029912381	80	3	0.796036009	0.166874362	0.003747919	7.403343848	79.43333333	2.713333333	0.880141991	0.536586787
2010	2010_Early(1636)_Mexico_WW	Mexico	Early(1636)	Early	Early	Mexico_Early(1636)	2010_Early_WW+heat_Mexico	2010_WW+heat_Mexico	WW	m10wwl	1	13	128	135	18	MAS[MSR/312]-117-2-2-1-B*4-B-B-B-B/CML-312SR	DTMA-18	5.527009524	72	3	0.880485615	-0.215498107	0.000169072	7.460816254	72.87333333	1.68	0.814529362	0.642321995
2010	2010_Early(1636)_Mexico_WW	Mexico	Early(1636)	Early	Early	Mexico_Early(1636)	2010_Early_WW+heat_Mexico	2010_WW+heat_Mexico	WW	m10wwl	2	27	270	135	18	MAS[MSR/312]-117-2-2-1-B*4-B-B-B-B/CML-312SR	DTMA-18	6.64167619	72	2	0.880485615	-0.215498107	0.000169072	7.460816254	72.87333333	1.68	0.814529362	0.642321995
2011	2011_Early_Mexico_WW	Mexico	Early	Early	Early	Mexico_Early	2011_Early_WW_Mexico	2011_WW_Mexico	WW	m11ww	1	1	8	135	18	MAS[MSR/312]-117-2-2-1-B*4-B-B-B-B/CML-312SR	DTMA-18	6.2016	84	2	0.622697052	0.01243503	0.830164821	7.211536254	85.38	2.423333333	0.887845127	0.599333159
2011	2011_Early_Mexico_WW	Mexico	Early	Early	Early	Mexico_Early	2011_Early_WW_Mexico	2011_WW_Mexico	WW	m11ww	2	27	266	135	18	MAS[MSR/312]-117-2-2-1-B*4-B-B-B-B/CML-312SR	DTMA-18	5.555961905	84	4	0.622697052	0.01243503	0.830164821	7.211536254	85.38	2.423333333	0.887845127	0.599333159
2011	2011_Early2_Mexico_WW	Mexico	Early2	Early	Early	Mexico_Early2	2011_Early_WW+heat_Mexico	2011_WW+heat_Mexico	WW	m11wwl	1	9	83	135	18	MAS[MSR/312]-117-2-2-1-B*4-B-B-B-B/CML-312SR	DTMA-18	3.623390476	69	3	0.747075072	-0.196450968	0.000622014	6.320377143	68.25666667	1.916666667	0.871065937	0.684953973
2011	2011_Early2_Mexico_WW	Mexico	Early2	Early	Early	Mexico_Early2	2011_Early_WW+heat_Mexico	2011_WW+heat_Mexico	WW	m11wwl	2	27	263	135	18	MAS[MSR/312]-117-2-2-1-B*4-B-B-B-B/CML-312SR	DTMA-18	4.062019048	68	4	0.747075072	-0.196450968	0.000622014	6.320377143	68.25666667	1.916666667	0.871065937	0.684953973
2010	2010_Early_Thailand_WW	Thailand	Early	Early	Early	Thailand_Early	2010_Early_WW_Thailand	2010_WW_Thailand	WW	t10ww	1	3	22	135	18	MAS[MSR/312]-117-2-2-1-B*4-B-B-B-B/CML-312SR	DTMA-18	6.48769219	56	0	0.750000566	0.074097413	0.200613017	7.225239375	56.36666667	4.922818792	1.68E-07	0.072579235
2010	2010_Early_Thailand_WW	Thailand	Early	Early	Early	Thailand_Early	2010_Early_WW_Thailand	2010_WW_Thailand	WW	t10ww	2	28	280	135	18	MAS[MSR/312]-117-2-2-1-B*4-B-B-B-B/CML-312SR	DTMA-18	6.887253333	57	22	0.750000566	0.074097413	0.200613017	7.225239375	56.36666667	4.922818792	1.68E-07	0.072579235
2011	2011_Early_Thailand_WW	Thailand	Early	Early	Early	Thailand_early	2011_Early_WW_Thailand	2011_WW_Thailand	WW	t11ww	1	6	59	135	18	MAS[MSR/312]-117-2-2-1-B*4-B-B-B-B/CML-312SR	DTMA-18	5.834982095	59	1	0.772801084	-0.108002697	0.06171739	6.345967229	58.58666667	0.65	0.924855386	0.802649071
2011	2011_Early_Thailand_WW	Thailand	Early	Early	Early	Thailand_early	2011_Early_WW_Thailand	2011_WW_Thailand	WW	t11ww	2	19	183	135	18	MAS[MSR/312]-117-2-2-1-B*4-B-B-B-B/CML-312SR	DTMA-18	5.931050667	58	1	0.772801084	-0.108002697	0.06171739	6.345967229	58.58666667	0.65	0.924855386	0.802649071
2010	2010_Early_Mexico_WW	Mexico	Early	Early	Early	Mexico_Early	2010_Early_WW_Mexico	2010_WW_Mexico	WW	m10ww	1	6	58	126	181	CML269=P25STEC1F13-6-1-1-.-BBB-f-..-B*6-B-B-B/CML-312SR	DTMA-181	6.572335238	83	2	0.796036009	0.166874362	0.003747919	7.403343848	79.43333333	2.713333333	0.880141991	0.536586787
2010	2010_Early_Mexico_WW	Mexico	Early	Early	Early	Mexico_Early	2010_Early_WW_Mexico	2010_WW_Mexico	WW	m10ww	2	25	245	126	181	CML269=P25STEC1F13-6-1-1-.-BBB-f-..-B*6-B-B-B/CML-312SR	DTMA-181	8.11984	81	2	0.796036009	0.166874362	0.003747919	7.403343848	79.43333333	2.713333333	0.880141991	0.536586787
2010	2010_Early(1636)_Mexico_WW	Mexico	Early(1636)	Early	Early	Mexico_Early(1636)	2010_Early_WW+heat_Mexico	2010_WW+heat_Mexico	WW	m10wwl	1	2	11	126	181	CML269=P25STEC1F13-6-1-1-.-BBB-f-..-B*6-B-B-B/CML-312SR	DTMA-181	6.682209524	74	0	0.880485615	-0.215498107	0.000169072	7.460816254	72.87333333	1.68	0.814529362	0.642321995
2010	2010_Early(1636)_Mexico_WW	Mexico	Early(1636)	Early	Early	Mexico_Early(1636)	2010_Early_WW+heat_Mexico	2010_WW+heat_Mexico	WW	m10wwl	2	19	182	126	181	CML269=P25STEC1F13-6-1-1-.-BBB-f-..-B*6-B-B-B/CML-312SR	DTMA-181	7.058590476	74	1	0.880485615	-0.215498107	0.000169072	7.460816254	72.87333333	1.68	0.814529362	0.642321995
2011	2011_Early_Mexico_WW	Mexico	Early	Early	Early	Mexico_Early	2011_Early_WW_Mexico	2011_WW_Mexico	WW	m11ww	1	5	48	126	181	CML269=P25STEC1F13-6-1-1-.-BBB-f-..-B*6-B-B-B/CML-312SR	DTMA-181	7.938742857	87	2	0.622697052	0.01243503	0.830164821	7.211536254	85.38	2.423333333	0.887845127	0.599333159
2011	2011_Early_Mexico_WW	Mexico	Early	Early	Early	Mexico_Early	2011_Early_WW_Mexico	2011_WW_Mexico	WW	m11ww	2	20	200	126	181	CML269=P25STEC1F13-6-1-1-.-BBB-f-..-B*6-B-B-B/CML-312SR	DTMA-181	8.231161905	88	1	0.622697052	0.01243503	0.830164821	7.211536254	85.38	2.423333333	0.887845127	0.599333159
2011	2011_Early2_Mexico_WW	Mexico	Early2	Early	Early	Mexico_Early2	2011_Early_WW+heat_Mexico	2011_WW+heat_Mexico	WW	m11wwl	1	4	36	126	181	CML269=P25STEC1F13-6-1-1-.-BBB-f-..-B*6-B-B-B/CML-312SR	DTMA-181	5.448838095	70	3	0.747075072	-0.196450968	0.000622014	6.320377143	68.25666667	1.916666667	0.871065937	0.684953973
2011	2011_Early2_Mexico_WW	Mexico	Early2	Early	Early	Mexico_Early2	2011_Early_WW+heat_Mexico	2011_WW+heat_Mexico	WW	m11wwl	2	21	205	126	181	CML269=P25STEC1F13-6-1-1-.-BBB-f-..-B*6-B-B-B/CML-312SR	DTMA-181	8.219580952	67	1	0.747075072	-0.196450968	0.000622014	6.320377143	68.25666667	1.916666667	0.871065937	0.684953973
2010	2010_Early_Thailand_WW	Thailand	Early	Early	Early	Thailand_Early	2010_Early_WW_Thailand	2010_WW_Thailand	WW	t10ww	1	6	53	126	181	CML269=P25STEC1F13-6-1-1-.-BBB-f-..-B*6-B-B-B/CML-312SR	DTMA-181	8.397848381	59	2	0.750000566	0.074097413	0.200613017	7.225239375	56.36666667	4.922818792	1.68E-07	0.072579235
2010	2010_Early_Thailand_WW	Thailand	Early	Early	Early	Thailand_Early	2010_Early_WW_Thailand	2010_WW_Thailand	WW	t10ww	2	27	264	126	181	CML269=P25STEC1F13-6-1-1-.-BBB-f-..-B*6-B-B-B/CML-312SR	DTMA-181	9.089316571	55	4	0.750000566	0.074097413	0.200613017	7.225239375	56.36666667	4.922818792	1.68E-07	0.072579235
2011	2011_Early_Thailand_WW	Thailand	Early	Early	Early	Thailand_early	2011_Early_WW_Thailand	2011_WW_Thailand	WW	t11ww	1	4	38	126	181	CML269=P25STEC1F13-6-1-1-.-BBB-f-..-B*6-B-B-B/CML-312SR	DTMA-181	6.356449524	60	1	0.772801084	-0.108002697	0.06171739	6.345967229	58.58666667	0.65	0.924855386	0.802649071
2011	2011_Early_Thailand_WW	Thailand	Early	Early	Early	Thailand_early	2011_Early_WW_Thailand	2011_WW_Thailand	WW	t11ww	2	22	211	126	181	CML269=P25STEC1F13-6-1-1-.-BBB-f-..-B*6-B-B-B/CML-312SR	DTMA-181	6.877020952	60	0	0.772801084	-0.108002697	0.06171739	6.345967229	58.58666667	0.65	0.924855386	0.802649071
2010	2010_Early_Mexico_WW	Mexico	Early	Early	Early	Mexico_Early	2010_Early_WW_Mexico	2010_WW_Mexico	WW	m10ww	1	9	89	117	183	CL-02143P21C6S1MH247-5-B-1-1-2-BBB-1-..-B*10-B-B/CML-312SR	DTMA-183	7.466819048	77	4	0.796036009	0.166874362	0.003747919	7.403343848	79.43333333	2.713333333	0.880141991	0.536586787
2010	2010_Early_Mexico_WW	Mexico	Early	Early	Early	Mexico_Early	2010_Early_WW_Mexico	2010_WW_Mexico	WW	m10ww	2	20	193	117	183	CL-02143P21C6S1MH247-5-B-1-1-2-BBB-1-..-B*10-B-B/CML-312SR	DTMA-183	6.838552381	77	4	0.796036009	0.166874362	0.003747919	7.403343848	79.43333333	2.713333333	0.880141991	0.536586787
2010	2010_Early(1636)_Mexico_WW	Mexico	Early(1636)	Early	Early	Mexico_Early(1636)	2010_Early_WW+heat_Mexico	2010_WW+heat_Mexico	WW	m10wwl	1	2	20	117	183	CL-02143P21C6S1MH247-5-B-1-1-2-BBB-1-..-B*10-B-B/CML-312SR	DTMA-183	6.812495238	75	1	0.880485615	-0.215498107	0.000169072	7.460816254	72.87333333	1.68	0.814529362	0.642321995
2010	2010_Early(1636)_Mexico_WW	Mexico	Early(1636)	Early	Early	Mexico_Early(1636)	2010_Early_WW+heat_Mexico	2010_WW+heat_Mexico	WW	m10wwl	2	18	177	117	183	CL-02143P21C6S1MH247-5-B-1-1-2-BBB-1-..-B*10-B-B/CML-312SR	DTMA-183	6.783542857	75	1	0.880485615	-0.215498107	0.000169072	7.460816254	72.87333333	1.68	0.814529362	0.642321995
2011	2011_Early_Mexico_WW	Mexico	Early	Early	Early	Mexico_Early	2011_Early_WW_Mexico	2011_WW_Mexico	WW	m11ww	1	1	4	117	183	CL-02143P21C6S1MH247-5-B-1-1-2-BBB-1-..-B*10-B-B/CML-312SR	DTMA-183	9.619428571	84	4	0.622697052	0.01243503	0.830164821	7.211536254	85.38	2.423333333	0.887845127	0.599333159
2011	2011_Early_Mexico_WW	Mexico	Early	Early	Early	Mexico_Early	2011_Early_WW_Mexico	2011_WW_Mexico	WW	m11ww	2	18	171	117	183	CL-02143P21C6S1MH247-5-B-1-1-2-BBB-1-..-B*10-B-B/CML-312SR	DTMA-183	7.773714286	85	3	0.622697052	0.01243503	0.830164821	7.211536254	85.38	2.423333333	0.887845127	0.599333159
2011	2011_Early2_Mexico_WW	Mexico	Early2	Early	Early	Mexico_Early2	2011_Early_WW+heat_Mexico	2011_WW+heat_Mexico	WW	m11wwl	1	6	58	117	183	CL-02143P21C6S1MH247-5-B-1-1-2-BBB-1-..-B*10-B-B/CML-312SR	DTMA-183	7.73607619	72	-1	0.747075072	-0.196450968	0.000622014	6.320377143	68.25666667	1.916666667	0.871065937	0.684953973
2011	2011_Early2_Mexico_WW	Mexico	Early2	Early	Early	Mexico_Early2	2011_Early_WW+heat_Mexico	2011_WW+heat_Mexico	WW	m11wwl	2	30	294	117	183	CL-02143P21C6S1MH247-5-B-1-1-2-BBB-1-..-B*10-B-B/CML-312SR	DTMA-183	8.045866667	68	1	0.747075072	-0.196450968	0.000622014	6.320377143	68.25666667	1.916666667	0.871065937	0.684953973
2010	2010_Early_Thailand_WW	Thailand	Early	Early	Early	Thailand_Early	2010_Early_WW_Thailand	2010_WW_Thailand	WW	t10ww	1	15	143	117	183	CL-02143P21C6S1MH247-5-B-1-1-2-BBB-1-..-B*10-B-B/CML-312SR	DTMA-183	7.311780571	56	2	0.750000566	0.074097413	0.200613017	7.225239375	56.36666667	4.922818792	1.68E-07	0.072579235
2010	2010_Early_Thailand_WW	Thailand	Early	Early	Early	Thailand_Early	2010_Early_WW_Thailand	2010_WW_Thailand	WW	t10ww	2	21	206	117	183	CL-02143P21C6S1MH247-5-B-1-1-2-BBB-1-..-B*10-B-B/CML-312SR	DTMA-183	8.334823619	58	17	0.750000566	0.074097413	0.200613017	7.225239375	56.36666667	4.922818792	1.68E-07	0.072579235
2011	2011_Early_Thailand_WW	Thailand	Early	Early	Early	Thailand_early	2011_Early_WW_Thailand	2011_WW_Thailand	WW	t11ww	1	5	49	117	183	CL-02143P21C6S1MH247-5-B-1-1-2-BBB-1-..-B*10-B-B/CML-312SR	DTMA-183	6.855826286	60	0	0.772801084	-0.108002697	0.06171739	6.345967229	58.58666667	0.65	0.924855386	0.802649071
2011	2011_Early_Thailand_WW	Thailand	Early	Early	Early	Thailand_early	2011_Early_WW_Thailand	2011_WW_Thailand	WW	t11ww	2	27	261	117	183	CL-02143P21C6S1MH247-5-B-1-1-2-BBB-1-..-B*10-B-B/CML-312SR	DTMA-183	7.162910476	59	0	0.772801084	-0.108002697	0.06171739	6.345967229	58.58666667	0.65	0.924855386	0.802649071
2010	2010_Early_Mexico_WW	Mexico	Early	Early	Early	Mexico_Early	2010_Early_WW_Mexico	2010_WW_Mexico	WW	m10ww	1	12	113	46	19	[CML312/CML445//[TUXPSEQ]C1F2/P49-SR]F2-45-3-2-1-BBB]-1-2-1-1-2-BBB-B/CML-312SR	DTMA-19	6.90992	80	2	0.796036009	0.166874362	0.003747919	7.403343848	79.43333333	2.713333333	0.880141991	0.536586787
2010	2010_Early_Mexico_WW	Mexico	Early	Early	Early	Mexico_Early	2010_Early_WW_Mexico	2010_WW_Mexico	WW	m10ww	2	23	222	46	19	[CML312/CML445//[TUXPSEQ]C1F2/P49-SR]F2-45-3-2-1-BBB]-1-2-1-1-2-BBB-B/CML-312SR	DTMA-19	6.29048381	79	2	0.796036009	0.166874362	0.003747919	7.403343848	79.43333333	2.713333333	0.880141991	0.536586787
2010	2010_Early(1636)_Mexico_WW	Mexico	Early(1636)	Early	Early	Mexico_Early(1636)	2010_Early_WW+heat_Mexico	2010_WW+heat_Mexico	WW	m10wwl	1	6	60	46	19	[CML312/CML445//[TUXPSEQ]C1F2/P49-SR]F2-45-3-2-1-BBB]-1-2-1-1-2-BBB-B/CML-312SR	DTMA-19	6.543238095	73	1	0.880485615	-0.215498107	0.000169072	7.460816254	72.87333333	1.68	0.814529362	0.642321995
2010	2010_Early(1636)_Mexico_WW	Mexico	Early(1636)	Early	Early	Mexico_Early(1636)	2010_Early_WW+heat_Mexico	2010_WW+heat_Mexico	WW	m10wwl	2	29	286	46	19	[CML312/CML445//[TUXPSEQ]C1F2/P49-SR]F2-45-3-2-1-BBB]-1-2-1-1-2-BBB-B/CML-312SR	DTMA-19	6.682209524	72	1	0.880485615	-0.215498107	0.000169072	7.460816254	72.87333333	1.68	0.814529362	0.642321995
2011	2011_Early_Mexico_WW	Mexico	Early	Early	Early	Mexico_Early	2011_Early_WW_Mexico	2011_WW_Mexico	WW	m11ww	1	13	129	46	19	[CML312/CML445//[TUXPSEQ]C1F2/P49-SR]F2-45-3-2-1-BBB]-1-2-1-1-2-BBB-B/CML-312SR	DTMA-19	5.582019048	78	11	0.622697052	0.01243503	0.830164821	7.211536254	85.38	2.423333333	0.887845127	0.599333159
2011	2011_Early_Mexico_WW	Mexico	Early	Early	Early	Mexico_Early	2011_Early_WW_Mexico	2011_WW_Mexico	WW	m11ww	2	20	197	46	19	[CML312/CML445//[TUXPSEQ]C1F2/P49-SR]F2-45-3-2-1-BBB]-1-2-1-1-2-BBB-B/CML-312SR	DTMA-19	6.925409524	84	1	0.622697052	0.01243503	0.830164821	7.211536254	85.38	2.423333333	0.887845127	0.599333159
2011	2011_Early2_Mexico_WW	Mexico	Early2	Early	Early	Mexico_Early2	2011_Early_WW+heat_Mexico	2011_WW+heat_Mexico	WW	m11wwl	1	15	147	46	19	[CML312/CML445//[TUXPSEQ]C1F2/P49-SR]F2-45-3-2-1-BBB]-1-2-1-1-2-BBB-B/CML-312SR	DTMA-19	6.407161905	70	0	0.747075072	-0.196450968	0.000622014	6.320377143	68.25666667	1.916666667	0.871065937	0.684953973
2011	2011_Early2_Mexico_WW	Mexico	Early2	Early	Early	Mexico_Early2	2011_Early_WW+heat_Mexico	2011_WW+heat_Mexico	WW	m11wwl	2	22	217	46	19	[CML312/CML445//[TUXPSEQ]C1F2/P49-SR]F2-45-3-2-1-BBB]-1-2-1-1-2-BBB-B/CML-312SR	DTMA-19	5.938133333	68	0	0.747075072	-0.196450968	0.000622014	6.320377143	68.25666667	1.916666667	0.871065937	0.684953973
2010	2010_Early_Thailand_WW	Thailand	Early	Early	Early	Thailand_Early	2010_Early_WW_Thailand	2010_WW_Thailand	WW	t10ww	1	13	121	46	19	[CML312/CML445//[TUXPSEQ]C1F2/P49-SR]F2-45-3-2-1-BBB]-1-2-1-1-2-BBB-B/CML-312SR	DTMA-19	5.56491581	55	5	0.750000566	0.074097413	0.200613017	7.225239375	56.36666667	4.922818792	1.68E-07	0.072579235
2010	2010_Early_Thailand_WW	Thailand	Early	Early	Early	Thailand_Early	2010_Early_WW_Thailand	2010_WW_Thailand	WW	t10ww	2	20	198	46	19	[CML312/CML445//[TUXPSEQ]C1F2/P49-SR]F2-45-3-2-1-BBB]-1-2-1-1-2-BBB-B/CML-312SR	DTMA-19	7.654509714	60	8	0.750000566	0.074097413	0.200613017	7.225239375	56.36666667	4.922818792	1.68E-07	0.072579235
2011	2011_Early_Thailand_WW	Thailand	Early	Early	Early	Thailand_early	2011_Early_WW_Thailand	2011_WW_Thailand	WW	t11ww	1	13	128	46	19	[CML312/CML445//[TUXPSEQ]C1F2/P49-SR]F2-45-3-2-1-BBB]-1-2-1-1-2-BBB-B/CML-312SR	DTMA-19	5.59303619	57	1	0.772801084	-0.108002697	0.06171739	6.345967229	58.58666667	0.65	0.924855386	0.802649071
2011	2011_Early_Thailand_WW	Thailand	Early	Early	Early	Thailand_early	2011_Early_WW_Thailand	2011_WW_Thailand	WW	t11ww	2	30	298	46	19	[CML312/CML445//[TUXPSEQ]C1F2/P49-SR]F2-45-3-2-1-BBB]-1-2-1-1-2-BBB-B/CML-312SR	DTMA-19	5.415698286	59	1	0.772801084	-0.108002697	0.06171739	6.345967229	58.58666667	0.65	0.924855386	0.802649071
2010	2010_Early_Mexico_WW	Mexico	Early	Early	Early	Mexico_Early	2010_Early_WW_Mexico	2010_WW_Mexico	WW	m10ww	1	1	4	137	191	CLQ-RCYQ28=(CLQ6502*CLQ6601)-B-34-2-2-B*6-B-B-B/CML-312SR	DTMA-191	7.939177143	78	4	0.796036009	0.166874362	0.003747919	7.403343848	79.43333333	2.713333333	0.880141991	0.536586787
2010	2010_Early_Mexico_WW	Mexico	Early	Early	Early	Mexico_Early	2010_Early_WW_Mexico	2010_WW_Mexico	WW	m10ww	2	23	223	137	191	CLQ-RCYQ28=(CLQ6502*CLQ6601)-B-34-2-2-B*6-B-B-B/CML-312SR	DTMA-191	7.37735619	79	4	0.796036009	0.166874362	0.003747919	7.403343848	79.43333333	2.713333333	0.880141991	0.536586787
2010	2010_Early(1636)_Mexico_WW	Mexico	Early(1636)	Early	Early	Mexico_Early(1636)	2010_Early_WW+heat_Mexico	2010_WW+heat_Mexico	WW	m10wwl	1	5	43	137	191	CLQ-RCYQ28=(CLQ6502*CLQ6601)-B-34-2-2-B*6-B-B-B/CML-312SR	DTMA-191	8.037180952	72	2	0.880485615	-0.215498107	0.000169072	7.460816254	72.87333333	1.68	0.814529362	0.642321995
2010	2010_Early(1636)_Mexico_WW	Mexico	Early(1636)	Early	Early	Mexico_Early(1636)	2010_Early_WW+heat_Mexico	2010_WW+heat_Mexico	WW	m10wwl	2	23	228	137	191	CLQ-RCYQ28=(CLQ6502*CLQ6601)-B-34-2-2-B*6-B-B-B/CML-312SR	DTMA-191	8.364342857	71	3	0.880485615	-0.215498107	0.000169072	7.460816254	72.87333333	1.68	0.814529362	0.642321995
2011	2011_Early_Mexico_WW	Mexico	Early	Early	Early	Mexico_Early	2011_Early_WW_Mexico	2011_WW_Mexico	WW	m11ww	1	6	52	137	191	CLQ-RCYQ28=(CLQ6502*CLQ6601)-B-34-2-2-B*6-B-B-B/CML-312SR	DTMA-191	7.306133333	86	3	0.622697052	0.01243503	0.830164821	7.211536254	85.38	2.423333333	0.887845127	0.599333159
2011	2011_Early_Mexico_WW	Mexico	Early	Early	Early	Mexico_Early	2011_Early_WW_Mexico	2011_WW_Mexico	WW	m11ww	2	25	250	137	191	CLQ-RCYQ28=(CLQ6502*CLQ6601)-B-34-2-2-B*6-B-B-B/CML-312SR	DTMA-191	6.524419048	86	3	0.622697052	0.01243503	0.830164821	7.211536254	85.38	2.423333333	0.887845127	0.599333159
2011	2011_Early2_Mexico_WW	Mexico	Early2	Early	Early	Mexico_Early2	2011_Early_WW+heat_Mexico	2011_WW+heat_Mexico	WW	m11wwl	1	12	116	137	191	CLQ-RCYQ28=(CLQ6502*CLQ6601)-B-34-2-2-B*6-B-B-B/CML-312SR	DTMA-191	7.669485714	67	2	0.747075072	-0.196450968	0.000622014	6.320377143	68.25666667	1.916666667	0.871065937	0.684953973
2011	2011_Early2_Mexico_WW	Mexico	Early2	Early	Early	Mexico_Early2	2011_Early_WW+heat_Mexico	2011_WW+heat_Mexico	WW	m11wwl	2	22	220	137	191	CLQ-RCYQ28=(CLQ6502*CLQ6601)-B-34-2-2-B*6-B-B-B/CML-312SR	DTMA-191	7.58552381	70	1	0.747075072	-0.196450968	0.000622014	6.320377143	68.25666667	1.916666667	0.871065937	0.684953973
2010	2010_Early_Thailand_WW	Thailand	Early	Early	Early	Thailand_Early	2010_Early_WW_Thailand	2010_WW_Thailand	WW	t10ww	1	12	113	137	191	CLQ-RCYQ28=(CLQ6502*CLQ6601)-B-34-2-2-B*6-B-B-B/CML-312SR	DTMA-191	8.721216	55	3	0.750000566	0.074097413	0.200613017	7.225239375	56.36666667	4.922818792	1.68E-07	0.072579235
2010	2010_Early_Thailand_WW	Thailand	Early	Early	Early	Thailand_Early	2010_Early_WW_Thailand	2010_WW_Thailand	WW	t10ww	2	22	217	137	191	CLQ-RCYQ28=(CLQ6502*CLQ6601)-B-34-2-2-B*6-B-B-B/CML-312SR	DTMA-191	7.848557714	56	15	0.750000566	0.074097413	0.200613017	7.225239375	56.36666667	4.922818792	1.68E-07	0.072579235
2011	2011_Early_Thailand_WW	Thailand	Early	Early	Early	Thailand_early	2011_Early_WW_Thailand	2011_WW_Thailand	WW	t11ww	1	15	143	137	191	CLQ-RCYQ28=(CLQ6502*CLQ6601)-B-34-2-2-B*6-B-B-B/CML-312SR	DTMA-191	7.651504762	58	1	0.772801084	-0.108002697	0.06171739	6.345967229	58.58666667	0.65	0.924855386	0.802649071
2011	2011_Early_Thailand_WW	Thailand	Early	Early	Early	Thailand_early	2011_Early_WW_Thailand	2011_WW_Thailand	WW	t11ww	2	29	283	137	191	CLQ-RCYQ28=(CLQ6502*CLQ6601)-B-34-2-2-B*6-B-B-B/CML-312SR	DTMA-191	6.936077714	59	1	0.772801084	-0.108002697	0.06171739	6.345967229	58.58666667	0.65	0.924855386	0.802649071
2010	2010_Early_Mexico_WW	Mexico	Early	Early	Early	Mexico_Early	2010_Early_WW_Mexico	2010_WW_Mexico	WW	m10ww	1	2	12	80	192	CLQ-RCYQ54=(CML176xCL-G2501)-B-3-1-B-B-B-B-B/CML-312SR	DTMA-192	8.578590476	81	2	0.796036009	0.166874362	0.003747919	7.403343848	79.43333333	2.713333333	0.880141991	0.536586787
2010	2010_Early_Mexico_WW	Mexico	Early	Early	Early	Mexico_Early	2010_Early_WW_Mexico	2010_WW_Mexico	WW	m10ww	2	21	202	80	192	CLQ-RCYQ54=(CML176xCL-G2501)-B-3-1-B-B-B-B-B/CML-312SR	DTMA-192	7.8432	80	3	0.796036009	0.166874362	0.003747919	7.403343848	79.43333333	2.713333333	0.880141991	0.536586787
2010	2010_Early(1636)_Mexico_WW	Mexico	Early(1636)	Early	Early	Mexico_Early(1636)	2010_Early_WW+heat_Mexico	2010_WW+heat_Mexico	WW	m10wwl	1	9	84	80	192	CLQ-RCYQ54=(CML176xCL-G2501)-B-3-1-B-B-B-B-B/CML-312SR	DTMA-192	8.445409524	72	3	0.880485615	-0.215498107	0.000169072	7.460816254	72.87333333	1.68	0.814529362	0.642321995
2010	2010_Early(1636)_Mexico_WW	Mexico	Early(1636)	Early	Early	Mexico_Early(1636)	2010_Early_WW+heat_Mexico	2010_WW+heat_Mexico	WW	m10wwl	2	18	176	80	192	CLQ-RCYQ54=(CML176xCL-G2501)-B-3-1-B-B-B-B-B/CML-312SR	DTMA-192	9.221333333	73	3	0.880485615	-0.215498107	0.000169072	7.460816254	72.87333333	1.68	0.814529362	0.642321995
2011	2011_Early_Mexico_WW	Mexico	Early	Early	Early	Mexico_Early	2011_Early_WW_Mexico	2011_WW_Mexico	WW	m11ww	1	6	57	80	192	CLQ-RCYQ54=(CML176xCL-G2501)-B-3-1-B-B-B-B-B/CML-312SR	DTMA-192	8.873904762	89	2	0.622697052	0.01243503	0.830164821	7.211536254	85.38	2.423333333	0.887845127	0.599333159
2011	2011_Early_Mexico_WW	Mexico	Early	Early	Early	Mexico_Early	2011_Early_WW_Mexico	2011_WW_Mexico	WW	m11ww	2	22	213	80	192	CLQ-RCYQ54=(CML176xCL-G2501)-B-3-1-B-B-B-B-B/CML-312SR	DTMA-192	7.70712381	88	4	0.622697052	0.01243503	0.830164821	7.211536254	85.38	2.423333333	0.887845127	0.599333159
2011	2011_Early2_Mexico_WW	Mexico	Early2	Early	Early	Mexico_Early2	2011_Early_WW+heat_Mexico	2011_WW+heat_Mexico	WW	m11wwl	1	12	118	80	192	CLQ-RCYQ54=(CML176xCL-G2501)-B-3-1-B-B-B-B-B/CML-312SR	DTMA-192	9.496380952	67	3	0.747075072	-0.196450968	0.000622014	6.320377143	68.25666667	1.916666667	0.871065937	0.684953973
2011	2011_Early2_Mexico_WW	Mexico	Early2	Early	Early	Mexico_Early2	2011_Early_WW+heat_Mexico	2011_WW+heat_Mexico	WW	m11wwl	2	30	292	80	192	CLQ-RCYQ54=(CML176xCL-G2501)-B-3-1-B-B-B-B-B/CML-312SR	DTMA-192	4.826361905	67	2	0.747075072	-0.196450968	0.000622014	6.320377143	68.25666667	1.916666667	0.871065937	0.684953973
2010	2010_Early_Thailand_WW	Thailand	Early	Early	Early	Thailand_Early	2010_Early_WW_Thailand	2010_WW_Thailand	WW	t10ww	1	11	105	80	192	CLQ-RCYQ54=(CML176xCL-G2501)-B-3-1-B-B-B-B-B/CML-312SR	DTMA-192	7.140224	58	2	0.750000566	0.074097413	0.200613017	7.225239375	56.36666667	4.922818792	1.68E-07	0.072579235
2010	2010_Early_Thailand_WW	Thailand	Early	Early	Early	Thailand_Early	2010_Early_WW_Thailand	2010_WW_Thailand	WW	t10ww	2	28	276	80	192	CLQ-RCYQ54=(CML176xCL-G2501)-B-3-1-B-B-B-B-B/CML-312SR	DTMA-192	8.164144762	59	2	0.750000566	0.074097413	0.200613017	7.225239375	56.36666667	4.922818792	1.68E-07	0.072579235
2011	2011_Early_Thailand_WW	Thailand	Early	Early	Early	Thailand_early	2011_Early_WW_Thailand	2011_WW_Thailand	WW	t11ww	1	2	15	80	192	CLQ-RCYQ54=(CML176xCL-G2501)-B-3-1-B-B-B-B-B/CML-312SR	DTMA-192	7.010742857	63	1	0.772801084	-0.108002697	0.06171739	6.345967229	58.58666667	0.65	0.924855386	0.802649071
2011	2011_Early_Thailand_WW	Thailand	Early	Early	Early	Thailand_early	2011_Early_WW_Thailand	2011_WW_Thailand	WW	t11ww	2	17	168	80	192	CLQ-RCYQ54=(CML176xCL-G2501)-B-3-1-B-B-B-B-B/CML-312SR	DTMA-192	7.379047619	59	2	0.772801084	-0.108002697	0.06171739	6.345967229	58.58666667	0.65	0.924855386	0.802649071
2010	2010_Early_Mexico_WW	Mexico	Early	Early	Early	Mexico_Early	2010_Early_WW_Mexico	2010_WW_Mexico	WW	m10ww	1	6	53	128	197	CL-RCY007=PIO3011F2-3-5-6-1-B*5-B-B-B/CML-312SR	DTMA-197	8.089295238	82	2	0.796036009	0.166874362	0.003747919	7.403343848	79.43333333	2.713333333	0.880141991	0.536586787
2010	2010_Early_Mexico_WW	Mexico	Early	Early	Early	Mexico_Early	2010_Early_WW_Mexico	2010_WW_Mexico	WW	m10ww	2	23	225	128	197	CL-RCY007=PIO3011F2-3-5-6-1-B*5-B-B-B/CML-312SR	DTMA-197	7.854780952	81	2	0.796036009	0.166874362	0.003747919	7.403343848	79.43333333	2.713333333	0.880141991	0.536586787
2010	2010_Early(1636)_Mexico_WW	Mexico	Early(1636)	Early	Early	Mexico_Early(1636)	2010_Early_WW+heat_Mexico	2010_WW+heat_Mexico	WW	m10wwl	1	5	50	128	197	CL-RCY007=PIO3011F2-3-5-6-1-B*5-B-B-B/CML-312SR	DTMA-197	7.860571429	74	1	0.880485615	-0.215498107	0.000169072	7.460816254	72.87333333	1.68	0.814529362	0.642321995
2010	2010_Early(1636)_Mexico_WW	Mexico	Early(1636)	Early	Early	Mexico_Early(1636)	2010_Early_WW+heat_Mexico	2010_WW+heat_Mexico	WW	m10wwl	2	28	279	128	197	CL-RCY007=PIO3011F2-3-5-6-1-B*5-B-B-B/CML-312SR	DTMA-197	7.666590476	74	2	0.880485615	-0.215498107	0.000169072	7.460816254	72.87333333	1.68	0.814529362	0.642321995
2011	2011_Early_Mexico_WW	Mexico	Early	Early	Early	Mexico_Early	2011_Early_WW_Mexico	2011_WW_Mexico	WW	m11ww	1	11	109	128	197	CL-RCY007=PIO3011F2-3-5-6-1-B*5-B-B-B/CML-312SR	DTMA-197	7.498666667	87	3	0.622697052	0.01243503	0.830164821	7.211536254	85.38	2.423333333	0.887845127	0.599333159
2011	2011_Early_Mexico_WW	Mexico	Early	Early	Early	Mexico_Early	2011_Early_WW_Mexico	2011_WW_Mexico	WW	m11ww	2	22	219	128	197	CL-RCY007=PIO3011F2-3-5-6-1-B*5-B-B-B/CML-312SR	DTMA-197	6.589561905	88	2	0.622697052	0.01243503	0.830164821	7.211536254	85.38	2.423333333	0.887845127	0.599333159
2011	2011_Early2_Mexico_WW	Mexico	Early2	Early	Early	Mexico_Early2	2011_Early_WW+heat_Mexico	2011_WW+heat_Mexico	WW	m11wwl	1	3	29	128	197	CL-RCY007=PIO3011F2-3-5-6-1-B*5-B-B-B/CML-312SR	DTMA-197	6.302933333	69	1	0.747075072	-0.196450968	0.000622014	6.320377143	68.25666667	1.916666667	0.871065937	0.684953973
2011	2011_Early2_Mexico_WW	Mexico	Early2	Early	Early	Mexico_Early2	2011_Early_WW+heat_Mexico	2011_WW+heat_Mexico	WW	m11wwl	2	26	255	128	197	CL-RCY007=PIO3011F2-3-5-6-1-B*5-B-B-B/CML-312SR	DTMA-197	6.49112381	71	1	0.747075072	-0.196450968	0.000622014	6.320377143	68.25666667	1.916666667	0.871065937	0.684953973
2010	2010_Early_Thailand_WW	Thailand	Early	Early	Early	Thailand_Early	2010_Early_WW_Thailand	2010_WW_Thailand	WW	t10ww	1	9	84	128	197	CL-RCY007=PIO3011F2-3-5-6-1-B*5-B-B-B/CML-312SR	DTMA-197	6.330660571	57	4	0.750000566	0.074097413	0.200613017	7.225239375	56.36666667	4.922818792	1.68E-07	0.072579235
2010	2010_Early_Thailand_WW	Thailand	Early	Early	Early	Thailand_Early	2010_Early_WW_Thailand	2010_WW_Thailand	WW	t10ww	2	30	300	128	197	CL-RCY007=PIO3011F2-3-5-6-1-B*5-B-B-B/CML-312SR	DTMA-197	6.742308571	55	2	0.750000566	0.074097413	0.200613017	7.225239375	56.36666667	4.922818792	1.68E-07	0.072579235
2011	2011_Early_Thailand_WW	Thailand	Early	Early	Early	Thailand_early	2011_Early_WW_Thailand	2011_WW_Thailand	WW	t11ww	1	13	130	128	197	CL-RCY007=PIO3011F2-3-5-6-1-B*5-B-B-B/CML-312SR	DTMA-197	6.064262095	58	0	0.772801084	-0.108002697	0.06171739	6.345967229	58.58666667	0.65	0.924855386	0.802649071
2011	2011_Early_Thailand_WW	Thailand	Early	Early	Early	Thailand_early	2011_Early_WW_Thailand	2011_WW_Thailand	WW	t11ww	2	17	167	128	197	CL-RCY007=PIO3011F2-3-5-6-1-B*5-B-B-B/CML-312SR	DTMA-197	5.657980952	60	0	0.772801084	-0.108002697	0.06171739	6.345967229	58.58666667	0.65	0.924855386	0.802649071
2010	2010_Early_Mexico_WW	Mexico	Early	Early	Early	Mexico_Early	2010_Early_WW_Mexico	2010_WW_Mexico	WW	m10ww	1	13	126	52	20	[CML312/CML444//[DTP2WC4H255-1-2-2-BB/LATA-F2-138-1-3-1-B]-1-3-2-3-B]-2-1-2-BB-B-B-B/CML-312SR	DTMA-20	6.473752381	79	3	0.796036009	0.166874362	0.003747919	7.403343848	79.43333333	2.713333333	0.880141991	0.536586787
2010	2010_Early_Mexico_WW	Mexico	Early	Early	Early	Mexico_Early	2010_Early_WW_Mexico	2010_WW_Mexico	WW	m10ww	2	19	182	52	20	[CML312/CML444//[DTP2WC4H255-1-2-2-BB/LATA-F2-138-1-3-1-B]-1-3-2-3-B]-2-1-2-BB-B-B-B/CML-312SR	DTMA-20	6.832761905	79	2	0.796036009	0.166874362	0.003747919	7.403343848	79.43333333	2.713333333	0.880141991	0.536586787
2010	2010_Early(1636)_Mexico_WW	Mexico	Early(1636)	Early	Early	Mexico_Early(1636)	2010_Early_WW+heat_Mexico	2010_WW+heat_Mexico	WW	m10wwl	1	10	97	52	20	[CML312/CML444//[DTP2WC4H255-1-2-2-BB/LATA-F2-138-1-3-1-B]-1-3-2-3-B]-2-1-2-BB-B-B-B/CML-312SR	DTMA-20	5.865752381	74	0	0.880485615	-0.215498107	0.000169072	7.460816254	72.87333333	1.68	0.814529362	0.642321995
2010	2010_Early(1636)_Mexico_WW	Mexico	Early(1636)	Early	Early	Mexico_Early(1636)	2010_Early_WW+heat_Mexico	2010_WW+heat_Mexico	WW	m10wwl	2	26	251	52	20	[CML312/CML444//[DTP2WC4H255-1-2-2-BB/LATA-F2-138-1-3-1-B]-1-3-2-3-B]-2-1-2-BB-B-B-B/CML-312SR	DTMA-20	7.307580952	71	3	0.880485615	-0.215498107	0.000169072	7.460816254	72.87333333	1.68	0.814529362	0.642321995
2011	2011_Early_Mexico_WW	Mexico	Early	Early	Early	Mexico_Early	2011_Early_WW_Mexico	2011_WW_Mexico	WW	m11ww	1	5	41	52	20	[CML312/CML444//[DTP2WC4H255-1-2-2-BB/LATA-F2-138-1-3-1-B]-1-3-2-3-B]-2-1-2-BB-B-B-B/CML-312SR	DTMA-20	7.353904762	83	1	0.622697052	0.01243503	0.830164821	7.211536254	85.38	2.423333333	0.887845127	0.599333159
2011	2011_Early_Mexico_WW	Mexico	Early	Early	Early	Mexico_Early	2011_Early_WW_Mexico	2011_WW_Mexico	WW	m11ww	2	17	161	52	20	[CML312/CML444//[DTP2WC4H255-1-2-2-BB/LATA-F2-138-1-3-1-B]-1-3-2-3-B]-2-1-2-BB-B-B-B/CML-312SR	DTMA-20	7.185980952	87	2	0.622697052	0.01243503	0.830164821	7.211536254	85.38	2.423333333	0.887845127	0.599333159
2011	2011_Early2_Mexico_WW	Mexico	Early2	Early	Early	Mexico_Early2	2011_Early_WW+heat_Mexico	2011_WW+heat_Mexico	WW	m11wwl	1	13	124	52	20	[CML312/CML444//[DTP2WC4H255-1-2-2-BB/LATA-F2-138-1-3-1-B]-1-3-2-3-B]-2-1-2-BB-B-B-B/CML-312SR	DTMA-20	8.630704762	67	2	0.747075072	-0.196450968	0.000622014	6.320377143	68.25666667	1.916666667	0.871065937	0.684953973
2011	2011_Early2_Mexico_WW	Mexico	Early2	Early	Early	Mexico_Early2	2011_Early_WW+heat_Mexico	2011_WW+heat_Mexico	WW	m11wwl	2	29	289	52	20	[CML312/CML444//[DTP2WC4H255-1-2-2-BB/LATA-F2-138-1-3-1-B]-1-3-2-3-B]-2-1-2-BB-B-B-B/CML-312SR	DTMA-20	8.758095238	66	1	0.747075072	-0.196450968	0.000622014	6.320377143	68.25666667	1.916666667	0.871065937	0.684953973
2010	2010_Early_Thailand_WW	Thailand	Early	Early	Early	Thailand_Early	2010_Early_WW_Thailand	2010_WW_Thailand	WW	t10ww	1	11	102	52	20	[CML312/CML444//[DTP2WC4H255-1-2-2-BB/LATA-F2-138-1-3-1-B]-1-3-2-3-B]-2-1-2-BB-B-B-B/CML-312SR	DTMA-20	6.653622857	56	4	0.750000566	0.074097413	0.200613017	7.225239375	56.36666667	4.922818792	1.68E-07	0.072579235
2010	2010_Early_Thailand_WW	Thailand	Early	Early	Early	Thailand_Early	2010_Early_WW_Thailand	2010_WW_Thailand	WW	t10ww	2	23	230	52	20	[CML312/CML444//[DTP2WC4H255-1-2-2-BB/LATA-F2-138-1-3-1-B]-1-3-2-3-B]-2-1-2-BB-B-B-B/CML-312SR	DTMA-20	6.920240762	55	3	0.750000566	0.074097413	0.200613017	7.225239375	56.36666667	4.922818792	1.68E-07	0.072579235
2011	2011_Early_Thailand_WW	Thailand	Early	Early	Early	Thailand_early	2011_Early_WW_Thailand	2011_WW_Thailand	WW	t11ww	1	14	136	52	20	[CML312/CML444//[DTP2WC4H255-1-2-2-BB/LATA-F2-138-1-3-1-B]-1-3-2-3-B]-2-1-2-BB-B-B-B/CML-312SR	DTMA-20	5.998933333	60	0	0.772801084	-0.108002697	0.06171739	6.345967229	58.58666667	0.65	0.924855386	0.802649071
2011	2011_Early_Thailand_WW	Thailand	Early	Early	Early	Thailand_early	2011_Early_WW_Thailand	2011_WW_Thailand	WW	t11ww	2	28	280	52	20	[CML312/CML444//[DTP2WC4H255-1-2-2-BB/LATA-F2-138-1-3-1-B]-1-3-2-3-B]-2-1-2-BB-B-B-B/CML-312SR	DTMA-20	6.157165714	60	1	0.772801084	-0.108002697	0.06171739	6.345967229	58.58666667	0.65	0.924855386	0.802649071
2010	2010_Early_Mexico_WW	Mexico	Early	Early	Early	Mexico_Early	2010_Early_WW_Mexico	2010_WW_Mexico	WW	m10ww	1	12	118	129	201	CML452=Ac8328BNC6-166-1-1-1-B*9-B-B-B/CML-312SR	DTMA-201	8.121142857	78	1	0.796036009	0.166874362	0.003747919	7.403343848	79.43333333	2.713333333	0.880141991	0.536586787
2010	2010_Early_Mexico_WW	Mexico	Early	Early	Early	Mexico_Early	2010_Early_WW_Mexico	2010_WW_Mexico	WW	m10ww	2	16	156	129	201	CML452=Ac8328BNC6-166-1-1-1-B*9-B-B-B/CML-312SR	DTMA-201	7.895314286	78	2	0.796036009	0.166874362	0.003747919	7.403343848	79.43333333	2.713333333	0.880141991	0.536586787
2010	2010_Early(1636)_Mexico_WW	Mexico	Early(1636)	Early	Early	Mexico_Early(1636)	2010_Early_WW+heat_Mexico	2010_WW+heat_Mexico	WW	m10wwl	1	3	25	129	201	CML452=Ac8328BNC6-166-1-1-1-B*9-B-B-B/CML-312SR	DTMA-201	9.091047619	72	2	0.880485615	-0.215498107	0.000169072	7.460816254	72.87333333	1.68	0.814529362	0.642321995
2010	2010_Early(1636)_Mexico_WW	Mexico	Early(1636)	Early	Early	Mexico_Early(1636)	2010_Early_WW+heat_Mexico	2010_WW+heat_Mexico	WW	m10wwl	2	19	188	129	201	CML452=Ac8328BNC6-166-1-1-1-B*9-B-B-B/CML-312SR	DTMA-201	9.416761905	71	3	0.880485615	-0.215498107	0.000169072	7.460816254	72.87333333	1.68	0.814529362	0.642321995
2011	2011_Early_Mexico_WW	Mexico	Early	Early	Early	Mexico_Early	2011_Early_WW_Mexico	2011_WW_Mexico	WW	m11ww	1	3	22	129	201	CML452=Ac8328BNC6-166-1-1-1-B*9-B-B-B/CML-312SR	DTMA-201	9.525333333	86	1	0.622697052	0.01243503	0.830164821	7.211536254	85.38	2.423333333	0.887845127	0.599333159
2011	2011_Early_Mexico_WW	Mexico	Early	Early	Early	Mexico_Early	2011_Early_WW_Mexico	2011_WW_Mexico	WW	m11ww	2	27	265	129	201	CML452=Ac8328BNC6-166-1-1-1-B*9-B-B-B/CML-312SR	DTMA-201	7.000685714	86	3	0.622697052	0.01243503	0.830164821	7.211536254	85.38	2.423333333	0.887845127	0.599333159
2011	2011_Early2_Mexico_WW	Mexico	Early2	Early	Early	Mexico_Early2	2011_Early_WW+heat_Mexico	2011_WW+heat_Mexico	WW	m11wwl	1	9	89	129	201	CML452=Ac8328BNC6-166-1-1-1-B*9-B-B-B/CML-312SR	DTMA-201	4.69607619	71	1	0.747075072	-0.196450968	0.000622014	6.320377143	68.25666667	1.916666667	0.871065937	0.684953973
2011	2011_Early2_Mexico_WW	Mexico	Early2	Early	Early	Mexico_Early2	2011_Early_WW+heat_Mexico	2011_WW+heat_Mexico	WW	m11wwl	2	30	300	129	201	CML452=Ac8328BNC6-166-1-1-1-B*9-B-B-B/CML-312SR	DTMA-201	8.546742857	68	2	0.747075072	-0.196450968	0.000622014	6.320377143	68.25666667	1.916666667	0.871065937	0.684953973
2010	2010_Early_Thailand_WW	Thailand	Early	Early	Early	Thailand_Early	2010_Early_WW_Thailand	2010_WW_Thailand	WW	t10ww	1	15	141	129	201	CML452=Ac8328BNC6-166-1-1-1-B*9-B-B-B/CML-312SR	DTMA-201	8.245851429	55	22	0.750000566	0.074097413	0.200613017	7.225239375	56.36666667	4.922818792	1.68E-07	0.072579235
2010	2010_Early_Thailand_WW	Thailand	Early	Early	Early	Thailand_Early	2010_Early_WW_Thailand	2010_WW_Thailand	WW	t10ww	2	26	259	129	201	CML452=Ac8328BNC6-166-1-1-1-B*9-B-B-B/CML-312SR	DTMA-201	8.011181714	57	6	0.750000566	0.074097413	0.200613017	7.225239375	56.36666667	4.922818792	1.68E-07	0.072579235
2011	2011_Early_Thailand_WW	Thailand	Early	Early	Early	Thailand_early	2011_Early_WW_Thailand	2011_WW_Thailand	WW	t11ww	1	11	103	129	201	CML452=Ac8328BNC6-166-1-1-1-B*9-B-B-B/CML-312SR	DTMA-201	6.897709714	58	0	0.772801084	-0.108002697	0.06171739	6.345967229	58.58666667	0.65	0.924855386	0.802649071
2011	2011_Early_Thailand_WW	Thailand	Early	Early	Early	Thailand_early	2011_Early_WW_Thailand	2011_WW_Thailand	WW	t11ww	2	29	284	129	201	CML452=Ac8328BNC6-166-1-1-1-B*9-B-B-B/CML-312SR	DTMA-201	6.618642286	59	0	0.772801084	-0.108002697	0.06171739	6.345967229	58.58666667	0.65	0.924855386	0.802649071
2010	2010_Early_Mexico_WW	Mexico	Early	Early	Early	Mexico_Early	2010_Early_WW_Mexico	2010_WW_Mexico	WW	m10ww	1	6	59	122	204	CL-04935=(PR8549xP23C2)-5-1-3-B*14-B-B-B-B-B-B/CML-312SR	DTMA-204	6.594773333	81	2	0.796036009	0.166874362	0.003747919	7.403343848	79.43333333	2.713333333	0.880141991	0.536586787
2010	2010_Early_Mexico_WW	Mexico	Early	Early	Early	Mexico_Early	2010_Early_WW_Mexico	2010_WW_Mexico	WW	m10ww	2	16	159	122	204	CL-04935=(PR8549xP23C2)-5-1-3-B*14-B-B-B-B-B-B/CML-312SR	DTMA-204	6.335649524	88	-7	0.796036009	0.166874362	0.003747919	7.403343848	79.43333333	2.713333333	0.880141991	0.536586787
2010	2010_Early(1636)_Mexico_WW	Mexico	Early(1636)	Early	Early	Mexico_Early(1636)	2010_Early_WW+heat_Mexico	2010_WW+heat_Mexico	WW	m10wwl	1	11	102	122	204	CL-04935=(PR8549xP23C2)-5-1-3-B*14-B-B-B-B-B-B/CML-312SR	DTMA-204	7.513142857	73	2	0.880485615	-0.215498107	0.000169072	7.460816254	72.87333333	1.68	0.814529362	0.642321995
2010	2010_Early(1636)_Mexico_WW	Mexico	Early(1636)	Early	Early	Mexico_Early(1636)	2010_Early_WW+heat_Mexico	2010_WW+heat_Mexico	WW	m10wwl	2	27	262	122	204	CL-04935=(PR8549xP23C2)-5-1-3-B*14-B-B-B-B-B-B/CML-312SR	DTMA-204	7.449447619	74	2	0.880485615	-0.215498107	0.000169072	7.460816254	72.87333333	1.68	0.814529362	0.642321995
2011	2011_Early_Mexico_WW	Mexico	Early	Early	Early	Mexico_Early	2011_Early_WW_Mexico	2011_WW_Mexico	WW	m11ww	1	9	89	122	204	CL-04935=(PR8549xP23C2)-5-1-3-B*14-B-B-B-B-B-B/CML-312SR	DTMA-204	7.301790476	85	3	0.622697052	0.01243503	0.830164821	7.211536254	85.38	2.423333333	0.887845127	0.599333159
2011	2011_Early_Mexico_WW	Mexico	Early	Early	Early	Mexico_Early	2011_Early_WW_Mexico	2011_WW_Mexico	WW	m11ww	2	16	157	122	204	CL-04935=(PR8549xP23C2)-5-1-3-B*14-B-B-B-B-B-B/CML-312SR	DTMA-204	7.324952381	84	1	0.622697052	0.01243503	0.830164821	7.211536254	85.38	2.423333333	0.887845127	0.599333159
2011	2011_Early2_Mexico_WW	Mexico	Early2	Early	Early	Mexico_Early2	2011_Early_WW+heat_Mexico	2011_WW+heat_Mexico	WW	m11wwl	1	9	85	122	204	CL-04935=(PR8549xP23C2)-5-1-3-B*14-B-B-B-B-B-B/CML-312SR	DTMA-204	6.282666667	67	2	0.747075072	-0.196450968	0.000622014	6.320377143	68.25666667	1.916666667	0.871065937	0.684953973
2011	2011_Early2_Mexico_WW	Mexico	Early2	Early	Early	Mexico_Early2	2011_Early_WW+heat_Mexico	2011_WW+heat_Mexico	WW	m11wwl	2	17	162	122	204	CL-04935=(PR8549xP23C2)-5-1-3-B*14-B-B-B-B-B-B/CML-312SR	DTMA-204	8.736380952	66	0	0.747075072	-0.196450968	0.000622014	6.320377143	68.25666667	1.916666667	0.871065937	0.684953973
2010	2010_Early_Thailand_WW	Thailand	Early	Early	Early	Thailand_Early	2010_Early_WW_Thailand	2010_WW_Thailand	WW	t10ww	1	11	109	122	204	CL-04935=(PR8549xP23C2)-5-1-3-B*14-B-B-B-B-B-B/CML-312SR	DTMA-204	6.588601905	55	4	0.750000566	0.074097413	0.200613017	7.225239375	56.36666667	4.922818792	1.68E-07	0.072579235
2010	2010_Early_Thailand_WW	Thailand	Early	Early	Early	Thailand_Early	2010_Early_WW_Thailand	2010_WW_Thailand	WW	t10ww	2	24	240	122	204	CL-04935=(PR8549xP23C2)-5-1-3-B*14-B-B-B-B-B-B/CML-312SR	DTMA-204	5.817161143	53	3	0.750000566	0.074097413	0.200613017	7.225239375	56.36666667	4.922818792	1.68E-07	0.072579235
2011	2011_Early_Thailand_WW	Thailand	Early	Early	Early	Thailand_early	2011_Early_WW_Thailand	2011_WW_Thailand	WW	t11ww	1	5	45	122	204	CL-04935=(PR8549xP23C2)-5-1-3-B*14-B-B-B-B-B-B/CML-312SR	DTMA-204	5.756028952	60	1	0.772801084	-0.108002697	0.06171739	6.345967229	58.58666667	0.65	0.924855386	0.802649071
2011	2011_Early_Thailand_WW	Thailand	Early	Early	Early	Thailand_early	2011_Early_WW_Thailand	2011_WW_Thailand	WW	t11ww	2	26	259	122	204	CL-04935=(PR8549xP23C2)-5-1-3-B*14-B-B-B-B-B-B/CML-312SR	DTMA-204	6.576911238	59	0	0.772801084	-0.108002697	0.06171739	6.345967229	58.58666667	0.65	0.924855386	0.802649071
2010	2010_Early_Mexico_WW	Mexico	Early	Early	Early	Mexico_Early	2010_Early_WW_Mexico	2010_WW_Mexico	WW	m10ww	1	15	148	134	206	CL-G1624=G16C23H173-1-2-B-3-2-B*7-B-B/CML-312SR	DTMA-206	7.733180952	76	2	0.796036009	0.166874362	0.003747919	7.403343848	79.43333333	2.713333333	0.880141991	0.536586787
2010	2010_Early_Mexico_WW	Mexico	Early	Early	Early	Mexico_Early	2010_Early_WW_Mexico	2010_WW_Mexico	WW	m10ww	2	24	232	134	206	CL-G1624=G16C23H173-1-2-B-3-2-B*7-B-B/CML-312SR	DTMA-206	8.540952381	76	1	0.796036009	0.166874362	0.003747919	7.403343848	79.43333333	2.713333333	0.880141991	0.536586787
2010	2010_Early(1636)_Mexico_WW	Mexico	Early(1636)	Early	Early	Mexico_Early(1636)	2010_Early_WW+heat_Mexico	2010_WW+heat_Mexico	WW	m10wwl	1	2	14	134	206	CL-G1624=G16C23H173-1-2-B-3-2-B*7-B-B/CML-312SR	DTMA-206	7.400228571	74	0	0.880485615	-0.215498107	0.000169072	7.460816254	72.87333333	1.68	0.814529362	0.642321995
2010	2010_Early(1636)_Mexico_WW	Mexico	Early(1636)	Early	Early	Mexico_Early(1636)	2010_Early_WW+heat_Mexico	2010_WW+heat_Mexico	WW	m10wwl	2	22	220	134	206	CL-G1624=G16C23H173-1-2-B-3-2-B*7-B-B/CML-312SR	DTMA-206	7.290209524	72	-1	0.880485615	-0.215498107	0.000169072	7.460816254	72.87333333	1.68	0.814529362	0.642321995
2011	2011_Early_Mexico_WW	Mexico	Early	Early	Early	Mexico_Early	2011_Early_WW_Mexico	2011_WW_Mexico	WW	m11ww	1	7	61	134	206	CL-G1624=G16C23H173-1-2-B-3-2-B*7-B-B/CML-312SR	DTMA-206	7.269942857	83	1	0.622697052	0.01243503	0.830164821	7.211536254	85.38	2.423333333	0.887845127	0.599333159
2011	2011_Early_Mexico_WW	Mexico	Early	Early	Early	Mexico_Early	2011_Early_WW_Mexico	2011_WW_Mexico	WW	m11ww	2	21	207	134	206	CL-G1624=G16C23H173-1-2-B-3-2-B*7-B-B/CML-312SR	DTMA-206	6.650361905	82	2	0.622697052	0.01243503	0.830164821	7.211536254	85.38	2.423333333	0.887845127	0.599333159
2011	2011_Early2_Mexico_WW	Mexico	Early2	Early	Early	Mexico_Early2	2011_Early_WW+heat_Mexico	2011_WW+heat_Mexico	WW	m11wwl	1	10	95	134	206	CL-G1624=G16C23H173-1-2-B-3-2-B*7-B-B/CML-312SR	DTMA-206	7.744761905	66	-1	0.747075072	-0.196450968	0.000622014	6.320377143	68.25666667	1.916666667	0.871065937	0.684953973
2011	2011_Early2_Mexico_WW	Mexico	Early2	Early	Early	Mexico_Early2	2011_Early_WW+heat_Mexico	2011_WW+heat_Mexico	WW	m11wwl	2	26	254	134	206	CL-G1624=G16C23H173-1-2-B-3-2-B*7-B-B/CML-312SR	DTMA-206	8.4512	65	1	0.747075072	-0.196450968	0.000622014	6.320377143	68.25666667	1.916666667	0.871065937	0.684953973
2010	2010_Early_Thailand_WW	Thailand	Early	Early	Early	Thailand_Early	2010_Early_WW_Thailand	2010_WW_Thailand	WW	t10ww	1	7	62	134	206	CL-G1624=G16C23H173-1-2-B-3-2-B*7-B-B/CML-312SR	DTMA-206	7.929371429	55	3	0.750000566	0.074097413	0.200613017	7.225239375	56.36666667	4.922818792	1.68E-07	0.072579235
2010	2010_Early_Thailand_WW	Thailand	Early	Early	Early	Thailand_Early	2010_Early_WW_Thailand	2010_WW_Thailand	WW	t10ww	2	24	233	134	206	CL-G1624=G16C23H173-1-2-B-3-2-B*7-B-B/CML-312SR	DTMA-206	8.64768	56	2	0.750000566	0.074097413	0.200613017	7.225239375	56.36666667	4.922818792	1.68E-07	0.072579235
2011	2011_Early_Thailand_WW	Thailand	Early	Early	Early	Thailand_early	2011_Early_WW_Thailand	2011_WW_Thailand	WW	t11ww	1	1	6	134	206	CL-G1624=G16C23H173-1-2-B-3-2-B*7-B-B/CML-312SR	DTMA-206	7.134016	55	1	0.772801084	-0.108002697	0.06171739	6.345967229	58.58666667	0.65	0.924855386	0.802649071
2011	2011_Early_Thailand_WW	Thailand	Early	Early	Early	Thailand_early	2011_Early_WW_Thailand	2011_WW_Thailand	WW	t11ww	2	28	272	134	206	CL-G1624=G16C23H173-1-2-B-3-2-B*7-B-B/CML-312SR	DTMA-206	6.36890819	57	0	0.772801084	-0.108002697	0.06171739	6.345967229	58.58666667	0.65	0.924855386	0.802649071
2010	2010_Early_Mexico_WW	Mexico	Early	Early	Early	Mexico_Early	2010_Early_WW_Mexico	2010_WW_Mexico	WW	m10ww	1	4	38	103	207	CL-G1628=G16BNSeqC0F118-1-1-4-2-B*4-B/CML-312SR	DTMA-207	7.623161905	78	4	0.796036009	0.166874362	0.003747919	7.403343848	79.43333333	2.713333333	0.880141991	0.536586787
2010	2010_Early_Mexico_WW	Mexico	Early	Early	Early	Mexico_Early	2010_Early_WW_Mexico	2010_WW_Mexico	WW	m10ww	2	25	247	103	207	CL-G1628=G16BNSeqC0F118-1-1-4-2-B*4-B/CML-312SR	DTMA-207	8.396190476	77	4	0.796036009	0.166874362	0.003747919	7.403343848	79.43333333	2.713333333	0.880141991	0.536586787
2010	2010_Early(1636)_Mexico_WW	Mexico	Early(1636)	Early	Early	Mexico_Early(1636)	2010_Early_WW+heat_Mexico	2010_WW+heat_Mexico	WW	m10wwl	1	11	101	103	207	CL-G1628=G16BNSeqC0F118-1-1-4-2-B*4-B/CML-312SR	DTMA-207	8.483047619	72	1	0.880485615	-0.215498107	0.000169072	7.460816254	72.87333333	1.68	0.814529362	0.642321995
2010	2010_Early(1636)_Mexico_WW	Mexico	Early(1636)	Early	Early	Mexico_Early(1636)	2010_Early_WW+heat_Mexico	2010_WW+heat_Mexico	WW	m10wwl	2	25	245	103	207	CL-G1628=G16BNSeqC0F118-1-1-4-2-B*4-B/CML-312SR	DTMA-207	7.935847619	73	1	0.880485615	-0.215498107	0.000169072	7.460816254	72.87333333	1.68	0.814529362	0.642321995
2011	2011_Early_Mexico_WW	Mexico	Early	Early	Early	Mexico_Early	2011_Early_WW_Mexico	2011_WW_Mexico	WW	m11ww	1	12	120	103	207	CL-G1628=G16BNSeqC0F118-1-1-4-2-B*4-B/CML-312SR	DTMA-207	8.768228571	83	2	0.622697052	0.01243503	0.830164821	7.211536254	85.38	2.423333333	0.887845127	0.599333159
2011	2011_Early_Mexico_WW	Mexico	Early	Early	Early	Mexico_Early	2011_Early_WW_Mexico	2011_WW_Mexico	WW	m11ww	2	18	179	103	207	CL-G1628=G16BNSeqC0F118-1-1-4-2-B*4-B/CML-312SR	DTMA-207	7.963352381	86	4	0.622697052	0.01243503	0.830164821	7.211536254	85.38	2.423333333	0.887845127	0.599333159
2011	2011_Early2_Mexico_WW	Mexico	Early2	Early	Early	Mexico_Early2	2011_Early_WW+heat_Mexico	2011_WW+heat_Mexico	WW	m11wwl	1	11	101	103	207	CL-G1628=G16BNSeqC0F118-1-1-4-2-B*4-B/CML-312SR	DTMA-207	4.044647619	67	4	0.747075072	-0.196450968	0.000622014	6.320377143	68.25666667	1.916666667	0.871065937	0.684953973
2011	2011_Early2_Mexico_WW	Mexico	Early2	Early	Early	Mexico_Early2	2011_Early_WW+heat_Mexico	2011_WW+heat_Mexico	WW	m11wwl	2	27	264	103	207	CL-G1628=G16BNSeqC0F118-1-1-4-2-B*4-B/CML-312SR	DTMA-207	4.263238095	67	4	0.747075072	-0.196450968	0.000622014	6.320377143	68.25666667	1.916666667	0.871065937	0.684953973
2010	2010_Early_Thailand_WW	Thailand	Early	Early	Early	Thailand_Early	2010_Early_WW_Thailand	2010_WW_Thailand	WW	t10ww	1	12	118	103	207	CL-G1628=G16BNSeqC0F118-1-1-4-2-B*4-B/CML-312SR	DTMA-207	6.292114286	55	3	0.750000566	0.074097413	0.200613017	7.225239375	56.36666667	4.922818792	1.68E-07	0.072579235
2010	2010_Early_Thailand_WW	Thailand	Early	Early	Early	Thailand_Early	2010_Early_WW_Thailand	2010_WW_Thailand	WW	t10ww	2	16	155	103	207	CL-G1628=G16BNSeqC0F118-1-1-4-2-B*4-B/CML-312SR	DTMA-207	7.570752	56	15	0.750000566	0.074097413	0.200613017	7.225239375	56.36666667	4.922818792	1.68E-07	0.072579235
2011	2011_Early_Thailand_WW	Thailand	Early	Early	Early	Thailand_early	2011_Early_WW_Thailand	2011_WW_Thailand	WW	t11ww	1	15	144	103	207	CL-G1628=G16BNSeqC0F118-1-1-4-2-B*4-B/CML-312SR	DTMA-207	6.519744	56	1	0.772801084	-0.108002697	0.06171739	6.345967229	58.58666667	0.65	0.924855386	0.802649071
2011	2011_Early_Thailand_WW	Thailand	Early	Early	Early	Thailand_early	2011_Early_WW_Thailand	2011_WW_Thailand	WW	t11ww	2	22	213	103	207	CL-G1628=G16BNSeqC0F118-1-1-4-2-B*4-B/CML-312SR	DTMA-207	6.54964419	57	2	0.772801084	-0.108002697	0.06171739	6.345967229	58.58666667	0.65	0.924855386	0.802649071
2010	2010_Early_Mexico_WW	Mexico	Early	Early	Early	Mexico_Early	2010_Early_WW_Mexico	2010_WW_Mexico	WW	m10ww	1	5	50	10	209	CL-P10201=P102C6S2(B)-34-2-BB-B-B/CML-312SR	DTMA-209	7.280365714	76	4	0.796036009	0.166874362	0.003747919	7.403343848	79.43333333	2.713333333	0.880141991	0.536586787
2010	2010_Early_Mexico_WW	Mexico	Early	Early	Early	Mexico_Early	2010_Early_WW_Mexico	2010_WW_Mexico	WW	m10ww	2	26	254	10	209	CL-P10201=P102C6S2(B)-34-2-BB-B-B/CML-312SR	DTMA-209	7.186270476	74	4	0.796036009	0.166874362	0.003747919	7.403343848	79.43333333	2.713333333	0.880141991	0.536586787
2010	2010_Early(1636)_Mexico_WW	Mexico	Early(1636)	Early	Early	Mexico_Early(1636)	2010_Early_WW+heat_Mexico	2010_WW+heat_Mexico	WW	m10wwl	1	15	143	10	209	CL-P10201=P102C6S2(B)-34-2-BB-B-B/CML-312SR	DTMA-209	7.026742857	70	1	0.880485615	-0.215498107	0.000169072	7.460816254	72.87333333	1.68	0.814529362	0.642321995
2010	2010_Early(1636)_Mexico_WW	Mexico	Early(1636)	Early	Early	Mexico_Early(1636)	2010_Early_WW+heat_Mexico	2010_WW+heat_Mexico	WW	m10wwl	2	29	290	10	209	CL-P10201=P102C6S2(B)-34-2-BB-B-B/CML-312SR	DTMA-209	5.356190476	70	2	0.880485615	-0.215498107	0.000169072	7.460816254	72.87333333	1.68	0.814529362	0.642321995
2011	2011_Early_Mexico_WW	Mexico	Early	Early	Early	Mexico_Early	2011_Early_WW_Mexico	2011_WW_Mexico	WW	m11ww	1	11	105	10	209	CL-P10201=P102C6S2(B)-34-2-BB-B-B/CML-312SR	DTMA-209	5.990247619	79	2	0.622697052	0.01243503	0.830164821	7.211536254	85.38	2.423333333	0.887845127	0.599333159
2011	2011_Early_Mexico_WW	Mexico	Early	Early	Early	Mexico_Early	2011_Early_WW_Mexico	2011_WW_Mexico	WW	m11ww	2	28	280	10	209	CL-P10201=P102C6S2(B)-34-2-BB-B-B/CML-312SR	DTMA-209	7.516038095	77	1	0.622697052	0.01243503	0.830164821	7.211536254	85.38	2.423333333	0.887845127	0.599333159
2011	2011_Early2_Mexico_WW	Mexico	Early2	Early	Early	Mexico_Early2	2011_Early_WW+heat_Mexico	2011_WW+heat_Mexico	WW	m11wwl	1	12	112	10	209	CL-P10201=P102C6S2(B)-34-2-BB-B-B/CML-312SR	DTMA-209	7.637638095	66	2	0.747075072	-0.196450968	0.000622014	6.320377143	68.25666667	1.916666667	0.871065937	0.684953973
2011	2011_Early2_Mexico_WW	Mexico	Early2	Early	Early	Mexico_Early2	2011_Early_WW+heat_Mexico	2011_WW+heat_Mexico	WW	m11wwl	2	18	172	10	209	CL-P10201=P102C6S2(B)-34-2-BB-B-B/CML-312SR	DTMA-209	6.806704762	65	3	0.747075072	-0.196450968	0.000622014	6.320377143	68.25666667	1.916666667	0.871065937	0.684953973
2010	2010_Early_Thailand_WW	Thailand	Early	Early	Early	Thailand_Early	2010_Early_WW_Thailand	2010_WW_Thailand	WW	t10ww	1	9	88	10	209	CL-P10201=P102C6S2(B)-34-2-BB-B-B/CML-312SR	DTMA-209	6.931017143	57	4	0.750000566	0.074097413	0.200613017	7.225239375	56.36666667	4.922818792	1.68E-07	0.072579235
2010	2010_Early_Thailand_WW	Thailand	Early	Early	Early	Thailand_Early	2010_Early_WW_Thailand	2010_WW_Thailand	WW	t10ww	2	26	255	10	209	CL-P10201=P102C6S2(B)-34-2-BB-B-B/CML-312SR	DTMA-209	8.48536381	59	2	0.750000566	0.074097413	0.200613017	7.225239375	56.36666667	4.922818792	1.68E-07	0.072579235
2011	2011_Early_Thailand_WW	Thailand	Early	Early	Early	Thailand_early	2011_Early_WW_Thailand	2011_WW_Thailand	WW	t11ww	1	10	91	10	209	CL-P10201=P102C6S2(B)-34-2-BB-B-B/CML-312SR	DTMA-209	6.206464	55	2	0.772801084	-0.108002697	0.06171739	6.345967229	58.58666667	0.65	0.924855386	0.802649071
2011	2011_Early_Thailand_WW	Thailand	Early	Early	Early	Thailand_early	2011_Early_WW_Thailand	2011_WW_Thailand	WW	t11ww	2	30	296	10	209	CL-P10201=P102C6S2(B)-34-2-BB-B-B/CML-312SR	DTMA-209	6.347264	57	2	0.772801084	-0.108002697	0.06171739	6.345967229	58.58666667	0.65	0.924855386	0.802649071
2010	2010_Early_Mexico_WW	Mexico	Early	Early	Early	Mexico_Early	2010_Early_WW_Mexico	2010_WW_Mexico	WW	m10ww	1	10	92	12	210	CL-G1829=G18C23-61-3-1-1-B*7-B-B/CML-312SR	DTMA-210	7.451329524	79	2	0.796036009	0.166874362	0.003747919	7.403343848	79.43333333	2.713333333	0.880141991	0.536586787
2010	2010_Early_Mexico_WW	Mexico	Early	Early	Early	Mexico_Early	2010_Early_WW_Mexico	2010_WW_Mexico	WW	m10ww	2	20	191	12	210	CL-G1829=G18C23-61-3-1-1-B*7-B-B/CML-312SR	DTMA-210	7.860571429	77	2	0.796036009	0.166874362	0.003747919	7.403343848	79.43333333	2.713333333	0.880141991	0.536586787
2011	2011_Early_Mexico_WW	Mexico	Early	Early	Early	Mexico_Early	2011_Early_WW_Mexico	2011_WW_Mexico	WW	m11ww	1	7	70	12	210	CL-G1829=G18C23-61-3-1-1-B*7-B-B/CML-312SR	DTMA-210	6.560609524	83	4	0.622697052	0.01243503	0.830164821	7.211536254	85.38	2.423333333	0.887845127	0.599333159
2011	2011_Early_Mexico_WW	Mexico	Early	Early	Early	Mexico_Early	2011_Early_WW_Mexico	2011_WW_Mexico	WW	m11ww	2	18	177	12	210	CL-G1829=G18C23-61-3-1-1-B*7-B-B/CML-312SR	DTMA-210	7.542095238	86	1	0.622697052	0.01243503	0.830164821	7.211536254	85.38	2.423333333	0.887845127	0.599333159
2011	2011_Early2_Mexico_WW	Mexico	Early2	Early	Early	Mexico_Early2	2011_Early_WW+heat_Mexico	2011_WW+heat_Mexico	WW	m11wwl	1	6	52	12	210	CL-G1829=G18C23-61-3-1-1-B*7-B-B/CML-312SR	DTMA-210	7.327847619	69	0	0.747075072	-0.196450968	0.000622014	6.320377143	68.25666667	1.916666667	0.871065937	0.684953973
2011	2011_Early2_Mexico_WW	Mexico	Early2	Early	Early	Mexico_Early2	2011_Early_WW+heat_Mexico	2011_WW+heat_Mexico	WW	m11wwl	2	28	276	12	210	CL-G1829=G18C23-61-3-1-1-B*7-B-B/CML-312SR	DTMA-210	6.401371429	67	3	0.747075072	-0.196450968	0.000622014	6.320377143	68.25666667	1.916666667	0.871065937	0.684953973
2010	2010_Early_Thailand_WW	Thailand	Early	Early	Early	Thailand_Early	2010_Early_WW_Thailand	2010_WW_Thailand	WW	t10ww	1	12	119	12	210	CL-G1829=G18C23-61-3-1-1-B*7-B-B/CML-312SR	DTMA-210	7.691605333	56	2	0.750000566	0.074097413	0.200613017	7.225239375	56.36666667	4.922818792	1.68E-07	0.072579235
2010	2010_Early_Thailand_WW	Thailand	Early	Early	Early	Thailand_Early	2010_Early_WW_Thailand	2010_WW_Thailand	WW	t10ww	2	24	237	12	210	CL-G1829=G18C23-61-3-1-1-B*7-B-B/CML-312SR	DTMA-210	7.168902095	56	2	0.750000566	0.074097413	0.200613017	7.225239375	56.36666667	4.922818792	1.68E-07	0.072579235
2011	2011_Early_Thailand_WW	Thailand	Early	Early	Early	Thailand_early	2011_Early_WW_Thailand	2011_WW_Thailand	WW	t11ww	1	13	121	12	210	CL-G1829=G18C23-61-3-1-1-B*7-B-B/CML-312SR	DTMA-210	7.630025143	56	0	0.772801084	-0.108002697	0.06171739	6.345967229	58.58666667	0.65	0.924855386	0.802649071
2011	2011_Early_Thailand_WW	Thailand	Early	Early	Early	Thailand_early	2011_Early_WW_Thailand	2011_WW_Thailand	WW	t11ww	2	19	187	12	210	CL-G1829=G18C23-61-3-1-1-B*7-B-B/CML-312SR	DTMA-210	6.934873905	56	0	0.772801084	-0.108002697	0.06171739	6.345967229	58.58666667	0.65	0.924855386	0.802649071
2010	2010_Early_Mexico_WW	Mexico	Early	Early	Early	Mexico_Early	2010_Early_WW_Mexico	2010_WW_Mexico	WW	m10ww	1	1	2	37	212	CL-G1839=G18SeqC3-17-1-1-2-2-B*5-B-B/CML-312SR	DTMA-212	6.268190476	77	4	0.796036009	0.166874362	0.003747919	7.403343848	79.43333333	2.713333333	0.880141991	0.536586787
2010	2010_Early_Mexico_WW	Mexico	Early	Early	Early	Mexico_Early	2010_Early_WW_Mexico	2010_WW_Mexico	WW	m10ww	2	25	241	37	212	CL-G1839=G18SeqC3-17-1-1-2-2-B*5-B-B/CML-312SR	DTMA-212	6.146590476	76	5	0.796036009	0.166874362	0.003747919	7.403343848	79.43333333	2.713333333	0.880141991	0.536586787
2010	2010_Early(1636)_Mexico_WW	Mexico	Early(1636)	Early	Early	Mexico_Early(1636)	2010_Early_WW+heat_Mexico	2010_WW+heat_Mexico	WW	m10wwl	1	13	129	37	212	CL-G1839=G18SeqC3-17-1-1-2-2-B*5-B-B/CML-312SR	DTMA-212	5.272228571	73	2	0.880485615	-0.215498107	0.000169072	7.460816254	72.87333333	1.68	0.814529362	0.642321995
2010	2010_Early(1636)_Mexico_WW	Mexico	Early(1636)	Early	Early	Mexico_Early(1636)	2010_Early_WW+heat_Mexico	2010_WW+heat_Mexico	WW	m10wwl	2	17	165	37	212	CL-G1839=G18SeqC3-17-1-1-2-2-B*5-B-B/CML-312SR	DTMA-212	4.9856	75	1	0.880485615	-0.215498107	0.000169072	7.460816254	72.87333333	1.68	0.814529362	0.642321995
2011	2011_Early_Mexico_WW	Mexico	Early	Early	Early	Mexico_Early	2011_Early_WW_Mexico	2011_WW_Mexico	WW	m11ww	1	2	16	37	212	CL-G1839=G18SeqC3-17-1-1-2-2-B*5-B-B/CML-312SR	DTMA-212	7.686857143	82	2	0.622697052	0.01243503	0.830164821	7.211536254	85.38	2.423333333	0.887845127	0.599333159
2011	2011_Early_Mexico_WW	Mexico	Early	Early	Early	Mexico_Early	2011_Early_WW_Mexico	2011_WW_Mexico	WW	m11ww	2	27	263	37	212	CL-G1839=G18SeqC3-17-1-1-2-2-B*5-B-B/CML-312SR	DTMA-212	5.622552381	81	4	0.622697052	0.01243503	0.830164821	7.211536254	85.38	2.423333333	0.887845127	0.599333159
2011	2011_Early2_Mexico_WW	Mexico	Early2	Early	Early	Mexico_Early2	2011_Early_WW+heat_Mexico	2011_WW+heat_Mexico	WW	m11wwl	1	2	18	37	212	CL-G1839=G18SeqC3-17-1-1-2-2-B*5-B-B/CML-312SR	DTMA-212	5.54727619	66	2	0.747075072	-0.196450968	0.000622014	6.320377143	68.25666667	1.916666667	0.871065937	0.684953973
2011	2011_Early2_Mexico_WW	Mexico	Early2	Early	Early	Mexico_Early2	2011_Early_WW+heat_Mexico	2011_WW+heat_Mexico	WW	m11wwl	2	22	214	37	212	CL-G1839=G18SeqC3-17-1-1-2-2-B*5-B-B/CML-312SR	DTMA-212	6.517180952	66	2	0.747075072	-0.196450968	0.000622014	6.320377143	68.25666667	1.916666667	0.871065937	0.684953973
2010	2010_Early_Thailand_WW	Thailand	Early	Early	Early	Thailand_Early	2010_Early_WW_Thailand	2010_WW_Thailand	WW	t10ww	1	14	138	37	212	CL-G1839=G18SeqC3-17-1-1-2-2-B*5-B-B/CML-312SR	DTMA-212	6.18158019	56	15	0.750000566	0.074097413	0.200613017	7.225239375	56.36666667	4.922818792	1.68E-07	0.072579235
2010	2010_Early_Thailand_WW	Thailand	Early	Early	Early	Thailand_Early	2010_Early_WW_Thailand	2010_WW_Thailand	WW	t10ww	2	29	281	37	212	CL-G1839=G18SeqC3-17-1-1-2-2-B*5-B-B/CML-312SR	DTMA-212	7.748022857	58	4	0.750000566	0.074097413	0.200613017	7.225239375	56.36666667	4.922818792	1.68E-07	0.072579235
2011	2011_Early_Thailand_WW	Thailand	Early	Early	Early	Thailand_early	2011_Early_WW_Thailand	2011_WW_Thailand	WW	t11ww	1	3	29	37	212	CL-G1839=G18SeqC3-17-1-1-2-2-B*5-B-B/CML-312SR	DTMA-212	5.235428571	59	1	0.772801084	-0.108002697	0.06171739	6.345967229	58.58666667	0.65	0.924855386	0.802649071
2011	2011_Early_Thailand_WW	Thailand	Early	Early	Early	Thailand_early	2011_Early_WW_Thailand	2011_WW_Thailand	WW	t11ww	2	21	203	37	212	CL-G1839=G18SeqC3-17-1-1-2-2-B*5-B-B/CML-312SR	DTMA-212	5.545074286	58	0	0.772801084	-0.108002697	0.06171739	6.345967229	58.58666667	0.65	0.924855386	0.802649071
2010	2010_Early_Mexico_WW	Mexico	Early	Early	Early	Mexico_Early	2010_Early_WW_Mexico	2010_WW_Mexico	WW	m10ww	1	10	94	4	213	CL-G1844=G18SeqC3F245-2-2-2-1-1-B*4-B-B/CML-312SR	DTMA-213	5.388038095	76	3	0.796036009	0.166874362	0.003747919	7.403343848	79.43333333	2.713333333	0.880141991	0.536586787
2010	2010_Early_Mexico_WW	Mexico	Early	Early	Early	Mexico_Early	2010_Early_WW_Mexico	2010_WW_Mexico	WW	m10ww	2	22	218	4	213	CL-G1844=G18SeqC3F245-2-2-2-1-1-B*4-B-B/CML-312SR	DTMA-213	6.496914286	75	4	0.796036009	0.166874362	0.003747919	7.403343848	79.43333333	2.713333333	0.880141991	0.536586787
2010	2010_Early(1636)_Mexico_WW	Mexico	Early(1636)	Early	Early	Mexico_Early(1636)	2010_Early_WW+heat_Mexico	2010_WW+heat_Mexico	WW	m10wwl	1	14	134	4	213	CL-G1844=G18SeqC3F245-2-2-2-1-1-B*4-B-B/CML-312SR	DTMA-213	7.064380952	71	1	0.880485615	-0.215498107	0.000169072	7.460816254	72.87333333	1.68	0.814529362	0.642321995
2010	2010_Early(1636)_Mexico_WW	Mexico	Early(1636)	Early	Early	Mexico_Early(1636)	2010_Early_WW+heat_Mexico	2010_WW+heat_Mexico	WW	m10wwl	2	18	180	4	213	CL-G1844=G18SeqC3F245-2-2-2-1-1-B*4-B-B/CML-312SR	DTMA-213	6.511390476	70	2	0.880485615	-0.215498107	0.000169072	7.460816254	72.87333333	1.68	0.814529362	0.642321995
2011	2011_Early_Mexico_WW	Mexico	Early	Early	Early	Mexico_Early	2011_Early_WW_Mexico	2011_WW_Mexico	WW	m11ww	1	5	43	4	213	CL-G1844=G18SeqC3F245-2-2-2-1-1-B*4-B-B/CML-312SR	DTMA-213	7.582628571	80	4	0.622697052	0.01243503	0.830164821	7.211536254	85.38	2.423333333	0.887845127	0.599333159
2011	2011_Early_Mexico_WW	Mexico	Early	Early	Early	Mexico_Early	2011_Early_WW_Mexico	2011_WW_Mexico	WW	m11ww	2	22	212	4	213	CL-G1844=G18SeqC3F245-2-2-2-1-1-B*4-B-B/CML-312SR	DTMA-213	6.496914286	80	3	0.622697052	0.01243503	0.830164821	7.211536254	85.38	2.423333333	0.887845127	0.599333159
2011	2011_Early2_Mexico_WW	Mexico	Early2	Early	Early	Mexico_Early2	2011_Early_WW+heat_Mexico	2011_WW+heat_Mexico	WW	m11wwl	1	5	46	4	213	CL-G1844=G18SeqC3F245-2-2-2-1-1-B*4-B-B/CML-312SR	DTMA-213	6.166857143	66	6	0.747075072	-0.196450968	0.000622014	6.320377143	68.25666667	1.916666667	0.871065937	0.684953973
2011	2011_Early2_Mexico_WW	Mexico	Early2	Early	Early	Mexico_Early2	2011_Early_WW+heat_Mexico	2011_WW+heat_Mexico	WW	m11wwl	2	29	281	4	213	CL-G1844=G18SeqC3F245-2-2-2-1-1-B*4-B-B/CML-312SR	DTMA-213	5.538590476	66	3	0.747075072	-0.196450968	0.000622014	6.320377143	68.25666667	1.916666667	0.871065937	0.684953973
2010	2010_Early_Thailand_WW	Thailand	Early	Early	Early	Thailand_Early	2010_Early_WW_Thailand	2010_WW_Thailand	WW	t10ww	1	15	146	4	213	CL-G1844=G18SeqC3F245-2-2-2-1-1-B*4-B-B/CML-312SR	DTMA-213	6.862293333	56	10	0.750000566	0.074097413	0.200613017	7.225239375	56.36666667	4.922818792	1.68E-07	0.072579235
2010	2010_Early_Thailand_WW	Thailand	Early	Early	Early	Thailand_Early	2010_Early_WW_Thailand	2010_WW_Thailand	WW	t10ww	2	25	247	4	213	CL-G1844=G18SeqC3F245-2-2-2-1-1-B*4-B-B/CML-312SR	DTMA-213	7.129645714	56	6	0.750000566	0.074097413	0.200613017	7.225239375	56.36666667	4.922818792	1.68E-07	0.072579235
2011	2011_Early_Thailand_WW	Thailand	Early	Early	Early	Thailand_early	2011_Early_WW_Thailand	2011_WW_Thailand	WW	t11ww	1	11	105	4	213	CL-G1844=G18SeqC3F245-2-2-2-1-1-B*4-B-B/CML-312SR	DTMA-213	6.926976	54	3	0.772801084	-0.108002697	0.06171739	6.345967229	58.58666667	0.65	0.924855386	0.802649071
2011	2011_Early_Thailand_WW	Thailand	Early	Early	Early	Thailand_early	2011_Early_WW_Thailand	2011_WW_Thailand	WW	t11ww	2	27	268	4	213	CL-G1844=G18SeqC3F245-2-2-2-1-1-B*4-B-B/CML-312SR	DTMA-213	5.957229714	54	2	0.772801084	-0.108002697	0.06171739	6.345967229	58.58666667	0.65	0.924855386	0.802649071
2010	2010_Early_Mexico_WW	Mexico	Early	Early	Early	Mexico_Early	2010_Early_WW_Mexico	2010_WW_Mexico	WW	m10ww	1	4	40	111	214	CML-423=G18C19MH100.-4-1-1-B*14/CML-312SR	DTMA-214	7.029638095	74	4	0.796036009	0.166874362	0.003747919	7.403343848	79.43333333	2.713333333	0.880141991	0.536586787
2010	2010_Early_Mexico_WW	Mexico	Early	Early	Early	Mexico_Early	2010_Early_WW_Mexico	2010_WW_Mexico	WW	m10ww	2	22	214	111	214	CML-423=G18C19MH100.-4-1-1-B*14/CML-312SR	DTMA-214	6.890666667	75	2	0.796036009	0.166874362	0.003747919	7.403343848	79.43333333	2.713333333	0.880141991	0.536586787
2010	2010_Early(1636)_Mexico_WW	Mexico	Early(1636)	Early	Early	Mexico_Early(1636)	2010_Early_WW+heat_Mexico	2010_WW+heat_Mexico	WW	m10wwl	1	4	40	111	214	CML-423=G18C19MH100.-4-1-1-B*14/CML-312SR	DTMA-214	7.119390476	69	3	0.880485615	-0.215498107	0.000169072	7.460816254	72.87333333	1.68	0.814529362	0.642321995
2010	2010_Early(1636)_Mexico_WW	Mexico	Early(1636)	Early	Early	Mexico_Early(1636)	2010_Early_WW+heat_Mexico	2010_WW+heat_Mexico	WW	m10wwl	2	24	235	111	214	CML-423=G18C19MH100.-4-1-1-B*14/CML-312SR	DTMA-214	7.886628571	70	3	0.880485615	-0.215498107	0.000169072	7.460816254	72.87333333	1.68	0.814529362	0.642321995
2011	2011_Early_Mexico_WW	Mexico	Early	Early	Early	Mexico_Early	2011_Early_WW_Mexico	2011_WW_Mexico	WW	m11ww	1	7	64	111	214	CML-423=G18C19MH100.-4-1-1-B*14/CML-312SR	DTMA-214	6.210285714	82	4	0.622697052	0.01243503	0.830164821	7.211536254	85.38	2.423333333	0.887845127	0.599333159
2011	2011_Early_Mexico_WW	Mexico	Early	Early	Early	Mexico_Early	2011_Early_WW_Mexico	2011_WW_Mexico	WW	m11ww	2	28	276	111	214	CML-423=G18C19MH100.-4-1-1-B*14/CML-312SR	DTMA-214	7.000685714	79	3	0.622697052	0.01243503	0.830164821	7.211536254	85.38	2.423333333	0.887845127	0.599333159
2011	2011_Early2_Mexico_WW	Mexico	Early2	Early	Early	Mexico_Early2	2011_Early_WW+heat_Mexico	2011_WW+heat_Mexico	WW	m11wwl	1	13	125	111	214	CML-423=G18C19MH100.-4-1-1-B*14/CML-312SR	DTMA-214	3.878171429	66	5	0.747075072	-0.196450968	0.000622014	6.320377143	68.25666667	1.916666667	0.871065937	0.684953973
2011	2011_Early2_Mexico_WW	Mexico	Early2	Early	Early	Mexico_Early2	2011_Early_WW+heat_Mexico	2011_WW+heat_Mexico	WW	m11wwl	2	23	226	111	214	CML-423=G18C19MH100.-4-1-1-B*14/CML-312SR	DTMA-214	4.953752381	66	5	0.747075072	-0.196450968	0.000622014	6.320377143	68.25666667	1.916666667	0.871065937	0.684953973
2010	2010_Early_Thailand_WW	Thailand	Early	Early	Early	Thailand_Early	2010_Early_WW_Thailand	2010_WW_Thailand	WW	t10ww	1	13	127	111	214	CML-423=G18C19MH100.-4-1-1-B*14/CML-312SR	DTMA-214	6.162255238	59	0	0.750000566	0.074097413	0.200613017	7.225239375	56.36666667	4.922818792	1.68E-07	0.072579235
2010	2010_Early_Thailand_WW	Thailand	Early	Early	Early	Thailand_Early	2010_Early_WW_Thailand	2010_WW_Thailand	WW	t10ww	2	25	241	111	214	CML-423=G18C19MH100.-4-1-1-B*14/CML-312SR	DTMA-214	6.097276952	54	2	0.750000566	0.074097413	0.200613017	7.225239375	56.36666667	4.922818792	1.68E-07	0.072579235
2011	2011_Early_Thailand_WW	Thailand	Early	Early	Early	Thailand_early	2011_Early_WW_Thailand	2011_WW_Thailand	WW	t11ww	1	9	90	111	214	CML-423=G18C19MH100.-4-1-1-B*14/CML-312SR	DTMA-214	6.36992	54	3	0.772801084	-0.108002697	0.06171739	6.345967229	58.58666667	0.65	0.924855386	0.802649071
2011	2011_Early_Thailand_WW	Thailand	Early	Early	Early	Thailand_early	2011_Early_WW_Thailand	2011_WW_Thailand	WW	t11ww	2	16	156	111	214	CML-423=G18C19MH100.-4-1-1-B*14/CML-312SR	DTMA-214	5.704612571	54	3	0.772801084	-0.108002697	0.06171739	6.345967229	58.58666667	0.65	0.924855386	0.802649071
2010	2010_Early_Mexico_WW	Mexico	Early	Early	Early	Mexico_Early	2010_Early_WW_Mexico	2010_WW_Mexico	WW	m10ww	1	15	145	99	217	DTPWC9-F24-4-3-1-B-B-B-B-B/CML-312SR	DTMA-217	8.433828571	78	0	0.796036009	0.166874362	0.003747919	7.403343848	79.43333333	2.713333333	0.880141991	0.536586787
2010	2010_Early_Mexico_WW	Mexico	Early	Early	Early	Mexico_Early	2010_Early_WW_Mexico	2010_WW_Mexico	WW	m10ww	2	22	219	99	217	DTPWC9-F24-4-3-1-B-B-B-B-B/CML-312SR	DTMA-217	8.55832381	79	1	0.796036009	0.166874362	0.003747919	7.403343848	79.43333333	2.713333333	0.880141991	0.536586787
2010	2010_Early(1636)_Mexico_WW	Mexico	Early(1636)	Early	Early	Mexico_Early(1636)	2010_Early_WW+heat_Mexico	2010_WW+heat_Mexico	WW	m10wwl	1	4	33	99	217	DTPWC9-F24-4-3-1-B-B-B-B-B/CML-312SR	DTMA-217	7.385752381	72	-1	0.880485615	-0.215498107	0.000169072	7.460816254	72.87333333	1.68	0.814529362	0.642321995
2010	2010_Early(1636)_Mexico_WW	Mexico	Early(1636)	Early	Early	Mexico_Early(1636)	2010_Early_WW+heat_Mexico	2010_WW+heat_Mexico	WW	m10wwl	2	22	213	99	217	DTPWC9-F24-4-3-1-B-B-B-B-B/CML-312SR	DTMA-217	8.552533333	70	0	0.880485615	-0.215498107	0.000169072	7.460816254	72.87333333	1.68	0.814529362	0.642321995
2011	2011_Early_Mexico_WW	Mexico	Early	Early	Early	Mexico_Early	2011_Early_WW_Mexico	2011_WW_Mexico	WW	m11ww	1	6	60	99	217	DTPWC9-F24-4-3-1-B-B-B-B-B/CML-312SR	DTMA-217	8.280380952	85	1	0.622697052	0.01243503	0.830164821	7.211536254	85.38	2.423333333	0.887845127	0.599333159
2011	2011_Early_Mexico_WW	Mexico	Early	Early	Early	Mexico_Early	2011_Early_WW_Mexico	2011_WW_Mexico	WW	m11ww	2	19	183	99	217	DTPWC9-F24-4-3-1-B-B-B-B-B/CML-312SR	DTMA-217	7.365485714	84	2	0.622697052	0.01243503	0.830164821	7.211536254	85.38	2.423333333	0.887845127	0.599333159
2011	2011_Early2_Mexico_WW	Mexico	Early2	Early	Early	Mexico_Early2	2011_Early_WW+heat_Mexico	2011_WW+heat_Mexico	WW	m11wwl	1	5	47	99	217	DTPWC9-F24-4-3-1-B-B-B-B-B/CML-312SR	DTMA-217	9.344380952	67	-1	0.747075072	-0.196450968	0.000622014	6.320377143	68.25666667	1.916666667	0.871065937	0.684953973
2011	2011_Early2_Mexico_WW	Mexico	Early2	Early	Early	Mexico_Early2	2011_Early_WW+heat_Mexico	2011_WW+heat_Mexico	WW	m11wwl	2	24	238	99	217	DTPWC9-F24-4-3-1-B-B-B-B-B/CML-312SR	DTMA-217	8.28327619	65	1	0.747075072	-0.196450968	0.000622014	6.320377143	68.25666667	1.916666667	0.871065937	0.684953973
2010	2010_Early_Thailand_WW	Thailand	Early	Early	Early	Thailand_Early	2010_Early_WW_Thailand	2010_WW_Thailand	WW	t10ww	1	2	15	99	217	DTPWC9-F24-4-3-1-B-B-B-B-B/CML-312SR	DTMA-217	7.631619048	56	3	0.750000566	0.074097413	0.200613017	7.225239375	56.36666667	4.922818792	1.68E-07	0.072579235
2010	2010_Early_Thailand_WW	Thailand	Early	Early	Early	Thailand_Early	2010_Early_WW_Thailand	2010_WW_Thailand	WW	t10ww	2	26	256	99	217	DTPWC9-F24-4-3-1-B-B-B-B-B/CML-312SR	DTMA-217	7.566351238	57	6	0.750000566	0.074097413	0.200613017	7.225239375	56.36666667	4.922818792	1.68E-07	0.072579235
2011	2011_Early_Thailand_WW	Thailand	Early	Early	Early	Thailand_early	2011_Early_WW_Thailand	2011_WW_Thailand	WW	t11ww	1	4	32	99	217	DTPWC9-F24-4-3-1-B-B-B-B-B/CML-312SR	DTMA-217	6.344722286	59	-1	0.772801084	-0.108002697	0.06171739	6.345967229	58.58666667	0.65	0.924855386	0.802649071
2011	2011_Early_Thailand_WW	Thailand	Early	Early	Early	Thailand_early	2011_Early_WW_Thailand	2011_WW_Thailand	WW	t11ww	2	30	299	99	217	DTPWC9-F24-4-3-1-B-B-B-B-B/CML-312SR	DTMA-217	6.241694476	59	-1	0.772801084	-0.108002697	0.06171739	6.345967229	58.58666667	0.65	0.924855386	0.802649071
2010	2010_Early_Mexico_WW	Mexico	Early	Early	Early	Mexico_Early	2010_Early_WW_Mexico	2010_WW_Mexico	WW	m10ww	1	8	78	11	218	DTPWC9-F115-1-4-1-1-B-B-B-B-B/CML-312SR	DTMA-218	7.765028571	78	3	0.796036009	0.166874362	0.003747919	7.403343848	79.43333333	2.713333333	0.880141991	0.536586787
2010	2010_Early_Mexico_WW	Mexico	Early	Early	Early	Mexico_Early	2010_Early_WW_Mexico	2010_WW_Mexico	WW	m10ww	2	26	256	11	218	DTPWC9-F115-1-4-1-1-B-B-B-B-B/CML-312SR	DTMA-218	7.565257143	79	3	0.796036009	0.166874362	0.003747919	7.403343848	79.43333333	2.713333333	0.880141991	0.536586787
2010	2010_Early(1636)_Mexico_WW	Mexico	Early(1636)	Early	Early	Mexico_Early(1636)	2010_Early_WW+heat_Mexico	2010_WW+heat_Mexico	WW	m10wwl	1	15	150	11	218	DTPWC9-F115-1-4-1-1-B-B-B-B-B/CML-312SR	DTMA-218	9.076571429	70	1	0.880485615	-0.215498107	0.000169072	7.460816254	72.87333333	1.68	0.814529362	0.642321995
2010	2010_Early(1636)_Mexico_WW	Mexico	Early(1636)	Early	Early	Mexico_Early(1636)	2010_Early_WW+heat_Mexico	2010_WW+heat_Mexico	WW	m10wwl	2	17	166	11	218	DTPWC9-F115-1-4-1-1-B-B-B-B-B/CML-312SR	DTMA-218	9.221333333	74	1	0.880485615	-0.215498107	0.000169072	7.460816254	72.87333333	1.68	0.814529362	0.642321995
2011	2011_Early_Mexico_WW	Mexico	Early	Early	Early	Mexico_Early	2011_Early_WW_Mexico	2011_WW_Mexico	WW	m11ww	1	6	55	11	218	DTPWC9-F115-1-4-1-1-B-B-B-B-B/CML-312SR	DTMA-218	8.384609524	84	4	0.622697052	0.01243503	0.830164821	7.211536254	85.38	2.423333333	0.887845127	0.599333159
2011	2011_Early_Mexico_WW	Mexico	Early	Early	Early	Mexico_Early	2011_Early_WW_Mexico	2011_WW_Mexico	WW	m11ww	2	26	258	11	218	DTPWC9-F115-1-4-1-1-B-B-B-B-B/CML-312SR	DTMA-218	6.887771429	82	4	0.622697052	0.01243503	0.830164821	7.211536254	85.38	2.423333333	0.887845127	0.599333159
2011	2011_Early2_Mexico_WW	Mexico	Early2	Early	Early	Mexico_Early2	2011_Early_WW+heat_Mexico	2011_WW+heat_Mexico	WW	m11wwl	1	3	28	11	218	DTPWC9-F115-1-4-1-1-B-B-B-B-B/CML-312SR	DTMA-218	6.33767619	68	2	0.747075072	-0.196450968	0.000622014	6.320377143	68.25666667	1.916666667	0.871065937	0.684953973
2011	2011_Early2_Mexico_WW	Mexico	Early2	Early	Early	Mexico_Early2	2011_Early_WW+heat_Mexico	2011_WW+heat_Mexico	WW	m11wwl	2	22	218	11	218	DTPWC9-F115-1-4-1-1-B-B-B-B-B/CML-312SR	DTMA-218	7.278628571	68	3	0.747075072	-0.196450968	0.000622014	6.320377143	68.25666667	1.916666667	0.871065937	0.684953973
2010	2010_Early_Thailand_WW	Thailand	Early	Early	Early	Thailand_Early	2010_Early_WW_Thailand	2010_WW_Thailand	WW	t10ww	1	13	122	11	218	DTPWC9-F115-1-4-1-1-B-B-B-B-B/CML-312SR	DTMA-218	7.111238095	57	2	0.750000566	0.074097413	0.200613017	7.225239375	56.36666667	4.922818792	1.68E-07	0.072579235
2010	2010_Early_Thailand_WW	Thailand	Early	Early	Early	Thailand_Early	2010_Early_WW_Thailand	2010_WW_Thailand	WW	t10ww	2	16	152	11	218	DTPWC9-F115-1-4-1-1-B-B-B-B-B/CML-312SR	DTMA-218	7.539712	59	15	0.750000566	0.074097413	0.200613017	7.225239375	56.36666667	4.922818792	1.68E-07	0.072579235
2011	2011_Early_Thailand_WW	Thailand	Early	Early	Early	Thailand_early	2011_Early_WW_Thailand	2011_WW_Thailand	WW	t11ww	1	5	48	11	218	DTPWC9-F115-1-4-1-1-B-B-B-B-B/CML-312SR	DTMA-218	5.197330286	61	0	0.772801084	-0.108002697	0.06171739	6.345967229	58.58666667	0.65	0.924855386	0.802649071
2011	2011_Early_Thailand_WW	Thailand	Early	Early	Early	Thailand_early	2011_Early_WW_Thailand	2011_WW_Thailand	WW	t11ww	2	23	224	11	218	DTPWC9-F115-1-4-1-1-B-B-B-B-B/CML-312SR	DTMA-218	6.002334476	59	2	0.772801084	-0.108002697	0.06171739	6.345967229	58.58666667	0.65	0.924855386	0.802649071
2010	2010_Early_Mexico_WW	Mexico	Early	Early	Early	Mexico_Early	2010_Early_WW_Mexico	2010_WW_Mexico	WW	m10ww	1	4	37	54	219	DTPWC9-F73-2-1-1-1-B-B-B-B-B/CML-312SR	DTMA-219	7.296	79	2	0.796036009	0.166874362	0.003747919	7.403343848	79.43333333	2.713333333	0.880141991	0.536586787
2010	2010_Early_Mexico_WW	Mexico	Early	Early	Early	Mexico_Early	2010_Early_WW_Mexico	2010_WW_Mexico	WW	m10ww	2	28	276	54	219	DTPWC9-F73-2-1-1-1-B-B-B-B-B/CML-312SR	DTMA-219	7.365485714	77	2	0.796036009	0.166874362	0.003747919	7.403343848	79.43333333	2.713333333	0.880141991	0.536586787
2010	2010_Early(1636)_Mexico_WW	Mexico	Early(1636)	Early	Early	Mexico_Early(1636)	2010_Early_WW+heat_Mexico	2010_WW+heat_Mexico	WW	m10wwl	1	1	10	54	219	DTPWC9-F73-2-1-1-1-B-B-B-B-B/CML-312SR	DTMA-219	8.613333333	73	0	0.880485615	-0.215498107	0.000169072	7.460816254	72.87333333	1.68	0.814529362	0.642321995
2010	2010_Early(1636)_Mexico_WW	Mexico	Early(1636)	Early	Early	Mexico_Early(1636)	2010_Early_WW+heat_Mexico	2010_WW+heat_Mexico	WW	m10wwl	2	26	255	54	219	DTPWC9-F73-2-1-1-1-B-B-B-B-B/CML-312SR	DTMA-219	6.61272381	71	2	0.880485615	-0.215498107	0.000169072	7.460816254	72.87333333	1.68	0.814529362	0.642321995
2011	2011_Early_Mexico_WW	Mexico	Early	Early	Early	Mexico_Early	2011_Early_WW_Mexico	2011_WW_Mexico	WW	m11ww	1	5	44	54	219	DTPWC9-F73-2-1-1-1-B-B-B-B-B/CML-312SR	DTMA-219	8.306438095	85	1	0.622697052	0.01243503	0.830164821	7.211536254	85.38	2.423333333	0.887845127	0.599333159
2011	2011_Early_Mexico_WW	Mexico	Early	Early	Early	Mexico_Early	2011_Early_WW_Mexico	2011_WW_Mexico	WW	m11ww	2	24	239	54	219	DTPWC9-F73-2-1-1-1-B-B-B-B-B/CML-312SR	DTMA-219	8.430933333	84	0	0.622697052	0.01243503	0.830164821	7.211536254	85.38	2.423333333	0.887845127	0.599333159
2011	2011_Early2_Mexico_WW	Mexico	Early2	Early	Early	Mexico_Early2	2011_Early_WW+heat_Mexico	2011_WW+heat_Mexico	WW	m11wwl	1	2	20	54	219	DTPWC9-F73-2-1-1-1-B-B-B-B-B/CML-312SR	DTMA-219	7.061485714	67	0	0.747075072	-0.196450968	0.000622014	6.320377143	68.25666667	1.916666667	0.871065937	0.684953973
2011	2011_Early2_Mexico_WW	Mexico	Early2	Early	Early	Mexico_Early2	2011_Early_WW+heat_Mexico	2011_WW+heat_Mexico	WW	m11wwl	2	21	204	54	219	DTPWC9-F73-2-1-1-1-B-B-B-B-B/CML-312SR	DTMA-219	7.032533333	67	-1	0.747075072	-0.196450968	0.000622014	6.320377143	68.25666667	1.916666667	0.871065937	0.684953973
2010	2010_Early_Thailand_WW	Thailand	Early	Early	Early	Thailand_Early	2010_Early_WW_Thailand	2010_WW_Thailand	WW	t10ww	1	10	96	54	219	DTPWC9-F73-2-1-1-1-B-B-B-B-B/CML-312SR	DTMA-219	6.903789714	57	3	0.750000566	0.074097413	0.200613017	7.225239375	56.36666667	4.922818792	1.68E-07	0.072579235
2010	2010_Early_Thailand_WW	Thailand	Early	Early	Early	Thailand_Early	2010_Early_WW_Thailand	2010_WW_Thailand	WW	t10ww	2	25	246	54	219	DTPWC9-F73-2-1-1-1-B-B-B-B-B/CML-312SR	DTMA-219	7.417478095	55	3	0.750000566	0.074097413	0.200613017	7.225239375	56.36666667	4.922818792	1.68E-07	0.072579235
2011	2011_Early_Thailand_WW	Thailand	Early	Early	Early	Thailand_early	2011_Early_WW_Thailand	2011_WW_Thailand	WW	t11ww	1	14	140	54	219	DTPWC9-F73-2-1-1-1-B-B-B-B-B/CML-312SR	DTMA-219	7.004397714	57	0	0.772801084	-0.108002697	0.06171739	6.345967229	58.58666667	0.65	0.924855386	0.802649071
2011	2011_Early_Thailand_WW	Thailand	Early	Early	Early	Thailand_early	2011_Early_WW_Thailand	2011_WW_Thailand	WW	t11ww	2	27	262	54	219	DTPWC9-F73-2-1-1-1-B-B-B-B-B/CML-312SR	DTMA-219	6.296521143	57	0	0.772801084	-0.108002697	0.06171739	6.345967229	58.58666667	0.65	0.924855386	0.802649071
2010	2010_Early_Mexico_WW	Mexico	Early	Early	Early	Mexico_Early	2010_Early_WW_Mexico	2010_WW_Mexico	WW	m10ww	1	7	70	90	22	P501SRc0-F2-47-3-2-1-B-B/CML-312SR	DTMA-22	6.371260952	82	6	0.796036009	0.166874362	0.003747919	7.403343848	79.43333333	2.713333333	0.880141991	0.536586787
2010	2010_Early_Mexico_WW	Mexico	Early	Early	Early	Mexico_Early	2010_Early_WW_Mexico	2010_WW_Mexico	WW	m10ww	2	16	153	90	22	P501SRc0-F2-47-3-2-1-B-B/CML-312SR	DTMA-22	6.97448381	82	4	0.796036009	0.166874362	0.003747919	7.403343848	79.43333333	2.713333333	0.880141991	0.536586787
2010	2010_Early(1636)_Mexico_WW	Mexico	Early(1636)	Early	Early	Mexico_Early(1636)	2010_Early_WW+heat_Mexico	2010_WW+heat_Mexico	WW	m10wwl	1	9	82	90	22	P501SRc0-F2-47-3-2-1-B-B/CML-312SR	DTMA-22	4.571580952	77	4	0.880485615	-0.215498107	0.000169072	7.460816254	72.87333333	1.68	0.814529362	0.642321995
2010	2010_Early(1636)_Mexico_WW	Mexico	Early(1636)	Early	Early	Mexico_Early(1636)	2010_Early_WW+heat_Mexico	2010_WW+heat_Mexico	WW	m10wwl	2	30	298	90	22	P501SRc0-F2-47-3-2-1-B-B/CML-312SR	DTMA-22	3.529295238	77	6	0.880485615	-0.215498107	0.000169072	7.460816254	72.87333333	1.68	0.814529362	0.642321995
2011	2011_Early_Mexico_WW	Mexico	Early	Early	Early	Mexico_Early	2011_Early_WW_Mexico	2011_WW_Mexico	WW	m11ww	1	14	133	90	22	P501SRc0-F2-47-3-2-1-B-B/CML-312SR	DTMA-22	6.547580952	89	3	0.622697052	0.01243503	0.830164821	7.211536254	85.38	2.423333333	0.887845127	0.599333159
2011	2011_Early_Mexico_WW	Mexico	Early	Early	Early	Mexico_Early	2011_Early_WW_Mexico	2011_WW_Mexico	WW	m11ww	2	23	227	90	22	P501SRc0-F2-47-3-2-1-B-B/CML-312SR	DTMA-22	4.649752381	90	4	0.622697052	0.01243503	0.830164821	7.211536254	85.38	2.423333333	0.887845127	0.599333159
2011	2011_Early2_Mexico_WW	Mexico	Early2	Early	Early	Mexico_Early2	2011_Early_WW+heat_Mexico	2011_WW+heat_Mexico	WW	m11wwl	1	6	59	90	22	P501SRc0-F2-47-3-2-1-B-B/CML-312SR	DTMA-22	5.014552381	72	2	0.747075072	-0.196450968	0.000622014	6.320377143	68.25666667	1.916666667	0.871065937	0.684953973
2011	2011_Early2_Mexico_WW	Mexico	Early2	Early	Early	Mexico_Early2	2011_Early_WW+heat_Mexico	2011_WW+heat_Mexico	WW	m11wwl	2	16	158	90	22	P501SRc0-F2-47-3-2-1-B-B/CML-312SR	DTMA-22	3.682742857	69	3	0.747075072	-0.196450968	0.000622014	6.320377143	68.25666667	1.916666667	0.871065937	0.684953973
2010	2010_Early_Thailand_WW	Thailand	Early	Early	Early	Thailand_Early	2010_Early_WW_Thailand	2010_WW_Thailand	WW	t10ww	1	1	5	90	22	P501SRc0-F2-47-3-2-1-B-B/CML-312SR	DTMA-22	6.436324571	59	6	0.750000566	0.074097413	0.200613017	7.225239375	56.36666667	4.922818792	1.68E-07	0.072579235
2010	2010_Early_Thailand_WW	Thailand	Early	Early	Early	Thailand_Early	2010_Early_WW_Thailand	2010_WW_Thailand	WW	t10ww	2	23	221	90	22	P501SRc0-F2-47-3-2-1-B-B/CML-312SR	DTMA-22	7.948818286	57	17	0.750000566	0.074097413	0.200613017	7.225239375	56.36666667	4.922818792	1.68E-07	0.072579235
2011	2011_Early_Thailand_WW	Thailand	Early	Early	Early	Thailand_early	2011_Early_WW_Thailand	2011_WW_Thailand	WW	t11ww	1	5	43	90	22	P501SRc0-F2-47-3-2-1-B-B/CML-312SR	DTMA-22	6.37518781	62	2	0.772801084	-0.108002697	0.06171739	6.345967229	58.58666667	0.65	0.924855386	0.802649071
2011	2011_Early_Thailand_WW	Thailand	Early	Early	Early	Thailand_early	2011_Early_WW_Thailand	2011_WW_Thailand	WW	t11ww	2	20	196	90	22	P501SRc0-F2-47-3-2-1-B-B/CML-312SR	DTMA-22	5.878272	61	1	0.772801084	-0.108002697	0.06171739	6.345967229	58.58666667	0.65	0.924855386	0.802649071
2010	2010_Early_Mexico_WW	Mexico	Early	Early	Early	Mexico_Early	2010_Early_WW_Mexico	2010_WW_Mexico	WW	m10ww	1	3	26	73	220	DTPWC9-F2-3-1-1-1-B-B-B-B-B/CML-312SR	DTMA-220	6.561333333	81	4	0.796036009	0.166874362	0.003747919	7.403343848	79.43333333	2.713333333	0.880141991	0.536586787
2010	2010_Early_Mexico_WW	Mexico	Early	Early	Early	Mexico_Early	2010_Early_WW_Mexico	2010_WW_Mexico	WW	m10ww	2	27	266	73	220	DTPWC9-F2-3-1-1-1-B-B-B-B-B/CML-312SR	DTMA-220	7.238095238	80	3	0.796036009	0.166874362	0.003747919	7.403343848	79.43333333	2.713333333	0.880141991	0.536586787
2010	2010_Early(1636)_Mexico_WW	Mexico	Early(1636)	Early	Early	Mexico_Early(1636)	2010_Early_WW+heat_Mexico	2010_WW+heat_Mexico	WW	m10wwl	1	1	7	73	220	DTPWC9-F2-3-1-1-1-B-B-B-B-B/CML-312SR	DTMA-220	7.623161905	71	3	0.880485615	-0.215498107	0.000169072	7.460816254	72.87333333	1.68	0.814529362	0.642321995
2010	2010_Early(1636)_Mexico_WW	Mexico	Early(1636)	Early	Early	Mexico_Early(1636)	2010_Early_WW+heat_Mexico	2010_WW+heat_Mexico	WW	m10wwl	2	21	207	73	220	DTPWC9-F2-3-1-1-1-B-B-B-B-B/CML-312SR	DTMA-220	9.062095238	71	3	0.880485615	-0.215498107	0.000169072	7.460816254	72.87333333	1.68	0.814529362	0.642321995
2011	2011_Early_Mexico_WW	Mexico	Early	Early	Early	Mexico_Early	2011_Early_WW_Mexico	2011_WW_Mexico	WW	m11ww	1	15	148	73	220	DTPWC9-F2-3-1-1-1-B-B-B-B-B/CML-312SR	DTMA-220	8.118247619	88	3	0.622697052	0.01243503	0.830164821	7.211536254	85.38	2.423333333	0.887845127	0.599333159
2011	2011_Early_Mexico_WW	Mexico	Early	Early	Early	Mexico_Early	2011_Early_WW_Mexico	2011_WW_Mexico	WW	m11ww	2	16	155	73	220	DTPWC9-F2-3-1-1-1-B-B-B-B-B/CML-312SR	DTMA-220	7.653561905	87	2	0.622697052	0.01243503	0.830164821	7.211536254	85.38	2.423333333	0.887845127	0.599333159
2011	2011_Early2_Mexico_WW	Mexico	Early2	Early	Early	Mexico_Early2	2011_Early_WW+heat_Mexico	2011_WW+heat_Mexico	WW	m11wwl	1	4	35	73	220	DTPWC9-F2-3-1-1-1-B-B-B-B-B/CML-312SR	DTMA-220	5.4112	69	2	0.747075072	-0.196450968	0.000622014	6.320377143	68.25666667	1.916666667	0.871065937	0.684953973
2011	2011_Early2_Mexico_WW	Mexico	Early2	Early	Early	Mexico_Early2	2011_Early_WW+heat_Mexico	2011_WW+heat_Mexico	WW	m11wwl	2	18	171	73	220	DTPWC9-F2-3-1-1-1-B-B-B-B-B/CML-312SR	DTMA-220	5.570438095	69	2	0.747075072	-0.196450968	0.000622014	6.320377143	68.25666667	1.916666667	0.871065937	0.684953973
2010	2010_Early_Thailand_WW	Thailand	Early	Early	Early	Thailand_Early	2010_Early_WW_Thailand	2010_WW_Thailand	WW	t10ww	1	8	75	73	220	DTPWC9-F2-3-1-1-1-B-B-B-B-B/CML-312SR	DTMA-220	7.404053333	55	3	0.750000566	0.074097413	0.200613017	7.225239375	56.36666667	4.922818792	1.68E-07	0.072579235
2010	2010_Early_Thailand_WW	Thailand	Early	Early	Early	Thailand_Early	2010_Early_WW_Thailand	2010_WW_Thailand	WW	t10ww	2	22	211	73	220	DTPWC9-F2-3-1-1-1-B-B-B-B-B/CML-312SR	DTMA-220	7.13882819	57	4	0.750000566	0.074097413	0.200613017	7.225239375	56.36666667	4.922818792	1.68E-07	0.072579235
2011	2011_Early_Thailand_WW	Thailand	Early	Early	Early	Thailand_early	2011_Early_WW_Thailand	2011_WW_Thailand	WW	t11ww	1	2	12	73	220	DTPWC9-F2-3-1-1-1-B-B-B-B-B/CML-312SR	DTMA-220	7.648792381	59	1	0.772801084	-0.108002697	0.06171739	6.345967229	58.58666667	0.65	0.924855386	0.802649071
2011	2011_Early_Thailand_WW	Thailand	Early	Early	Early	Thailand_early	2011_Early_WW_Thailand	2011_WW_Thailand	WW	t11ww	2	19	186	73	220	DTPWC9-F2-3-1-1-1-B-B-B-B-B/CML-312SR	DTMA-220	7.34695619	58	0	0.772801084	-0.108002697	0.06171739	6.345967229	58.58666667	0.65	0.924855386	0.802649071
2010	2010_Early_Mexico_WW	Mexico	Early	Early	Early	Mexico_Early	2010_Early_WW_Mexico	2010_WW_Mexico	WW	m10ww	1	12	117	68	223	DTPWC9-F2-3-2-1-1-B-B-B-B-B/CML-312SR	DTMA-223	9.091047619	79	4	0.796036009	0.166874362	0.003747919	7.403343848	79.43333333	2.713333333	0.880141991	0.536586787
2010	2010_Early_Mexico_WW	Mexico	Early	Early	Early	Mexico_Early	2010_Early_WW_Mexico	2010_WW_Mexico	WW	m10ww	2	27	261	68	223	DTPWC9-F2-3-2-1-1-B-B-B-B-B/CML-312SR	DTMA-223	6.754590476	82	1	0.796036009	0.166874362	0.003747919	7.403343848	79.43333333	2.713333333	0.880141991	0.536586787
2010	2010_Early(1636)_Mexico_WW	Mexico	Early(1636)	Early	Early	Mexico_Early(1636)	2010_Early_WW+heat_Mexico	2010_WW+heat_Mexico	WW	m10wwl	1	13	124	68	223	DTPWC9-F2-3-2-1-1-B-B-B-B-B/CML-312SR	DTMA-223	5.920761905	72	2	0.880485615	-0.215498107	0.000169072	7.460816254	72.87333333	1.68	0.814529362	0.642321995
2010	2010_Early(1636)_Mexico_WW	Mexico	Early(1636)	Early	Early	Mexico_Early(1636)	2010_Early_WW+heat_Mexico	2010_WW+heat_Mexico	WW	m10wwl	2	16	159	68	223	DTPWC9-F2-3-2-1-1-B-B-B-B-B/CML-312SR	DTMA-223	7.191771429	74	2	0.880485615	-0.215498107	0.000169072	7.460816254	72.87333333	1.68	0.814529362	0.642321995
2011	2011_Early_Mexico_WW	Mexico	Early	Early	Early	Mexico_Early	2011_Early_WW_Mexico	2011_WW_Mexico	WW	m11ww	1	4	38	68	223	DTPWC9-F2-3-2-1-1-B-B-B-B-B/CML-312SR	DTMA-223	9.431238095	82	2	0.622697052	0.01243503	0.830164821	7.211536254	85.38	2.423333333	0.887845127	0.599333159
2011	2011_Early_Mexico_WW	Mexico	Early	Early	Early	Mexico_Early	2011_Early_WW_Mexico	2011_WW_Mexico	WW	m11ww	2	21	201	68	223	DTPWC9-F2-3-2-1-1-B-B-B-B-B/CML-312SR	DTMA-223	8.509104762	84	2	0.622697052	0.01243503	0.830164821	7.211536254	85.38	2.423333333	0.887845127	0.599333159
2011	2011_Early2_Mexico_WW	Mexico	Early2	Early	Early	Mexico_Early2	2011_Early_WW+heat_Mexico	2011_WW+heat_Mexico	WW	m11wwl	1	14	134	68	223	DTPWC9-F2-3-2-1-1-B-B-B-B-B/CML-312SR	DTMA-223	6.534552381	73	0	0.747075072	-0.196450968	0.000622014	6.320377143	68.25666667	1.916666667	0.871065937	0.684953973
2011	2011_Early2_Mexico_WW	Mexico	Early2	Early	Early	Mexico_Early2	2011_Early_WW+heat_Mexico	2011_WW+heat_Mexico	WW	m11wwl	2	20	195	68	223	DTPWC9-F2-3-2-1-1-B-B-B-B-B/CML-312SR	DTMA-223	6.598247619	68	2	0.747075072	-0.196450968	0.000622014	6.320377143	68.25666667	1.916666667	0.871065937	0.684953973
2010	2010_Early_Thailand_WW	Thailand	Early	Early	Early	Thailand_Early	2010_Early_WW_Thailand	2010_WW_Thailand	WW	t10ww	1	9	87	68	223	DTPWC9-F2-3-2-1-1-B-B-B-B-B/CML-312SR	DTMA-223	7.011748571	57	2	0.750000566	0.074097413	0.200613017	7.225239375	56.36666667	4.922818792	1.68E-07	0.072579235
2010	2010_Early_Thailand_WW	Thailand	Early	Early	Early	Thailand_Early	2010_Early_WW_Thailand	2010_WW_Thailand	WW	t10ww	2	25	248	68	223	DTPWC9-F2-3-2-1-1-B-B-B-B-B/CML-312SR	DTMA-223	7.582628571	56	3	0.750000566	0.074097413	0.200613017	7.225239375	56.36666667	4.922818792	1.68E-07	0.072579235
2011	2011_Early_Thailand_WW	Thailand	Early	Early	Early	Thailand_early	2011_Early_WW_Thailand	2011_WW_Thailand	WW	t11ww	1	3	30	68	223	DTPWC9-F2-3-2-1-1-B-B-B-B-B/CML-312SR	DTMA-223	5.697295238	60	1	0.772801084	-0.108002697	0.06171739	6.345967229	58.58666667	0.65	0.924855386	0.802649071
2011	2011_Early_Thailand_WW	Thailand	Early	Early	Early	Thailand_early	2011_Early_WW_Thailand	2011_WW_Thailand	WW	t11ww	2	29	290	68	223	DTPWC9-F2-3-2-1-1-B-B-B-B-B/CML-312SR	DTMA-223	4.950089143	59	0	0.772801084	-0.108002697	0.06171739	6.345967229	58.58666667	0.65	0.924855386	0.802649071
2010	2010_Early_Mexico_WW	Mexico	Early	Early	Early	Mexico_Early	2010_Early_WW_Mexico	2010_WW_Mexico	WW	m10ww	1	5	45	28	224	DTPWC9-F67-1-2-1-2-B-B-B-B-B/CML-312SR	DTMA-224	6.734468571	77	4	0.796036009	0.166874362	0.003747919	7.403343848	79.43333333	2.713333333	0.880141991	0.536586787
2010	2010_Early_Mexico_WW	Mexico	Early	Early	Early	Mexico_Early	2010_Early_WW_Mexico	2010_WW_Mexico	WW	m10ww	2	23	227	28	224	DTPWC9-F67-1-2-1-2-B-B-B-B-B/CML-312SR	DTMA-224	7.916739048	76	3	0.796036009	0.166874362	0.003747919	7.403343848	79.43333333	2.713333333	0.880141991	0.536586787
2010	2010_Early(1636)_Mexico_WW	Mexico	Early(1636)	Early	Early	Mexico_Early(1636)	2010_Early_WW+heat_Mexico	2010_WW+heat_Mexico	WW	m10wwl	1	7	69	28	224	DTPWC9-F67-1-2-1-2-B-B-B-B-B/CML-312SR	DTMA-224	8.103771429	71	0	0.880485615	-0.215498107	0.000169072	7.460816254	72.87333333	1.68	0.814529362	0.642321995
2010	2010_Early(1636)_Mexico_WW	Mexico	Early(1636)	Early	Early	Mexico_Early(1636)	2010_Early_WW+heat_Mexico	2010_WW+heat_Mexico	WW	m10wwl	2	21	208	28	224	DTPWC9-F67-1-2-1-2-B-B-B-B-B/CML-312SR	DTMA-224	8.095085714	72	1	0.880485615	-0.215498107	0.000169072	7.460816254	72.87333333	1.68	0.814529362	0.642321995
2011	2011_Early_Mexico_WW	Mexico	Early	Early	Early	Mexico_Early	2011_Early_WW_Mexico	2011_WW_Mexico	WW	m11ww	1	8	72	28	224	DTPWC9-F67-1-2-1-2-B-B-B-B-B/CML-312SR	DTMA-224	6.650361905	84	5	0.622697052	0.01243503	0.830164821	7.211536254	85.38	2.423333333	0.887845127	0.599333159
2011	2011_Early_Mexico_WW	Mexico	Early	Early	Early	Mexico_Early	2011_Early_WW_Mexico	2011_WW_Mexico	WW	m11ww	2	19	189	28	224	DTPWC9-F67-1-2-1-2-B-B-B-B-B/CML-312SR	DTMA-224	7.501561905	84	4	0.622697052	0.01243503	0.830164821	7.211536254	85.38	2.423333333	0.887845127	0.599333159
2011	2011_Early2_Mexico_WW	Mexico	Early2	Early	Early	Mexico_Early2	2011_Early_WW+heat_Mexico	2011_WW+heat_Mexico	WW	m11wwl	1	7	66	28	224	DTPWC9-F67-1-2-1-2-B-B-B-B-B/CML-312SR	DTMA-224	9.937904762	63	3	0.747075072	-0.196450968	0.000622014	6.320377143	68.25666667	1.916666667	0.871065937	0.684953973
2011	2011_Early2_Mexico_WW	Mexico	Early2	Early	Early	Mexico_Early2	2011_Early_WW+heat_Mexico	2011_WW+heat_Mexico	WW	m11wwl	2	28	275	28	224	DTPWC9-F67-1-2-1-2-B-B-B-B-B/CML-312SR	DTMA-224	8.121142857	66	2	0.747075072	-0.196450968	0.000622014	6.320377143	68.25666667	1.916666667	0.871065937	0.684953973
2010	2010_Early_Thailand_WW	Thailand	Early	Early	Early	Thailand_Early	2010_Early_WW_Thailand	2010_WW_Thailand	WW	t10ww	1	11	103	28	224	DTPWC9-F67-1-2-1-2-B-B-B-B-B/CML-312SR	DTMA-224	8.06334781	56	4	0.750000566	0.074097413	0.200613017	7.225239375	56.36666667	4.922818792	1.68E-07	0.072579235
2010	2010_Early_Thailand_WW	Thailand	Early	Early	Early	Thailand_Early	2010_Early_WW_Thailand	2010_WW_Thailand	WW	t10ww	2	27	267	28	224	DTPWC9-F67-1-2-1-2-B-B-B-B-B/CML-312SR	DTMA-224	7.922834286	55	5	0.750000566	0.074097413	0.200613017	7.225239375	56.36666667	4.922818792	1.68E-07	0.072579235
2011	2011_Early_Thailand_WW	Thailand	Early	Early	Early	Thailand_early	2011_Early_WW_Thailand	2011_WW_Thailand	WW	t11ww	1	12	115	28	224	DTPWC9-F67-1-2-1-2-B-B-B-B-B/CML-312SR	DTMA-224	7.098084571	56	1	0.772801084	-0.108002697	0.06171739	6.345967229	58.58666667	0.65	0.924855386	0.802649071
2011	2011_Early_Thailand_WW	Thailand	Early	Early	Early	Thailand_early	2011_Early_WW_Thailand	2011_WW_Thailand	WW	t11ww	2	26	258	28	224	DTPWC9-F67-1-2-1-2-B-B-B-B-B/CML-312SR	DTMA-224	6.873237333	56	2	0.772801084	-0.108002697	0.06171739	6.345967229	58.58666667	0.65	0.924855386	0.802649071
2010	2010_Early_Mexico_WW	Mexico	Early	Early	Early	Mexico_Early	2010_Early_WW_Mexico	2010_WW_Mexico	WW	m10ww	1	15	149	20	225	DTPWC9-F24-2-3-1-1-B-B-B-B-B/CML-312SR	DTMA-225	7.197561905	78	1	0.796036009	0.166874362	0.003747919	7.403343848	79.43333333	2.713333333	0.880141991	0.536586787
2010	2010_Early_Mexico_WW	Mexico	Early	Early	Early	Mexico_Early	2010_Early_WW_Mexico	2010_WW_Mexico	WW	m10ww	2	27	265	20	225	DTPWC9-F24-2-3-1-1-B-B-B-B-B/CML-312SR	DTMA-225	6.253714286	78	1	0.796036009	0.166874362	0.003747919	7.403343848	79.43333333	2.713333333	0.880141991	0.536586787
2011	2011_Early_Mexico_WW	Mexico	Early	Early	Early	Mexico_Early	2011_Early_WW_Mexico	2011_WW_Mexico	WW	m11ww	1	4	40	20	225	DTPWC9-F24-2-3-1-1-B-B-B-B-B/CML-312SR	DTMA-225	6.632990476	79	-1	0.622697052	0.01243503	0.830164821	7.211536254	85.38	2.423333333	0.887845127	0.599333159
2011	2011_Early_Mexico_WW	Mexico	Early	Early	Early	Mexico_Early	2011_Early_WW_Mexico	2011_WW_Mexico	WW	m11ww	2	30	292	20	225	DTPWC9-F24-2-3-1-1-B-B-B-B-B/CML-312SR	DTMA-225	5.500952381	82	0	0.622697052	0.01243503	0.830164821	7.211536254	85.38	2.423333333	0.887845127	0.599333159
2011	2011_Early2_Mexico_WW	Mexico	Early2	Early	Early	Mexico_Early2	2011_Early_WW+heat_Mexico	2011_WW+heat_Mexico	WW	m11wwl	1	15	144	20	225	DTPWC9-F24-2-3-1-1-B-B-B-B-B/CML-312SR	DTMA-225	6.9312	66	0	0.747075072	-0.196450968	0.000622014	6.320377143	68.25666667	1.916666667	0.871065937	0.684953973
2011	2011_Early2_Mexico_WW	Mexico	Early2	Early	Early	Mexico_Early2	2011_Early_WW+heat_Mexico	2011_WW+heat_Mexico	WW	m11wwl	2	29	288	20	225	DTPWC9-F24-2-3-1-1-B-B-B-B-B/CML-312SR	DTMA-225	7.096228571	63	1	0.747075072	-0.196450968	0.000622014	6.320377143	68.25666667	1.916666667	0.871065937	0.684953973
2010	2010_Early_Thailand_WW	Thailand	Early	Early	Early	Thailand_Early	2010_Early_WW_Thailand	2010_WW_Thailand	WW	t10ww	1	14	133	20	225	DTPWC9-F24-2-3-1-1-B-B-B-B-B/CML-312SR	DTMA-225	7.857328762	55	8	0.750000566	0.074097413	0.200613017	7.225239375	56.36666667	4.922818792	1.68E-07	0.072579235
2010	2010_Early_Thailand_WW	Thailand	Early	Early	Early	Thailand_Early	2010_Early_WW_Thailand	2010_WW_Thailand	WW	t10ww	2	30	299	20	225	DTPWC9-F24-2-3-1-1-B-B-B-B-B/CML-312SR	DTMA-225	7.257782857	55	2	0.750000566	0.074097413	0.200613017	7.225239375	56.36666667	4.922818792	1.68E-07	0.072579235
2011	2011_Early_Thailand_WW	Thailand	Early	Early	Early	Thailand_early	2011_Early_WW_Thailand	2011_WW_Thailand	WW	t11ww	1	13	122	20	225	DTPWC9-F24-2-3-1-1-B-B-B-B-B/CML-312SR	DTMA-225	6.133549714	55	0	0.772801084	-0.108002697	0.06171739	6.345967229	58.58666667	0.65	0.924855386	0.802649071
2011	2011_Early_Thailand_WW	Thailand	Early	Early	Early	Thailand_early	2011_Early_WW_Thailand	2011_WW_Thailand	WW	t11ww	2	27	265	20	225	DTPWC9-F24-2-3-1-1-B-B-B-B-B/CML-312SR	DTMA-225	6.714468571	55	0	0.772801084	-0.108002697	0.06171739	6.345967229	58.58666667	0.65	0.924855386	0.802649071
2010	2010_Early_Mexico_WW	Mexico	Early	Early	Early	Mexico_Early	2010_Early_WW_Mexico	2010_WW_Mexico	WW	m10ww	1	13	129	67	228	DTPWC9-F103-2-1-1-1-B-B-B-B-B/CML-312SR	DTMA-228	7.46392381	77	4	0.796036009	0.166874362	0.003747919	7.403343848	79.43333333	2.713333333	0.880141991	0.536586787
2010	2010_Early_Mexico_WW	Mexico	Early	Early	Early	Mexico_Early	2010_Early_WW_Mexico	2010_WW_Mexico	WW	m10ww	2	27	269	67	228	DTPWC9-F103-2-1-1-1-B-B-B-B-B/CML-312SR	DTMA-228	6.282666667	77	4	0.796036009	0.166874362	0.003747919	7.403343848	79.43333333	2.713333333	0.880141991	0.536586787
2010	2010_Early(1636)_Mexico_WW	Mexico	Early(1636)	Early	Early	Mexico_Early(1636)	2010_Early_WW+heat_Mexico	2010_WW+heat_Mexico	WW	m10wwl	1	12	113	67	228	DTPWC9-F103-2-1-1-1-B-B-B-B-B/CML-312SR	DTMA-228	9.322666667	72	1	0.880485615	-0.215498107	0.000169072	7.460816254	72.87333333	1.68	0.814529362	0.642321995
2010	2010_Early(1636)_Mexico_WW	Mexico	Early(1636)	Early	Early	Mexico_Early(1636)	2010_Early_WW+heat_Mexico	2010_WW+heat_Mexico	WW	m10wwl	2	22	216	67	228	DTPWC9-F103-2-1-1-1-B-B-B-B-B/CML-312SR	DTMA-228	8.682819048	70	1	0.880485615	-0.215498107	0.000169072	7.460816254	72.87333333	1.68	0.814529362	0.642321995
2011	2011_Early_Mexico_WW	Mexico	Early	Early	Early	Mexico_Early	2011_Early_WW_Mexico	2011_WW_Mexico	WW	m11ww	1	15	150	67	228	DTPWC9-F103-2-1-1-1-B-B-B-B-B/CML-312SR	DTMA-228	6.939885714	88	1	0.622697052	0.01243503	0.830164821	7.211536254	85.38	2.423333333	0.887845127	0.599333159
2011	2011_Early_Mexico_WW	Mexico	Early	Early	Early	Mexico_Early	2011_Early_WW_Mexico	2011_WW_Mexico	WW	m11ww	2	30	295	67	228	DTPWC9-F103-2-1-1-1-B-B-B-B-B/CML-312SR	DTMA-228	7.495771429	85	2	0.622697052	0.01243503	0.830164821	7.211536254	85.38	2.423333333	0.887845127	0.599333159
2011	2011_Early2_Mexico_WW	Mexico	Early2	Early	Early	Mexico_Early2	2011_Early_WW+heat_Mexico	2011_WW+heat_Mexico	WW	m11wwl	1	11	110	67	228	DTPWC9-F103-2-1-1-1-B-B-B-B-B/CML-312SR	DTMA-228	6.696685714	66	1	0.747075072	-0.196450968	0.000622014	6.320377143	68.25666667	1.916666667	0.871065937	0.684953973
2011	2011_Early2_Mexico_WW	Mexico	Early2	Early	Early	Mexico_Early2	2011_Early_WW+heat_Mexico	2011_WW+heat_Mexico	WW	m11wwl	2	25	243	67	228	DTPWC9-F103-2-1-1-1-B-B-B-B-B/CML-312SR	DTMA-228	4.953752381	67	1	0.747075072	-0.196450968	0.000622014	6.320377143	68.25666667	1.916666667	0.871065937	0.684953973
2010	2010_Early_Thailand_WW	Thailand	Early	Early	Early	Thailand_Early	2010_Early_WW_Thailand	2010_WW_Thailand	WW	t10ww	1	11	107	67	228	DTPWC9-F103-2-1-1-1-B-B-B-B-B/CML-312SR	DTMA-228	5.530971429	58	4	0.750000566	0.074097413	0.200613017	7.225239375	56.36666667	4.922818792	1.68E-07	0.072579235
2010	2010_Early_Thailand_WW	Thailand	Early	Early	Early	Thailand_Early	2010_Early_WW_Thailand	2010_WW_Thailand	WW	t10ww	2	25	243	67	228	DTPWC9-F103-2-1-1-1-B-B-B-B-B/CML-312SR	DTMA-228	7.874169905	57	12	0.750000566	0.074097413	0.200613017	7.225239375	56.36666667	4.922818792	1.68E-07	0.072579235
2011	2011_Early_Thailand_WW	Thailand	Early	Early	Early	Thailand_early	2011_Early_WW_Thailand	2011_WW_Thailand	WW	t11ww	1	9	84	67	228	DTPWC9-F103-2-1-1-1-B-B-B-B-B/CML-312SR	DTMA-228	5.829028571	57	1	0.772801084	-0.108002697	0.06171739	6.345967229	58.58666667	0.65	0.924855386	0.802649071
2011	2011_Early_Thailand_WW	Thailand	Early	Early	Early	Thailand_early	2011_Early_WW_Thailand	2011_WW_Thailand	WW	t11ww	2	26	254	67	228	DTPWC9-F103-2-1-1-1-B-B-B-B-B/CML-312SR	DTMA-228	6.58129981	57	1	0.772801084	-0.108002697	0.06171739	6.345967229	58.58666667	0.65	0.924855386	0.802649071
2010	2010_Early_Mexico_WW	Mexico	Early	Early	Early	Mexico_Early	2010_Early_WW_Mexico	2010_WW_Mexico	WW	m10ww	1	1	6	56	230	DTPWC9-F17-1-3-1-1-B-B-B-B/CML-312SR	DTMA-230	7.429180952	78	4	0.796036009	0.166874362	0.003747919	7.403343848	79.43333333	2.713333333	0.880141991	0.536586787
2010	2010_Early_Mexico_WW	Mexico	Early	Early	Early	Mexico_Early	2010_Early_WW_Mexico	2010_WW_Mexico	WW	m10ww	2	19	190	56	230	DTPWC9-F17-1-3-1-1-B-B-B-B/CML-312SR	DTMA-230	8.823238095	79	3	0.796036009	0.166874362	0.003747919	7.403343848	79.43333333	2.713333333	0.880141991	0.536586787
2010	2010_Early(1636)_Mexico_WW	Mexico	Early(1636)	Early	Early	Mexico_Early(1636)	2010_Early_WW+heat_Mexico	2010_WW+heat_Mexico	WW	m10wwl	1	8	74	56	230	DTPWC9-F17-1-3-1-1-B-B-B-B/CML-312SR	DTMA-230	7.58552381	71	1	0.880485615	-0.215498107	0.000169072	7.460816254	72.87333333	1.68	0.814529362	0.642321995
2010	2010_Early(1636)_Mexico_WW	Mexico	Early(1636)	Early	Early	Mexico_Early(1636)	2010_Early_WW+heat_Mexico	2010_WW+heat_Mexico	WW	m10wwl	2	30	295	56	230	DTPWC9-F17-1-3-1-1-B-B-B-B/CML-312SR	DTMA-230	7.165714286	72	2	0.880485615	-0.215498107	0.000169072	7.460816254	72.87333333	1.68	0.814529362	0.642321995
2011	2011_Early_Mexico_WW	Mexico	Early	Early	Early	Mexico_Early	2011_Early_WW_Mexico	2011_WW_Mexico	WW	m11ww	1	11	106	56	230	DTPWC9-F17-1-3-1-1-B-B-B-B/CML-312SR	DTMA-230	8.173257143	85	3	0.622697052	0.01243503	0.830164821	7.211536254	85.38	2.423333333	0.887845127	0.599333159
2011	2011_Early_Mexico_WW	Mexico	Early	Early	Early	Mexico_Early	2011_Early_WW_Mexico	2011_WW_Mexico	WW	m11ww	2	25	246	56	230	DTPWC9-F17-1-3-1-1-B-B-B-B/CML-312SR	DTMA-230	7.770819048	86	3	0.622697052	0.01243503	0.830164821	7.211536254	85.38	2.423333333	0.887845127	0.599333159
2011	2011_Early2_Mexico_WW	Mexico	Early2	Early	Early	Mexico_Early2	2011_Early_WW+heat_Mexico	2011_WW+heat_Mexico	WW	m11wwl	1	8	74	56	230	DTPWC9-F17-1-3-1-1-B-B-B-B/CML-312SR	DTMA-230	6.913828571	68	1	0.747075072	-0.196450968	0.000622014	6.320377143	68.25666667	1.916666667	0.871065937	0.684953973
2011	2011_Early2_Mexico_WW	Mexico	Early2	Early	Early	Mexico_Early2	2011_Early_WW+heat_Mexico	2011_WW+heat_Mexico	WW	m11wwl	2	28	273	56	230	DTPWC9-F17-1-3-1-1-B-B-B-B/CML-312SR	DTMA-230	5.550171429	69	2	0.747075072	-0.196450968	0.000622014	6.320377143	68.25666667	1.916666667	0.871065937	0.684953973
2010	2010_Early_Thailand_WW	Thailand	Early	Early	Early	Thailand_Early	2010_Early_WW_Thailand	2010_WW_Thailand	WW	t10ww	1	11	101	56	230	DTPWC9-F17-1-3-1-1-B-B-B-B/CML-312SR	DTMA-230	7.172242286	56	3	0.750000566	0.074097413	0.200613017	7.225239375	56.36666667	4.922818792	1.68E-07	0.072579235
2010	2010_Early_Thailand_WW	Thailand	Early	Early	Early	Thailand_Early	2010_Early_WW_Thailand	2010_WW_Thailand	WW	t10ww	2	26	260	56	230	DTPWC9-F17-1-3-1-1-B-B-B-B/CML-312SR	DTMA-230	7.645568	56	5	0.750000566	0.074097413	0.200613017	7.225239375	56.36666667	4.922818792	1.68E-07	0.072579235
2011	2011_Early_Thailand_WW	Thailand	Early	Early	Early	Thailand_early	2011_Early_WW_Thailand	2011_WW_Thailand	WW	t11ww	1	9	81	56	230	DTPWC9-F17-1-3-1-1-B-B-B-B/CML-312SR	DTMA-230	6.768	59	-1	0.772801084	-0.108002697	0.06171739	6.345967229	58.58666667	0.65	0.924855386	0.802649071
2011	2011_Early_Thailand_WW	Thailand	Early	Early	Early	Thailand_early	2011_Early_WW_Thailand	2011_WW_Thailand	WW	t11ww	2	20	197	56	230	DTPWC9-F17-1-3-1-1-B-B-B-B/CML-312SR	DTMA-230	7.320073143	58	0	0.772801084	-0.108002697	0.06171739	6.345967229	58.58666667	0.65	0.924855386	0.802649071
2010	2010_Early_Mexico_WW	Mexico	Early	Early	Early	Mexico_Early	2010_Early_WW_Mexico	2010_WW_Mexico	WW	m10ww	1	9	90	8	231	DTPYC9-F143-5-4-1-2-B-B-B-B-B/CML-312SR	DTMA-231	8.083649524	77	2	0.796036009	0.166874362	0.003747919	7.403343848	79.43333333	2.713333333	0.880141991	0.536586787
2010	2010_Early_Mexico_WW	Mexico	Early	Early	Early	Mexico_Early	2010_Early_WW_Mexico	2010_WW_Mexico	WW	m10ww	2	28	278	8	231	DTPYC9-F143-5-4-1-2-B-B-B-B-B/CML-312SR	DTMA-231	7.546293333	77	2	0.796036009	0.166874362	0.003747919	7.403343848	79.43333333	2.713333333	0.880141991	0.536586787
2010	2010_Early(1636)_Mexico_WW	Mexico	Early(1636)	Early	Early	Mexico_Early(1636)	2010_Early_WW+heat_Mexico	2010_WW+heat_Mexico	WW	m10wwl	1	4	34	8	231	DTPYC9-F143-5-4-1-2-B-B-B-B-B/CML-312SR	DTMA-231	7.678171429	69	0	0.880485615	-0.215498107	0.000169072	7.460816254	72.87333333	1.68	0.814529362	0.642321995
2010	2010_Early(1636)_Mexico_WW	Mexico	Early(1636)	Early	Early	Mexico_Early(1636)	2010_Early_WW+heat_Mexico	2010_WW+heat_Mexico	WW	m10wwl	2	25	249	8	231	DTPYC9-F143-5-4-1-2-B-B-B-B-B/CML-312SR	DTMA-231	7.362590476	71	4	0.880485615	-0.215498107	0.000169072	7.460816254	72.87333333	1.68	0.814529362	0.642321995
2011	2011_Early_Mexico_WW	Mexico	Early	Early	Early	Mexico_Early	2011_Early_WW_Mexico	2011_WW_Mexico	WW	m11ww	1	1	3	8	231	DTPYC9-F143-5-4-1-2-B-B-B-B-B/CML-312SR	DTMA-231	7.976380952	82	0	0.622697052	0.01243503	0.830164821	7.211536254	85.38	2.423333333	0.887845127	0.599333159
2011	2011_Early_Mexico_WW	Mexico	Early	Early	Early	Mexico_Early	2011_Early_WW_Mexico	2011_WW_Mexico	WW	m11ww	2	20	199	8	231	DTPYC9-F143-5-4-1-2-B-B-B-B-B/CML-312SR	DTMA-231	7.018057143	87	0	0.622697052	0.01243503	0.830164821	7.211536254	85.38	2.423333333	0.887845127	0.599333159
2011	2011_Early2_Mexico_WW	Mexico	Early2	Early	Early	Mexico_Early2	2011_Early_WW+heat_Mexico	2011_WW+heat_Mexico	WW	m11wwl	1	11	108	8	231	DTPYC9-F143-5-4-1-2-B-B-B-B-B/CML-312SR	DTMA-231	8.895619048	66	1	0.747075072	-0.196450968	0.000622014	6.320377143	68.25666667	1.916666667	0.871065937	0.684953973
2011	2011_Early2_Mexico_WW	Mexico	Early2	Early	Early	Mexico_Early2	2011_Early_WW+heat_Mexico	2011_WW+heat_Mexico	WW	m11wwl	2	26	252	8	231	DTPYC9-F143-5-4-1-2-B-B-B-B-B/CML-312SR	DTMA-231	9.612190476	63	1	0.747075072	-0.196450968	0.000622014	6.320377143	68.25666667	1.916666667	0.871065937	0.684953973
2010	2010_Early_Thailand_WW	Thailand	Early	Early	Early	Thailand_Early	2010_Early_WW_Thailand	2010_WW_Thailand	WW	t10ww	1	15	147	8	231	DTPYC9-F143-5-4-1-2-B-B-B-B-B/CML-312SR	DTMA-231	7.096429714	57	10	0.750000566	0.074097413	0.200613017	7.225239375	56.36666667	4.922818792	1.68E-07	0.072579235
2010	2010_Early_Thailand_WW	Thailand	Early	Early	Early	Thailand_Early	2010_Early_WW_Thailand	2010_WW_Thailand	WW	t10ww	2	19	189	8	231	DTPYC9-F143-5-4-1-2-B-B-B-B-B/CML-312SR	DTMA-231	7.34464	58	2	0.750000566	0.074097413	0.200613017	7.225239375	56.36666667	4.922818792	1.68E-07	0.072579235
2011	2011_Early_Thailand_WW	Thailand	Early	Early	Early	Thailand_early	2011_Early_WW_Thailand	2011_WW_Thailand	WW	t11ww	1	13	125	8	231	DTPYC9-F143-5-4-1-2-B-B-B-B-B/CML-312SR	DTMA-231	6.801798095	57	0	0.772801084	-0.108002697	0.06171739	6.345967229	58.58666667	0.65	0.924855386	0.802649071
2011	2011_Early_Thailand_WW	Thailand	Early	Early	Early	Thailand_early	2011_Early_WW_Thailand	2011_WW_Thailand	WW	t11ww	2	22	218	8	231	DTPYC9-F143-5-4-1-2-B-B-B-B-B/CML-312SR	DTMA-231	6.314788571	58	0	0.772801084	-0.108002697	0.06171739	6.345967229	58.58666667	0.65	0.924855386	0.802649071
2010	2010_Early_Mexico_WW	Mexico	Early	Early	Early	Mexico_Early	2010_Early_WW_Mexico	2010_WW_Mexico	WW	m10ww	1	3	22	100	232	DTPYC9-F11-2-3-1-2-B-B-B-B-B/CML-312SR	DTMA-232	6.259504762	82	2	0.796036009	0.166874362	0.003747919	7.403343848	79.43333333	2.713333333	0.880141991	0.536586787
2010	2010_Early_Mexico_WW	Mexico	Early	Early	Early	Mexico_Early	2010_Early_WW_Mexico	2010_WW_Mexico	WW	m10ww	2	26	260	100	232	DTPYC9-F11-2-3-1-2-B-B-B-B-B/CML-312SR	DTMA-232	6.577980952	80	2	0.796036009	0.166874362	0.003747919	7.403343848	79.43333333	2.713333333	0.880141991	0.536586787
2010	2010_Early(1636)_Mexico_WW	Mexico	Early(1636)	Early	Early	Mexico_Early(1636)	2010_Early_WW+heat_Mexico	2010_WW+heat_Mexico	WW	m10wwl	1	9	85	100	232	DTPYC9-F11-2-3-1-2-B-B-B-B-B/CML-312SR	DTMA-232	8.083504762	72	1	0.880485615	-0.215498107	0.000169072	7.460816254	72.87333333	1.68	0.814529362	0.642321995
2010	2010_Early(1636)_Mexico_WW	Mexico	Early(1636)	Early	Early	Mexico_Early(1636)	2010_Early_WW+heat_Mexico	2010_WW+heat_Mexico	WW	m10wwl	2	21	202	100	232	DTPYC9-F11-2-3-1-2-B-B-B-B-B/CML-312SR	DTMA-232	8.045866667	74	1	0.880485615	-0.215498107	0.000169072	7.460816254	72.87333333	1.68	0.814529362	0.642321995
2011	2011_Early_Mexico_WW	Mexico	Early	Early	Early	Mexico_Early	2011_Early_WW_Mexico	2011_WW_Mexico	WW	m11ww	1	10	98	100	232	DTPYC9-F11-2-3-1-2-B-B-B-B-B/CML-312SR	DTMA-232	7.044114286	85	1	0.622697052	0.01243503	0.830164821	7.211536254	85.38	2.423333333	0.887845127	0.599333159
2011	2011_Early_Mexico_WW	Mexico	Early	Early	Early	Mexico_Early	2011_Early_WW_Mexico	2011_WW_Mexico	WW	m11ww	2	24	237	100	232	DTPYC9-F11-2-3-1-2-B-B-B-B-B/CML-312SR	DTMA-232	6.835657143	84	0	0.622697052	0.01243503	0.830164821	7.211536254	85.38	2.423333333	0.887845127	0.599333159
2011	2011_Early2_Mexico_WW	Mexico	Early2	Early	Early	Mexico_Early2	2011_Early_WW+heat_Mexico	2011_WW+heat_Mexico	WW	m11wwl	1	4	34	100	232	DTPYC9-F11-2-3-1-2-B-B-B-B-B/CML-312SR	DTMA-232	5.139047619	66	2	0.747075072	-0.196450968	0.000622014	6.320377143	68.25666667	1.916666667	0.871065937	0.684953973
2011	2011_Early2_Mexico_WW	Mexico	Early2	Early	Early	Mexico_Early2	2011_Early_WW+heat_Mexico	2011_WW+heat_Mexico	WW	m11wwl	2	26	258	100	232	DTPYC9-F11-2-3-1-2-B-B-B-B-B/CML-312SR	DTMA-232	6.58087619	68	3	0.747075072	-0.196450968	0.000622014	6.320377143	68.25666667	1.916666667	0.871065937	0.684953973
2010	2010_Early_Thailand_WW	Thailand	Early	Early	Early	Thailand_Early	2010_Early_WW_Thailand	2010_WW_Thailand	WW	t10ww	1	7	70	100	232	DTPYC9-F11-2-3-1-2-B-B-B-B-B/CML-312SR	DTMA-232	6.050660571	59	3	0.750000566	0.074097413	0.200613017	7.225239375	56.36666667	4.922818792	1.68E-07	0.072579235
2010	2010_Early_Thailand_WW	Thailand	Early	Early	Early	Thailand_Early	2010_Early_WW_Thailand	2010_WW_Thailand	WW	t10ww	2	21	208	100	232	DTPYC9-F11-2-3-1-2-B-B-B-B-B/CML-312SR	DTMA-232	6.867041524	58	4	0.750000566	0.074097413	0.200613017	7.225239375	56.36666667	4.922818792	1.68E-07	0.072579235
2011	2011_Early_Thailand_WW	Thailand	Early	Early	Early	Thailand_early	2011_Early_WW_Thailand	2011_WW_Thailand	WW	t11ww	1	6	52	100	232	DTPYC9-F11-2-3-1-2-B-B-B-B-B/CML-312SR	DTMA-232	5.5296	60	0	0.772801084	-0.108002697	0.06171739	6.345967229	58.58666667	0.65	0.924855386	0.802649071
2011	2011_Early_Thailand_WW	Thailand	Early	Early	Early	Thailand_early	2011_Early_WW_Thailand	2011_WW_Thailand	WW	t11ww	2	18	174	100	232	DTPYC9-F11-2-3-1-2-B-B-B-B-B/CML-312SR	DTMA-232	4.925696	60	0	0.772801084	-0.108002697	0.06171739	6.345967229	58.58666667	0.65	0.924855386	0.802649071
2010	2010_Early_Mexico_WW	Mexico	Early	Early	Early	Mexico_Early	2010_Early_WW_Mexico	2010_WW_Mexico	WW	m10ww	1	1	10	123	233	DTPYC9-F46-3-4-1-1-B-B-B-B-B/CML-312SR	DTMA-233	8.425142857	79	2	0.796036009	0.166874362	0.003747919	7.403343848	79.43333333	2.713333333	0.880141991	0.536586787
2010	2010_Early_Mexico_WW	Mexico	Early	Early	Early	Mexico_Early	2010_Early_WW_Mexico	2010_WW_Mexico	WW	m10ww	2	29	283	123	233	DTPYC9-F46-3-4-1-1-B-B-B-B-B/CML-312SR	DTMA-233	6.876190476	80	2	0.796036009	0.166874362	0.003747919	7.403343848	79.43333333	2.713333333	0.880141991	0.536586787
2010	2010_Early(1636)_Mexico_WW	Mexico	Early(1636)	Early	Early	Mexico_Early(1636)	2010_Early_WW+heat_Mexico	2010_WW+heat_Mexico	WW	m10wwl	1	14	137	123	233	DTPYC9-F46-3-4-1-1-B-B-B-B-B/CML-312SR	DTMA-233	8.758095238	71	0	0.880485615	-0.215498107	0.000169072	7.460816254	72.87333333	1.68	0.814529362	0.642321995
2010	2010_Early(1636)_Mexico_WW	Mexico	Early(1636)	Early	Early	Mexico_Early(1636)	2010_Early_WW+heat_Mexico	2010_WW+heat_Mexico	WW	m10wwl	2	28	275	123	233	DTPYC9-F46-3-4-1-1-B-B-B-B-B/CML-312SR	DTMA-233	7.582628571	73	1	0.880485615	-0.215498107	0.000169072	7.460816254	72.87333333	1.68	0.814529362	0.642321995
2011	2011_Early_Mexico_WW	Mexico	Early	Early	Early	Mexico_Early	2011_Early_WW_Mexico	2011_WW_Mexico	WW	m11ww	1	3	23	123	233	DTPYC9-F46-3-4-1-1-B-B-B-B-B/CML-312SR	DTMA-233	8.5728	83	1	0.622697052	0.01243503	0.830164821	7.211536254	85.38	2.423333333	0.887845127	0.599333159
2011	2011_Early_Mexico_WW	Mexico	Early	Early	Early	Mexico_Early	2011_Early_WW_Mexico	2011_WW_Mexico	WW	m11ww	2	20	191	123	233	DTPYC9-F46-3-4-1-1-B-B-B-B-B/CML-312SR	DTMA-233	7.672380952	84	2	0.622697052	0.01243503	0.830164821	7.211536254	85.38	2.423333333	0.887845127	0.599333159
2011	2011_Early2_Mexico_WW	Mexico	Early2	Early	Early	Mexico_Early2	2011_Early_WW+heat_Mexico	2011_WW+heat_Mexico	WW	m11wwl	1	15	149	123	233	DTPYC9-F46-3-4-1-1-B-B-B-B-B/CML-312SR	DTMA-233	6.711161905	69	0	0.747075072	-0.196450968	0.000622014	6.320377143	68.25666667	1.916666667	0.871065937	0.684953973
2011	2011_Early2_Mexico_WW	Mexico	Early2	Early	Early	Mexico_Early2	2011_Early_WW+heat_Mexico	2011_WW+heat_Mexico	WW	m11wwl	2	28	279	123	233	DTPYC9-F46-3-4-1-1-B-B-B-B-B/CML-312SR	DTMA-233	6.821180952	69	1	0.747075072	-0.196450968	0.000622014	6.320377143	68.25666667	1.916666667	0.871065937	0.684953973
2010	2010_Early_Thailand_WW	Thailand	Early	Early	Early	Thailand_Early	2010_Early_WW_Thailand	2010_WW_Thailand	WW	t10ww	1	8	72	123	233	DTPYC9-F46-3-4-1-1-B-B-B-B-B/CML-312SR	DTMA-233	7.546953143	59	18	0.750000566	0.074097413	0.200613017	7.225239375	56.36666667	4.922818792	1.68E-07	0.072579235
2010	2010_Early_Thailand_WW	Thailand	Early	Early	Early	Thailand_Early	2010_Early_WW_Thailand	2010_WW_Thailand	WW	t10ww	2	20	194	123	233	DTPYC9-F46-3-4-1-1-B-B-B-B-B/CML-312SR	DTMA-233	8.241188571	57	4	0.750000566	0.074097413	0.200613017	7.225239375	56.36666667	4.922818792	1.68E-07	0.072579235
2011	2011_Early_Thailand_WW	Thailand	Early	Early	Early	Thailand_early	2011_Early_WW_Thailand	2011_WW_Thailand	WW	t11ww	1	7	66	123	233	DTPYC9-F46-3-4-1-1-B-B-B-B-B/CML-312SR	DTMA-233	6.312533333	60	-1	0.772801084	-0.108002697	0.06171739	6.345967229	58.58666667	0.65	0.924855386	0.802649071
2011	2011_Early_Thailand_WW	Thailand	Early	Early	Early	Thailand_early	2011_Early_WW_Thailand	2011_WW_Thailand	WW	t11ww	2	21	207	123	233	DTPYC9-F46-3-4-1-1-B-B-B-B-B/CML-312SR	DTMA-233	6.394794667	58	0	0.772801084	-0.108002697	0.06171739	6.345967229	58.58666667	0.65	0.924855386	0.802649071
2010	2010_Early_Mexico_WW	Mexico	Early	Early	Early	Mexico_Early	2010_Early_WW_Mexico	2010_WW_Mexico	WW	m10ww	1	11	104	124	235	DTPYC9-F102-4-5-1-1-B-B-B-B-B/CML-312SR	DTMA-235	7.689462857	80	1	0.796036009	0.166874362	0.003747919	7.403343848	79.43333333	2.713333333	0.880141991	0.536586787
2010	2010_Early_Mexico_WW	Mexico	Early	Early	Early	Mexico_Early	2010_Early_WW_Mexico	2010_WW_Mexico	WW	m10ww	2	23	221	124	235	DTPYC9-F102-4-5-1-1-B-B-B-B-B/CML-312SR	DTMA-235	7.559032381	81	2	0.796036009	0.166874362	0.003747919	7.403343848	79.43333333	2.713333333	0.880141991	0.536586787
2010	2010_Early(1636)_Mexico_WW	Mexico	Early(1636)	Early	Early	Mexico_Early(1636)	2010_Early_WW+heat_Mexico	2010_WW+heat_Mexico	WW	m10wwl	1	8	75	124	235	DTPYC9-F102-4-5-1-1-B-B-B-B-B/CML-312SR	DTMA-235	6.401371429	77	1	0.880485615	-0.215498107	0.000169072	7.460816254	72.87333333	1.68	0.814529362	0.642321995
2010	2010_Early(1636)_Mexico_WW	Mexico	Early(1636)	Early	Early	Mexico_Early(1636)	2010_Early_WW+heat_Mexico	2010_WW+heat_Mexico	WW	m10wwl	2	26	257	124	235	DTPYC9-F102-4-5-1-1-B-B-B-B-B/CML-312SR	DTMA-235	6.0192	74	1	0.880485615	-0.215498107	0.000169072	7.460816254	72.87333333	1.68	0.814529362	0.642321995
2011	2011_Early_Mexico_WW	Mexico	Early	Early	Early	Mexico_Early	2011_Early_WW_Mexico	2011_WW_Mexico	WW	m11ww	1	14	136	124	235	DTPYC9-F102-4-5-1-1-B-B-B-B-B/CML-312SR	DTMA-235	7.319161905	87	0	0.622697052	0.01243503	0.830164821	7.211536254	85.38	2.423333333	0.887845127	0.599333159
2011	2011_Early_Mexico_WW	Mexico	Early	Early	Early	Mexico_Early	2011_Early_WW_Mexico	2011_WW_Mexico	WW	m11ww	2	20	192	124	235	DTPYC9-F102-4-5-1-1-B-B-B-B-B/CML-312SR	DTMA-235	6.45927619	84	1	0.622697052	0.01243503	0.830164821	7.211536254	85.38	2.423333333	0.887845127	0.599333159
2011	2011_Early2_Mexico_WW	Mexico	Early2	Early	Early	Mexico_Early2	2011_Early_WW+heat_Mexico	2011_WW+heat_Mexico	WW	m11wwl	1	11	107	124	235	DTPYC9-F102-4-5-1-1-B-B-B-B-B/CML-312SR	DTMA-235	7.530514286	66	2	0.747075072	-0.196450968	0.000622014	6.320377143	68.25666667	1.916666667	0.871065937	0.684953973
2011	2011_Early2_Mexico_WW	Mexico	Early2	Early	Early	Mexico_Early2	2011_Early_WW+heat_Mexico	2011_WW+heat_Mexico	WW	m11wwl	2	17	170	124	235	DTPYC9-F102-4-5-1-1-B-B-B-B-B/CML-312SR	DTMA-235	6.815390476	70	0	0.747075072	-0.196450968	0.000622014	6.320377143	68.25666667	1.916666667	0.871065937	0.684953973
2010	2010_Early_Thailand_WW	Thailand	Early	Early	Early	Thailand_Early	2010_Early_WW_Thailand	2010_WW_Thailand	WW	t10ww	1	15	142	124	235	DTPYC9-F102-4-5-1-1-B-B-B-B-B/CML-312SR	DTMA-235	7.065142857	57	6	0.750000566	0.074097413	0.200613017	7.225239375	56.36666667	4.922818792	1.68E-07	0.072579235
2010	2010_Early_Thailand_WW	Thailand	Early	Early	Early	Thailand_Early	2010_Early_WW_Thailand	2010_WW_Thailand	WW	t10ww	2	20	195	124	235	DTPYC9-F102-4-5-1-1-B-B-B-B-B/CML-312SR	DTMA-235	6.836827429	55	1	0.750000566	0.074097413	0.200613017	7.225239375	56.36666667	4.922818792	1.68E-07	0.072579235
2011	2011_Early_Thailand_WW	Thailand	Early	Early	Early	Thailand_early	2011_Early_WW_Thailand	2011_WW_Thailand	WW	t11ww	1	5	50	124	235	DTPYC9-F102-4-5-1-1-B-B-B-B-B/CML-312SR	DTMA-235	5.676838095	59	-1	0.772801084	-0.108002697	0.06171739	6.345967229	58.58666667	0.65	0.924855386	0.802649071
2011	2011_Early_Thailand_WW	Thailand	Early	Early	Early	Thailand_early	2011_Early_WW_Thailand	2011_WW_Thailand	WW	t11ww	2	29	281	124	235	DTPYC9-F102-4-5-1-1-B-B-B-B-B/CML-312SR	DTMA-235	5.496256	59	0	0.772801084	-0.108002697	0.06171739	6.345967229	58.58666667	0.65	0.924855386	0.802649071
2010	2010_Early_Mexico_WW	Mexico	Early	Early	Early	Mexico_Early	2010_Early_WW_Mexico	2010_WW_Mexico	WW	m10ww	1	8	73	98	238	DTPYC9-F46-1-2-1-2-B-B-B-B/CML-312SR	DTMA-238	8.653866667	77	2	0.796036009	0.166874362	0.003747919	7.403343848	79.43333333	2.713333333	0.880141991	0.536586787
2010	2010_Early_Mexico_WW	Mexico	Early	Early	Early	Mexico_Early	2010_Early_WW_Mexico	2010_WW_Mexico	WW	m10ww	2	23	229	98	238	DTPYC9-F46-1-2-1-2-B-B-B-B/CML-312SR	DTMA-238	9.156190476	77	0	0.796036009	0.166874362	0.003747919	7.403343848	79.43333333	2.713333333	0.880141991	0.536586787
2010	2010_Early(1636)_Mexico_WW	Mexico	Early(1636)	Early	Early	Mexico_Early(1636)	2010_Early_WW+heat_Mexico	2010_WW+heat_Mexico	WW	m10wwl	1	1	9	98	238	DTPYC9-F46-1-2-1-2-B-B-B-B/CML-312SR	DTMA-238	9.662857143	71	-1	0.880485615	-0.215498107	0.000169072	7.460816254	72.87333333	1.68	0.814529362	0.642321995
2010	2010_Early(1636)_Mexico_WW	Mexico	Early(1636)	Early	Early	Mexico_Early(1636)	2010_Early_WW+heat_Mexico	2010_WW+heat_Mexico	WW	m10wwl	2	28	280	98	238	DTPYC9-F46-1-2-1-2-B-B-B-B/CML-312SR	DTMA-238	8.653866667	70	0	0.880485615	-0.215498107	0.000169072	7.460816254	72.87333333	1.68	0.814529362	0.642321995
2011	2011_Early_Mexico_WW	Mexico	Early	Early	Early	Mexico_Early	2011_Early_WW_Mexico	2011_WW_Mexico	WW	m11ww	1	8	77	98	238	DTPYC9-F46-1-2-1-2-B-B-B-B/CML-312SR	DTMA-238	7.783847619	81	2	0.622697052	0.01243503	0.830164821	7.211536254	85.38	2.423333333	0.887845127	0.599333159
2011	2011_Early_Mexico_WW	Mexico	Early	Early	Early	Mexico_Early	2011_Early_WW_Mexico	2011_WW_Mexico	WW	m11ww	2	29	283	98	238	DTPYC9-F46-1-2-1-2-B-B-B-B/CML-312SR	DTMA-238	7.518933333	82	1	0.622697052	0.01243503	0.830164821	7.211536254	85.38	2.423333333	0.887845127	0.599333159
2011	2011_Early2_Mexico_WW	Mexico	Early2	Early	Early	Mexico_Early2	2011_Early_WW+heat_Mexico	2011_WW+heat_Mexico	WW	m11wwl	1	13	123	98	238	DTPYC9-F46-1-2-1-2-B-B-B-B/CML-312SR	DTMA-238	7.762133333	67	2	0.747075072	-0.196450968	0.000622014	6.320377143	68.25666667	1.916666667	0.871065937	0.684953973
2011	2011_Early2_Mexico_WW	Mexico	Early2	Early	Early	Mexico_Early2	2011_Early_WW+heat_Mexico	2011_WW+heat_Mexico	WW	m11wwl	2	20	199	98	238	DTPYC9-F46-1-2-1-2-B-B-B-B/CML-312SR	DTMA-238	9.424	63	0	0.747075072	-0.196450968	0.000622014	6.320377143	68.25666667	1.916666667	0.871065937	0.684953973
2010	2010_Early_Thailand_WW	Thailand	Early	Early	Early	Thailand_Early	2010_Early_WW_Thailand	2010_WW_Thailand	WW	t10ww	1	14	134	98	238	DTPYC9-F46-1-2-1-2-B-B-B-B/CML-312SR	DTMA-238	6.843072	53	4	0.750000566	0.074097413	0.200613017	7.225239375	56.36666667	4.922818792	1.68E-07	0.072579235
2010	2010_Early_Thailand_WW	Thailand	Early	Early	Early	Thailand_Early	2010_Early_WW_Thailand	2010_WW_Thailand	WW	t10ww	2	17	170	98	238	DTPYC9-F46-1-2-1-2-B-B-B-B/CML-312SR	DTMA-238	6.628312381	56	3	0.750000566	0.074097413	0.200613017	7.225239375	56.36666667	4.922818792	1.68E-07	0.072579235
2011	2011_Early_Thailand_WW	Thailand	Early	Early	Early	Thailand_early	2011_Early_WW_Thailand	2011_WW_Thailand	WW	t11ww	1	15	149	98	238	DTPYC9-F46-1-2-1-2-B-B-B-B/CML-312SR	DTMA-238	5.870948571	56	0	0.772801084	-0.108002697	0.06171739	6.345967229	58.58666667	0.65	0.924855386	0.802649071
2011	2011_Early_Thailand_WW	Thailand	Early	Early	Early	Thailand_early	2011_Early_WW_Thailand	2011_WW_Thailand	WW	t11ww	2	25	247	98	238	DTPYC9-F46-1-2-1-2-B-B-B-B/CML-312SR	DTMA-238	5.932827429	56	0	0.772801084	-0.108002697	0.06171739	6.345967229	58.58666667	0.65	0.924855386	0.802649071
2010	2010_Early_Mexico_WW	Mexico	Early	Early	Early	Mexico_Early	2010_Early_WW_Mexico	2010_WW_Mexico	WW	m10ww	1	9	86	22	239	DTPYC9-F143-1-6-1-B-B-B-B/CML-312SR	DTMA-239	6.334780952	80	2	0.796036009	0.166874362	0.003747919	7.403343848	79.43333333	2.713333333	0.880141991	0.536586787
2010	2010_Early_Mexico_WW	Mexico	Early	Early	Early	Mexico_Early	2010_Early_WW_Mexico	2010_WW_Mexico	WW	m10ww	2	25	246	22	239	DTPYC9-F143-1-6-1-B-B-B-B/CML-312SR	DTMA-239	8.04007619	77	4	0.796036009	0.166874362	0.003747919	7.403343848	79.43333333	2.713333333	0.880141991	0.536586787
2010	2010_Early(1636)_Mexico_WW	Mexico	Early(1636)	Early	Early	Mexico_Early(1636)	2010_Early_WW+heat_Mexico	2010_WW+heat_Mexico	WW	m10wwl	1	4	36	22	239	DTPYC9-F143-1-6-1-B-B-B-B/CML-312SR	DTMA-239	8.931809524	71	1	0.880485615	-0.215498107	0.000169072	7.460816254	72.87333333	1.68	0.814529362	0.642321995
2010	2010_Early(1636)_Mexico_WW	Mexico	Early(1636)	Early	Early	Mexico_Early(1636)	2010_Early_WW+heat_Mexico	2010_WW+heat_Mexico	WW	m10wwl	2	16	157	22	239	DTPYC9-F143-1-6-1-B-B-B-B/CML-312SR	DTMA-239	8.794285714	71	1	0.880485615	-0.215498107	0.000169072	7.460816254	72.87333333	1.68	0.814529362	0.642321995
2011	2011_Early_Mexico_WW	Mexico	Early	Early	Early	Mexico_Early	2011_Early_WW_Mexico	2011_WW_Mexico	WW	m11ww	1	9	86	22	239	DTPYC9-F143-1-6-1-B-B-B-B/CML-312SR	DTMA-239	7.663695238	84	2	0.622697052	0.01243503	0.830164821	7.211536254	85.38	2.423333333	0.887845127	0.599333159
2011	2011_Early_Mexico_WW	Mexico	Early	Early	Early	Mexico_Early	2011_Early_WW_Mexico	2011_WW_Mexico	WW	m11ww	2	19	187	22	239	DTPYC9-F143-1-6-1-B-B-B-B/CML-312SR	DTMA-239	7.057142857	85	2	0.622697052	0.01243503	0.830164821	7.211536254	85.38	2.423333333	0.887845127	0.599333159
2011	2011_Early2_Mexico_WW	Mexico	Early2	Early	Early	Mexico_Early2	2011_Early_WW+heat_Mexico	2011_WW+heat_Mexico	WW	m11wwl	1	7	63	22	239	DTPYC9-F143-1-6-1-B-B-B-B/CML-312SR	DTMA-239	7.750552381	66	0	0.747075072	-0.196450968	0.000622014	6.320377143	68.25666667	1.916666667	0.871065937	0.684953973
2011	2011_Early2_Mexico_WW	Mexico	Early2	Early	Early	Mexico_Early2	2011_Early_WW+heat_Mexico	2011_WW+heat_Mexico	WW	m11wwl	2	25	244	22	239	DTPYC9-F143-1-6-1-B-B-B-B/CML-312SR	DTMA-239	7.750552381	66	0	0.747075072	-0.196450968	0.000622014	6.320377143	68.25666667	1.916666667	0.871065937	0.684953973
2010	2010_Early_Thailand_WW	Thailand	Early	Early	Early	Thailand_Early	2010_Early_WW_Thailand	2010_WW_Thailand	WW	t10ww	1	7	67	22	239	DTPYC9-F143-1-6-1-B-B-B-B/CML-312SR	DTMA-239	7.708781714	56	3	0.750000566	0.074097413	0.200613017	7.225239375	56.36666667	4.922818792	1.68E-07	0.072579235
2010	2010_Early_Thailand_WW	Thailand	Early	Early	Early	Thailand_Early	2010_Early_WW_Thailand	2010_WW_Thailand	WW	t10ww	2	27	269	22	239	DTPYC9-F143-1-6-1-B-B-B-B/CML-312SR	DTMA-239	6.962883048	56	4	0.750000566	0.074097413	0.200613017	7.225239375	56.36666667	4.922818792	1.68E-07	0.072579235
2011	2011_Early_Thailand_WW	Thailand	Early	Early	Early	Thailand_early	2011_Early_WW_Thailand	2011_WW_Thailand	WW	t11ww	1	8	72	22	239	DTPYC9-F143-1-6-1-B-B-B-B/CML-312SR	DTMA-239	4.849109333	60	0	0.772801084	-0.108002697	0.06171739	6.345967229	58.58666667	0.65	0.924855386	0.802649071
2011	2011_Early_Thailand_WW	Thailand	Early	Early	Early	Thailand_early	2011_Early_WW_Thailand	2011_WW_Thailand	WW	t11ww	2	20	198	22	239	DTPYC9-F143-1-6-1-B-B-B-B/CML-312SR	DTMA-239	6.400676571	57	0	0.772801084	-0.108002697	0.06171739	6.345967229	58.58666667	0.65	0.924855386	0.802649071
2010	2010_Early_Mexico_WW	Mexico	Early	Early	Early	Mexico_Early	2010_Early_WW_Mexico	2010_WW_Mexico	WW	m10ww	1	7	62	88	240	DTPYC9-F114-2-4-1-2-B-B-B-B/CML-312SR	DTMA-240	5.859961905	81	2	0.796036009	0.166874362	0.003747919	7.403343848	79.43333333	2.713333333	0.880141991	0.536586787
2010	2010_Early_Mexico_WW	Mexico	Early	Early	Early	Mexico_Early	2010_Early_WW_Mexico	2010_WW_Mexico	WW	m10ww	2	27	267	88	240	DTPYC9-F114-2-4-1-2-B-B-B-B/CML-312SR	DTMA-240	6.910933333	79	2	0.796036009	0.166874362	0.003747919	7.403343848	79.43333333	2.713333333	0.880141991	0.536586787
2010	2010_Early(1636)_Mexico_WW	Mexico	Early(1636)	Early	Early	Mexico_Early(1636)	2010_Early_WW+heat_Mexico	2010_WW+heat_Mexico	WW	m10wwl	1	5	48	88	240	DTPYC9-F114-2-4-1-2-B-B-B-B/CML-312SR	DTMA-240	7.976380952	74	0	0.880485615	-0.215498107	0.000169072	7.460816254	72.87333333	1.68	0.814529362	0.642321995
2010	2010_Early(1636)_Mexico_WW	Mexico	Early(1636)	Early	Early	Mexico_Early(1636)	2010_Early_WW+heat_Mexico	2010_WW+heat_Mexico	WW	m10wwl	2	18	173	88	240	DTPYC9-F114-2-4-1-2-B-B-B-B/CML-312SR	DTMA-240	7.559466667	71	3	0.880485615	-0.215498107	0.000169072	7.460816254	72.87333333	1.68	0.814529362	0.642321995
2011	2011_Early_Mexico_WW	Mexico	Early	Early	Early	Mexico_Early	2011_Early_WW_Mexico	2011_WW_Mexico	WW	m11ww	1	12	113	88	240	DTPYC9-F114-2-4-1-2-B-B-B-B/CML-312SR	DTMA-240	7.426285714	83	3	0.622697052	0.01243503	0.830164821	7.211536254	85.38	2.423333333	0.887845127	0.599333159
2011	2011_Early_Mexico_WW	Mexico	Early	Early	Early	Mexico_Early	2011_Early_WW_Mexico	2011_WW_Mexico	WW	m11ww	2	21	202	88	240	DTPYC9-F114-2-4-1-2-B-B-B-B/CML-312SR	DTMA-240	6.410057143	82	2	0.622697052	0.01243503	0.830164821	7.211536254	85.38	2.423333333	0.887845127	0.599333159
2011	2011_Early2_Mexico_WW	Mexico	Early2	Early	Early	Mexico_Early2	2011_Early_WW+heat_Mexico	2011_WW+heat_Mexico	WW	m11wwl	1	15	148	88	240	DTPYC9-F114-2-4-1-2-B-B-B-B/CML-312SR	DTMA-240	6.291352381	71	0	0.747075072	-0.196450968	0.000622014	6.320377143	68.25666667	1.916666667	0.871065937	0.684953973
2011	2011_Early2_Mexico_WW	Mexico	Early2	Early	Early	Mexico_Early2	2011_Early_WW+heat_Mexico	2011_WW+heat_Mexico	WW	m11wwl	2	25	247	88	240	DTPYC9-F114-2-4-1-2-B-B-B-B/CML-312SR	DTMA-240	7.391542857	66	1	0.747075072	-0.196450968	0.000622014	6.320377143	68.25666667	1.916666667	0.871065937	0.684953973
2010	2010_Early_Thailand_WW	Thailand	Early	Early	Early	Thailand_Early	2010_Early_WW_Thailand	2010_WW_Thailand	WW	t10ww	1	7	65	88	240	DTPYC9-F114-2-4-1-2-B-B-B-B/CML-312SR	DTMA-240	7.169852952	54	3	0.750000566	0.074097413	0.200613017	7.225239375	56.36666667	4.922818792	1.68E-07	0.072579235
2010	2010_Early_Thailand_WW	Thailand	Early	Early	Early	Thailand_Early	2010_Early_WW_Thailand	2010_WW_Thailand	WW	t10ww	2	30	297	88	240	DTPYC9-F114-2-4-1-2-B-B-B-B/CML-312SR	DTMA-240	7.656576	58	2	0.750000566	0.074097413	0.200613017	7.225239375	56.36666667	4.922818792	1.68E-07	0.072579235
2011	2011_Early_Thailand_WW	Thailand	Early	Early	Early	Thailand_early	2011_Early_WW_Thailand	2011_WW_Thailand	WW	t11ww	1	7	62	88	240	DTPYC9-F114-2-4-1-2-B-B-B-B/CML-312SR	DTMA-240	5.495428571	58	1	0.772801084	-0.108002697	0.06171739	6.345967229	58.58666667	0.65	0.924855386	0.802649071
2011	2011_Early_Thailand_WW	Thailand	Early	Early	Early	Thailand_early	2011_Early_WW_Thailand	2011_WW_Thailand	WW	t11ww	2	26	257	88	240	DTPYC9-F114-2-4-1-2-B-B-B-B/CML-312SR	DTMA-240	6.9104	56	1	0.772801084	-0.108002697	0.06171739	6.345967229	58.58666667	0.65	0.924855386	0.802649071
2010	2010_Early_Mexico_WW	Mexico	Early	Early	Early	Mexico_Early	2010_Early_WW_Mexico	2010_WW_Mexico	WW	m10ww	1	5	44	101	242	LaPostaSeqC7-F102-1-3-1-1-B-B-B-B-B/CML-312SR	DTMA-242	7.695542857	82	2	0.796036009	0.166874362	0.003747919	7.403343848	79.43333333	2.713333333	0.880141991	0.536586787
2010	2010_Early_Mexico_WW	Mexico	Early	Early	Early	Mexico_Early	2010_Early_WW_Mexico	2010_WW_Mexico	WW	m10ww	2	21	201	101	242	LaPostaSeqC7-F102-1-3-1-1-B-B-B-B-B/CML-312SR	DTMA-242	7.125180952	81	2	0.796036009	0.166874362	0.003747919	7.403343848	79.43333333	2.713333333	0.880141991	0.536586787
2010	2010_Early(1636)_Mexico_WW	Mexico	Early(1636)	Early	Early	Mexico_Early(1636)	2010_Early_WW+heat_Mexico	2010_WW+heat_Mexico	WW	m10wwl	1	12	111	101	242	LaPostaSeqC7-F102-1-3-1-1-B-B-B-B-B/CML-312SR	DTMA-242	10.032	74	0	0.880485615	-0.215498107	0.000169072	7.460816254	72.87333333	1.68	0.814529362	0.642321995
2010	2010_Early(1636)_Mexico_WW	Mexico	Early(1636)	Early	Early	Mexico_Early(1636)	2010_Early_WW+heat_Mexico	2010_WW+heat_Mexico	WW	m10wwl	2	21	203	101	242	LaPostaSeqC7-F102-1-3-1-1-B-B-B-B-B/CML-312SR	DTMA-242	9.279238095	73	0	0.880485615	-0.215498107	0.000169072	7.460816254	72.87333333	1.68	0.814529362	0.642321995
2011	2011_Early_Mexico_WW	Mexico	Early	Early	Early	Mexico_Early	2011_Early_WW_Mexico	2011_WW_Mexico	WW	m11ww	1	4	31	101	242	LaPostaSeqC7-F102-1-3-1-1-B-B-B-B-B/CML-312SR	DTMA-242	8.808761905	88	1	0.622697052	0.01243503	0.830164821	7.211536254	85.38	2.423333333	0.887845127	0.599333159
2011	2011_Early_Mexico_WW	Mexico	Early	Early	Early	Mexico_Early	2011_Early_WW_Mexico	2011_WW_Mexico	WW	m11ww	2	25	245	101	242	LaPostaSeqC7-F102-1-3-1-1-B-B-B-B-B/CML-312SR	DTMA-242	7.178742857	87	3	0.622697052	0.01243503	0.830164821	7.211536254	85.38	2.423333333	0.887845127	0.599333159
2011	2011_Early2_Mexico_WW	Mexico	Early2	Early	Early	Mexico_Early2	2011_Early_WW+heat_Mexico	2011_WW+heat_Mexico	WW	m11wwl	1	4	39	101	242	LaPostaSeqC7-F102-1-3-1-1-B-B-B-B-B/CML-312SR	DTMA-242	5.159314286	73	2	0.747075072	-0.196450968	0.000622014	6.320377143	68.25666667	1.916666667	0.871065937	0.684953973
2011	2011_Early2_Mexico_WW	Mexico	Early2	Early	Early	Mexico_Early2	2011_Early_WW+heat_Mexico	2011_WW+heat_Mexico	WW	m11wwl	2	27	265	101	242	LaPostaSeqC7-F102-1-3-1-1-B-B-B-B-B/CML-312SR	DTMA-242	5.72967619	71	1	0.747075072	-0.196450968	0.000622014	6.320377143	68.25666667	1.916666667	0.871065937	0.684953973
2010	2010_Early_Thailand_WW	Thailand	Early	Early	Early	Thailand_Early	2010_Early_WW_Thailand	2010_WW_Thailand	WW	t10ww	1	4	31	101	242	LaPostaSeqC7-F102-1-3-1-1-B-B-B-B-B/CML-312SR	DTMA-242	5.766232381	57	2	0.750000566	0.074097413	0.200613017	7.225239375	56.36666667	4.922818792	1.68E-07	0.072579235
2010	2010_Early_Thailand_WW	Thailand	Early	Early	Early	Thailand_Early	2010_Early_WW_Thailand	2010_WW_Thailand	WW	t10ww	2	23	229	101	242	LaPostaSeqC7-F102-1-3-1-1-B-B-B-B-B/CML-312SR	DTMA-242	8.347306667	55	3	0.750000566	0.074097413	0.200613017	7.225239375	56.36666667	4.922818792	1.68E-07	0.072579235
2011	2011_Early_Thailand_WW	Thailand	Early	Early	Early	Thailand_early	2011_Early_WW_Thailand	2011_WW_Thailand	WW	t11ww	1	11	110	101	242	LaPostaSeqC7-F102-1-3-1-1-B-B-B-B-B/CML-312SR	DTMA-242	6.344161524	61	-1	0.772801084	-0.108002697	0.06171739	6.345967229	58.58666667	0.65	0.924855386	0.802649071
2011	2011_Early_Thailand_WW	Thailand	Early	Early	Early	Thailand_early	2011_Early_WW_Thailand	2011_WW_Thailand	WW	t11ww	2	26	252	101	242	LaPostaSeqC7-F102-1-3-1-1-B-B-B-B-B/CML-312SR	DTMA-242	6.687786667	60	-1	0.772801084	-0.108002697	0.06171739	6.345967229	58.58666667	0.65	0.924855386	0.802649071
2010	2010_Early_Mexico_WW	Mexico	Early	Early	Early	Mexico_Early	2010_Early_WW_Mexico	2010_WW_Mexico	WW	m10ww	1	12	111	65	246	LaPostaSeqC7-F64-1-1-1-1-B-B-B-B-B/CML-312SR	DTMA-246	9.604952381	81	3	0.796036009	0.166874362	0.003747919	7.403343848	79.43333333	2.713333333	0.880141991	0.536586787
2010	2010_Early_Mexico_WW	Mexico	Early	Early	Early	Mexico_Early	2010_Early_WW_Mexico	2010_WW_Mexico	WW	m10ww	2	29	284	65	246	LaPostaSeqC7-F64-1-1-1-1-B-B-B-B-B/CML-312SR	DTMA-246	9.192380952	81	3	0.796036009	0.166874362	0.003747919	7.403343848	79.43333333	2.713333333	0.880141991	0.536586787
2010	2010_Early(1636)_Mexico_WW	Mexico	Early(1636)	Early	Early	Mexico_Early(1636)	2010_Early_WW+heat_Mexico	2010_WW+heat_Mexico	WW	m10wwl	1	8	72	65	246	LaPostaSeqC7-F64-1-1-1-1-B-B-B-B-B/CML-312SR	DTMA-246	8.902857143	75	2	0.880485615	-0.215498107	0.000169072	7.460816254	72.87333333	1.68	0.814529362	0.642321995
2010	2010_Early(1636)_Mexico_WW	Mexico	Early(1636)	Early	Early	Mexico_Early(1636)	2010_Early_WW+heat_Mexico	2010_WW+heat_Mexico	WW	m10wwl	2	20	196	65	246	LaPostaSeqC7-F64-1-1-1-1-B-B-B-B-B/CML-312SR	DTMA-246	11.2552381	73	1	0.880485615	-0.215498107	0.000169072	7.460816254	72.87333333	1.68	0.814529362	0.642321995
2011	2011_Early_Mexico_WW	Mexico	Early	Early	Early	Mexico_Early	2011_Early_WW_Mexico	2011_WW_Mexico	WW	m11ww	1	2	12	65	246	LaPostaSeqC7-F64-1-1-1-1-B-B-B-B-B/CML-312SR	DTMA-246	9.662857143	87	3	0.622697052	0.01243503	0.830164821	7.211536254	85.38	2.423333333	0.887845127	0.599333159
2011	2011_Early_Mexico_WW	Mexico	Early	Early	Early	Mexico_Early	2011_Early_WW_Mexico	2011_WW_Mexico	WW	m11ww	2	25	248	65	246	LaPostaSeqC7-F64-1-1-1-1-B-B-B-B-B/CML-312SR	DTMA-246	7.469714286	86	4	0.622697052	0.01243503	0.830164821	7.211536254	85.38	2.423333333	0.887845127	0.599333159
2011	2011_Early2_Mexico_WW	Mexico	Early2	Early	Early	Mexico_Early2	2011_Early_WW+heat_Mexico	2011_WW+heat_Mexico	WW	m11wwl	1	14	140	65	246	LaPostaSeqC7-F64-1-1-1-1-B-B-B-B-B/CML-312SR	DTMA-246	8.736380952	71	2	0.747075072	-0.196450968	0.000622014	6.320377143	68.25666667	1.916666667	0.871065937	0.684953973
2011	2011_Early2_Mexico_WW	Mexico	Early2	Early	Early	Mexico_Early2	2011_Early_WW+heat_Mexico	2011_WW+heat_Mexico	WW	m11wwl	2	18	175	65	246	LaPostaSeqC7-F64-1-1-1-1-B-B-B-B-B/CML-312SR	DTMA-246	9.373333333	68	2	0.747075072	-0.196450968	0.000622014	6.320377143	68.25666667	1.916666667	0.871065937	0.684953973
2010	2010_Early_Thailand_WW	Thailand	Early	Early	Early	Thailand_Early	2010_Early_WW_Thailand	2010_WW_Thailand	WW	t10ww	1	4	33	65	246	LaPostaSeqC7-F64-1-1-1-1-B-B-B-B-B/CML-312SR	DTMA-246	7.690971429	58	3	0.750000566	0.074097413	0.200613017	7.225239375	56.36666667	4.922818792	1.68E-07	0.072579235
2010	2010_Early_Thailand_WW	Thailand	Early	Early	Early	Thailand_Early	2010_Early_WW_Thailand	2010_WW_Thailand	WW	t10ww	2	30	295	65	246	LaPostaSeqC7-F64-1-1-1-1-B-B-B-B-B/CML-312SR	DTMA-246	8.790994286	58	2	0.750000566	0.074097413	0.200613017	7.225239375	56.36666667	4.922818792	1.68E-07	0.072579235
2011	2011_Early_Thailand_WW	Thailand	Early	Early	Early	Thailand_early	2011_Early_WW_Thailand	2011_WW_Thailand	WW	t11ww	1	2	18	65	246	LaPostaSeqC7-F64-1-1-1-1-B-B-B-B-B/CML-312SR	DTMA-246	6.352591238	60	1	0.772801084	-0.108002697	0.06171739	6.345967229	58.58666667	0.65	0.924855386	0.802649071
2011	2011_Early_Thailand_WW	Thailand	Early	Early	Early	Thailand_early	2011_Early_WW_Thailand	2011_WW_Thailand	WW	t11ww	2	18	178	65	246	LaPostaSeqC7-F64-1-1-1-1-B-B-B-B-B/CML-312SR	DTMA-246	4.815433143	60	1	0.772801084	-0.108002697	0.06171739	6.345967229	58.58666667	0.65	0.924855386	0.802649071
2010	2010_Early_Mexico_WW	Mexico	Early	Early	Early	Mexico_Early	2010_Early_WW_Mexico	2010_WW_Mexico	WW	m10ww	1	7	68	107	247	LaPostaSeqC7-F96-1-2-1-1-B-B-B-B-B/CML-312SR	DTMA-247	8.168190476	81	1	0.796036009	0.166874362	0.003747919	7.403343848	79.43333333	2.713333333	0.880141991	0.536586787
2010	2010_Early_Mexico_WW	Mexico	Early	Early	Early	Mexico_Early	2010_Early_WW_Mexico	2010_WW_Mexico	WW	m10ww	2	26	255	107	247	LaPostaSeqC7-F96-1-2-1-1-B-B-B-B-B/CML-312SR	DTMA-247	7.702491429	82	1	0.796036009	0.166874362	0.003747919	7.403343848	79.43333333	2.713333333	0.880141991	0.536586787
2010	2010_Early(1636)_Mexico_WW	Mexico	Early(1636)	Early	Early	Mexico_Early(1636)	2010_Early_WW+heat_Mexico	2010_WW+heat_Mexico	WW	m10wwl	1	10	92	107	247	LaPostaSeqC7-F96-1-2-1-1-B-B-B-B-B/CML-312SR	DTMA-247	7.345219048	74	0	0.880485615	-0.215498107	0.000169072	7.460816254	72.87333333	1.68	0.814529362	0.642321995
2010	2010_Early(1636)_Mexico_WW	Mexico	Early(1636)	Early	Early	Mexico_Early(1636)	2010_Early_WW+heat_Mexico	2010_WW+heat_Mexico	WW	m10wwl	2	29	281	107	247	LaPostaSeqC7-F96-1-2-1-1-B-B-B-B-B/CML-312SR	DTMA-247	7.183085714	74	1	0.880485615	-0.215498107	0.000169072	7.460816254	72.87333333	1.68	0.814529362	0.642321995
2011	2011_Early_Mexico_WW	Mexico	Early	Early	Early	Mexico_Early	2011_Early_WW_Mexico	2011_WW_Mexico	WW	m11ww	1	1	6	107	247	LaPostaSeqC7-F96-1-2-1-1-B-B-B-B-B/CML-312SR	DTMA-247	8.089295238	85	1	0.622697052	0.01243503	0.830164821	7.211536254	85.38	2.423333333	0.887845127	0.599333159
2011	2011_Early_Mexico_WW	Mexico	Early	Early	Early	Mexico_Early	2011_Early_WW_Mexico	2011_WW_Mexico	WW	m11ww	2	19	188	107	247	LaPostaSeqC7-F96-1-2-1-1-B-B-B-B-B/CML-312SR	DTMA-247	7.455238095	87	1	0.622697052	0.01243503	0.830164821	7.211536254	85.38	2.423333333	0.887845127	0.599333159
2011	2011_Early2_Mexico_WW	Mexico	Early2	Early	Early	Mexico_Early2	2011_Early_WW+heat_Mexico	2011_WW+heat_Mexico	WW	m11wwl	1	2	15	107	247	LaPostaSeqC7-F96-1-2-1-1-B-B-B-B-B/CML-312SR	DTMA-247	6.716952381	68	0	0.747075072	-0.196450968	0.000622014	6.320377143	68.25666667	1.916666667	0.871065937	0.684953973
2011	2011_Early2_Mexico_WW	Mexico	Early2	Early	Early	Mexico_Early2	2011_Early_WW+heat_Mexico	2011_WW+heat_Mexico	WW	m11wwl	2	29	285	107	247	LaPostaSeqC7-F96-1-2-1-1-B-B-B-B-B/CML-312SR	DTMA-247	5.434361905	69	2	0.747075072	-0.196450968	0.000622014	6.320377143	68.25666667	1.916666667	0.871065937	0.684953973
2010	2010_Early_Thailand_WW	Thailand	Early	Early	Early	Thailand_Early	2010_Early_WW_Thailand	2010_WW_Thailand	WW	t10ww	1	6	58	107	247	LaPostaSeqC7-F96-1-2-1-1-B-B-B-B-B/CML-312SR	DTMA-247	6.88558019	53	3	0.750000566	0.074097413	0.200613017	7.225239375	56.36666667	4.922818792	1.68E-07	0.072579235
2010	2010_Early_Thailand_WW	Thailand	Early	Early	Early	Thailand_Early	2010_Early_WW_Thailand	2010_WW_Thailand	WW	t10ww	2	19	186	107	247	LaPostaSeqC7-F96-1-2-1-1-B-B-B-B-B/CML-312SR	DTMA-247	7.730279619	59	4	0.750000566	0.074097413	0.200613017	7.225239375	56.36666667	4.922818792	1.68E-07	0.072579235
2011	2011_Early_Thailand_WW	Thailand	Early	Early	Early	Thailand_early	2011_Early_WW_Thailand	2011_WW_Thailand	WW	t11ww	1	9	83	107	247	LaPostaSeqC7-F96-1-2-1-1-B-B-B-B-B/CML-312SR	DTMA-247	7.241302857	58	0	0.772801084	-0.108002697	0.06171739	6.345967229	58.58666667	0.65	0.924855386	0.802649071
2011	2011_Early_Thailand_WW	Thailand	Early	Early	Early	Thailand_early	2011_Early_WW_Thailand	2011_WW_Thailand	WW	t11ww	2	29	286	107	247	LaPostaSeqC7-F96-1-2-1-1-B-B-B-B-B/CML-312SR	DTMA-247	6.538819048	60	0	0.772801084	-0.108002697	0.06171739	6.345967229	58.58666667	0.65	0.924855386	0.802649071
2010	2010_Early_Mexico_WW	Mexico	Early	Early	Early	Mexico_Early	2010_Early_WW_Mexico	2010_WW_Mexico	WW	m10ww	1	7	61	109	248	LaPostaSeqC7-F123-3-1-1-2-B-B-B-B-B/CML-312SR	DTMA-248	6.664838095	81	2	0.796036009	0.166874362	0.003747919	7.403343848	79.43333333	2.713333333	0.880141991	0.536586787
2010	2010_Early_Mexico_WW	Mexico	Early	Early	Early	Mexico_Early	2010_Early_WW_Mexico	2010_WW_Mexico	WW	m10ww	2	22	212	109	248	LaPostaSeqC7-F123-3-1-1-2-B-B-B-B-B/CML-312SR	DTMA-248	7.686857143	81	2	0.796036009	0.166874362	0.003747919	7.403343848	79.43333333	2.713333333	0.880141991	0.536586787
2010	2010_Early(1636)_Mexico_WW	Mexico	Early(1636)	Early	Early	Mexico_Early(1636)	2010_Early_WW+heat_Mexico	2010_WW+heat_Mexico	WW	m10wwl	1	15	141	109	248	LaPostaSeqC7-F123-3-1-1-2-B-B-B-B-B/CML-312SR	DTMA-248	8.837714286	73	2	0.880485615	-0.215498107	0.000169072	7.460816254	72.87333333	1.68	0.814529362	0.642321995
2010	2010_Early(1636)_Mexico_WW	Mexico	Early(1636)	Early	Early	Mexico_Early(1636)	2010_Early_WW+heat_Mexico	2010_WW+heat_Mexico	WW	m10wwl	2	24	236	109	248	LaPostaSeqC7-F123-3-1-1-2-B-B-B-B-B/CML-312SR	DTMA-248	8.419352381	74	1	0.880485615	-0.215498107	0.000169072	7.460816254	72.87333333	1.68	0.814529362	0.642321995
2011	2011_Early_Mexico_WW	Mexico	Early	Early	Early	Mexico_Early	2011_Early_WW_Mexico	2011_WW_Mexico	WW	m11ww	1	2	13	109	248	LaPostaSeqC7-F123-3-1-1-2-B-B-B-B-B/CML-312SR	DTMA-248	8.40487619	86	2	0.622697052	0.01243503	0.830164821	7.211536254	85.38	2.423333333	0.887845127	0.599333159
2011	2011_Early_Mexico_WW	Mexico	Early	Early	Early	Mexico_Early	2011_Early_WW_Mexico	2011_WW_Mexico	WW	m11ww	2	19	186	109	248	LaPostaSeqC7-F123-3-1-1-2-B-B-B-B-B/CML-312SR	DTMA-248	7.209142857	88	1	0.622697052	0.01243503	0.830164821	7.211536254	85.38	2.423333333	0.887845127	0.599333159
2011	2011_Early2_Mexico_WW	Mexico	Early2	Early	Early	Mexico_Early2	2011_Early_WW+heat_Mexico	2011_WW+heat_Mexico	WW	m11wwl	1	12	120	109	248	LaPostaSeqC7-F123-3-1-1-2-B-B-B-B-B/CML-312SR	DTMA-248	6.554819048	67	1	0.747075072	-0.196450968	0.000622014	6.320377143	68.25666667	1.916666667	0.871065937	0.684953973
2011	2011_Early2_Mexico_WW	Mexico	Early2	Early	Early	Mexico_Early2	2011_Early_WW+heat_Mexico	2011_WW+heat_Mexico	WW	m11wwl	2	20	193	109	248	LaPostaSeqC7-F123-3-1-1-2-B-B-B-B-B/CML-312SR	DTMA-248	6.473752381	68	3	0.747075072	-0.196450968	0.000622014	6.320377143	68.25666667	1.916666667	0.871065937	0.684953973
2010	2010_Early_Thailand_WW	Thailand	Early	Early	Early	Thailand_Early	2010_Early_WW_Thailand	2010_WW_Thailand	WW	t10ww	1	15	150	109	248	LaPostaSeqC7-F123-3-1-1-2-B-B-B-B-B/CML-312SR	DTMA-248	5.994532571	59	5	0.750000566	0.074097413	0.200613017	7.225239375	56.36666667	4.922818792	1.68E-07	0.072579235
2010	2010_Early_Thailand_WW	Thailand	Early	Early	Early	Thailand_Early	2010_Early_WW_Thailand	2010_WW_Thailand	WW	t10ww	2	30	292	109	248	LaPostaSeqC7-F123-3-1-1-2-B-B-B-B-B/CML-312SR	DTMA-248	6.719390476	56	2	0.750000566	0.074097413	0.200613017	7.225239375	56.36666667	4.922818792	1.68E-07	0.072579235
2011	2011_Early_Thailand_WW	Thailand	Early	Early	Early	Thailand_early	2011_Early_WW_Thailand	2011_WW_Thailand	WW	t11ww	1	4	31	109	248	LaPostaSeqC7-F123-3-1-1-2-B-B-B-B-B/CML-312SR	DTMA-248	6.46272	61	0	0.772801084	-0.108002697	0.06171739	6.345967229	58.58666667	0.65	0.924855386	0.802649071
2011	2011_Early_Thailand_WW	Thailand	Early	Early	Early	Thailand_early	2011_Early_WW_Thailand	2011_WW_Thailand	WW	t11ww	2	23	228	109	248	LaPostaSeqC7-F123-3-1-1-2-B-B-B-B-B/CML-312SR	DTMA-248	6.838229333	60	0	0.772801084	-0.108002697	0.06171739	6.345967229	58.58666667	0.65	0.924855386	0.802649071
2010	2010_Early_Mexico_WW	Mexico	Early	Early	Early	Mexico_Early	2010_Early_WW_Mexico	2010_WW_Mexico	WW	m10ww	1	4	39	94	250	LaPostaSeqC7-F71-1-2-1-1-B-B-B-B-B/CML-312SR	DTMA-250	9.047619048	82	2	0.796036009	0.166874362	0.003747919	7.403343848	79.43333333	2.713333333	0.880141991	0.536586787
2010	2010_Early_Mexico_WW	Mexico	Early	Early	Early	Mexico_Early	2010_Early_WW_Mexico	2010_WW_Mexico	WW	m10ww	2	20	199	94	250	LaPostaSeqC7-F71-1-2-1-1-B-B-B-B-B/CML-312SR	DTMA-250	8.477257143	81	2	0.796036009	0.166874362	0.003747919	7.403343848	79.43333333	2.713333333	0.880141991	0.536586787
2010	2010_Early(1636)_Mexico_WW	Mexico	Early(1636)	Early	Early	Mexico_Early(1636)	2010_Early_WW+heat_Mexico	2010_WW+heat_Mexico	WW	m10wwl	1	6	58	94	250	LaPostaSeqC7-F71-1-2-1-1-B-B-B-B-B/CML-312SR	DTMA-250	8.924571429	77	2	0.880485615	-0.215498107	0.000169072	7.460816254	72.87333333	1.68	0.814529362	0.642321995
2010	2010_Early(1636)_Mexico_WW	Mexico	Early(1636)	Early	Early	Mexico_Early(1636)	2010_Early_WW+heat_Mexico	2010_WW+heat_Mexico	WW	m10wwl	2	27	266	94	250	LaPostaSeqC7-F71-1-2-1-1-B-B-B-B-B/CML-312SR	DTMA-250	8.939047619	75	1	0.880485615	-0.215498107	0.000169072	7.460816254	72.87333333	1.68	0.814529362	0.642321995
2011	2011_Early_Mexico_WW	Mexico	Early	Early	Early	Mexico_Early	2011_Early_WW_Mexico	2011_WW_Mexico	WW	m11ww	1	15	149	94	250	LaPostaSeqC7-F71-1-2-1-1-B-B-B-B-B/CML-312SR	DTMA-250	8.176152381	89	2	0.622697052	0.01243503	0.830164821	7.211536254	85.38	2.423333333	0.887845127	0.599333159
2011	2011_Early_Mexico_WW	Mexico	Early	Early	Early	Mexico_Early	2011_Early_WW_Mexico	2011_WW_Mexico	WW	m11ww	2	20	194	94	250	LaPostaSeqC7-F71-1-2-1-1-B-B-B-B-B/CML-312SR	DTMA-250	7.718704762	89	3	0.622697052	0.01243503	0.830164821	7.211536254	85.38	2.423333333	0.887845127	0.599333159
2011	2011_Early2_Mexico_WW	Mexico	Early2	Early	Early	Mexico_Early2	2011_Early_WW+heat_Mexico	2011_WW+heat_Mexico	WW	m11wwl	1	12	113	94	250	LaPostaSeqC7-F71-1-2-1-1-B-B-B-B-B/CML-312SR	DTMA-250	9.626666667	69	2	0.747075072	-0.196450968	0.000622014	6.320377143	68.25666667	1.916666667	0.871065937	0.684953973
2011	2011_Early2_Mexico_WW	Mexico	Early2	Early	Early	Mexico_Early2	2011_Early_WW+heat_Mexico	2011_WW+heat_Mexico	WW	m11wwl	2	27	270	94	250	LaPostaSeqC7-F71-1-2-1-1-B-B-B-B-B/CML-312SR	DTMA-250	8.381714286	70	1	0.747075072	-0.196450968	0.000622014	6.320377143	68.25666667	1.916666667	0.871065937	0.684953973
2010	2010_Early_Thailand_WW	Thailand	Early	Early	Early	Thailand_Early	2010_Early_WW_Thailand	2010_WW_Thailand	WW	t10ww	1	2	17	94	250	LaPostaSeqC7-F71-1-2-1-1-B-B-B-B-B/CML-312SR	DTMA-250	6.35008	57	3	0.750000566	0.074097413	0.200613017	7.225239375	56.36666667	4.922818792	1.68E-07	0.072579235
2010	2010_Early_Thailand_WW	Thailand	Early	Early	Early	Thailand_Early	2010_Early_WW_Thailand	2010_WW_Thailand	WW	t10ww	2	24	236	94	250	LaPostaSeqC7-F71-1-2-1-1-B-B-B-B-B/CML-312SR	DTMA-250	8.996864	53	3	0.750000566	0.074097413	0.200613017	7.225239375	56.36666667	4.922818792	1.68E-07	0.072579235
2011	2011_Early_Thailand_WW	Thailand	Early	Early	Early	Thailand_early	2011_Early_WW_Thailand	2011_WW_Thailand	WW	t11ww	1	15	141	94	250	LaPostaSeqC7-F71-1-2-1-1-B-B-B-B-B/CML-312SR	DTMA-250	6.697904762	60	1	0.772801084	-0.108002697	0.06171739	6.345967229	58.58666667	0.65	0.924855386	0.802649071
2011	2011_Early_Thailand_WW	Thailand	Early	Early	Early	Thailand_early	2011_Early_WW_Thailand	2011_WW_Thailand	WW	t11ww	2	30	297	94	250	LaPostaSeqC7-F71-1-2-1-1-B-B-B-B-B/CML-312SR	DTMA-250	6.962784	61	0	0.772801084	-0.108002697	0.06171739	6.345967229	58.58666667	0.65	0.924855386	0.802649071
2010	2010_Early_Mexico_WW	Mexico	Early	Early	Early	Mexico_Early	2010_Early_WW_Mexico	2010_WW_Mexico	WW	m10ww	1	12	120	140	252	LaPostaSeqC7-F71-1-2-1-2-B-B-B-B-B/CML-312SR	DTMA-252	8.981462857	79	3	0.796036009	0.166874362	0.003747919	7.403343848	79.43333333	2.713333333	0.880141991	0.536586787
2010	2010_Early_Mexico_WW	Mexico	Early	Early	Early	Mexico_Early	2010_Early_WW_Mexico	2010_WW_Mexico	WW	m10ww	2	20	197	140	252	LaPostaSeqC7-F71-1-2-1-2-B-B-B-B-B/CML-312SR	DTMA-252	8.666171429	81	2	0.796036009	0.166874362	0.003747919	7.403343848	79.43333333	2.713333333	0.880141991	0.536586787
2010	2010_Early(1636)_Mexico_WW	Mexico	Early(1636)	Early	Early	Mexico_Early(1636)	2010_Early_WW+heat_Mexico	2010_WW+heat_Mexico	WW	m10wwl	1	1	6	140	252	LaPostaSeqC7-F71-1-2-1-2-B-B-B-B-B/CML-312SR	DTMA-252	8.074819048	74	1	0.880485615	-0.215498107	0.000169072	7.460816254	72.87333333	1.68	0.814529362	0.642321995
2010	2010_Early(1636)_Mexico_WW	Mexico	Early(1636)	Early	Early	Mexico_Early(1636)	2010_Early_WW+heat_Mexico	2010_WW+heat_Mexico	WW	m10wwl	2	23	221	140	252	LaPostaSeqC7-F71-1-2-1-2-B-B-B-B-B/CML-312SR	DTMA-252	8.40487619	75	1	0.880485615	-0.215498107	0.000169072	7.460816254	72.87333333	1.68	0.814529362	0.642321995
2011	2011_Early_Mexico_WW	Mexico	Early	Early	Early	Mexico_Early	2011_Early_WW_Mexico	2011_WW_Mexico	WW	m11ww	1	7	69	140	252	LaPostaSeqC7-F71-1-2-1-2-B-B-B-B-B/CML-312SR	DTMA-252	7.203352381	90	4	0.622697052	0.01243503	0.830164821	7.211536254	85.38	2.423333333	0.887845127	0.599333159
2011	2011_Early_Mexico_WW	Mexico	Early	Early	Early	Mexico_Early	2011_Early_WW_Mexico	2011_WW_Mexico	WW	m11ww	2	19	185	140	252	LaPostaSeqC7-F71-1-2-1-2-B-B-B-B-B/CML-312SR	DTMA-252	6.934095238	89	3	0.622697052	0.01243503	0.830164821	7.211536254	85.38	2.423333333	0.887845127	0.599333159
2011	2011_Early2_Mexico_WW	Mexico	Early2	Early	Early	Mexico_Early2	2011_Early_WW+heat_Mexico	2011_WW+heat_Mexico	WW	m11wwl	1	3	26	140	252	LaPostaSeqC7-F71-1-2-1-2-B-B-B-B-B/CML-312SR	DTMA-252	7.081752381	70	1	0.747075072	-0.196450968	0.000622014	6.320377143	68.25666667	1.916666667	0.871065937	0.684953973
2011	2011_Early2_Mexico_WW	Mexico	Early2	Early	Early	Mexico_Early2	2011_Early_WW+heat_Mexico	2011_WW+heat_Mexico	WW	m11wwl	2	21	210	140	252	LaPostaSeqC7-F71-1-2-1-2-B-B-B-B-B/CML-312SR	DTMA-252	8.34407619	71	-2	0.747075072	-0.196450968	0.000622014	6.320377143	68.25666667	1.916666667	0.871065937	0.684953973
2010	2010_Early_Thailand_WW	Thailand	Early	Early	Early	Thailand_Early	2010_Early_WW_Thailand	2010_WW_Thailand	WW	t10ww	1	9	85	140	252	LaPostaSeqC7-F71-1-2-1-2-B-B-B-B-B/CML-312SR	DTMA-252	6.878247619	54	4	0.750000566	0.074097413	0.200613017	7.225239375	56.36666667	4.922818792	1.68E-07	0.072579235
2010	2010_Early_Thailand_WW	Thailand	Early	Early	Early	Thailand_Early	2010_Early_WW_Thailand	2010_WW_Thailand	WW	t10ww	2	27	263	140	252	LaPostaSeqC7-F71-1-2-1-2-B-B-B-B-B/CML-312SR	DTMA-252	9.083318857	54	5	0.750000566	0.074097413	0.200613017	7.225239375	56.36666667	4.922818792	1.68E-07	0.072579235
2011	2011_Early_Thailand_WW	Thailand	Early	Early	Early	Thailand_early	2011_Early_WW_Thailand	2011_WW_Thailand	WW	t11ww	1	5	46	140	252	LaPostaSeqC7-F71-1-2-1-2-B-B-B-B-B/CML-312SR	DTMA-252	7.010276571	60	1	0.772801084	-0.108002697	0.06171739	6.345967229	58.58666667	0.65	0.924855386	0.802649071
2011	2011_Early_Thailand_WW	Thailand	Early	Early	Early	Thailand_early	2011_Early_WW_Thailand	2011_WW_Thailand	WW	t11ww	2	28	278	140	252	LaPostaSeqC7-F71-1-2-1-2-B-B-B-B-B/CML-312SR	DTMA-252	7.076345905	61	0	0.772801084	-0.108002697	0.06171739	6.345967229	58.58666667	0.65	0.924855386	0.802649071
2010	2010_Early_Mexico_WW	Mexico	Early	Early	Early	Mexico_Early	2010_Early_WW_Mexico	2010_WW_Mexico	WW	m10ww	1	10	100	110	257	LaPostaSeqC7-F86-3-1-1-1-B-B-B-B-B/CML-312SR	DTMA-257	9.163428571	81	1	0.796036009	0.166874362	0.003747919	7.403343848	79.43333333	2.713333333	0.880141991	0.536586787
2010	2010_Early_Mexico_WW	Mexico	Early	Early	Early	Mexico_Early	2010_Early_WW_Mexico	2010_WW_Mexico	WW	m10ww	2	29	289	110	257	LaPostaSeqC7-F86-3-1-1-1-B-B-B-B-B/CML-312SR	DTMA-257	9.315428571	79	3	0.796036009	0.166874362	0.003747919	7.403343848	79.43333333	2.713333333	0.880141991	0.536586787
2010	2010_Early(1636)_Mexico_WW	Mexico	Early(1636)	Early	Early	Mexico_Early(1636)	2010_Early_WW+heat_Mexico	2010_WW+heat_Mexico	WW	m10wwl	1	6	57	110	257	LaPostaSeqC7-F86-3-1-1-1-B-B-B-B-B/CML-312SR	DTMA-257	8.692952381	75	1	0.880485615	-0.215498107	0.000169072	7.460816254	72.87333333	1.68	0.814529362	0.642321995
2010	2010_Early(1636)_Mexico_WW	Mexico	Early(1636)	Early	Early	Mexico_Early(1636)	2010_Early_WW+heat_Mexico	2010_WW+heat_Mexico	WW	m10wwl	2	17	161	110	257	LaPostaSeqC7-F86-3-1-1-1-B-B-B-B-B/CML-312SR	DTMA-257	7.733180952	74	1	0.880485615	-0.215498107	0.000169072	7.460816254	72.87333333	1.68	0.814529362	0.642321995
2011	2011_Early_Mexico_WW	Mexico	Early	Early	Early	Mexico_Early	2011_Early_WW_Mexico	2011_WW_Mexico	WW	m11ww	1	13	130	110	257	LaPostaSeqC7-F86-3-1-1-1-B-B-B-B-B/CML-312SR	DTMA-257	6.291352381	89	3	0.622697052	0.01243503	0.830164821	7.211536254	85.38	2.423333333	0.887845127	0.599333159
2011	2011_Early_Mexico_WW	Mexico	Early	Early	Early	Mexico_Early	2011_Early_WW_Mexico	2011_WW_Mexico	WW	m11ww	2	28	279	110	257	LaPostaSeqC7-F86-3-1-1-1-B-B-B-B-B/CML-312SR	DTMA-257	9.25752381	86	1	0.622697052	0.01243503	0.830164821	7.211536254	85.38	2.423333333	0.887845127	0.599333159
2011	2011_Early2_Mexico_WW	Mexico	Early2	Early	Early	Mexico_Early2	2011_Early_WW+heat_Mexico	2011_WW+heat_Mexico	WW	m11wwl	1	12	115	110	257	LaPostaSeqC7-F86-3-1-1-1-B-B-B-B-B/CML-312SR	DTMA-257	9.633904762	69	0	0.747075072	-0.196450968	0.000622014	6.320377143	68.25666667	1.916666667	0.871065937	0.684953973
2011	2011_Early2_Mexico_WW	Mexico	Early2	Early	Early	Mexico_Early2	2011_Early_WW+heat_Mexico	2011_WW+heat_Mexico	WW	m11wwl	2	25	242	110	257	LaPostaSeqC7-F86-3-1-1-1-B-B-B-B-B/CML-312SR	DTMA-257	9.86552381	69	0	0.747075072	-0.196450968	0.000622014	6.320377143	68.25666667	1.916666667	0.871065937	0.684953973
2010	2010_Early_Thailand_WW	Thailand	Early	Early	Early	Thailand_Early	2010_Early_WW_Thailand	2010_WW_Thailand	WW	t10ww	1	3	23	110	257	LaPostaSeqC7-F86-3-1-1-1-B-B-B-B-B/CML-312SR	DTMA-257	7.979702857	56	3	0.750000566	0.074097413	0.200613017	7.225239375	56.36666667	4.922818792	1.68E-07	0.072579235
2010	2010_Early_Thailand_WW	Thailand	Early	Early	Early	Thailand_Early	2010_Early_WW_Thailand	2010_WW_Thailand	WW	t10ww	2	23	225	110	257	LaPostaSeqC7-F86-3-1-1-1-B-B-B-B-B/CML-312SR	DTMA-257	7.171580952	57	3	0.750000566	0.074097413	0.200613017	7.225239375	56.36666667	4.922818792	1.68E-07	0.072579235
2011	2011_Early_Thailand_WW	Thailand	Early	Early	Early	Thailand_early	2011_Early_WW_Thailand	2011_WW_Thailand	WW	t11ww	1	1	5	110	257	LaPostaSeqC7-F86-3-1-1-1-B-B-B-B-B/CML-312SR	DTMA-257	8.154409143	59	0	0.772801084	-0.108002697	0.06171739	6.345967229	58.58666667	0.65	0.924855386	0.802649071
2011	2011_Early_Thailand_WW	Thailand	Early	Early	Early	Thailand_early	2011_Early_WW_Thailand	2011_WW_Thailand	WW	t11ww	2	30	294	110	257	LaPostaSeqC7-F86-3-1-1-1-B-B-B-B-B/CML-312SR	DTMA-257	6.550329905	59	1	0.772801084	-0.108002697	0.06171739	6.345967229	58.58666667	0.65	0.924855386	0.802649071
2010	2010_Early_Mexico_WW	Mexico	Early	Early	Early	Mexico_Early	2010_Early_WW_Mexico	2010_WW_Mexico	WW	m10ww	1	8	72	79	258	LaPostaSeqC7-F96-1-6-2-1-B-B-B-B-B/CML-312SR	DTMA-258	8.750857143	81	1	0.796036009	0.166874362	0.003747919	7.403343848	79.43333333	2.713333333	0.880141991	0.536586787
2010	2010_Early_Mexico_WW	Mexico	Early	Early	Early	Mexico_Early	2010_Early_WW_Mexico	2010_WW_Mexico	WW	m10ww	2	21	206	79	258	LaPostaSeqC7-F96-1-6-2-1-B-B-B-B-B/CML-312SR	DTMA-258	8.407771429	81	1	0.796036009	0.166874362	0.003747919	7.403343848	79.43333333	2.713333333	0.880141991	0.536586787
2010	2010_Early(1636)_Mexico_WW	Mexico	Early(1636)	Early	Early	Mexico_Early(1636)	2010_Early_WW+heat_Mexico	2010_WW+heat_Mexico	WW	m10wwl	1	7	62	79	258	LaPostaSeqC7-F96-1-6-2-1-B-B-B-B-B/CML-312SR	DTMA-258	9.235809524	72	0	0.880485615	-0.215498107	0.000169072	7.460816254	72.87333333	1.68	0.814529362	0.642321995
2010	2010_Early(1636)_Mexico_WW	Mexico	Early(1636)	Early	Early	Mexico_Early(1636)	2010_Early_WW+heat_Mexico	2010_WW+heat_Mexico	WW	m10wwl	2	25	243	79	258	LaPostaSeqC7-F96-1-6-2-1-B-B-B-B-B/CML-312SR	DTMA-258	8.578590476	71	1	0.880485615	-0.215498107	0.000169072	7.460816254	72.87333333	1.68	0.814529362	0.642321995
2011	2011_Early_Mexico_WW	Mexico	Early	Early	Early	Mexico_Early	2011_Early_WW_Mexico	2011_WW_Mexico	WW	m11ww	1	3	21	79	258	LaPostaSeqC7-F96-1-6-2-1-B-B-B-B-B/CML-312SR	DTMA-258	8.917333333	87	0	0.622697052	0.01243503	0.830164821	7.211536254	85.38	2.423333333	0.887845127	0.599333159
2011	2011_Early_Mexico_WW	Mexico	Early	Early	Early	Mexico_Early	2011_Early_WW_Mexico	2011_WW_Mexico	WW	m11ww	2	26	253	79	258	LaPostaSeqC7-F96-1-6-2-1-B-B-B-B-B/CML-312SR	DTMA-258	7.927161905	87	2	0.622697052	0.01243503	0.830164821	7.211536254	85.38	2.423333333	0.887845127	0.599333159
2011	2011_Early2_Mexico_WW	Mexico	Early2	Early	Early	Mexico_Early2	2011_Early_WW+heat_Mexico	2011_WW+heat_Mexico	WW	m11wwl	1	15	146	79	258	LaPostaSeqC7-F96-1-6-2-1-B-B-B-B-B/CML-312SR	DTMA-258	8.126933333	69	-1	0.747075072	-0.196450968	0.000622014	6.320377143	68.25666667	1.916666667	0.871065937	0.684953973
2011	2011_Early2_Mexico_WW	Mexico	Early2	Early	Early	Mexico_Early2	2011_Early_WW+heat_Mexico	2011_WW+heat_Mexico	WW	m11wwl	2	30	291	79	258	LaPostaSeqC7-F96-1-6-2-1-B-B-B-B-B/CML-312SR	DTMA-258	8.306438095	66	-2	0.747075072	-0.196450968	0.000622014	6.320377143	68.25666667	1.916666667	0.871065937	0.684953973
2010	2010_Early_Thailand_WW	Thailand	Early	Early	Early	Thailand_Early	2010_Early_WW_Thailand	2010_WW_Thailand	WW	t10ww	1	6	57	79	258	LaPostaSeqC7-F96-1-6-2-1-B-B-B-B-B/CML-312SR	DTMA-258	5.660196571	56	2	0.750000566	0.074097413	0.200613017	7.225239375	56.36666667	4.922818792	1.68E-07	0.072579235
2010	2010_Early_Thailand_WW	Thailand	Early	Early	Early	Thailand_Early	2010_Early_WW_Thailand	2010_WW_Thailand	WW	t10ww	2	17	162	79	258	LaPostaSeqC7-F96-1-6-2-1-B-B-B-B-B/CML-312SR	DTMA-258	6.950741333	57	14	0.750000566	0.074097413	0.200613017	7.225239375	56.36666667	4.922818792	1.68E-07	0.072579235
2011	2011_Early_Thailand_WW	Thailand	Early	Early	Early	Thailand_early	2011_Early_WW_Thailand	2011_WW_Thailand	WW	t11ww	1	2	11	79	258	LaPostaSeqC7-F96-1-6-2-1-B-B-B-B-B/CML-312SR	DTMA-258	6.29344	60	0	0.772801084	-0.108002697	0.06171739	6.345967229	58.58666667	0.65	0.924855386	0.802649071
2011	2011_Early_Thailand_WW	Thailand	Early	Early	Early	Thailand_early	2011_Early_WW_Thailand	2011_WW_Thailand	WW	t11ww	2	28	277	79	258	LaPostaSeqC7-F96-1-6-2-1-B-B-B-B-B/CML-312SR	DTMA-258	5.860187429	61	0	0.772801084	-0.108002697	0.06171739	6.345967229	58.58666667	0.65	0.924855386	0.802649071
2010	2010_Early_Mexico_WW	Mexico	Early	Early	Early	Mexico_Early	2010_Early_WW_Mexico	2010_WW_Mexico	WW	m10ww	1	6	57	91	264	LaPostaSeqC7-F96-1-2-1-2-B-B-B-B/CML-312SR	DTMA-264	6.921645714	81	3	0.796036009	0.166874362	0.003747919	7.403343848	79.43333333	2.713333333	0.880141991	0.536586787
2010	2010_Early_Mexico_WW	Mexico	Early	Early	Early	Mexico_Early	2010_Early_WW_Mexico	2010_WW_Mexico	WW	m10ww	2	27	264	91	264	LaPostaSeqC7-F96-1-2-1-2-B-B-B-B/CML-312SR	DTMA-264	6.412952381	82	1	0.796036009	0.166874362	0.003747919	7.403343848	79.43333333	2.713333333	0.880141991	0.536586787
2010	2010_Early(1636)_Mexico_WW	Mexico	Early(1636)	Early	Early	Mexico_Early(1636)	2010_Early_WW+heat_Mexico	2010_WW+heat_Mexico	WW	m10wwl	1	8	77	91	264	LaPostaSeqC7-F96-1-2-1-2-B-B-B-B/CML-312SR	DTMA-264	7.446552381	71	1	0.880485615	-0.215498107	0.000169072	7.460816254	72.87333333	1.68	0.814529362	0.642321995
2010	2010_Early(1636)_Mexico_WW	Mexico	Early(1636)	Early	Early	Mexico_Early(1636)	2010_Early_WW+heat_Mexico	2010_WW+heat_Mexico	WW	m10wwl	2	29	288	91	264	LaPostaSeqC7-F96-1-2-1-2-B-B-B-B/CML-312SR	DTMA-264	7.177295238	72	2	0.880485615	-0.215498107	0.000169072	7.460816254	72.87333333	1.68	0.814529362	0.642321995
2011	2011_Early_Mexico_WW	Mexico	Early	Early	Early	Mexico_Early	2011_Early_WW_Mexico	2011_WW_Mexico	WW	m11ww	1	6	58	91	264	LaPostaSeqC7-F96-1-2-1-2-B-B-B-B/CML-312SR	DTMA-264	7.959009524	86	2	0.622697052	0.01243503	0.830164821	7.211536254	85.38	2.423333333	0.887845127	0.599333159
2011	2011_Early_Mexico_WW	Mexico	Early	Early	Early	Mexico_Early	2011_Early_WW_Mexico	2011_WW_Mexico	WW	m11ww	2	18	174	91	264	LaPostaSeqC7-F96-1-2-1-2-B-B-B-B/CML-312SR	DTMA-264	8.054552381	87	1	0.622697052	0.01243503	0.830164821	7.211536254	85.38	2.423333333	0.887845127	0.599333159
2011	2011_Early2_Mexico_WW	Mexico	Early2	Early	Early	Mexico_Early2	2011_Early_WW+heat_Mexico	2011_WW+heat_Mexico	WW	m11wwl	1	10	100	91	264	LaPostaSeqC7-F96-1-2-1-2-B-B-B-B/CML-312SR	DTMA-264	7.1744	67	2	0.747075072	-0.196450968	0.000622014	6.320377143	68.25666667	1.916666667	0.871065937	0.684953973
2011	2011_Early2_Mexico_WW	Mexico	Early2	Early	Early	Mexico_Early2	2011_Early_WW+heat_Mexico	2011_WW+heat_Mexico	WW	m11wwl	2	28	274	91	264	LaPostaSeqC7-F96-1-2-1-2-B-B-B-B/CML-312SR	DTMA-264	6.936990476	70	1	0.747075072	-0.196450968	0.000622014	6.320377143	68.25666667	1.916666667	0.871065937	0.684953973
2010	2010_Early_Thailand_WW	Thailand	Early	Early	Early	Thailand_Early	2010_Early_WW_Thailand	2010_WW_Thailand	WW	t10ww	1	3	25	91	264	LaPostaSeqC7-F96-1-2-1-2-B-B-B-B/CML-312SR	DTMA-264	6.694336	56	3	0.750000566	0.074097413	0.200613017	7.225239375	56.36666667	4.922818792	1.68E-07	0.072579235
2010	2010_Early_Thailand_WW	Thailand	Early	Early	Early	Thailand_Early	2010_Early_WW_Thailand	2010_WW_Thailand	WW	t10ww	2	22	219	91	264	LaPostaSeqC7-F96-1-2-1-2-B-B-B-B/CML-312SR	DTMA-264	7.941696	58	17	0.750000566	0.074097413	0.200613017	7.225239375	56.36666667	4.922818792	1.68E-07	0.072579235
2011	2011_Early_Thailand_WW	Thailand	Early	Early	Early	Thailand_early	2011_Early_WW_Thailand	2011_WW_Thailand	WW	t11ww	1	6	56	91	264	LaPostaSeqC7-F96-1-2-1-2-B-B-B-B/CML-312SR	DTMA-264	6.199113143	59	0	0.772801084	-0.108002697	0.06171739	6.345967229	58.58666667	0.65	0.924855386	0.802649071
2011	2011_Early_Thailand_WW	Thailand	Early	Early	Early	Thailand_early	2011_Early_WW_Thailand	2011_WW_Thailand	WW	t11ww	2	23	230	91	264	LaPostaSeqC7-F96-1-2-1-2-B-B-B-B/CML-312SR	DTMA-264	6.646966857	59	0	0.772801084	-0.108002697	0.06171739	6.345967229	58.58666667	0.65	0.924855386	0.802649071
2010	2010_Early_Mexico_WW	Mexico	Early	Early	Early	Mexico_Early	2010_Early_WW_Mexico	2010_WW_Mexico	WW	m10ww	1	8	77	89	265	LaPostaSeqC7-F96-1-2-1-3-B-B-B-B/CML-312SR	DTMA-265	7.872152381	79	4	0.796036009	0.166874362	0.003747919	7.403343848	79.43333333	2.713333333	0.880141991	0.536586787
2010	2010_Early_Mexico_WW	Mexico	Early	Early	Early	Mexico_Early	2010_Early_WW_Mexico	2010_WW_Mexico	WW	m10ww	2	29	281	89	265	LaPostaSeqC7-F96-1-2-1-3-B-B-B-B/CML-312SR	DTMA-265	7.191771429	79	2	0.796036009	0.166874362	0.003747919	7.403343848	79.43333333	2.713333333	0.880141991	0.536586787
2010	2010_Early(1636)_Mexico_WW	Mexico	Early(1636)	Early	Early	Mexico_Early(1636)	2010_Early_WW+heat_Mexico	2010_WW+heat_Mexico	WW	m10wwl	1	9	87	89	265	LaPostaSeqC7-F96-1-2-1-3-B-B-B-B/CML-312SR	DTMA-265	6.812495238	71	1	0.880485615	-0.215498107	0.000169072	7.460816254	72.87333333	1.68	0.814529362	0.642321995
2010	2010_Early(1636)_Mexico_WW	Mexico	Early(1636)	Early	Early	Mexico_Early(1636)	2010_Early_WW+heat_Mexico	2010_WW+heat_Mexico	WW	m10wwl	2	25	250	89	265	LaPostaSeqC7-F96-1-2-1-3-B-B-B-B/CML-312SR	DTMA-265	7.284419048	74	1	0.880485615	-0.215498107	0.000169072	7.460816254	72.87333333	1.68	0.814529362	0.642321995
2011	2011_Early_Mexico_WW	Mexico	Early	Early	Early	Mexico_Early	2011_Early_WW_Mexico	2011_WW_Mexico	WW	m11ww	1	5	42	89	265	LaPostaSeqC7-F96-1-2-1-3-B-B-B-B/CML-312SR	DTMA-265	6.980419048	86	1	0.622697052	0.01243503	0.830164821	7.211536254	85.38	2.423333333	0.887845127	0.599333159
2011	2011_Early_Mexico_WW	Mexico	Early	Early	Early	Mexico_Early	2011_Early_WW_Mexico	2011_WW_Mexico	WW	m11ww	2	21	209	89	265	LaPostaSeqC7-F96-1-2-1-3-B-B-B-B/CML-312SR	DTMA-265	6.328990476	87	3	0.622697052	0.01243503	0.830164821	7.211536254	85.38	2.423333333	0.887845127	0.599333159
2011	2011_Early2_Mexico_WW	Mexico	Early2	Early	Early	Mexico_Early2	2011_Early_WW+heat_Mexico	2011_WW+heat_Mexico	WW	m11wwl	1	2	13	89	265	LaPostaSeqC7-F96-1-2-1-3-B-B-B-B/CML-312SR	DTMA-265	6.195809524	68	1	0.747075072	-0.196450968	0.000622014	6.320377143	68.25666667	1.916666667	0.871065937	0.684953973
2011	2011_Early2_Mexico_WW	Mexico	Early2	Early	Early	Mexico_Early2	2011_Early_WW+heat_Mexico	2011_WW+heat_Mexico	WW	m11wwl	2	16	160	89	265	LaPostaSeqC7-F96-1-2-1-3-B-B-B-B/CML-312SR	DTMA-265	6.716952381	68	0	0.747075072	-0.196450968	0.000622014	6.320377143	68.25666667	1.916666667	0.871065937	0.684953973
2010	2010_Early_Thailand_WW	Thailand	Early	Early	Early	Thailand_Early	2010_Early_WW_Thailand	2010_WW_Thailand	WW	t10ww	1	6	59	89	265	LaPostaSeqC7-F96-1-2-1-3-B-B-B-B/CML-312SR	DTMA-265	6.161554286	54	3	0.750000566	0.074097413	0.200613017	7.225239375	56.36666667	4.922818792	1.68E-07	0.072579235
2010	2010_Early_Thailand_WW	Thailand	Early	Early	Early	Thailand_Early	2010_Early_WW_Thailand	2010_WW_Thailand	WW	t10ww	2	16	154	89	265	LaPostaSeqC7-F96-1-2-1-3-B-B-B-B/CML-312SR	DTMA-265	7.669534476	61	NA	0.750000566	0.074097413	0.200613017	7.225239375	56.36666667	4.922818792	1.68E-07	0.072579235
2011	2011_Early_Thailand_WW	Thailand	Early	Early	Early	Thailand_early	2011_Early_WW_Thailand	2011_WW_Thailand	WW	t11ww	1	6	60	89	265	LaPostaSeqC7-F96-1-2-1-3-B-B-B-B/CML-312SR	DTMA-265	5.304693333	59	0	0.772801084	-0.108002697	0.06171739	6.345967229	58.58666667	0.65	0.924855386	0.802649071
2011	2011_Early_Thailand_WW	Thailand	Early	Early	Early	Thailand_early	2011_Early_WW_Thailand	2011_WW_Thailand	WW	t11ww	2	25	249	89	265	LaPostaSeqC7-F96-1-2-1-3-B-B-B-B/CML-312SR	DTMA-265	7.56576	58	0	0.772801084	-0.108002697	0.06171739	6.345967229	58.58666667	0.65	0.924855386	0.802649071
2010	2010_Early_Mexico_WW	Mexico	Early	Early	Early	Mexico_Early	2010_Early_WW_Mexico	2010_WW_Mexico	WW	m10ww	1	5	48	106	271	DTPWC9-F67-2-2-1-B-B-B-B-B/CML-312SR	DTMA-271	7.651969524	83	5	0.796036009	0.166874362	0.003747919	7.403343848	79.43333333	2.713333333	0.880141991	0.536586787
2010	2010_Early_Mexico_WW	Mexico	Early	Early	Early	Mexico_Early	2010_Early_WW_Mexico	2010_WW_Mexico	WW	m10ww	2	27	263	106	271	DTPWC9-F67-2-2-1-B-B-B-B-B/CML-312SR	DTMA-271	7.580167619	81	5	0.796036009	0.166874362	0.003747919	7.403343848	79.43333333	2.713333333	0.880141991	0.536586787
2010	2010_Early(1636)_Mexico_WW	Mexico	Early(1636)	Early	Early	Mexico_Early(1636)	2010_Early_WW+heat_Mexico	2010_WW+heat_Mexico	WW	m10wwl	1	12	120	106	271	DTPWC9-F67-2-2-1-B-B-B-B-B/CML-312SR	DTMA-271	7.43207619	74	2	0.880485615	-0.215498107	0.000169072	7.460816254	72.87333333	1.68	0.814529362	0.642321995
2010	2010_Early(1636)_Mexico_WW	Mexico	Early(1636)	Early	Early	Mexico_Early(1636)	2010_Early_WW+heat_Mexico	2010_WW+heat_Mexico	WW	m10wwl	2	23	224	106	271	DTPWC9-F67-2-2-1-B-B-B-B-B/CML-312SR	DTMA-271	9.655619048	75	0	0.880485615	-0.215498107	0.000169072	7.460816254	72.87333333	1.68	0.814529362	0.642321995
2011	2011_Early_Mexico_WW	Mexico	Early	Early	Early	Mexico_Early	2011_Early_WW_Mexico	2011_WW_Mexico	WW	m11ww	1	9	84	106	271	DTPWC9-F67-2-2-1-B-B-B-B-B/CML-312SR	DTMA-271	9.10552381	86	5	0.622697052	0.01243503	0.830164821	7.211536254	85.38	2.423333333	0.887845127	0.599333159
2011	2011_Early_Mexico_WW	Mexico	Early	Early	Early	Mexico_Early	2011_Early_WW_Mexico	2011_WW_Mexico	WW	m11ww	2	24	240	106	271	DTPWC9-F67-2-2-1-B-B-B-B-B/CML-312SR	DTMA-271	8.355657143	86	3	0.622697052	0.01243503	0.830164821	7.211536254	85.38	2.423333333	0.887845127	0.599333159
2011	2011_Early2_Mexico_WW	Mexico	Early2	Early	Early	Mexico_Early2	2011_Early_WW+heat_Mexico	2011_WW+heat_Mexico	WW	m11wwl	1	5	50	106	271	DTPWC9-F67-2-2-1-B-B-B-B-B/CML-312SR	DTMA-271	9.098285714	71	1	0.747075072	-0.196450968	0.000622014	6.320377143	68.25666667	1.916666667	0.871065937	0.684953973
2011	2011_Early2_Mexico_WW	Mexico	Early2	Early	Early	Mexico_Early2	2011_Early_WW+heat_Mexico	2011_WW+heat_Mexico	WW	m11wwl	2	21	206	106	271	DTPWC9-F67-2-2-1-B-B-B-B-B/CML-312SR	DTMA-271	8.43672381	68	2	0.747075072	-0.196450968	0.000622014	6.320377143	68.25666667	1.916666667	0.871065937	0.684953973
2010	2010_Early_Thailand_WW	Thailand	Early	Early	Early	Thailand_Early	2010_Early_WW_Thailand	2010_WW_Thailand	WW	t10ww	1	2	12	106	271	DTPWC9-F67-2-2-1-B-B-B-B-B/CML-312SR	DTMA-271	8.468662857	58	2	0.750000566	0.074097413	0.200613017	7.225239375	56.36666667	4.922818792	1.68E-07	0.072579235
2010	2010_Early_Thailand_WW	Thailand	Early	Early	Early	Thailand_Early	2010_Early_WW_Thailand	2010_WW_Thailand	WW	t10ww	2	29	286	106	271	DTPWC9-F67-2-2-1-B-B-B-B-B/CML-312SR	DTMA-271	9.49812419	57	3	0.750000566	0.074097413	0.200613017	7.225239375	56.36666667	4.922818792	1.68E-07	0.072579235
2011	2011_Early_Thailand_WW	Thailand	Early	Early	Early	Thailand_early	2011_Early_WW_Thailand	2011_WW_Thailand	WW	t11ww	1	14	134	106	271	DTPWC9-F67-2-2-1-B-B-B-B-B/CML-312SR	DTMA-271	8.185578667	60	1	0.772801084	-0.108002697	0.06171739	6.345967229	58.58666667	0.65	0.924855386	0.802649071
2011	2011_Early_Thailand_WW	Thailand	Early	Early	Early	Thailand_early	2011_Early_WW_Thailand	2011_WW_Thailand	WW	t11ww	2	24	238	106	271	DTPWC9-F67-2-2-1-B-B-B-B-B/CML-312SR	DTMA-271	7.743488	59	1	0.772801084	-0.108002697	0.06171739	6.345967229	58.58666667	0.65	0.924855386	0.802649071
2010	2010_Early_Mexico_WW	Mexico	Early	Early	Early	Mexico_Early	2010_Early_WW_Mexico	2010_WW_Mexico	WW	m10ww	1	8	74	50	283	DTPYC9-F72-1-2-1-1-B-B-B-B/CML-312SR	DTMA-283	8.66776381	83	5	0.796036009	0.166874362	0.003747919	7.403343848	79.43333333	2.713333333	0.880141991	0.536586787
2010	2010_Early_Mexico_WW	Mexico	Early	Early	Early	Mexico_Early	2010_Early_WW_Mexico	2010_WW_Mexico	WW	m10ww	2	24	239	50	283	DTPYC9-F72-1-2-1-1-B-B-B-B/CML-312SR	DTMA-283	8.487100952	82	1	0.796036009	0.166874362	0.003747919	7.403343848	79.43333333	2.713333333	0.880141991	0.536586787
2010	2010_Early(1636)_Mexico_WW	Mexico	Early(1636)	Early	Early	Mexico_Early(1636)	2010_Early_WW+heat_Mexico	2010_WW+heat_Mexico	WW	m10wwl	1	2	13	50	283	DTPYC9-F72-1-2-1-1-B-B-B-B/CML-312SR	DTMA-283	2.391466667	72	2	0.880485615	-0.215498107	0.000169072	7.460816254	72.87333333	1.68	0.814529362	0.642321995
2010	2010_Early(1636)_Mexico_WW	Mexico	Early(1636)	Early	Early	Mexico_Early(1636)	2010_Early_WW+heat_Mexico	2010_WW+heat_Mexico	WW	m10wwl	2	26	260	50	283	DTPYC9-F72-1-2-1-1-B-B-B-B/CML-312SR	DTMA-283	1.408533333	80	4	0.880485615	-0.215498107	0.000169072	7.460816254	72.87333333	1.68	0.814529362	0.642321995
2011	2011_Early_Mexico_WW	Mexico	Early	Early	Early	Mexico_Early	2011_Early_WW_Mexico	2011_WW_Mexico	WW	m11ww	1	10	97	50	283	DTPYC9-F72-1-2-1-1-B-B-B-B/CML-312SR	DTMA-283	7.330742857	90	1	0.622697052	0.01243503	0.830164821	7.211536254	85.38	2.423333333	0.887845127	0.599333159
2011	2011_Early_Mexico_WW	Mexico	Early	Early	Early	Mexico_Early	2011_Early_WW_Mexico	2011_WW_Mexico	WW	m11ww	2	20	193	50	283	DTPYC9-F72-1-2-1-1-B-B-B-B/CML-312SR	DTMA-283	7.40312381	89	0	0.622697052	0.01243503	0.830164821	7.211536254	85.38	2.423333333	0.887845127	0.599333159
2011	2011_Early2_Mexico_WW	Mexico	Early2	Early	Early	Mexico_Early2	2011_Early_WW+heat_Mexico	2011_WW+heat_Mexico	WW	m11wwl	1	3	23	50	283	DTPYC9-F72-1-2-1-1-B-B-B-B/CML-312SR	DTMA-283	7.110704762	71	0	0.747075072	-0.196450968	0.000622014	6.320377143	68.25666667	1.916666667	0.871065937	0.684953973
2011	2011_Early2_Mexico_WW	Mexico	Early2	Early	Early	Mexico_Early2	2011_Early_WW+heat_Mexico	2011_WW+heat_Mexico	WW	m11wwl	2	16	156	50	283	DTPYC9-F72-1-2-1-1-B-B-B-B/CML-312SR	DTMA-283	8.552533333	70	0	0.747075072	-0.196450968	0.000622014	6.320377143	68.25666667	1.916666667	0.871065937	0.684953973
2010	2010_Early_Thailand_WW	Thailand	Early	Early	Early	Thailand_Early	2010_Early_WW_Thailand	2010_WW_Thailand	WW	t10ww	1	13	130	50	283	DTPYC9-F72-1-2-1-1-B-B-B-B/CML-312SR	DTMA-283	6.76352	55	8	0.750000566	0.074097413	0.200613017	7.225239375	56.36666667	4.922818792	1.68E-07	0.072579235
2010	2010_Early_Thailand_WW	Thailand	Early	Early	Early	Thailand_Early	2010_Early_WW_Thailand	2010_WW_Thailand	WW	t10ww	2	26	252	50	283	DTPYC9-F72-1-2-1-1-B-B-B-B/CML-312SR	DTMA-283	6.844696381	54	4	0.750000566	0.074097413	0.200613017	7.225239375	56.36666667	4.922818792	1.68E-07	0.072579235
2011	2011_Early_Thailand_WW	Thailand	Early	Early	Early	Thailand_early	2011_Early_WW_Thailand	2011_WW_Thailand	WW	t11ww	1	6	53	50	283	DTPYC9-F72-1-2-1-1-B-B-B-B/CML-312SR	DTMA-283	6.86670781	61	0	0.772801084	-0.108002697	0.06171739	6.345967229	58.58666667	0.65	0.924855386	0.802649071
2011	2011_Early_Thailand_WW	Thailand	Early	Early	Early	Thailand_early	2011_Early_WW_Thailand	2011_WW_Thailand	WW	t11ww	2	27	264	50	283	DTPYC9-F72-1-2-1-1-B-B-B-B/CML-312SR	DTMA-283	6.625752381	59	-1	0.772801084	-0.108002697	0.06171739	6.345967229	58.58666667	0.65	0.924855386	0.802649071
2010	2010_Early_Mexico_WW	Mexico	Early	Early	Early	Mexico_Early	2010_Early_WW_Mexico	2010_WW_Mexico	WW	m10ww	1	15	142	86	285	LaPostaSeqC7-F153-1-2-1-2-B-B-B-B-B/CML-312SR	DTMA-285	7.374171429	82	1	0.796036009	0.166874362	0.003747919	7.403343848	79.43333333	2.713333333	0.880141991	0.536586787
2010	2010_Early_Mexico_WW	Mexico	Early	Early	Early	Mexico_Early	2010_Early_WW_Mexico	2010_WW_Mexico	WW	m10ww	2	21	203	86	285	LaPostaSeqC7-F153-1-2-1-2-B-B-B-B-B/CML-312SR	DTMA-285	7.348114286	82	2	0.796036009	0.166874362	0.003747919	7.403343848	79.43333333	2.713333333	0.880141991	0.536586787
2010	2010_Early(1636)_Mexico_WW	Mexico	Early(1636)	Early	Early	Mexico_Early(1636)	2010_Early_WW+heat_Mexico	2010_WW+heat_Mexico	WW	m10wwl	1	7	68	86	285	LaPostaSeqC7-F153-1-2-1-2-B-B-B-B-B/CML-312SR	DTMA-285	8.048761905	75	0	0.880485615	-0.215498107	0.000169072	7.460816254	72.87333333	1.68	0.814529362	0.642321995
2010	2010_Early(1636)_Mexico_WW	Mexico	Early(1636)	Early	Early	Mexico_Early(1636)	2010_Early_WW+heat_Mexico	2010_WW+heat_Mexico	WW	m10wwl	2	19	181	86	285	LaPostaSeqC7-F153-1-2-1-2-B-B-B-B-B/CML-312SR	DTMA-285	8.060342857	74	1	0.880485615	-0.215498107	0.000169072	7.460816254	72.87333333	1.68	0.814529362	0.642321995
2011	2011_Early_Mexico_WW	Mexico	Early	Early	Early	Mexico_Early	2011_Early_WW_Mexico	2011_WW_Mexico	WW	m11ww	1	11	101	86	285	LaPostaSeqC7-F153-1-2-1-2-B-B-B-B-B/CML-312SR	DTMA-285	7.724495238	87	2	0.622697052	0.01243503	0.830164821	7.211536254	85.38	2.423333333	0.887845127	0.599333159
2011	2011_Early_Mexico_WW	Mexico	Early	Early	Early	Mexico_Early	2011_Early_WW_Mexico	2011_WW_Mexico	WW	m11ww	2	23	225	86	285	LaPostaSeqC7-F153-1-2-1-2-B-B-B-B-B/CML-312SR	DTMA-285	7.70712381	87	2	0.622697052	0.01243503	0.830164821	7.211536254	85.38	2.423333333	0.887845127	0.599333159
2011	2011_Early2_Mexico_WW	Mexico	Early2	Early	Early	Mexico_Early2	2011_Early_WW+heat_Mexico	2011_WW+heat_Mexico	WW	m11wwl	1	12	114	86	285	LaPostaSeqC7-F153-1-2-1-2-B-B-B-B-B/CML-312SR	DTMA-285	7.353904762	66	1	0.747075072	-0.196450968	0.000622014	6.320377143	68.25666667	1.916666667	0.871065937	0.684953973
2011	2011_Early2_Mexico_WW	Mexico	Early2	Early	Early	Mexico_Early2	2011_Early_WW+heat_Mexico	2011_WW+heat_Mexico	WW	m11wwl	2	17	165	86	285	LaPostaSeqC7-F153-1-2-1-2-B-B-B-B-B/CML-312SR	DTMA-285	6.320304762	71	0	0.747075072	-0.196450968	0.000622014	6.320377143	68.25666667	1.916666667	0.871065937	0.684953973
2010	2010_Early_Thailand_WW	Thailand	Early	Early	Early	Thailand_Early	2010_Early_WW_Thailand	2010_WW_Thailand	WW	t10ww	1	7	66	86	285	LaPostaSeqC7-F153-1-2-1-2-B-B-B-B-B/CML-312SR	DTMA-285	7.679969524	58	6	0.750000566	0.074097413	0.200613017	7.225239375	56.36666667	4.922818792	1.68E-07	0.072579235
2010	2010_Early_Thailand_WW	Thailand	Early	Early	Early	Thailand_Early	2010_Early_WW_Thailand	2010_WW_Thailand	WW	t10ww	2	19	183	86	285	LaPostaSeqC7-F153-1-2-1-2-B-B-B-B-B/CML-312SR	DTMA-285	6.915876571	57	4	0.750000566	0.074097413	0.200613017	7.225239375	56.36666667	4.922818792	1.68E-07	0.072579235
2011	2011_Early_Thailand_WW	Thailand	Early	Early	Early	Thailand_early	2011_Early_WW_Thailand	2011_WW_Thailand	WW	t11ww	1	11	101	86	285	LaPostaSeqC7-F153-1-2-1-2-B-B-B-B-B/CML-312SR	DTMA-285	7.6032	58	1	0.772801084	-0.108002697	0.06171739	6.345967229	58.58666667	0.65	0.924855386	0.802649071
2011	2011_Early_Thailand_WW	Thailand	Early	Early	Early	Thailand_early	2011_Early_WW_Thailand	2011_WW_Thailand	WW	t11ww	2	23	225	86	285	LaPostaSeqC7-F153-1-2-1-2-B-B-B-B-B/CML-312SR	DTMA-285	6.504914286	60	0	0.772801084	-0.108002697	0.06171739	6.345967229	58.58666667	0.65	0.924855386	0.802649071
2010	2010_Early_Mexico_WW	Mexico	Early	Early	Early	Mexico_Early	2010_Early_WW_Mexico	2010_WW_Mexico	WW	m10ww	1	2	18	84	287	LaPostaSeqC7-F102-1-3-1-2-B-B/CML-312SR	DTMA-287	8.492746667	79	3	0.796036009	0.166874362	0.003747919	7.403343848	79.43333333	2.713333333	0.880141991	0.536586787
2010	2010_Early_Mexico_WW	Mexico	Early	Early	Early	Mexico_Early	2010_Early_WW_Mexico	2010_WW_Mexico	WW	m10ww	2	24	231	84	287	LaPostaSeqC7-F102-1-3-1-2-B-B/CML-312SR	DTMA-287	7.90935619	78	3	0.796036009	0.166874362	0.003747919	7.403343848	79.43333333	2.713333333	0.880141991	0.536586787
2010	2010_Early(1636)_Mexico_WW	Mexico	Early(1636)	Early	Early	Mexico_Early(1636)	2010_Early_WW+heat_Mexico	2010_WW+heat_Mexico	WW	m10wwl	1	13	130	84	287	LaPostaSeqC7-F102-1-3-1-2-B-B/CML-312SR	DTMA-287	9.71352381	72	0	0.880485615	-0.215498107	0.000169072	7.460816254	72.87333333	1.68	0.814529362	0.642321995
2010	2010_Early(1636)_Mexico_WW	Mexico	Early(1636)	Early	Early	Mexico_Early(1636)	2010_Early_WW+heat_Mexico	2010_WW+heat_Mexico	WW	m10wwl	2	24	237	84	287	LaPostaSeqC7-F102-1-3-1-2-B-B/CML-312SR	DTMA-287	9.177904762	72	1	0.880485615	-0.215498107	0.000169072	7.460816254	72.87333333	1.68	0.814529362	0.642321995
2011	2011_Early_Mexico_WW	Mexico	Early	Early	Early	Mexico_Early	2011_Early_WW_Mexico	2011_WW_Mexico	WW	m11ww	1	12	114	84	287	LaPostaSeqC7-F102-1-3-1-2-B-B/CML-312SR	DTMA-287	7.67672381	85	2	0.622697052	0.01243503	0.830164821	7.211536254	85.38	2.423333333	0.887845127	0.599333159
2011	2011_Early_Mexico_WW	Mexico	Early	Early	Early	Mexico_Early	2011_Early_WW_Mexico	2011_WW_Mexico	WW	m11ww	2	24	236	84	287	LaPostaSeqC7-F102-1-3-1-2-B-B/CML-312SR	DTMA-287	7.993752381	85	1	0.622697052	0.01243503	0.830164821	7.211536254	85.38	2.423333333	0.887845127	0.599333159
2011	2011_Early2_Mexico_WW	Mexico	Early2	Early	Early	Mexico_Early2	2011_Early_WW+heat_Mexico	2011_WW+heat_Mexico	WW	m11wwl	1	7	68	84	287	LaPostaSeqC7-F102-1-3-1-2-B-B/CML-312SR	DTMA-287	7.437866667	71	0	0.747075072	-0.196450968	0.000622014	6.320377143	68.25666667	1.916666667	0.871065937	0.684953973
2011	2011_Early2_Mexico_WW	Mexico	Early2	Early	Early	Mexico_Early2	2011_Early_WW+heat_Mexico	2011_WW+heat_Mexico	WW	m11wwl	2	16	157	84	287	LaPostaSeqC7-F102-1-3-1-2-B-B/CML-312SR	DTMA-287	7.252571429	67	1	0.747075072	-0.196450968	0.000622014	6.320377143	68.25666667	1.916666667	0.871065937	0.684953973
2010	2010_Early_Thailand_WW	Thailand	Early	Early	Early	Thailand_Early	2010_Early_WW_Thailand	2010_WW_Thailand	WW	t10ww	1	1	9	84	287	LaPostaSeqC7-F102-1-3-1-2-B-B/CML-312SR	DTMA-287	6.627314286	56	2	0.750000566	0.074097413	0.200613017	7.225239375	56.36666667	4.922818792	1.68E-07	0.072579235
2010	2010_Early_Thailand_WW	Thailand	Early	Early	Early	Thailand_Early	2010_Early_WW_Thailand	2010_WW_Thailand	WW	t10ww	2	29	285	84	287	LaPostaSeqC7-F102-1-3-1-2-B-B/CML-312SR	DTMA-287	7.902147048	56	5	0.750000566	0.074097413	0.200613017	7.225239375	56.36666667	4.922818792	1.68E-07	0.072579235
2011	2011_Early_Thailand_WW	Thailand	Early	Early	Early	Thailand_early	2011_Early_WW_Thailand	2011_WW_Thailand	WW	t11ww	1	10	93	84	287	LaPostaSeqC7-F102-1-3-1-2-B-B/CML-312SR	DTMA-287	6.636038095	58	1	0.772801084	-0.108002697	0.06171739	6.345967229	58.58666667	0.65	0.924855386	0.802649071
2011	2011_Early_Thailand_WW	Thailand	Early	Early	Early	Thailand_early	2011_Early_WW_Thailand	2011_WW_Thailand	WW	t11ww	2	17	163	84	287	LaPostaSeqC7-F102-1-3-1-2-B-B/CML-312SR	DTMA-287	6.623707429	58	0	0.772801084	-0.108002697	0.06171739	6.345967229	58.58666667	0.65	0.924855386	0.802649071
2010	2010_Early_Mexico_WW	Mexico	Early	Early	Early	Mexico_Early	2010_Early_WW_Mexico	2010_WW_Mexico	WW	m10ww	1	2	17	105	29	02SADVL2B-.-17-1-1-B-B-B/CML-312SR	DTMA-29	6.882849524	81	1	0.796036009	0.166874362	0.003747919	7.403343848	79.43333333	2.713333333	0.880141991	0.536586787
2010	2010_Early_Mexico_WW	Mexico	Early	Early	Early	Mexico_Early	2010_Early_WW_Mexico	2010_WW_Mexico	WW	m10ww	2	26	257	105	29	02SADVL2B-.-17-1-1-B-B-B/CML-312SR	DTMA-29	6.699291429	81	2	0.796036009	0.166874362	0.003747919	7.403343848	79.43333333	2.713333333	0.880141991	0.536586787
2010	2010_Early(1636)_Mexico_WW	Mexico	Early(1636)	Early	Early	Mexico_Early(1636)	2010_Early_WW+heat_Mexico	2010_WW+heat_Mexico	WW	m10wwl	1	3	21	105	29	02SADVL2B-.-17-1-1-B-B-B/CML-312SR	DTMA-29	6.957257143	77	2	0.880485615	-0.215498107	0.000169072	7.460816254	72.87333333	1.68	0.814529362	0.642321995
2010	2010_Early(1636)_Mexico_WW	Mexico	Early(1636)	Early	Early	Mexico_Early(1636)	2010_Early_WW+heat_Mexico	2010_WW+heat_Mexico	WW	m10wwl	2	17	162	105	29	02SADVL2B-.-17-1-1-B-B-B/CML-312SR	DTMA-29	5.249066667	77	3	0.880485615	-0.215498107	0.000169072	7.460816254	72.87333333	1.68	0.814529362	0.642321995
2011	2011_Early_Mexico_WW	Mexico	Early	Early	Early	Mexico_Early	2011_Early_WW_Mexico	2011_WW_Mexico	WW	m11ww	1	5	47	105	29	02SADVL2B-.-17-1-1-B-B-B/CML-312SR	DTMA-29	6.97752381	88	1	0.622697052	0.01243503	0.830164821	7.211536254	85.38	2.423333333	0.887845127	0.599333159
2011	2011_Early_Mexico_WW	Mexico	Early	Early	Early	Mexico_Early	2011_Early_WW_Mexico	2011_WW_Mexico	WW	m11ww	2	29	281	105	29	02SADVL2B-.-17-1-1-B-B-B/CML-312SR	DTMA-29	6.010514286	85	2	0.622697052	0.01243503	0.830164821	7.211536254	85.38	2.423333333	0.887845127	0.599333159
2011	2011_Early2_Mexico_WW	Mexico	Early2	Early	Early	Mexico_Early2	2011_Early_WW+heat_Mexico	2011_WW+heat_Mexico	WW	m11wwl	1	13	121	105	29	02SADVL2B-.-17-1-1-B-B-B/CML-312SR	DTMA-29	5.315657143	69	0	0.747075072	-0.196450968	0.000622014	6.320377143	68.25666667	1.916666667	0.871065937	0.684953973
2011	2011_Early2_Mexico_WW	Mexico	Early2	Early	Early	Mexico_Early2	2011_Early_WW+heat_Mexico	2011_WW+heat_Mexico	WW	m11wwl	2	21	208	105	29	02SADVL2B-.-17-1-1-B-B-B/CML-312SR	DTMA-29	5.613866667	68	3	0.747075072	-0.196450968	0.000622014	6.320377143	68.25666667	1.916666667	0.871065937	0.684953973
2010	2010_Early_Thailand_WW	Thailand	Early	Early	Early	Thailand_Early	2010_Early_WW_Thailand	2010_WW_Thailand	WW	t10ww	1	8	73	105	29	02SADVL2B-.-17-1-1-B-B-B/CML-312SR	DTMA-29	7.38430781	55	3	0.750000566	0.074097413	0.200613017	7.225239375	56.36666667	4.922818792	1.68E-07	0.072579235
2010	2010_Early_Thailand_WW	Thailand	Early	Early	Early	Thailand_Early	2010_Early_WW_Thailand	2010_WW_Thailand	WW	t10ww	2	30	298	105	29	02SADVL2B-.-17-1-1-B-B-B/CML-312SR	DTMA-29	7.755017143	54	4	0.750000566	0.074097413	0.200613017	7.225239375	56.36666667	4.922818792	1.68E-07	0.072579235
2011	2011_Early_Thailand_WW	Thailand	Early	Early	Early	Thailand_early	2011_Early_WW_Thailand	2011_WW_Thailand	WW	t11ww	1	1	9	105	29	02SADVL2B-.-17-1-1-B-B-B/CML-312SR	DTMA-29	6.234384762	60	0	0.772801084	-0.108002697	0.06171739	6.345967229	58.58666667	0.65	0.924855386	0.802649071
2011	2011_Early_Thailand_WW	Thailand	Early	Early	Early	Thailand_early	2011_Early_WW_Thailand	2011_WW_Thailand	WW	t11ww	2	17	162	105	29	02SADVL2B-.-17-1-1-B-B-B/CML-312SR	DTMA-29	6.859977143	59	0	0.772801084	-0.108002697	0.06171739	6.345967229	58.58666667	0.65	0.924855386	0.802649071
2010	2010_Early_Mexico_WW	Mexico	Early	Early	Early	Mexico_Early	2010_Early_WW_Mexico	2010_WW_Mexico	WW	m10ww	1	2	13	69	298	LaPostaSeqC7-F78-2-1-1-1-B-B-B-B/CML-312SR	DTMA-298	9.272	79	4	0.796036009	0.166874362	0.003747919	7.403343848	79.43333333	2.713333333	0.880141991	0.536586787
2010	2010_Early_Mexico_WW	Mexico	Early	Early	Early	Mexico_Early	2010_Early_WW_Mexico	2010_WW_Mexico	WW	m10ww	2	19	185	69	298	LaPostaSeqC7-F78-2-1-1-1-B-B-B-B/CML-312SR	DTMA-298	7.727390476	81	3	0.796036009	0.166874362	0.003747919	7.403343848	79.43333333	2.713333333	0.880141991	0.536586787
2010	2010_Early(1636)_Mexico_WW	Mexico	Early(1636)	Early	Early	Mexico_Early(1636)	2010_Early_WW+heat_Mexico	2010_WW+heat_Mexico	WW	m10wwl	1	10	99	69	298	LaPostaSeqC7-F78-2-1-1-1-B-B-B-B/CML-312SR	DTMA-298	8.532266667	75	1	0.880485615	-0.215498107	0.000169072	7.460816254	72.87333333	1.68	0.814529362	0.642321995
2010	2010_Early(1636)_Mexico_WW	Mexico	Early(1636)	Early	Early	Mexico_Early(1636)	2010_Early_WW+heat_Mexico	2010_WW+heat_Mexico	WW	m10wwl	2	18	172	69	298	LaPostaSeqC7-F78-2-1-1-1-B-B-B-B/CML-312SR	DTMA-298	9.047619048	74	1	0.880485615	-0.215498107	0.000169072	7.460816254	72.87333333	1.68	0.814529362	0.642321995
2011	2011_Early_Mexico_WW	Mexico	Early	Early	Early	Mexico_Early	2011_Early_WW_Mexico	2011_WW_Mexico	WW	m11ww	1	11	102	69	298	LaPostaSeqC7-F78-2-1-1-1-B-B-B-B/CML-312SR	DTMA-298	8.713219048	87	4	0.622697052	0.01243503	0.830164821	7.211536254	85.38	2.423333333	0.887845127	0.599333159
2011	2011_Early_Mexico_WW	Mexico	Early	Early	Early	Mexico_Early	2011_Early_WW_Mexico	2011_WW_Mexico	WW	m11ww	2	24	238	69	298	LaPostaSeqC7-F78-2-1-1-1-B-B-B-B/CML-312SR	DTMA-298	8.060342857	87	2	0.622697052	0.01243503	0.830164821	7.211536254	85.38	2.423333333	0.887845127	0.599333159
2011	2011_Early2_Mexico_WW	Mexico	Early2	Early	Early	Mexico_Early2	2011_Early_WW+heat_Mexico	2011_WW+heat_Mexico	WW	m11wwl	1	9	81	69	298	LaPostaSeqC7-F78-2-1-1-1-B-B-B-B/CML-312SR	DTMA-298	7.3568	71	1	0.747075072	-0.196450968	0.000622014	6.320377143	68.25666667	1.916666667	0.871065937	0.684953973
2011	2011_Early2_Mexico_WW	Mexico	Early2	Early	Early	Mexico_Early2	2011_Early_WW+heat_Mexico	2011_WW+heat_Mexico	WW	m11wwl	2	26	259	69	298	LaPostaSeqC7-F78-2-1-1-1-B-B-B-B/CML-312SR	DTMA-298	10.69066667	72	1	0.747075072	-0.196450968	0.000622014	6.320377143	68.25666667	1.916666667	0.871065937	0.684953973
2010	2010_Early_Thailand_WW	Thailand	Early	Early	Early	Thailand_Early	2010_Early_WW_Thailand	2010_WW_Thailand	WW	t10ww	1	5	49	69	298	LaPostaSeqC7-F78-2-1-1-1-B-B-B-B/CML-312SR	DTMA-298	9.420617143	57	4	0.750000566	0.074097413	0.200613017	7.225239375	56.36666667	4.922818792	1.68E-07	0.072579235
2010	2010_Early_Thailand_WW	Thailand	Early	Early	Early	Thailand_Early	2010_Early_WW_Thailand	2010_WW_Thailand	WW	t10ww	2	22	213	69	298	LaPostaSeqC7-F78-2-1-1-1-B-B-B-B/CML-312SR	DTMA-298	8.800975238	58	2	0.750000566	0.074097413	0.200613017	7.225239375	56.36666667	4.922818792	1.68E-07	0.072579235
2011	2011_Early_Thailand_WW	Thailand	Early	Early	Early	Thailand_early	2011_Early_WW_Thailand	2011_WW_Thailand	WW	t11ww	1	13	126	69	298	LaPostaSeqC7-F78-2-1-1-1-B-B-B-B/CML-312SR	DTMA-298	8.984599283	59	1	0.772801084	-0.108002697	0.06171739	6.345967229	58.58666667	0.65	0.924855386	0.802649071
2011	2011_Early_Thailand_WW	Thailand	Early	Early	Early	Thailand_early	2011_Early_WW_Thailand	2011_WW_Thailand	WW	t11ww	2	20	194	69	298	LaPostaSeqC7-F78-2-1-1-1-B-B-B-B/CML-312SR	DTMA-298	7.806041905	58	1	0.772801084	-0.108002697	0.06171739	6.345967229	58.58666667	0.65	0.924855386	0.802649071
2010	2010_Early_Mexico_WW	Mexico	Early	Early	Early	Mexico_Early	2010_Early_WW_Mexico	2010_WW_Mexico	WW	m10ww	1	3	27	24	3	[(CML395/CML444)-B-4-1-3-1-B/CML395//DTPWC8F31-1-1-2-2]-5-1-2-2-BB/CML-312SR	DTMA-3	6.252121905	83	6	0.796036009	0.166874362	0.003747919	7.403343848	79.43333333	2.713333333	0.880141991	0.536586787
2010	2010_Early_Mexico_WW	Mexico	Early	Early	Early	Mexico_Early	2010_Early_WW_Mexico	2010_WW_Mexico	WW	m10ww	2	22	217	24	3	[(CML395/CML444)-B-4-1-3-1-B/CML395//DTPWC8F31-1-1-2-2]-5-1-2-2-BB/CML-312SR	DTMA-3	7.139946667	83	4	0.796036009	0.166874362	0.003747919	7.403343848	79.43333333	2.713333333	0.880141991	0.536586787
2010	2010_Early(1636)_Mexico_WW	Mexico	Early(1636)	Early	Early	Mexico_Early(1636)	2010_Early_WW+heat_Mexico	2010_WW+heat_Mexico	WW	m10wwl	1	6	55	24	3	[(CML395/CML444)-B-4-1-3-1-B/CML395//DTPWC8F31-1-1-2-2]-5-1-2-2-BB/CML-312SR	DTMA-3	8.144304762	76	3	0.880485615	-0.215498107	0.000169072	7.460816254	72.87333333	1.68	0.814529362	0.642321995
2010	2010_Early(1636)_Mexico_WW	Mexico	Early(1636)	Early	Early	Mexico_Early(1636)	2010_Early_WW+heat_Mexico	2010_WW+heat_Mexico	WW	m10wwl	2	19	186	24	3	[(CML395/CML444)-B-4-1-3-1-B/CML395//DTPWC8F31-1-1-2-2]-5-1-2-2-BB/CML-312SR	DTMA-3	7.041219048	74	3	0.880485615	-0.215498107	0.000169072	7.460816254	72.87333333	1.68	0.814529362	0.642321995
2011	2011_Early_Mexico_WW	Mexico	Early	Early	Early	Mexico_Early	2011_Early_WW_Mexico	2011_WW_Mexico	WW	m11ww	1	5	45	24	3	[(CML395/CML444)-B-4-1-3-1-B/CML395//DTPWC8F31-1-1-2-2]-5-1-2-2-BB/CML-312SR	DTMA-3	7.130971429	86	2	0.622697052	0.01243503	0.830164821	7.211536254	85.38	2.423333333	0.887845127	0.599333159
2011	2011_Early_Mexico_WW	Mexico	Early	Early	Early	Mexico_Early	2011_Early_WW_Mexico	2011_WW_Mexico	WW	m11ww	2	26	255	24	3	[(CML395/CML444)-B-4-1-3-1-B/CML395//DTPWC8F31-1-1-2-2]-5-1-2-2-BB/CML-312SR	DTMA-3	5.27512381	86	4	0.622697052	0.01243503	0.830164821	7.211536254	85.38	2.423333333	0.887845127	0.599333159
2011	2011_Early2_Mexico_WW	Mexico	Early2	Early	Early	Mexico_Early2	2011_Early_WW+heat_Mexico	2011_WW+heat_Mexico	WW	m11wwl	1	2	16	24	3	[(CML395/CML444)-B-4-1-3-1-B/CML395//DTPWC8F31-1-1-2-2]-5-1-2-2-BB/CML-312SR	DTMA-3	5.095619048	70	3	0.747075072	-0.196450968	0.000622014	6.320377143	68.25666667	1.916666667	0.871065937	0.684953973
2011	2011_Early2_Mexico_WW	Mexico	Early2	Early	Early	Mexico_Early2	2011_Early_WW+heat_Mexico	2011_WW+heat_Mexico	WW	m11wwl	2	27	266	24	3	[(CML395/CML444)-B-4-1-3-1-B/CML395//DTPWC8F31-1-1-2-2]-5-1-2-2-BB/CML-312SR	DTMA-3	7.70712381	71	1	0.747075072	-0.196450968	0.000622014	6.320377143	68.25666667	1.916666667	0.871065937	0.684953973
2010	2010_Early_Thailand_WW	Thailand	Early	Early	Early	Thailand_Early	2010_Early_WW_Thailand	2010_WW_Thailand	WW	t10ww	1	14	132	24	3	[(CML395/CML444)-B-4-1-3-1-B/CML395//DTPWC8F31-1-1-2-2]-5-1-2-2-BB/CML-312SR	DTMA-3	7.438110476	55	6	0.750000566	0.074097413	0.200613017	7.225239375	56.36666667	4.922818792	1.68E-07	0.072579235
2010	2010_Early_Thailand_WW	Thailand	Early	Early	Early	Thailand_Early	2010_Early_WW_Thailand	2010_WW_Thailand	WW	t10ww	2	18	174	24	3	[(CML395/CML444)-B-4-1-3-1-B/CML395//DTPWC8F31-1-1-2-2]-5-1-2-2-BB/CML-312SR	DTMA-3	6.79089981	61	2	0.750000566	0.074097413	0.200613017	7.225239375	56.36666667	4.922818792	1.68E-07	0.072579235
2011	2011_Early_Thailand_WW	Thailand	Early	Early	Early	Thailand_early	2011_Early_WW_Thailand	2011_WW_Thailand	WW	t11ww	1	10	94	24	3	[(CML395/CML444)-B-4-1-3-1-B/CML395//DTPWC8F31-1-1-2-2]-5-1-2-2-BB/CML-312SR	DTMA-3	5.522666667	60	1	0.772801084	-0.108002697	0.06171739	6.345967229	58.58666667	0.65	0.924855386	0.802649071
2011	2011_Early_Thailand_WW	Thailand	Early	Early	Early	Thailand_early	2011_Early_WW_Thailand	2011_WW_Thailand	WW	t11ww	2	27	263	24	3	[(CML395/CML444)-B-4-1-3-1-B/CML395//DTPWC8F31-1-1-2-2]-5-1-2-2-BB/CML-312SR	DTMA-3	4.532565333	61	1	0.772801084	-0.108002697	0.06171739	6.345967229	58.58666667	0.65	0.924855386	0.802649071
2010	2010_Early_Mexico_WW	Mexico	Early	Early	Early	Mexico_Early	2010_Early_WW_Mexico	2010_WW_Mexico	WW	m10ww	1	15	147	3	31	[CML440/[[[K64R/G16SR]-39-1/[K64R/G16SR]-20-2]-5-1-2-B*4/CML390]-B-38-1-B-7-.-B//ZM303c1-243-3-B-1-1-B]-2-1-B-B/CML-312SR	DTMA-31	6.928304762	76	4	0.796036009	0.166874362	0.003747919	7.403343848	79.43333333	2.713333333	0.880141991	0.536586787
2010	2010_Early_Mexico_WW	Mexico	Early	Early	Early	Mexico_Early	2010_Early_WW_Mexico	2010_WW_Mexico	WW	m10ww	2	30	295	3	31	[CML440/[[[K64R/G16SR]-39-1/[K64R/G16SR]-20-2]-5-1-2-B*4/CML390]-B-38-1-B-7-.-B//ZM303c1-243-3-B-1-1-B]-2-1-B-B/CML-312SR	DTMA-31	5.506742857	77	4	0.796036009	0.166874362	0.003747919	7.403343848	79.43333333	2.713333333	0.880141991	0.536586787
2010	2010_Early(1636)_Mexico_WW	Mexico	Early(1636)	Early	Early	Mexico_Early(1636)	2010_Early_WW+heat_Mexico	2010_WW+heat_Mexico	WW	m10wwl	1	12	119	3	31	[CML440/[[[K64R/G16SR]-39-1/[K64R/G16SR]-20-2]-5-1-2-B*4/CML390]-B-38-1-B-7-.-B//ZM303c1-243-3-B-1-1-B]-2-1-B-B/CML-312SR	DTMA-31	5.130361905	70	1	0.880485615	-0.215498107	0.000169072	7.460816254	72.87333333	1.68	0.814529362	0.642321995
2010	2010_Early(1636)_Mexico_WW	Mexico	Early(1636)	Early	Early	Mexico_Early(1636)	2010_Early_WW+heat_Mexico	2010_WW+heat_Mexico	WW	m10wwl	2	25	248	3	31	[CML440/[[[K64R/G16SR]-39-1/[K64R/G16SR]-20-2]-5-1-2-B*4/CML390]-B-38-1-B-7-.-B//ZM303c1-243-3-B-1-1-B]-2-1-B-B/CML-312SR	DTMA-31	4.907428571	68	3	0.880485615	-0.215498107	0.000169072	7.460816254	72.87333333	1.68	0.814529362	0.642321995
2011	2011_Early_Mexico_WW	Mexico	Early	Early	Early	Mexico_Early	2011_Early_WW_Mexico	2011_WW_Mexico	WW	m11ww	1	6	53	3	31	[CML440/[[[K64R/G16SR]-39-1/[K64R/G16SR]-20-2]-5-1-2-B*4/CML390]-B-38-1-B-7-.-B//ZM303c1-243-3-B-1-1-B]-2-1-B-B/CML-312SR	DTMA-31	6.829866667	80	4	0.622697052	0.01243503	0.830164821	7.211536254	85.38	2.423333333	0.887845127	0.599333159
2011	2011_Early_Mexico_WW	Mexico	Early	Early	Early	Mexico_Early	2011_Early_WW_Mexico	2011_WW_Mexico	WW	m11ww	2	30	294	3	31	[CML440/[[[K64R/G16SR]-39-1/[K64R/G16SR]-20-2]-5-1-2-B*4/CML390]-B-38-1-B-7-.-B//ZM303c1-243-3-B-1-1-B]-2-1-B-B/CML-312SR	DTMA-31	6.743009524	81	3	0.622697052	0.01243503	0.830164821	7.211536254	85.38	2.423333333	0.887845127	0.599333159
2011	2011_Early2_Mexico_WW	Mexico	Early2	Early	Early	Mexico_Early2	2011_Early_WW+heat_Mexico	2011_WW+heat_Mexico	WW	m11wwl	1	1	3	3	31	[CML440/[[[K64R/G16SR]-39-1/[K64R/G16SR]-20-2]-5-1-2-B*4/CML390]-B-38-1-B-7-.-B//ZM303c1-243-3-B-1-1-B]-2-1-B-B/CML-312SR	DTMA-31	2.874971429	69	4	0.747075072	-0.196450968	0.000622014	6.320377143	68.25666667	1.916666667	0.871065937	0.684953973
2011	2011_Early2_Mexico_WW	Mexico	Early2	Early	Early	Mexico_Early2	2011_Early_WW+heat_Mexico	2011_WW+heat_Mexico	WW	m11wwl	2	21	202	3	31	[CML440/[[[K64R/G16SR]-39-1/[K64R/G16SR]-20-2]-5-1-2-B*4/CML390]-B-38-1-B-7-.-B//ZM303c1-243-3-B-1-1-B]-2-1-B-B/CML-312SR	DTMA-31	5.952609524	63	3	0.747075072	-0.196450968	0.000622014	6.320377143	68.25666667	1.916666667	0.871065937	0.684953973
2010	2010_Early_Thailand_WW	Thailand	Early	Early	Early	Thailand_Early	2010_Early_WW_Thailand	2010_WW_Thailand	WW	t10ww	1	7	64	3	31	[CML440/[[[K64R/G16SR]-39-1/[K64R/G16SR]-20-2]-5-1-2-B*4/CML390]-B-38-1-B-7-.-B//ZM303c1-243-3-B-1-1-B]-2-1-B-B/CML-312SR	DTMA-31	8.829366857	59	20	0.750000566	0.074097413	0.200613017	7.225239375	56.36666667	4.922818792	1.68E-07	0.072579235
2010	2010_Early_Thailand_WW	Thailand	Early	Early	Early	Thailand_Early	2010_Early_WW_Thailand	2010_WW_Thailand	WW	t10ww	2	16	153	3	31	[CML440/[[[K64R/G16SR]-39-1/[K64R/G16SR]-20-2]-5-1-2-B*4/CML390]-B-38-1-B-7-.-B//ZM303c1-243-3-B-1-1-B]-2-1-B-B/CML-312SR	DTMA-31	8.669391238	56	13	0.750000566	0.074097413	0.200613017	7.225239375	56.36666667	4.922818792	1.68E-07	0.072579235
2011	2011_Early_Thailand_WW	Thailand	Early	Early	Early	Thailand_early	2011_Early_WW_Thailand	2011_WW_Thailand	WW	t11ww	1	9	87	3	31	[CML440/[[[K64R/G16SR]-39-1/[K64R/G16SR]-20-2]-5-1-2-B*4/CML390]-B-38-1-B-7-.-B//ZM303c1-243-3-B-1-1-B]-2-1-B-B/CML-312SR	DTMA-31	7.019462095	56	1	0.772801084	-0.108002697	0.06171739	6.345967229	58.58666667	0.65	0.924855386	0.802649071
2011	2011_Early_Thailand_WW	Thailand	Early	Early	Early	Thailand_early	2011_Early_WW_Thailand	2011_WW_Thailand	WW	t11ww	2	17	161	3	31	[CML440/[[[K64R/G16SR]-39-1/[K64R/G16SR]-20-2]-5-1-2-B*4/CML390]-B-38-1-B-7-.-B//ZM303c1-243-3-B-1-1-B]-2-1-B-B/CML-312SR	DTMA-31	6.55032381	55	1	0.772801084	-0.108002697	0.06171739	6.345967229	58.58666667	0.65	0.924855386	0.802649071
2010	2010_Early_Mexico_WW	Mexico	Early	Early	Early	Mexico_Early	2010_Early_WW_Mexico	2010_WW_Mexico	WW	m10ww	1	11	109	48	32	[CML440/[[[NAW5867/P30SR]-111-2/[NAW5867/P30SR]-25-1]-9-2-3-B-2-B/CML388]-B-35-2-B-1-.-1//ZM303c1-243-3-B-1-1-B]-2-1-B-B/CML-312SR	DTMA-32	6.660350476	76	1	0.796036009	0.166874362	0.003747919	7.403343848	79.43333333	2.713333333	0.880141991	0.536586787
2010	2010_Early_Mexico_WW	Mexico	Early	Early	Early	Mexico_Early	2010_Early_WW_Mexico	2010_WW_Mexico	WW	m10ww	2	22	213	48	32	[CML440/[[[NAW5867/P30SR]-111-2/[NAW5867/P30SR]-25-1]-9-2-3-B-2-B/CML388]-B-35-2-B-1-.-1//ZM303c1-243-3-B-1-1-B]-2-1-B-B/CML-312SR	DTMA-32	5.872990476	76	1	0.796036009	0.166874362	0.003747919	7.403343848	79.43333333	2.713333333	0.880141991	0.536586787
2010	2010_Early(1636)_Mexico_WW	Mexico	Early(1636)	Early	Early	Mexico_Early(1636)	2010_Early_WW+heat_Mexico	2010_WW+heat_Mexico	WW	m10wwl	1	14	131	48	32	[CML440/[[[NAW5867/P30SR]-111-2/[NAW5867/P30SR]-25-1]-9-2-3-B-2-B/CML388]-B-35-2-B-1-.-1//ZM303c1-243-3-B-1-1-B]-2-1-B-B/CML-312SR	DTMA-32	4.823466667	70	0	0.880485615	-0.215498107	0.000169072	7.460816254	72.87333333	1.68	0.814529362	0.642321995
2010	2010_Early(1636)_Mexico_WW	Mexico	Early(1636)	Early	Early	Mexico_Early(1636)	2010_Early_WW+heat_Mexico	2010_WW+heat_Mexico	WW	m10wwl	2	22	211	48	32	[CML440/[[[NAW5867/P30SR]-111-2/[NAW5867/P30SR]-25-1]-9-2-3-B-2-B/CML388]-B-35-2-B-1-.-1//ZM303c1-243-3-B-1-1-B]-2-1-B-B/CML-312SR	DTMA-32	5.324342857	70	0	0.880485615	-0.215498107	0.000169072	7.460816254	72.87333333	1.68	0.814529362	0.642321995
2011	2011_Early_Mexico_WW	Mexico	Early	Early	Early	Mexico_Early	2011_Early_WW_Mexico	2011_WW_Mexico	WW	m11ww	1	10	96	48	32	[CML440/[[[NAW5867/P30SR]-111-2/[NAW5867/P30SR]-25-1]-9-2-3-B-2-B/CML388]-B-35-2-B-1-.-1//ZM303c1-243-3-B-1-1-B]-2-1-B-B/CML-312SR	DTMA-32	5.941028571	79	2	0.622697052	0.01243503	0.830164821	7.211536254	85.38	2.423333333	0.887845127	0.599333159
2011	2011_Early_Mexico_WW	Mexico	Early	Early	Early	Mexico_Early	2011_Early_WW_Mexico	2011_WW_Mexico	WW	m11ww	2	30	296	48	32	[CML440/[[[NAW5867/P30SR]-111-2/[NAW5867/P30SR]-25-1]-9-2-3-B-2-B/CML388]-B-35-2-B-1-.-1//ZM303c1-243-3-B-1-1-B]-2-1-B-B/CML-312SR	DTMA-32	6.73432381	82	0	0.622697052	0.01243503	0.830164821	7.211536254	85.38	2.423333333	0.887845127	0.599333159
2011	2011_Early2_Mexico_WW	Mexico	Early2	Early	Early	Mexico_Early2	2011_Early_WW+heat_Mexico	2011_WW+heat_Mexico	WW	m11wwl	1	6	60	48	32	[CML440/[[[NAW5867/P30SR]-111-2/[NAW5867/P30SR]-25-1]-9-2-3-B-2-B/CML388]-B-35-2-B-1-.-1//ZM303c1-243-3-B-1-1-B]-2-1-B-B/CML-312SR	DTMA-32	5.686247619	64	1	0.747075072	-0.196450968	0.000622014	6.320377143	68.25666667	1.916666667	0.871065937	0.684953973
2011	2011_Early2_Mexico_WW	Mexico	Early2	Early	Early	Mexico_Early2	2011_Early_WW+heat_Mexico	2011_WW+heat_Mexico	WW	m11wwl	2	27	269	48	32	[CML440/[[[NAW5867/P30SR]-111-2/[NAW5867/P30SR]-25-1]-9-2-3-B-2-B/CML388]-B-35-2-B-1-.-1//ZM303c1-243-3-B-1-1-B]-2-1-B-B/CML-312SR	DTMA-32	4.334171429	64	2	0.747075072	-0.196450968	0.000622014	6.320377143	68.25666667	1.916666667	0.871065937	0.684953973
2010	2010_Early_Thailand_WW	Thailand	Early	Early	Early	Thailand_Early	2010_Early_WW_Thailand	2010_WW_Thailand	WW	t10ww	1	13	125	48	32	[CML440/[[[NAW5867/P30SR]-111-2/[NAW5867/P30SR]-25-1]-9-2-3-B-2-B/CML388]-B-35-2-B-1-.-1//ZM303c1-243-3-B-1-1-B]-2-1-B-B/CML-312SR	DTMA-32	7.266361905	56	2	0.750000566	0.074097413	0.200613017	7.225239375	56.36666667	4.922818792	1.68E-07	0.072579235
2010	2010_Early_Thailand_WW	Thailand	Early	Early	Early	Thailand_Early	2010_Early_WW_Thailand	2010_WW_Thailand	WW	t10ww	2	30	296	48	32	[CML440/[[[NAW5867/P30SR]-111-2/[NAW5867/P30SR]-25-1]-9-2-3-B-2-B/CML388]-B-35-2-B-1-.-1//ZM303c1-243-3-B-1-1-B]-2-1-B-B/CML-312SR	DTMA-32	8.141814857	54	3	0.750000566	0.074097413	0.200613017	7.225239375	56.36666667	4.922818792	1.68E-07	0.072579235
2011	2011_Early_Thailand_WW	Thailand	Early	Early	Early	Thailand_early	2011_Early_WW_Thailand	2011_WW_Thailand	WW	t11ww	1	15	148	48	32	[CML440/[[[NAW5867/P30SR]-111-2/[NAW5867/P30SR]-25-1]-9-2-3-B-2-B/CML388]-B-35-2-B-1-.-1//ZM303c1-243-3-B-1-1-B]-2-1-B-B/CML-312SR	DTMA-32	6.003968	56	0	0.772801084	-0.108002697	0.06171739	6.345967229	58.58666667	0.65	0.924855386	0.802649071
2011	2011_Early_Thailand_WW	Thailand	Early	Early	Early	Thailand_early	2011_Early_WW_Thailand	2011_WW_Thailand	WW	t11ww	2	24	231	48	32	[CML440/[[[NAW5867/P30SR]-111-2/[NAW5867/P30SR]-25-1]-9-2-3-B-2-B/CML388]-B-35-2-B-1-.-1//ZM303c1-243-3-B-1-1-B]-2-1-B-B/CML-312SR	DTMA-32	7.4	56	0	0.772801084	-0.108002697	0.06171739	6.345967229	58.58666667	0.65	0.924855386	0.802649071
2010	2010_Early_Mexico_WW	Mexico	Early	Early	Early	Mexico_Early	2010_Early_WW_Mexico	2010_WW_Mexico	WW	m10ww	1	8	76	64	36	ZEWAc1F2-254-2-1-B-1-BBB-B-B/CML-312SR	DTMA-36	4.999062857	78	3	0.796036009	0.166874362	0.003747919	7.403343848	79.43333333	2.713333333	0.880141991	0.536586787
[truncated: 2,109 more rows]
