# Supplementary material for: Effectiveness of Genomic Prediction of Maize Hybrid Performance in Different Breeding Populations and Environments
Source: G3 (Bethesda). 2012 Nov 1;2(11):1427–36. doi: 10.1534/g3.112.003699 (PMC3484673; doi:10.1534/g3.112.003699)
Supplement: Supporting Information [file supp_2.11.1427_FileS1.zip › FileS1/dataFiles/Exp2_AdjV.WW.txt]

Population	Pop	ID-Hoh	Pedigree	GY	ASI	AD	ID
NA	NA	CML539	MAS[MSR/312]-117-2-2-1-B*4-2-3-B-B//(CML395/CML444)	7.674326882	0.881280752	62.7189734	gd_3622_1696
NA	NA	CZL00009	INTA-F2-192-2-1-1-1-B*7-3-B-B//(CML395/CML444)	7.376327783	1.171734541	60.4240969	gd_3623_1695
4	CZL00009/CML539	CZL00009/CML539:@.1.	(INTA-F2-192-2-1-1-1-B*7-3-B/MAS[MSR/312]-117-2-2-1-B*4-2-1-B)F2-1//(CML395/CML444)	8.938047285	-0.103575571	61.17108785	gd_3631_1662
4	CZL00009/CML539	CZL00009/CML539:@.10.	(INTA-F2-192-2-1-1-1-B*7-3-B/MAS[MSR/312]-117-2-2-1-B*4-2-1-B)F2-10//(CML395/CML444)	8.169232366	1.108127867	60.85565937	gd_3632_1672
4	CZL00009/CML539	CZL00009/CML539:@.100.	(INTA-F2-192-2-1-1-1-B*7-3-B/MAS[MSR/312]-117-2-2-1-B*4-2-1-B)F2-100//(CML395/CML444)	7.960177322	0.126370565	60.86948924	NA
4	CZL00009/CML539	CZL00009/CML539:@.101.	(INTA-F2-192-2-1-1-1-B*7-3-B/MAS[MSR/312]-117-2-2-1-B*4-2-1-B)F2-101//(CML395/CML444)	8.900989296	0.463971763	60.40234357	NA
4	CZL00009/CML539	CZL00009/CML539:@.102.	(INTA-F2-192-2-1-1-1-B*7-3-B/MAS[MSR/312]-117-2-2-1-B*4-2-1-B)F2-102//(CML395/CML444)	8.222187264	1.358618425	60.04693085	NA
4	CZL00009/CML539	CZL00009/CML539:@.103.	(INTA-F2-192-2-1-1-1-B*7-3-B/MAS[MSR/312]-117-2-2-1-B*4-2-1-B)F2-103//(CML395/CML444)	7.23737578	0.58231469	61.10132658	NA
4	CZL00009/CML539	CZL00009/CML539:@.104.	(INTA-F2-192-2-1-1-1-B*7-3-B/MAS[MSR/312]-117-2-2-1-B*4-2-1-B)F2-104//(CML395/CML444)	7.72349716	0.180647099	61.83654645	NA
4	CZL00009/CML539	CZL00009/CML539:@.105.	(INTA-F2-192-2-1-1-1-B*7-3-B/MAS[MSR/312]-117-2-2-1-B*4-2-1-B)F2-105//(CML395/CML444)	8.422627665	0.224168944	62.43389499	NA
4	CZL00009/CML539	CZL00009/CML539:@.109.	(INTA-F2-192-2-1-1-1-B*7-3-B/MAS[MSR/312]-117-2-2-1-B*4-2-1-B)F2-109//(CML395/CML444)	7.904096965	-0.342086352	62.2916227	NA
4	CZL00009/CML539	CZL00009/CML539:@.11.	(INTA-F2-192-2-1-1-1-B*7-3-B/MAS[MSR/312]-117-2-2-1-B*4-2-1-B)F2-11//(CML395/CML444)	8.295859203	0.370310472	61.80186037	NA
4	CZL00009/CML539	CZL00009/CML539:@.111.	(INTA-F2-192-2-1-1-1-B*7-3-B/MAS[MSR/312]-117-2-2-1-B*4-2-1-B)F2-111//(CML395/CML444)	7.873262984	0.210169016	60.82132601	gd_3633_1678
4	CZL00009/CML539	CZL00009/CML539:@.113.	(INTA-F2-192-2-1-1-1-B*7-3-B/MAS[MSR/312]-117-2-2-1-B*4-2-1-B)F2-113//(CML395/CML444)	8.047741752	0.752877816	60.68196662	NA
4	CZL00009/CML539	CZL00009/CML539:@.114.	(INTA-F2-192-2-1-1-1-B*7-3-B/MAS[MSR/312]-117-2-2-1-B*4-2-1-B)F2-114//(CML395/CML444)	8.981434948	0.397575361	62.73208968	gd_3634_1665
4	CZL00009/CML539	CZL00009/CML539:@.115.	(INTA-F2-192-2-1-1-1-B*7-3-B/MAS[MSR/312]-117-2-2-1-B*4-2-1-B)F2-115//(CML395/CML444)	6.513046041	0.520866679	60.90506727	gd_3635_1752
4	CZL00009/CML539	CZL00009/CML539:@.116.	(INTA-F2-192-2-1-1-1-B*7-3-B/MAS[MSR/312]-117-2-2-1-B*4-2-1-B)F2-116//(CML395/CML444)	7.027592762	0.64163621	61.36774298	gd_3636_1689
4	CZL00009/CML539	CZL00009/CML539:@.117.	(INTA-F2-192-2-1-1-1-B*7-3-B/MAS[MSR/312]-117-2-2-1-B*4-2-1-B)F2-117//(CML395/CML444)	8.166376945	0.656542741	60.95787712	NA
4	CZL00009/CML539	CZL00009/CML539:@.119.	(INTA-F2-192-2-1-1-1-B*7-3-B/MAS[MSR/312]-117-2-2-1-B*4-2-1-B)F2-119//(CML395/CML444)	8.344466033	0.380853092	60.82779392	NA
4	CZL00009/CML539	CZL00009/CML539:@.12.	(INTA-F2-192-2-1-1-1-B*7-3-B/MAS[MSR/312]-117-2-2-1-B*4-2-1-B)F2-12//(CML395/CML444)	7.859782913	0.609628518	60.00579083	NA
4	CZL00009/CML539	CZL00009/CML539:@.120.	(INTA-F2-192-2-1-1-1-B*7-3-B/MAS[MSR/312]-117-2-2-1-B*4-2-1-B)F2-120//(CML395/CML444)	8.494718595	0.707376027	59.99794986	NA
4	CZL00009/CML539	CZL00009/CML539:@.121.	(INTA-F2-192-2-1-1-1-B*7-3-B/MAS[MSR/312]-117-2-2-1-B*4-2-1-B)F2-121//(CML395/CML444)	8.002249734	0.143288139	60.40566306	NA
4	CZL00009/CML539	CZL00009/CML539:@.123.	(INTA-F2-192-2-1-1-1-B*7-3-B/MAS[MSR/312]-117-2-2-1-B*4-2-1-B)F2-123//(CML395/CML444)	7.983343311	0.319740815	60.28817955	NA
4	CZL00009/CML539	CZL00009/CML539:@.124.	(INTA-F2-192-2-1-1-1-B*7-3-B/MAS[MSR/312]-117-2-2-1-B*4-2-1-B)F2-124//(CML395/CML444)	7.713684009	0.324398406	60.66985264	gd_3637_1679
4	CZL00009/CML539	CZL00009/CML539:@.125.	(INTA-F2-192-2-1-1-1-B*7-3-B/MAS[MSR/312]-117-2-2-1-B*4-2-1-B)F2-125//(CML395/CML444)	7.914786323	0.340448955	60.58198416	NA
4	CZL00009/CML539	CZL00009/CML539:@.126.	(INTA-F2-192-2-1-1-1-B*7-3-B/MAS[MSR/312]-117-2-2-1-B*4-2-1-B)F2-126//(CML395/CML444)	8.655122155	0.098419624	60.97875978	NA
4	CZL00009/CML539	CZL00009/CML539:@.127.	(INTA-F2-192-2-1-1-1-B*7-3-B/MAS[MSR/312]-117-2-2-1-B*4-2-1-B)F2-127//(CML395/CML444)	7.694947457	0.661740912	60.77233765	NA
4	CZL00009/CML539	CZL00009/CML539:@.128.	(INTA-F2-192-2-1-1-1-B*7-3-B/MAS[MSR/312]-117-2-2-1-B*4-2-1-B)F2-128//(CML395/CML444)	7.363856925	2.5119007	60.99561041	NA
4	CZL00009/CML539	CZL00009/CML539:@.129.	(INTA-F2-192-2-1-1-1-B*7-3-B/MAS[MSR/312]-117-2-2-1-B*4-2-1-B)F2-129//(CML395/CML444)	8.394250095	1.024516284	62.62548819	gd_3638_1666
4	CZL00009/CML539	CZL00009/CML539:@.13.	(INTA-F2-192-2-1-1-1-B*7-3-B/MAS[MSR/312]-117-2-2-1-B*4-2-1-B)F2-13//(CML395/CML444)	7.892825257	0.642135429	60.69585453	NA
4	CZL00009/CML539	CZL00009/CML539:@.130.	(INTA-F2-192-2-1-1-1-B*7-3-B/MAS[MSR/312]-117-2-2-1-B*4-2-1-B)F2-130//(CML395/CML444)	7.636898552	0.512083751	61.31082345	NA
4	CZL00009/CML539	CZL00009/CML539:@.131.	(INTA-F2-192-2-1-1-1-B*7-3-B/MAS[MSR/312]-117-2-2-1-B*4-2-1-B)F2-131//(CML395/CML444)	7.438622364	0.888663696	61.75437577	NA
4	CZL00009/CML539	CZL00009/CML539:@.132.	(INTA-F2-192-2-1-1-1-B*7-3-B/MAS[MSR/312]-117-2-2-1-B*4-2-1-B)F2-132//(CML395/CML444)	7.745566331	0.143412823	62.82700738	NA
4	CZL00009/CML539	CZL00009/CML539:@.133.	(INTA-F2-192-2-1-1-1-B*7-3-B/MAS[MSR/312]-117-2-2-1-B*4-2-1-B)F2-133//(CML395/CML444)	7.225649444	0.571418735	60.98068483	NA
4	CZL00009/CML539	CZL00009/CML539:@.134.	(INTA-F2-192-2-1-1-1-B*7-3-B/MAS[MSR/312]-117-2-2-1-B*4-2-1-B)F2-134//(CML395/CML444)	7.413127261	0.230477923	60.79328491	NA
4	CZL00009/CML539	CZL00009/CML539:@.135.	(INTA-F2-192-2-1-1-1-B*7-3-B/MAS[MSR/312]-117-2-2-1-B*4-2-1-B)F2-135//(CML395/CML444)	8.508126578	0.473640339	60.94768882	NA
4	CZL00009/CML539	CZL00009/CML539:@.136.	(INTA-F2-192-2-1-1-1-B*7-3-B/MAS[MSR/312]-117-2-2-1-B*4-2-1-B)F2-136//(CML395/CML444)	7.83016048	0.323719526	61.72708217	NA
4	CZL00009/CML539	CZL00009/CML539:@.137.	(INTA-F2-192-2-1-1-1-B*7-3-B/MAS[MSR/312]-117-2-2-1-B*4-2-1-B)F2-137//(CML395/CML444)	7.295316295	-0.16785808	60.92491477	NA
4	CZL00009/CML539	CZL00009/CML539:@.138.	(INTA-F2-192-2-1-1-1-B*7-3-B/MAS[MSR/312]-117-2-2-1-B*4-2-1-B)F2-138//(CML395/CML444)	7.007593499	-0.291167597	62.36677778	NA
4	CZL00009/CML539	CZL00009/CML539:@.139.	(INTA-F2-192-2-1-1-1-B*7-3-B/MAS[MSR/312]-117-2-2-1-B*4-2-1-B)F2-139//(CML395/CML444)	7.640585221	0.21979722	61.70067189	NA
4	CZL00009/CML539	CZL00009/CML539:@.14.	(INTA-F2-192-2-1-1-1-B*7-3-B/MAS[MSR/312]-117-2-2-1-B*4-2-1-B)F2-14//(CML395/CML444)	7.864688943	0.35881941	62.69905704	NA
4	CZL00009/CML539	CZL00009/CML539:@.140.	(INTA-F2-192-2-1-1-1-B*7-3-B/MAS[MSR/312]-117-2-2-1-B*4-2-1-B)F2-140//(CML395/CML444)	7.537809065	1.220965375	61.16195726	NA
4	CZL00009/CML539	CZL00009/CML539:@.141.	(INTA-F2-192-2-1-1-1-B*7-3-B/MAS[MSR/312]-117-2-2-1-B*4-2-1-B)F2-141//(CML395/CML444)	7.862704942	0.175341872	62.06910941	gd_3639_1680
4	CZL00009/CML539	CZL00009/CML539:@.142.	(INTA-F2-192-2-1-1-1-B*7-3-B/MAS[MSR/312]-117-2-2-1-B*4-2-1-B)F2-142//(CML395/CML444)	7.083852446	-0.125083216	60.91228651	NA
4	CZL00009/CML539	CZL00009/CML539:@.146.	(INTA-F2-192-2-1-1-1-B*7-3-B/MAS[MSR/312]-117-2-2-1-B*4-2-1-B)F2-146//(CML395/CML444)	9.082714834	0.09922088	60.72383754	NA
4	CZL00009/CML539	CZL00009/CML539:@.15.	(INTA-F2-192-2-1-1-1-B*7-3-B/MAS[MSR/312]-117-2-2-1-B*4-2-1-B)F2-15//(CML395/CML444)	7.483357488	1.245840478	62.29426718	NA
4	CZL00009/CML539	CZL00009/CML539:@.150.	(INTA-F2-192-2-1-1-1-B*7-3-B/MAS[MSR/312]-117-2-2-1-B*4-2-1-B)F2-150//(CML395/CML444)	7.471179532	0.59075081	60.73997904	NA
4	CZL00009/CML539	CZL00009/CML539:@.151.	(INTA-F2-192-2-1-1-1-B*7-3-B/MAS[MSR/312]-117-2-2-1-B*4-2-1-B)F2-151//(CML395/CML444)	7.054873894	-0.115531508	63.42896084	NA
4	CZL00009/CML539	CZL00009/CML539:@.152.	(INTA-F2-192-2-1-1-1-B*7-3-B/MAS[MSR/312]-117-2-2-1-B*4-2-1-B)F2-152//(CML395/CML444)	7.051236172	-0.013694444	61.25728273	NA
4	CZL00009/CML539	CZL00009/CML539:@.154.	(INTA-F2-192-2-1-1-1-B*7-3-B/MAS[MSR/312]-117-2-2-1-B*4-2-1-B)F2-154//(CML395/CML444)	7.49651843	0.865499484	63.58085063	NA
4	CZL00009/CML539	CZL00009/CML539:@.156.	(INTA-F2-192-2-1-1-1-B*7-3-B/MAS[MSR/312]-117-2-2-1-B*4-2-1-B)F2-156//(CML395/CML444)	7.483330394	0.546405473	60.7812811	NA
4	CZL00009/CML539	CZL00009/CML539:@.157.	(INTA-F2-192-2-1-1-1-B*7-3-B/MAS[MSR/312]-117-2-2-1-B*4-2-1-B)F2-157//(CML395/CML444)	8.971287524	-0.145533217	62.37232364	NA
4	CZL00009/CML539	CZL00009/CML539:@.158.	(INTA-F2-192-2-1-1-1-B*7-3-B/MAS[MSR/312]-117-2-2-1-B*4-2-1-B)F2-158//(CML395/CML444)	7.732254166	0.041526495	62.34814218	NA
4	CZL00009/CML539	CZL00009/CML539:@.16.	(INTA-F2-192-2-1-1-1-B*7-3-B/MAS[MSR/312]-117-2-2-1-B*4-2-1-B)F2-16//(CML395/CML444)	7.613504691	0.781797385	60.81367773	NA
4	CZL00009/CML539	CZL00009/CML539:@.160.	(INTA-F2-192-2-1-1-1-B*7-3-B/MAS[MSR/312]-117-2-2-1-B*4-2-1-B)F2-160//(CML395/CML444)	7.062386304	-0.057443709	62.39103474	NA
4	CZL00009/CML539	CZL00009/CML539:@.161.	(INTA-F2-192-2-1-1-1-B*7-3-B/MAS[MSR/312]-117-2-2-1-B*4-2-1-B)F2-161//(CML395/CML444)	9.808652498	0.657117873	59.89824849	NA
4	CZL00009/CML539	CZL00009/CML539:@.164.	(INTA-F2-192-2-1-1-1-B*7-3-B/MAS[MSR/312]-117-2-2-1-B*4-2-1-B)F2-164//(CML395/CML444)	7.90314511	0.382844713	61.88972391	gd_3640_1667
4	CZL00009/CML539	CZL00009/CML539:@.166.	(INTA-F2-192-2-1-1-1-B*7-3-B/MAS[MSR/312]-117-2-2-1-B*4-2-1-B)F2-166//(CML395/CML444)	6.147678616	-0.186336987	60.4537221	NA
4	CZL00009/CML539	CZL00009/CML539:@.167.	(INTA-F2-192-2-1-1-1-B*7-3-B/MAS[MSR/312]-117-2-2-1-B*4-2-1-B)F2-167//(CML395/CML444)	8.025866835	0.824291709	61.04161893	gd_3641_1690
4	CZL00009/CML539	CZL00009/CML539:@.168.	(INTA-F2-192-2-1-1-1-B*7-3-B/MAS[MSR/312]-117-2-2-1-B*4-2-1-B)F2-168//(CML395/CML444)	8.455223957	1.231625426	60.46478986	NA
4	CZL00009/CML539	CZL00009/CML539:@.169.	(INTA-F2-192-2-1-1-1-B*7-3-B/MAS[MSR/312]-117-2-2-1-B*4-2-1-B)F2-169//(CML395/CML444)	8.318403177	0.53535259	60.3548501	NA
4	CZL00009/CML539	CZL00009/CML539:@.17.	(INTA-F2-192-2-1-1-1-B*7-3-B/MAS[MSR/312]-117-2-2-1-B*4-2-1-B)F2-17//(CML395/CML444)	7.339522263	0.186083323	61.67916694	NA
4	CZL00009/CML539	CZL00009/CML539:@.170.	(INTA-F2-192-2-1-1-1-B*7-3-B/MAS[MSR/312]-117-2-2-1-B*4-2-1-B)F2-170//(CML395/CML444)	8.360092773	0.516577778	61.53683817	NA
4	CZL00009/CML539	CZL00009/CML539:@.173.	(INTA-F2-192-2-1-1-1-B*7-3-B/MAS[MSR/312]-117-2-2-1-B*4-2-1-B)F2-173//(CML395/CML444)	8.379375406	0.034737196	62.58986111	NA
4	CZL00009/CML539	CZL00009/CML539:@.174.	(INTA-F2-192-2-1-1-1-B*7-3-B/MAS[MSR/312]-117-2-2-1-B*4-2-1-B)F2-174//(CML395/CML444)	7.755885878	0.579723057	60.85437139	gd_3642_1668
4	CZL00009/CML539	CZL00009/CML539:@.175.	(INTA-F2-192-2-1-1-1-B*7-3-B/MAS[MSR/312]-117-2-2-1-B*4-2-1-B)F2-175//(CML395/CML444)	7.2662391	0.909016445	61.20883634	gd_3643_1681
4	CZL00009/CML539	CZL00009/CML539:@.176.	(INTA-F2-192-2-1-1-1-B*7-3-B/MAS[MSR/312]-117-2-2-1-B*4-2-1-B)F2-176//(CML395/CML444)	8.057435971	0.571322097	60.91797802	NA
4	CZL00009/CML539	CZL00009/CML539:@.177.	(INTA-F2-192-2-1-1-1-B*7-3-B/MAS[MSR/312]-117-2-2-1-B*4-2-1-B)F2-177//(CML395/CML444)	8.763893084	-0.291300826	61.56336384	NA
4	CZL00009/CML539	CZL00009/CML539:@.178.	(INTA-F2-192-2-1-1-1-B*7-3-B/MAS[MSR/312]-117-2-2-1-B*4-2-1-B)F2-178//(CML395/CML444)	7.128435907	0.651300041	60.53760596	NA
4	CZL00009/CML539	CZL00009/CML539:@.179.	(INTA-F2-192-2-1-1-1-B*7-3-B/MAS[MSR/312]-117-2-2-1-B*4-2-1-B)F2-179//(CML395/CML444)	8.641453622	0.008234777	61.85323698	NA
4	CZL00009/CML539	CZL00009/CML539:@.18.	(INTA-F2-192-2-1-1-1-B*7-3-B/MAS[MSR/312]-117-2-2-1-B*4-2-1-B)F2-18//(CML395/CML444)	6.485469168	-0.137085489	61.65099703	NA
4	CZL00009/CML539	CZL00009/CML539:@.180.	(INTA-F2-192-2-1-1-1-B*7-3-B/MAS[MSR/312]-117-2-2-1-B*4-2-1-B)F2-180//(CML395/CML444)	8.840032079	0.529980504	60.91977438	NA
4	CZL00009/CML539	CZL00009/CML539:@.181.	(INTA-F2-192-2-1-1-1-B*7-3-B/MAS[MSR/312]-117-2-2-1-B*4-2-1-B)F2-181//(CML395/CML444)	7.606451625	0.80564119	61.59990397	gd_3644_1669
4	CZL00009/CML539	CZL00009/CML539:@.182.	(INTA-F2-192-2-1-1-1-B*7-3-B/MAS[MSR/312]-117-2-2-1-B*4-2-1-B)F2-182//(CML395/CML444)	8.028789518	0.923650897	62.15541784	NA
4	CZL00009/CML539	CZL00009/CML539:@.183.	(INTA-F2-192-2-1-1-1-B*7-3-B/MAS[MSR/312]-117-2-2-1-B*4-2-1-B)F2-183//(CML395/CML444)	8.942057052	0.62267908	60.84719412	gd_3645_1670
4	CZL00009/CML539	CZL00009/CML539:@.184.	(INTA-F2-192-2-1-1-1-B*7-3-B/MAS[MSR/312]-117-2-2-1-B*4-2-1-B)F2-184//(CML395/CML444)	8.369100566	0.501572453	60.78777654	NA
4	CZL00009/CML539	CZL00009/CML539:@.185.	(INTA-F2-192-2-1-1-1-B*7-3-B/MAS[MSR/312]-117-2-2-1-B*4-2-1-B)F2-185//(CML395/CML444)	7.573205768	0.026451668	60.05630128	NA
4	CZL00009/CML539	CZL00009/CML539:@.186.	(INTA-F2-192-2-1-1-1-B*7-3-B/MAS[MSR/312]-117-2-2-1-B*4-2-1-B)F2-186//(CML395/CML444)	7.162558882	0.488197019	60.91875307	NA
4	CZL00009/CML539	CZL00009/CML539:@.187.	(INTA-F2-192-2-1-1-1-B*7-3-B/MAS[MSR/312]-117-2-2-1-B*4-2-1-B)F2-187//(CML395/CML444)	6.797850877	0.346223531	61.03859561	NA
4	CZL00009/CML539	CZL00009/CML539:@.188.	(INTA-F2-192-2-1-1-1-B*7-3-B/MAS[MSR/312]-117-2-2-1-B*4-2-1-B)F2-188//(CML395/CML444)	7.913918955	0.465821611	61.67737519	NA
4	CZL00009/CML539	CZL00009/CML539:@.189.	(INTA-F2-192-2-1-1-1-B*7-3-B/MAS[MSR/312]-117-2-2-1-B*4-2-1-B)F2-189//(CML395/CML444)	7.528837283	-0.065475525	62.26568808	NA
4	CZL00009/CML539	CZL00009/CML539:@.19.	(INTA-F2-192-2-1-1-1-B*7-3-B/MAS[MSR/312]-117-2-2-1-B*4-2-1-B)F2-19//(CML395/CML444)	8.32558205	0.375879352	61.61367053	NA
4	CZL00009/CML539	CZL00009/CML539:@.190.	(INTA-F2-192-2-1-1-1-B*7-3-B/MAS[MSR/312]-117-2-2-1-B*4-2-1-B)F2-190//(CML395/CML444)	8.036266788	0.722173919	61.37564871	NA
4	CZL00009/CML539	CZL00009/CML539:@.191.	(INTA-F2-192-2-1-1-1-B*7-3-B/MAS[MSR/312]-117-2-2-1-B*4-2-1-B)F2-191//(CML395/CML444)	7.506318743	0.484281797	61.02087038	NA
4	CZL00009/CML539	CZL00009/CML539:@.192.	(INTA-F2-192-2-1-1-1-B*7-3-B/MAS[MSR/312]-117-2-2-1-B*4-2-1-B)F2-192//(CML395/CML444)	7.580969213	-0.159377324	60.37681159	NA
4	CZL00009/CML539	CZL00009/CML539:@.193.	(INTA-F2-192-2-1-1-1-B*7-3-B/MAS[MSR/312]-117-2-2-1-B*4-2-1-B)F2-193//(CML395/CML444)	8.061222261	-0.157765447	61.53487499	NA
4	CZL00009/CML539	CZL00009/CML539:@.194.	(INTA-F2-192-2-1-1-1-B*7-3-B/MAS[MSR/312]-117-2-2-1-B*4-2-1-B)F2-194//(CML395/CML444)	7.535361686	0.468416434	61.42453407	NA
4	CZL00009/CML539	CZL00009/CML539:@.195.	(INTA-F2-192-2-1-1-1-B*7-3-B/MAS[MSR/312]-117-2-2-1-B*4-2-1-B)F2-195//(CML395/CML444)	8.590566056	-0.250371392	63.0288009	NA
4	CZL00009/CML539	CZL00009/CML539:@.197.	(INTA-F2-192-2-1-1-1-B*7-3-B/MAS[MSR/312]-117-2-2-1-B*4-2-1-B)F2-197//(CML395/CML444)	7.47451298	0.31244717	61.51738593	gd_3646_1671
4	CZL00009/CML539	CZL00009/CML539:@.198.	(INTA-F2-192-2-1-1-1-B*7-3-B/MAS[MSR/312]-117-2-2-1-B*4-2-1-B)F2-198//(CML395/CML444)	7.471046337	0.664459687	61.8694746	NA
4	CZL00009/CML539	CZL00009/CML539:@.2.	(INTA-F2-192-2-1-1-1-B*7-3-B/MAS[MSR/312]-117-2-2-1-B*4-2-1-B)F2-2//(CML395/CML444)	6.899693944	0.678253176	60.2002363	gd_3647_1682
4	CZL00009/CML539	CZL00009/CML539:@.20.	(INTA-F2-192-2-1-1-1-B*7-3-B/MAS[MSR/312]-117-2-2-1-B*4-2-1-B)F2-20//(CML395/CML444)	8.13443712	0.190717493	60.40875676	NA
4	CZL00009/CML539	CZL00009/CML539:@.200.	(INTA-F2-192-2-1-1-1-B*7-3-B/MAS[MSR/312]-117-2-2-1-B*4-2-1-B)F2-200//(CML395/CML444)	8.880936045	0.548110082	61.29358466	NA
4	CZL00009/CML539	CZL00009/CML539:@.201.	(INTA-F2-192-2-1-1-1-B*7-3-B/MAS[MSR/312]-117-2-2-1-B*4-2-1-B)F2-201//(CML395/CML444)	7.856575952	-0.274883935	61.71468063	NA
4	CZL00009/CML539	CZL00009/CML539:@.202.	(INTA-F2-192-2-1-1-1-B*7-3-B/MAS[MSR/312]-117-2-2-1-B*4-2-1-B)F2-202//(CML395/CML444)	6.363881399	0.189177075	60.45445604	NA
4	CZL00009/CML539	CZL00009/CML539:@.203.	(INTA-F2-192-2-1-1-1-B*7-3-B/MAS[MSR/312]-117-2-2-1-B*4-2-1-B)F2-203//(CML395/CML444)	8.374675964	0.331874064	61.27957358	gd_3648_1691
4	CZL00009/CML539	CZL00009/CML539:@.204.	(INTA-F2-192-2-1-1-1-B*7-3-B/MAS[MSR/312]-117-2-2-1-B*4-2-1-B)F2-204//(CML395/CML444)	7.457383922	1.656266618	61.0600357	NA
4	CZL00009/CML539	CZL00009/CML539:@.206.	(INTA-F2-192-2-1-1-1-B*7-3-B/MAS[MSR/312]-117-2-2-1-B*4-2-1-B)F2-206//(CML395/CML444)	7.173141007	0.857998493	60.54971153	NA
4	CZL00009/CML539	CZL00009/CML539:@.207.	(INTA-F2-192-2-1-1-1-B*7-3-B/MAS[MSR/312]-117-2-2-1-B*4-2-1-B)F2-207//(CML395/CML444)	6.930705354	0.644121348	62.89811358	NA
4	CZL00009/CML539	CZL00009/CML539:@.208.	(INTA-F2-192-2-1-1-1-B*7-3-B/MAS[MSR/312]-117-2-2-1-B*4-2-1-B)F2-208//(CML395/CML444)	7.467146462	0.327565689	60.90085138	NA
4	CZL00009/CML539	CZL00009/CML539:@.209.	(INTA-F2-192-2-1-1-1-B*7-3-B/MAS[MSR/312]-117-2-2-1-B*4-2-1-B)F2-209//(CML395/CML444)	8.247301665	0.698413586	59.76701046	NA
4	CZL00009/CML539	CZL00009/CML539:@.21.	(INTA-F2-192-2-1-1-1-B*7-3-B/MAS[MSR/312]-117-2-2-1-B*4-2-1-B)F2-21//(CML395/CML444)	8.336098708	1.032724	61.44385332	NA
4	CZL00009/CML539	CZL00009/CML539:@.210.	(INTA-F2-192-2-1-1-1-B*7-3-B/MAS[MSR/312]-117-2-2-1-B*4-2-1-B)F2-210//(CML395/CML444)	7.757662358	0.542387505	59.80778729	NA
4	CZL00009/CML539	CZL00009/CML539:@.211.	(INTA-F2-192-2-1-1-1-B*7-3-B/MAS[MSR/312]-117-2-2-1-B*4-2-1-B)F2-211//(CML395/CML444)	7.673896025	0.886165286	60.98399195	NA
4	CZL00009/CML539	CZL00009/CML539:@.212.	(INTA-F2-192-2-1-1-1-B*7-3-B/MAS[MSR/312]-117-2-2-1-B*4-2-1-B)F2-212//(CML395/CML444)	8.253255205	0.81133	61.21868461	NA
4	CZL00009/CML539	CZL00009/CML539:@.213.	(INTA-F2-192-2-1-1-1-B*7-3-B/MAS[MSR/312]-117-2-2-1-B*4-2-1-B)F2-213//(CML395/CML444)	8.209640858	0.464785373	60.80063633	NA
4	CZL00009/CML539	CZL00009/CML539:@.22.	(INTA-F2-192-2-1-1-1-B*7-3-B/MAS[MSR/312]-117-2-2-1-B*4-2-1-B)F2-22//(CML395/CML444)	6.872497688	0.636663569	60.93387361	gd_3649_1683
4	CZL00009/CML539	CZL00009/CML539:@.221.	(INTA-F2-192-2-1-1-1-B*7-3-B/MAS[MSR/312]-117-2-2-1-B*4-2-1-B)F2-221//(CML395/CML444)	7.978890016	0.024449609	62.03566342	NA
4	CZL00009/CML539	CZL00009/CML539:@.222.	(INTA-F2-192-2-1-1-1-B*7-3-B/MAS[MSR/312]-117-2-2-1-B*4-2-1-B)F2-222//(CML395/CML444)	7.460117305	1.330573354	60.78982382	NA
4	CZL00009/CML539	CZL00009/CML539:@.224.	(INTA-F2-192-2-1-1-1-B*7-3-B/MAS[MSR/312]-117-2-2-1-B*4-2-1-B)F2-224//(CML395/CML444)	7.652905764	1.372395479	61.46154603	NA
4	CZL00009/CML539	CZL00009/CML539:@.225.	(INTA-F2-192-2-1-1-1-B*7-3-B/MAS[MSR/312]-117-2-2-1-B*4-2-1-B)F2-225//(CML395/CML444)	7.554330309	1.130636416	61.51955457	NA
4	CZL00009/CML539	CZL00009/CML539:@.228.	(INTA-F2-192-2-1-1-1-B*7-3-B/MAS[MSR/312]-117-2-2-1-B*4-2-1-B)F2-228//(CML395/CML444)	7.807078395	0.18304141	60.4965431	NA
4	CZL00009/CML539	CZL00009/CML539:@.23.	(INTA-F2-192-2-1-1-1-B*7-3-B/MAS[MSR/312]-117-2-2-1-B*4-2-1-B)F2-23//(CML395/CML444)	8.019341928	0.392476502	60.79389327	NA
4	CZL00009/CML539	CZL00009/CML539:@.234.	(INTA-F2-192-2-1-1-1-B*7-3-B/MAS[MSR/312]-117-2-2-1-B*4-2-1-B)F2-234//(CML395/CML444)	8.009039399	0.980845992	61.66073275	NA
4	CZL00009/CML539	CZL00009/CML539:@.235.	(INTA-F2-192-2-1-1-1-B*7-3-B/MAS[MSR/312]-117-2-2-1-B*4-2-1-B)F2-235//(CML395/CML444)	7.577113392	0.569216129	61.14122509	NA
4	CZL00009/CML539	CZL00009/CML539:@.237.	(INTA-F2-192-2-1-1-1-B*7-3-B/MAS[MSR/312]-117-2-2-1-B*4-2-1-B)F2-237//(CML395/CML444)	7.312883999	0.355477994	61.45505744	NA
4	CZL00009/CML539	CZL00009/CML539:@.24.	(INTA-F2-192-2-1-1-1-B*7-3-B/MAS[MSR/312]-117-2-2-1-B*4-2-1-B)F2-24//(CML395/CML444)	8.257140437	-0.31005992	62.03185091	NA
4	CZL00009/CML539	CZL00009/CML539:@.240.	(INTA-F2-192-2-1-1-1-B*7-3-B/MAS[MSR/312]-117-2-2-1-B*4-2-1-B)F2-240//(CML395/CML444)	6.886270899	1.138953431	61.67727733	NA
4	CZL00009/CML539	CZL00009/CML539:@.25.	(INTA-F2-192-2-1-1-1-B*7-3-B/MAS[MSR/312]-117-2-2-1-B*4-2-1-B)F2-25//(CML395/CML444)	7.242812692	0.492732737	60.46952715	NA
4	CZL00009/CML539	CZL00009/CML539:@.26.	(INTA-F2-192-2-1-1-1-B*7-3-B/MAS[MSR/312]-117-2-2-1-B*4-2-1-B)F2-26//(CML395/CML444)	7.658520732	0.332335585	60.32972339	NA
4	CZL00009/CML539	CZL00009/CML539:@.3.	(INTA-F2-192-2-1-1-1-B*7-3-B/MAS[MSR/312]-117-2-2-1-B*4-2-1-B)F2-3//(CML395/CML444)	7.673115707	0.338978663	61.13964928	NA
4	CZL00009/CML539	CZL00009/CML539:@.30.	(INTA-F2-192-2-1-1-1-B*7-3-B/MAS[MSR/312]-117-2-2-1-B*4-2-1-B)F2-30//(CML395/CML444)	8.472919009	-0.29327717	61.49968718	NA
4	CZL00009/CML539	CZL00009/CML539:@.31.	(INTA-F2-192-2-1-1-1-B*7-3-B/MAS[MSR/312]-117-2-2-1-B*4-2-1-B)F2-31//(CML395/CML444)	8.237025982	1.041921181	60.42858351	NA
4	CZL00009/CML539	CZL00009/CML539:@.32.	(INTA-F2-192-2-1-1-1-B*7-3-B/MAS[MSR/312]-117-2-2-1-B*4-2-1-B)F2-32//(CML395/CML444)	7.468160216	0.13040674	61.88941309	NA
4	CZL00009/CML539	CZL00009/CML539:@.33.	(INTA-F2-192-2-1-1-1-B*7-3-B/MAS[MSR/312]-117-2-2-1-B*4-2-1-B)F2-33//(CML395/CML444)	8.245581726	0.546205914	60.40279429	gd_3650_1673
4	CZL00009/CML539	CZL00009/CML539:@.34.	(INTA-F2-192-2-1-1-1-B*7-3-B/MAS[MSR/312]-117-2-2-1-B*4-2-1-B)F2-34//(CML395/CML444)	8.356285131	0.906701563	61.0658211	NA
4	CZL00009/CML539	CZL00009/CML539:@.35.	(INTA-F2-192-2-1-1-1-B*7-3-B/MAS[MSR/312]-117-2-2-1-B*4-2-1-B)F2-35//(CML395/CML444)	7.46398751	0.986557615	62.18827147	NA
4	CZL00009/CML539	CZL00009/CML539:@.36.	(INTA-F2-192-2-1-1-1-B*7-3-B/MAS[MSR/312]-117-2-2-1-B*4-2-1-B)F2-36//(CML395/CML444)	7.814628608	0.7073146	62.31369689	NA
4	CZL00009/CML539	CZL00009/CML539:@.37.	(INTA-F2-192-2-1-1-1-B*7-3-B/MAS[MSR/312]-117-2-2-1-B*4-2-1-B)F2-37//(CML395/CML444)	7.933619052	0.322110174	60.01279192	NA
4	CZL00009/CML539	CZL00009/CML539:@.38.	(INTA-F2-192-2-1-1-1-B*7-3-B/MAS[MSR/312]-117-2-2-1-B*4-2-1-B)F2-38//(CML395/CML444)	8.33848703	0.897172636	61.06248285	NA
4	CZL00009/CML539	CZL00009/CML539:@.39.	(INTA-F2-192-2-1-1-1-B*7-3-B/MAS[MSR/312]-117-2-2-1-B*4-2-1-B)F2-39//(CML395/CML444)	7.07808078	1.338845809	60.86431427	NA
4	CZL00009/CML539	CZL00009/CML539:@.4.	(INTA-F2-192-2-1-1-1-B*7-3-B/MAS[MSR/312]-117-2-2-1-B*4-2-1-B)F2-4//(CML395/CML444)	9.49601738	0.882634699	61.45309358	gd_3651_1663
4	CZL00009/CML539	CZL00009/CML539:@.40.	(INTA-F2-192-2-1-1-1-B*7-3-B/MAS[MSR/312]-117-2-2-1-B*4-2-1-B)F2-40//(CML395/CML444)	7.400909587	-0.185937068	60.2607394	NA
4	CZL00009/CML539	CZL00009/CML539:@.41.	(INTA-F2-192-2-1-1-1-B*7-3-B/MAS[MSR/312]-117-2-2-1-B*4-2-1-B)F2-41//(CML395/CML444)	4.977985006	0.585526938	63.86935214	gd_3652_1684
4	CZL00009/CML539	CZL00009/CML539:@.42.	(INTA-F2-192-2-1-1-1-B*7-3-B/MAS[MSR/312]-117-2-2-1-B*4-2-1-B)F2-42//(CML395/CML444)	7.334213233	0.064398681	62.52355699	gd_3653_1674
4	CZL00009/CML539	CZL00009/CML539:@.43.	(INTA-F2-192-2-1-1-1-B*7-3-B/MAS[MSR/312]-117-2-2-1-B*4-2-1-B)F2-43//(CML395/CML444)	7.008544027	-0.347732548	61.84844461	NA
4	CZL00009/CML539	CZL00009/CML539:@.44.	(INTA-F2-192-2-1-1-1-B*7-3-B/MAS[MSR/312]-117-2-2-1-B*4-2-1-B)F2-44//(CML395/CML444)	7.588559826	0.24138503	60.25881683	NA
4	CZL00009/CML539	CZL00009/CML539:@.45.	(INTA-F2-192-2-1-1-1-B*7-3-B/MAS[MSR/312]-117-2-2-1-B*4-2-1-B)F2-45//(CML395/CML444)	7.057514512	0.770274265	61.23196694	gd_3654_1685
4	CZL00009/CML539	CZL00009/CML539:@.46.	(INTA-F2-192-2-1-1-1-B*7-3-B/MAS[MSR/312]-117-2-2-1-B*4-2-1-B)F2-46//(CML395/CML444)	8.360088051	0.219269874	61.10665605	NA
4	CZL00009/CML539	CZL00009/CML539:@.47.	(INTA-F2-192-2-1-1-1-B*7-3-B/MAS[MSR/312]-117-2-2-1-B*4-2-1-B)F2-47//(CML395/CML444)	7.585252478	0.89280327	61.61002337	NA
4	CZL00009/CML539	CZL00009/CML539:@.48.	(INTA-F2-192-2-1-1-1-B*7-3-B/MAS[MSR/312]-117-2-2-1-B*4-2-1-B)F2-48//(CML395/CML444)	8.476117436	0.756475997	60.5101498	gd_3655_1675
4	CZL00009/CML539	CZL00009/CML539:@.49.	(INTA-F2-192-2-1-1-1-B*7-3-B/MAS[MSR/312]-117-2-2-1-B*4-2-1-B)F2-49//(CML395/CML444)	8.172131286	1.207759545	61.43542904	NA
4	CZL00009/CML539	CZL00009/CML539:@.5.	(INTA-F2-192-2-1-1-1-B*7-3-B/MAS[MSR/312]-117-2-2-1-B*4-2-1-B)F2-5//(CML395/CML444)	7.947654159	0.409036397	60.31112736	NA
4	CZL00009/CML539	CZL00009/CML539:@.50.	(INTA-F2-192-2-1-1-1-B*7-3-B/MAS[MSR/312]-117-2-2-1-B*4-2-1-B)F2-50//(CML395/CML444)	7.94054949	-0.156386058	61.40994098	NA
4	CZL00009/CML539	CZL00009/CML539:@.51.	(INTA-F2-192-2-1-1-1-B*7-3-B/MAS[MSR/312]-117-2-2-1-B*4-2-1-B)F2-51//(CML395/CML444)	8.247170057	0.856703025	60.50256176	NA
4	CZL00009/CML539	CZL00009/CML539:@.52.	(INTA-F2-192-2-1-1-1-B*7-3-B/MAS[MSR/312]-117-2-2-1-B*4-2-1-B)F2-52//(CML395/CML444)	7.907473391	0.700606802	60.08430394	NA
4	CZL00009/CML539	CZL00009/CML539:@.53.	(INTA-F2-192-2-1-1-1-B*7-3-B/MAS[MSR/312]-117-2-2-1-B*4-2-1-B)F2-53//(CML395/CML444)	8.98649391	0.033214498	61.9477981	NA
4	CZL00009/CML539	CZL00009/CML539:@.54.	(INTA-F2-192-2-1-1-1-B*7-3-B/MAS[MSR/312]-117-2-2-1-B*4-2-1-B)F2-54//(CML395/CML444)	7.016959606	-0.467969781	61.85758703	NA
4	CZL00009/CML539	CZL00009/CML539:@.55.	(INTA-F2-192-2-1-1-1-B*7-3-B/MAS[MSR/312]-117-2-2-1-B*4-2-1-B)F2-55//(CML395/CML444)	7.927483774	0.334755869	60.49553046	NA
4	CZL00009/CML539	CZL00009/CML539:@.56.	(INTA-F2-192-2-1-1-1-B*7-3-B/MAS[MSR/312]-117-2-2-1-B*4-2-1-B)F2-56//(CML395/CML444)	7.97793952	0.548055177	62.57284473	NA
4	CZL00009/CML539	CZL00009/CML539:@.57.	(INTA-F2-192-2-1-1-1-B*7-3-B/MAS[MSR/312]-117-2-2-1-B*4-2-1-B)F2-57//(CML395/CML444)	7.989702509	0.168634595	61.90296349	NA
4	CZL00009/CML539	CZL00009/CML539:@.58.	(INTA-F2-192-2-1-1-1-B*7-3-B/MAS[MSR/312]-117-2-2-1-B*4-2-1-B)F2-58//(CML395/CML444)	8.275659603	0.112474953	60.76569704	NA
4	CZL00009/CML539	CZL00009/CML539:@.59.	(INTA-F2-192-2-1-1-1-B*7-3-B/MAS[MSR/312]-117-2-2-1-B*4-2-1-B)F2-59//(CML395/CML444)	8.359830097	0.205299489	61.07309899	NA
4	CZL00009/CML539	CZL00009/CML539:@.6.	(INTA-F2-192-2-1-1-1-B*7-3-B/MAS[MSR/312]-117-2-2-1-B*4-2-1-B)F2-6//(CML395/CML444)	7.689501496	0.312803325	61.06780399	NA
4	CZL00009/CML539	CZL00009/CML539:@.60.	(INTA-F2-192-2-1-1-1-B*7-3-B/MAS[MSR/312]-117-2-2-1-B*4-2-1-B)F2-60//(CML395/CML444)	8.407687412	0.718079086	62.32882428	gd_3656_1664
4	CZL00009/CML539	CZL00009/CML539:@.61.	(INTA-F2-192-2-1-1-1-B*7-3-B/MAS[MSR/312]-117-2-2-1-B*4-2-1-B)F2-61//(CML395/CML444)	8.875685263	-0.339991736	60.16090895	NA
4	CZL00009/CML539	CZL00009/CML539:@.62.	(INTA-F2-192-2-1-1-1-B*7-3-B/MAS[MSR/312]-117-2-2-1-B*4-2-1-B)F2-62//(CML395/CML444)	8.499580284	0.335358755	59.84012108	NA
4	CZL00009/CML539	CZL00009/CML539:@.63.	(INTA-F2-192-2-1-1-1-B*7-3-B/MAS[MSR/312]-117-2-2-1-B*4-2-1-B)F2-63//(CML395/CML444)	7.459684541	0.983033571	60.25510785	NA
4	CZL00009/CML539	CZL00009/CML539:@.64.	(INTA-F2-192-2-1-1-1-B*7-3-B/MAS[MSR/312]-117-2-2-1-B*4-2-1-B)F2-64//(CML395/CML444)	6.443350189	1.662297221	62.040764	NA
4	CZL00009/CML539	CZL00009/CML539:@.65.	(INTA-F2-192-2-1-1-1-B*7-3-B/MAS[MSR/312]-117-2-2-1-B*4-2-1-B)F2-65//(CML395/CML444)	7.416123704	-0.153620547	61.763206	NA
4	CZL00009/CML539	CZL00009/CML539:@.68.	(INTA-F2-192-2-1-1-1-B*7-3-B/MAS[MSR/312]-117-2-2-1-B*4-2-1-B)F2-68//(CML395/CML444)	8.464948147	0.344819104	61.1428379	NA
4	CZL00009/CML539	CZL00009/CML539:@.69.	(INTA-F2-192-2-1-1-1-B*7-3-B/MAS[MSR/312]-117-2-2-1-B*4-2-1-B)F2-69//(CML395/CML444)	7.794306255	0.355697852	61.1227819	NA
4	CZL00009/CML539	CZL00009/CML539:@.7.	(INTA-F2-192-2-1-1-1-B*7-3-B/MAS[MSR/312]-117-2-2-1-B*4-2-1-B)F2-7//(CML395/CML444)	7.48619059	0.1102719	61.48512936	NA
4	CZL00009/CML539	CZL00009/CML539:@.70.	(INTA-F2-192-2-1-1-1-B*7-3-B/MAS[MSR/312]-117-2-2-1-B*4-2-1-B)F2-70//(CML395/CML444)	8.291080362	1.003356181	59.87517001	NA
4	CZL00009/CML539	CZL00009/CML539:@.72.	(INTA-F2-192-2-1-1-1-B*7-3-B/MAS[MSR/312]-117-2-2-1-B*4-2-1-B)F2-72//(CML395/CML444)	8.011363587	1.185856714	60.61980818	NA
4	CZL00009/CML539	CZL00009/CML539:@.73.	(INTA-F2-192-2-1-1-1-B*7-3-B/MAS[MSR/312]-117-2-2-1-B*4-2-1-B)F2-73//(CML395/CML444)	8.1402497	-0.526290249	61.20579557	NA
4	CZL00009/CML539	CZL00009/CML539:@.74.	(INTA-F2-192-2-1-1-1-B*7-3-B/MAS[MSR/312]-117-2-2-1-B*4-2-1-B)F2-74//(CML395/CML444)	8.278650603	0.413370521	61.75966375	NA
4	CZL00009/CML539	CZL00009/CML539:@.75.	(INTA-F2-192-2-1-1-1-B*7-3-B/MAS[MSR/312]-117-2-2-1-B*4-2-1-B)F2-75//(CML395/CML444)	7.856739779	0.53358536	62.41430765	NA
4	CZL00009/CML539	CZL00009/CML539:@.76.	(INTA-F2-192-2-1-1-1-B*7-3-B/MAS[MSR/312]-117-2-2-1-B*4-2-1-B)F2-76//(CML395/CML444)	7.043952074	0.706072818	59.91125517	gd_3657_1686
4	CZL00009/CML539	CZL00009/CML539:@.77.	(INTA-F2-192-2-1-1-1-B*7-3-B/MAS[MSR/312]-117-2-2-1-B*4-2-1-B)F2-77//(CML395/CML444)	7.183248704	0.347343167	61.68147534	NA
4	CZL00009/CML539	CZL00009/CML539:@.78.	(INTA-F2-192-2-1-1-1-B*7-3-B/MAS[MSR/312]-117-2-2-1-B*4-2-1-B)F2-78//(CML395/CML444)	7.951464176	0.045297268	62.08057096	gd_3658_1676
4	CZL00009/CML539	CZL00009/CML539:@.79.	(INTA-F2-192-2-1-1-1-B*7-3-B/MAS[MSR/312]-117-2-2-1-B*4-2-1-B)F2-79//(CML395/CML444)	8.494191007	0.189558664	61.19306958	NA
4	CZL00009/CML539	CZL00009/CML539:@.80.	(INTA-F2-192-2-1-1-1-B*7-3-B/MAS[MSR/312]-117-2-2-1-B*4-2-1-B)F2-80//(CML395/CML444)	8.557931376	0.786000651	61.28412003	NA
4	CZL00009/CML539	CZL00009/CML539:@.81.	(INTA-F2-192-2-1-1-1-B*7-3-B/MAS[MSR/312]-117-2-2-1-B*4-2-1-B)F2-81//(CML395/CML444)	8.425232005	0.710626471	61.20007258	NA
4	CZL00009/CML539	CZL00009/CML539:@.82.	(INTA-F2-192-2-1-1-1-B*7-3-B/MAS[MSR/312]-117-2-2-1-B*4-2-1-B)F2-82//(CML395/CML444)	8.27044173	0.065093367	60.95930202	NA
4	CZL00009/CML539	CZL00009/CML539:@.83.	(INTA-F2-192-2-1-1-1-B*7-3-B/MAS[MSR/312]-117-2-2-1-B*4-2-1-B)F2-83//(CML395/CML444)	6.756141277	0.573915239	60.74955136	NA
4	CZL00009/CML539	CZL00009/CML539:@.84.	(INTA-F2-192-2-1-1-1-B*7-3-B/MAS[MSR/312]-117-2-2-1-B*4-2-1-B)F2-84//(CML395/CML444)	6.549854496	0.228653195	60.58115453	gd_3659_1687
4	CZL00009/CML539	CZL00009/CML539:@.85.	(INTA-F2-192-2-1-1-1-B*7-3-B/MAS[MSR/312]-117-2-2-1-B*4-2-1-B)F2-85//(CML395/CML444)	8.106065866	-0.164403015	61.07483778	gd_3660_1677
4	CZL00009/CML539	CZL00009/CML539:@.86.	(INTA-F2-192-2-1-1-1-B*7-3-B/MAS[MSR/312]-117-2-2-1-B*4-2-1-B)F2-86//(CML395/CML444)	8.416832769	0.069169696	61.13318886	NA
4	CZL00009/CML539	CZL00009/CML539:@.87.	(INTA-F2-192-2-1-1-1-B*7-3-B/MAS[MSR/312]-117-2-2-1-B*4-2-1-B)F2-87//(CML395/CML444)	8.199175145	0.849180603	60.03959629	NA
4	CZL00009/CML539	CZL00009/CML539:@.88.	(INTA-F2-192-2-1-1-1-B*7-3-B/MAS[MSR/312]-117-2-2-1-B*4-2-1-B)F2-88//(CML395/CML444)	6.611708832	0.408750442	60.41514884	NA
4	CZL00009/CML539	CZL00009/CML539:@.89.	(INTA-F2-192-2-1-1-1-B*7-3-B/MAS[MSR/312]-117-2-2-1-B*4-2-1-B)F2-89//(CML395/CML444)	6.999459629	-0.107093259	62.97791044	NA
4	CZL00009/CML539	CZL00009/CML539:@.9.	(INTA-F2-192-2-1-1-1-B*7-3-B/MAS[MSR/312]-117-2-2-1-B*4-2-1-B)F2-9//(CML395/CML444)	8.211330098	0.863286541	60.90458326	NA
4	CZL00009/CML539	CZL00009/CML539:@.90.	(INTA-F2-192-2-1-1-1-B*7-3-B/MAS[MSR/312]-117-2-2-1-B*4-2-1-B)F2-90//(CML395/CML444)	8.205929603	0.860988254	59.8764805	NA
4	CZL00009/CML539	CZL00009/CML539:@.91.	(INTA-F2-192-2-1-1-1-B*7-3-B/MAS[MSR/312]-117-2-2-1-B*4-2-1-B)F2-91//(CML395/CML444)	7.838622845	0.340567343	62.35538341	NA
4	CZL00009/CML539	CZL00009/CML539:@.92.	(INTA-F2-192-2-1-1-1-B*7-3-B/MAS[MSR/312]-117-2-2-1-B*4-2-1-B)F2-92//(CML395/CML444)	8.319818176	0.168264726	61.02215529	NA
4	CZL00009/CML539	CZL00009/CML539:@.93.	(INTA-F2-192-2-1-1-1-B*7-3-B/MAS[MSR/312]-117-2-2-1-B*4-2-1-B)F2-93//(CML395/CML444)	7.036008136	0.620650316	61.28513847	NA
4	CZL00009/CML539	CZL00009/CML539:@.94.	(INTA-F2-192-2-1-1-1-B*7-3-B/MAS[MSR/312]-117-2-2-1-B*4-2-1-B)F2-94//(CML395/CML444)	7.533147609	1.038314178	61.71242311	NA
4	CZL00009/CML539	CZL00009/CML539:@.96.	(INTA-F2-192-2-1-1-1-B*7-3-B/MAS[MSR/312]-117-2-2-1-B*4-2-1-B)F2-96//(CML395/CML444)	7.790953915	0.393378765	61.54095492	NA
4	CZL00009/CML539	CZL00009/CML539:@.97.	(INTA-F2-192-2-1-1-1-B*7-3-B/MAS[MSR/312]-117-2-2-1-B*4-2-1-B)F2-97//(CML395/CML444)	6.982874039	0.499336023	60.58115715	NA
4	CZL00009/CML539	CZL00009/CML539:@.98.	(INTA-F2-192-2-1-1-1-B*7-3-B/MAS[MSR/312]-117-2-2-1-B*4-2-1-B)F2-98//(CML395/CML444)	8.078292306	1.371486999	59.95778393	NA
4	CZL00009/CML539	CZL00009/CML539:@.99.	(INTA-F2-192-2-1-1-1-B*7-3-B/MAS[MSR/312]-117-2-2-1-B*4-2-1-B)F2-99//(CML395/CML444)	6.781756419	0.389539458	62.27257355	NA
NA	NA	CZL0618	[CML390/CML206]-BB-2-4-BBB-B//(CML395/CML444)	7.166229856	0.357733991	65.93111386	gd_3624_1816
9	CZL0618/VL062655	CZL0618/VL062655:@.1.	([CML390/CML206]-BB-2-4-BBB/LaPostaSeqC7-F71-1-2-1-1-BBB)F2-B-1//(CML395/CML444)	8.555440453	-0.064492175	63.88659017	NA
9	CZL0618/VL062655	CZL0618/VL062655:@.10.	([CML390/CML206]-BB-2-4-BBB/LaPostaSeqC7-F71-1-2-1-1-BBB)F2-B-10//(CML395/CML444)	8.084990108	0.259213124	64.01091217	NA
9	CZL0618/VL062655	CZL0618/VL062655:@.100.	([CML390/CML206]-BB-2-4-BBB/LaPostaSeqC7-F71-1-2-1-1-BBB)F2-B-100//(CML395/CML444)	7.946946228	1.111025117	62.87315881	NA
9	CZL0618/VL062655	CZL0618/VL062655:@.101.	([CML390/CML206]-BB-2-4-BBB/LaPostaSeqC7-F71-1-2-1-1-BBB)F2-B-101//(CML395/CML444)	8.127569307	0.342441421	64.13141167	NA
9	CZL0618/VL062655	CZL0618/VL062655:@.102.	([CML390/CML206]-BB-2-4-BBB/LaPostaSeqC7-F71-1-2-1-1-BBB)F2-B-102//(CML395/CML444)	7.980507944	0.500650861	62.94709566	NA
9	CZL0618/VL062655	CZL0618/VL062655:@.103.	([CML390/CML206]-BB-2-4-BBB/LaPostaSeqC7-F71-1-2-1-1-BBB)F2-B-103//(CML395/CML444)	8.371460043	-0.256959908	64.15455812	NA
9	CZL0618/VL062655	CZL0618/VL062655:@.104.	([CML390/CML206]-BB-2-4-BBB/LaPostaSeqC7-F71-1-2-1-1-BBB)F2-B-104//(CML395/CML444)	7.038590456	-0.677948644	63.07359395	NA
9	CZL0618/VL062655	CZL0618/VL062655:@.105.	([CML390/CML206]-BB-2-4-BBB/LaPostaSeqC7-F71-1-2-1-1-BBB)F2-B-105//(CML395/CML444)	7.701364469	0.353928034	63.27386234	NA
9	CZL0618/VL062655	CZL0618/VL062655:@.106.	([CML390/CML206]-BB-2-4-BBB/LaPostaSeqC7-F71-1-2-1-1-BBB)F2-B-106//(CML395/CML444)	8.821054211	0.103015089	63.29680748	gd_3661_1826
9	CZL0618/VL062655	CZL0618/VL062655:@.107.	([CML390/CML206]-BB-2-4-BBB/LaPostaSeqC7-F71-1-2-1-1-BBB)F2-B-107//(CML395/CML444)	7.684763437	-0.500297455	63.57160657	gd_3662_1768
9	CZL0618/VL062655	CZL0618/VL062655:@.108.	([CML390/CML206]-BB-2-4-BBB/LaPostaSeqC7-F71-1-2-1-1-BBB)F2-B-108//(CML395/CML444)	7.40924981	1.524431661	64.05064825	NA
9	CZL0618/VL062655	CZL0618/VL062655:@.109.	([CML390/CML206]-BB-2-4-BBB/LaPostaSeqC7-F71-1-2-1-1-BBB)F2-B-109//(CML395/CML444)	7.601566585	0.118137487	63.83653381	NA
9	CZL0618/VL062655	CZL0618/VL062655:@.11.	([CML390/CML206]-BB-2-4-BBB/LaPostaSeqC7-F71-1-2-1-1-BBB)F2-B-11//(CML395/CML444)	8.150865599	0.7742831	64.27462418	NA
9	CZL0618/VL062655	CZL0618/VL062655:@.110.	([CML390/CML206]-BB-2-4-BBB/LaPostaSeqC7-F71-1-2-1-1-BBB)F2-B-110//(CML395/CML444)	7.960053853	0.92578506	62.91307796	NA
9	CZL0618/VL062655	CZL0618/VL062655:@.111.	([CML390/CML206]-BB-2-4-BBB/LaPostaSeqC7-F71-1-2-1-1-BBB)F2-B-111//(CML395/CML444)	7.789636929	0.573630679	63.72207041	NA
9	CZL0618/VL062655	CZL0618/VL062655:@.112.	([CML390/CML206]-BB-2-4-BBB/LaPostaSeqC7-F71-1-2-1-1-BBB)F2-B-112//(CML395/CML444)	7.588803899	0.185299211	62.95687196	NA
9	CZL0618/VL062655	CZL0618/VL062655:@.113.	([CML390/CML206]-BB-2-4-BBB/LaPostaSeqC7-F71-1-2-1-1-BBB)F2-B-113//(CML395/CML444)	7.673536848	0.881044463	63.14776598	gd_3663_1769
9	CZL0618/VL062655	CZL0618/VL062655:@.114.	([CML390/CML206]-BB-2-4-BBB/LaPostaSeqC7-F71-1-2-1-1-BBB)F2-B-114//(CML395/CML444)	8.810412413	-0.210638088	63.38386379	gd_3664_1758
9	CZL0618/VL062655	CZL0618/VL062655:@.115.	([CML390/CML206]-BB-2-4-BBB/LaPostaSeqC7-F71-1-2-1-1-BBB)F2-B-115//(CML395/CML444)	8.265579369	0.145583539	64.39849838	NA
9	CZL0618/VL062655	CZL0618/VL062655:@.116.	([CML390/CML206]-BB-2-4-BBB/LaPostaSeqC7-F71-1-2-1-1-BBB)F2-B-116//(CML395/CML444)	7.767781496	1.274936356	63.55004689	gd_3665_1770
9	CZL0618/VL062655	CZL0618/VL062655:@.117.	([CML390/CML206]-BB-2-4-BBB/LaPostaSeqC7-F71-1-2-1-1-BBB)F2-B-117//(CML395/CML444)	8.187762246	0.080563782	64.4286794	NA
9	CZL0618/VL062655	CZL0618/VL062655:@.118.	([CML390/CML206]-BB-2-4-BBB/LaPostaSeqC7-F71-1-2-1-1-BBB)F2-B-118//(CML395/CML444)	8.443805327	1.036916835	64.23563636	NA
9	CZL0618/VL062655	CZL0618/VL062655:@.119.	([CML390/CML206]-BB-2-4-BBB/LaPostaSeqC7-F71-1-2-1-1-BBB)F2-B-119//(CML395/CML444)	7.681931461	-0.389296468	62.94089781	NA
9	CZL0618/VL062655	CZL0618/VL062655:@.12.	([CML390/CML206]-BB-2-4-BBB/LaPostaSeqC7-F71-1-2-1-1-BBB)F2-B-12//(CML395/CML444)	7.663543991	0.336690799	63.34514507	NA
9	CZL0618/VL062655	CZL0618/VL062655:@.120.	([CML390/CML206]-BB-2-4-BBB/LaPostaSeqC7-F71-1-2-1-1-BBB)F2-B-120//(CML395/CML444)	7.665916462	0.243518748	62.96993503	gd_3666_1771
9	CZL0618/VL062655	CZL0618/VL062655:@.121.	([CML390/CML206]-BB-2-4-BBB/LaPostaSeqC7-F71-1-2-1-1-BBB)F2-B-121//(CML395/CML444)	7.746197361	0.105540464	61.61496936	NA
9	CZL0618/VL062655	CZL0618/VL062655:@.122.	([CML390/CML206]-BB-2-4-BBB/LaPostaSeqC7-F71-1-2-1-1-BBB)F2-B-122//(CML395/CML444)	7.968546058	-0.259648928	64.58805348	NA
9	CZL0618/VL062655	CZL0618/VL062655:@.123.	([CML390/CML206]-BB-2-4-BBB/LaPostaSeqC7-F71-1-2-1-1-BBB)F2-B-123//(CML395/CML444)	7.774668596	0.384054071	64.11379099	NA
9	CZL0618/VL062655	CZL0618/VL062655:@.124.	([CML390/CML206]-BB-2-4-BBB/LaPostaSeqC7-F71-1-2-1-1-BBB)F2-B-124//(CML395/CML444)	8.567761135	2.009390863	63.41723043	NA
9	CZL0618/VL062655	CZL0618/VL062655:@.125.	([CML390/CML206]-BB-2-4-BBB/LaPostaSeqC7-F71-1-2-1-1-BBB)F2-B-125//(CML395/CML444)	8.365889168	0.448487005	63.14623136	NA
9	CZL0618/VL062655	CZL0618/VL062655:@.126.	([CML390/CML206]-BB-2-4-BBB/LaPostaSeqC7-F71-1-2-1-1-BBB)F2-B-126//(CML395/CML444)	7.160100174	0.737280849	63.9592115	NA
9	CZL0618/VL062655	CZL0618/VL062655:@.127.	([CML390/CML206]-BB-2-4-BBB/LaPostaSeqC7-F71-1-2-1-1-BBB)F2-B-127//(CML395/CML444)	8.705235722	0.448832084	62.94782978	NA
9	CZL0618/VL062655	CZL0618/VL062655:@.128.	([CML390/CML206]-BB-2-4-BBB/LaPostaSeqC7-F71-1-2-1-1-BBB)F2-B-128//(CML395/CML444)	7.606130751	1.004010941	64.15584529	NA
9	CZL0618/VL062655	CZL0618/VL062655:@.129.	([CML390/CML206]-BB-2-4-BBB/LaPostaSeqC7-F71-1-2-1-1-BBB)F2-B-129//(CML395/CML444)	7.520568123	1.104062757	63.69873915	NA
9	CZL0618/VL062655	CZL0618/VL062655:@.13.	([CML390/CML206]-BB-2-4-BBB/LaPostaSeqC7-F71-1-2-1-1-BBB)F2-B-13//(CML395/CML444)	8.132634397	-1.252771719	64.0235081	NA
9	CZL0618/VL062655	CZL0618/VL062655:@.130.	([CML390/CML206]-BB-2-4-BBB/LaPostaSeqC7-F71-1-2-1-1-BBB)F2-B-130//(CML395/CML444)	8.109832283	0.18232452	63.96774328	NA
9	CZL0618/VL062655	CZL0618/VL062655:@.131.	([CML390/CML206]-BB-2-4-BBB/LaPostaSeqC7-F71-1-2-1-1-BBB)F2-B-131//(CML395/CML444)	7.342511948	-0.067233907	63.28509012	NA
9	CZL0618/VL062655	CZL0618/VL062655:@.132.	([CML390/CML206]-BB-2-4-BBB/LaPostaSeqC7-F71-1-2-1-1-BBB)F2-B-132//(CML395/CML444)	7.991600982	0.045879231	63.57976237	NA
9	CZL0618/VL062655	CZL0618/VL062655:@.133.	([CML390/CML206]-BB-2-4-BBB/LaPostaSeqC7-F71-1-2-1-1-BBB)F2-B-133//(CML395/CML444)	8.6363886	0.550673753	62.76510447	NA
9	CZL0618/VL062655	CZL0618/VL062655:@.134.	([CML390/CML206]-BB-2-4-BBB/LaPostaSeqC7-F71-1-2-1-1-BBB)F2-B-134//(CML395/CML444)	7.68231903	-1.450885081	64.00604682	NA
9	CZL0618/VL062655	CZL0618/VL062655:@.135.	([CML390/CML206]-BB-2-4-BBB/LaPostaSeqC7-F71-1-2-1-1-BBB)F2-B-135//(CML395/CML444)	7.968899705	-0.072332283	63.70536996	NA
9	CZL0618/VL062655	CZL0618/VL062655:@.136.	([CML390/CML206]-BB-2-4-BBB/LaPostaSeqC7-F71-1-2-1-1-BBB)F2-B-136//(CML395/CML444)	7.330567484	0.064272065	62.79421499	NA
9	CZL0618/VL062655	CZL0618/VL062655:@.137.	([CML390/CML206]-BB-2-4-BBB/LaPostaSeqC7-F71-1-2-1-1-BBB)F2-B-137//(CML395/CML444)	8.240366873	0.698441505	63.36596963	NA
9	CZL0618/VL062655	CZL0618/VL062655:@.138.	([CML390/CML206]-BB-2-4-BBB/LaPostaSeqC7-F71-1-2-1-1-BBB)F2-B-138//(CML395/CML444)	7.762858228	0.152354207	62.74781726	NA
9	CZL0618/VL062655	CZL0618/VL062655:@.139.	([CML390/CML206]-BB-2-4-BBB/LaPostaSeqC7-F71-1-2-1-1-BBB)F2-B-139//(CML395/CML444)	8.651252719	-0.012799744	62.27714819	gd_3667_1759
9	CZL0618/VL062655	CZL0618/VL062655:@.14.	([CML390/CML206]-BB-2-4-BBB/LaPostaSeqC7-F71-1-2-1-1-BBB)F2-B-14//(CML395/CML444)	8.180619074	0.462988328	63.12149615	NA
9	CZL0618/VL062655	CZL0618/VL062655:@.140.	([CML390/CML206]-BB-2-4-BBB/LaPostaSeqC7-F71-1-2-1-1-BBB)F2-B-140//(CML395/CML444)	7.893677745	1.07362965	62.11339553	NA
9	CZL0618/VL062655	CZL0618/VL062655:@.141.	([CML390/CML206]-BB-2-4-BBB/LaPostaSeqC7-F71-1-2-1-1-BBB)F2-B-141//(CML395/CML444)	7.902253996	0.53064376	63.59288505	NA
9	CZL0618/VL062655	CZL0618/VL062655:@.142.	([CML390/CML206]-BB-2-4-BBB/LaPostaSeqC7-F71-1-2-1-1-BBB)F2-B-142//(CML395/CML444)	8.503637065	0.518469958	61.96920844	NA
9	CZL0618/VL062655	CZL0618/VL062655:@.143.	([CML390/CML206]-BB-2-4-BBB/LaPostaSeqC7-F71-1-2-1-1-BBB)F2-B-143//(CML395/CML444)	7.610183991	0.750310282	64.99102964	NA
9	CZL0618/VL062655	CZL0618/VL062655:@.144.	([CML390/CML206]-BB-2-4-BBB/LaPostaSeqC7-F71-1-2-1-1-BBB)F2-B-144//(CML395/CML444)	8.769622426	0.087675381	63.85355146	gd_3668_1760
9	CZL0618/VL062655	CZL0618/VL062655:@.145.	([CML390/CML206]-BB-2-4-BBB/LaPostaSeqC7-F71-1-2-1-1-BBB)F2-B-145//(CML395/CML444)	8.345712938	-0.790205182	62.98256312	NA
9	CZL0618/VL062655	CZL0618/VL062655:@.146.	([CML390/CML206]-BB-2-4-BBB/LaPostaSeqC7-F71-1-2-1-1-BBB)F2-B-146//(CML395/CML444)	7.79169989	-0.000264972	62.9844099	NA
9	CZL0618/VL062655	CZL0618/VL062655:@.147.	([CML390/CML206]-BB-2-4-BBB/LaPostaSeqC7-F71-1-2-1-1-BBB)F2-B-147//(CML395/CML444)	8.187433197	0.346278133	64.08165213	NA
9	CZL0618/VL062655	CZL0618/VL062655:@.148.	([CML390/CML206]-BB-2-4-BBB/LaPostaSeqC7-F71-1-2-1-1-BBB)F2-B-148//(CML395/CML444)	8.14909397	-0.316384532	63.33222723	NA
9	CZL0618/VL062655	CZL0618/VL062655:@.149.	([CML390/CML206]-BB-2-4-BBB/LaPostaSeqC7-F71-1-2-1-1-BBB)F2-B-149//(CML395/CML444)	8.606571749	0.764905727	65.74952038	NA
9	CZL0618/VL062655	CZL0618/VL062655:@.15.	([CML390/CML206]-BB-2-4-BBB/LaPostaSeqC7-F71-1-2-1-1-BBB)F2-B-15//(CML395/CML444)	7.457177074	0.088231109	64.32205585	NA
9	CZL0618/VL062655	CZL0618/VL062655:@.150.	([CML390/CML206]-BB-2-4-BBB/LaPostaSeqC7-F71-1-2-1-1-BBB)F2-B-150//(CML395/CML444)	8.74305432	0.340340229	62.68069391	NA
9	CZL0618/VL062655	CZL0618/VL062655:@.151.	([CML390/CML206]-BB-2-4-BBB/LaPostaSeqC7-F71-1-2-1-1-BBB)F2-B-151//(CML395/CML444)	7.617203891	0.87566531	62.92613413	NA
9	CZL0618/VL062655	CZL0618/VL062655:@.152.	([CML390/CML206]-BB-2-4-BBB/LaPostaSeqC7-F71-1-2-1-1-BBB)F2-B-152//(CML395/CML444)	7.420675559	0.347481487	62.7307155	NA
9	CZL0618/VL062655	CZL0618/VL062655:@.153.	([CML390/CML206]-BB-2-4-BBB/LaPostaSeqC7-F71-1-2-1-1-BBB)F2-B-153//(CML395/CML444)	7.998434688	0.111482663	63.07080947	NA
9	CZL0618/VL062655	CZL0618/VL062655:@.154.	([CML390/CML206]-BB-2-4-BBB/LaPostaSeqC7-F71-1-2-1-1-BBB)F2-B-154//(CML395/CML444)	8.290639342	-0.16003746	63.32236178	NA
9	CZL0618/VL062655	CZL0618/VL062655:@.155.	([CML390/CML206]-BB-2-4-BBB/LaPostaSeqC7-F71-1-2-1-1-BBB)F2-B-155//(CML395/CML444)	7.990022686	0.560092795	64.3820013	NA
9	CZL0618/VL062655	CZL0618/VL062655:@.156.	([CML390/CML206]-BB-2-4-BBB/LaPostaSeqC7-F71-1-2-1-1-BBB)F2-B-156//(CML395/CML444)	7.42352322	-0.04479453	61.96630298	NA
9	CZL0618/VL062655	CZL0618/VL062655:@.157.	([CML390/CML206]-BB-2-4-BBB/LaPostaSeqC7-F71-1-2-1-1-BBB)F2-B-157//(CML395/CML444)	7.488635642	0.199294357	62.76373133	NA
9	CZL0618/VL062655	CZL0618/VL062655:@.158.	([CML390/CML206]-BB-2-4-BBB/LaPostaSeqC7-F71-1-2-1-1-BBB)F2-B-158//(CML395/CML444)	8.751759813	0.506169977	63.74680135	NA
9	CZL0618/VL062655	CZL0618/VL062655:@.159.	([CML390/CML206]-BB-2-4-BBB/LaPostaSeqC7-F71-1-2-1-1-BBB)F2-B-159//(CML395/CML444)	7.92921538	0.272764487	62.40690007	NA
9	CZL0618/VL062655	CZL0618/VL062655:@.16.	([CML390/CML206]-BB-2-4-BBB/LaPostaSeqC7-F71-1-2-1-1-BBB)F2-B-16//(CML395/CML444)	6.884409323	0.747549123	63.42035841	gd_3669_1775
9	CZL0618/VL062655	CZL0618/VL062655:@.160.	([CML390/CML206]-BB-2-4-BBB/LaPostaSeqC7-F71-1-2-1-1-BBB)F2-B-160//(CML395/CML444)	8.335228953	0.561409209	64.12170546	NA
9	CZL0618/VL062655	CZL0618/VL062655:@.161.	([CML390/CML206]-BB-2-4-BBB/LaPostaSeqC7-F71-1-2-1-1-BBB)F2-B-161//(CML395/CML444)	7.539507143	0.695969234	64.46047092	NA
9	CZL0618/VL062655	CZL0618/VL062655:@.162.	([CML390/CML206]-BB-2-4-BBB/LaPostaSeqC7-F71-1-2-1-1-BBB)F2-B-162//(CML395/CML444)	8.754722075	0.363249296	62.10480635	NA
9	CZL0618/VL062655	CZL0618/VL062655:@.163.	([CML390/CML206]-BB-2-4-BBB/LaPostaSeqC7-F71-1-2-1-1-BBB)F2-B-163//(CML395/CML444)	7.490449215	-0.521131694	65.34139632	NA
9	CZL0618/VL062655	CZL0618/VL062655:@.164.	([CML390/CML206]-BB-2-4-BBB/LaPostaSeqC7-F71-1-2-1-1-BBB)F2-B-164//(CML395/CML444)	7.426342062	0.061515106	64.58034356	NA
9	CZL0618/VL062655	CZL0618/VL062655:@.165.	([CML390/CML206]-BB-2-4-BBB/LaPostaSeqC7-F71-1-2-1-1-BBB)F2-B-165//(CML395/CML444)	7.66238533	1.839032014	63.49332037	NA
9	CZL0618/VL062655	CZL0618/VL062655:@.166.	([CML390/CML206]-BB-2-4-BBB/LaPostaSeqC7-F71-1-2-1-1-BBB)F2-B-166//(CML395/CML444)	7.527336881	0.403015611	63.890054	NA
9	CZL0618/VL062655	CZL0618/VL062655:@.167.	([CML390/CML206]-BB-2-4-BBB/LaPostaSeqC7-F71-1-2-1-1-BBB)F2-B-167//(CML395/CML444)	7.749932936	0.629487998	63.83227601	NA
9	CZL0618/VL062655	CZL0618/VL062655:@.168.	([CML390/CML206]-BB-2-4-BBB/LaPostaSeqC7-F71-1-2-1-1-BBB)F2-B-168//(CML395/CML444)	8.212356911	0.011691776	63.04333726	NA
9	CZL0618/VL062655	CZL0618/VL062655:@.169.	([CML390/CML206]-BB-2-4-BBB/LaPostaSeqC7-F71-1-2-1-1-BBB)F2-B-169//(CML395/CML444)	6.924004829	0.115098676	64.44424529	NA
9	CZL0618/VL062655	CZL0618/VL062655:@.17.	([CML390/CML206]-BB-2-4-BBB/LaPostaSeqC7-F71-1-2-1-1-BBB)F2-B-17//(CML395/CML444)	7.217003729	0.88897641	64.7581331	NA
9	CZL0618/VL062655	CZL0618/VL062655:@.170.	([CML390/CML206]-BB-2-4-BBB/LaPostaSeqC7-F71-1-2-1-1-BBB)F2-B-170//(CML395/CML444)	7.690156975	0.086347019	64.89775553	NA
9	CZL0618/VL062655	CZL0618/VL062655:@.171.	([CML390/CML206]-BB-2-4-BBB/LaPostaSeqC7-F71-1-2-1-1-BBB)F2-B-171//(CML395/CML444)	7.798897698	0.76513024	62.92637507	NA
9	CZL0618/VL062655	CZL0618/VL062655:@.172.	([CML390/CML206]-BB-2-4-BBB/LaPostaSeqC7-F71-1-2-1-1-BBB)F2-B-172//(CML395/CML444)	8.938984387	-0.507532405	63.45691835	gd_3670_1761
9	CZL0618/VL062655	CZL0618/VL062655:@.173.	([CML390/CML206]-BB-2-4-BBB/LaPostaSeqC7-F71-1-2-1-1-BBB)F2-B-173//(CML395/CML444)	7.366595965	-0.276094218	63.70977413	NA
9	CZL0618/VL062655	CZL0618/VL062655:@.174.	([CML390/CML206]-BB-2-4-BBB/LaPostaSeqC7-F71-1-2-1-1-BBB)F2-B-174//(CML395/CML444)	7.872954813	0.176580103	63.08316166	NA
9	CZL0618/VL062655	CZL0618/VL062655:@.175.	([CML390/CML206]-BB-2-4-BBB/LaPostaSeqC7-F71-1-2-1-1-BBB)F2-B-175//(CML395/CML444)	7.550537535	0.100941153	63.46623924	gd_3671_1772
9	CZL0618/VL062655	CZL0618/VL062655:@.176.	([CML390/CML206]-BB-2-4-BBB/LaPostaSeqC7-F71-1-2-1-1-BBB)F2-B-176//(CML395/CML444)	7.943706396	0.531439881	62.821473	NA
9	CZL0618/VL062655	CZL0618/VL062655:@.177.	([CML390/CML206]-BB-2-4-BBB/LaPostaSeqC7-F71-1-2-1-1-BBB)F2-B-177//(CML395/CML444)	7.086644103	0.407730741	64.46719792	NA
9	CZL0618/VL062655	CZL0618/VL062655:@.178.	([CML390/CML206]-BB-2-4-BBB/LaPostaSeqC7-F71-1-2-1-1-BBB)F2-B-178//(CML395/CML444)	7.645053375	0.673740044	64.78001405	NA
9	CZL0618/VL062655	CZL0618/VL062655:@.18.	([CML390/CML206]-BB-2-4-BBB/LaPostaSeqC7-F71-1-2-1-1-BBB)F2-B-18//(CML395/CML444)	7.073487195	-0.367454849	64.44961191	NA
9	CZL0618/VL062655	CZL0618/VL062655:@.180.	([CML390/CML206]-BB-2-4-BBB/LaPostaSeqC7-F71-1-2-1-1-BBB)F2-B-180//(CML395/CML444)	7.758899137	0.482162335	63.47335541	NA
9	CZL0618/VL062655	CZL0618/VL062655:@.181.	([CML390/CML206]-BB-2-4-BBB/LaPostaSeqC7-F71-1-2-1-1-BBB)F2-B-181//(CML395/CML444)	8.485757725	0.515884465	63.72261854	NA
9	CZL0618/VL062655	CZL0618/VL062655:@.185.	([CML390/CML206]-BB-2-4-BBB/LaPostaSeqC7-F71-1-2-1-1-BBB)F2-B-185//(CML395/CML444)	7.832641919	0.31835101	62.16084546	NA
9	CZL0618/VL062655	CZL0618/VL062655:@.186.	([CML390/CML206]-BB-2-4-BBB/LaPostaSeqC7-F71-1-2-1-1-BBB)F2-B-186//(CML395/CML444)	7.386307181	0.528002786	62.15709741	NA
9	CZL0618/VL062655	CZL0618/VL062655:@.187.	([CML390/CML206]-BB-2-4-BBB/LaPostaSeqC7-F71-1-2-1-1-BBB)F2-B-187//(CML395/CML444)	7.962523761	0.07288657	64.58040619	NA
9	CZL0618/VL062655	CZL0618/VL062655:@.188.	([CML390/CML206]-BB-2-4-BBB/LaPostaSeqC7-F71-1-2-1-1-BBB)F2-B-188//(CML395/CML444)	8.81655231	-0.572654005	63.60793007	NA
9	CZL0618/VL062655	CZL0618/VL062655:@.189.	([CML390/CML206]-BB-2-4-BBB/LaPostaSeqC7-F71-1-2-1-1-BBB)F2-B-189//(CML395/CML444)	7.088679627	0.73451801	63.42057974	gd_3672_1781
9	CZL0618/VL062655	CZL0618/VL062655:@.19.	([CML390/CML206]-BB-2-4-BBB/LaPostaSeqC7-F71-1-2-1-1-BBB)F2-B-19//(CML395/CML444)	8.212874927	0.524272159	63.0341192	NA
9	CZL0618/VL062655	CZL0618/VL062655:@.190.	([CML390/CML206]-BB-2-4-BBB/LaPostaSeqC7-F71-1-2-1-1-BBB)F2-B-190//(CML395/CML444)	7.998933841	0.983169762	63.76671116	NA
9	CZL0618/VL062655	CZL0618/VL062655:@.193.	([CML390/CML206]-BB-2-4-BBB/LaPostaSeqC7-F71-1-2-1-1-BBB)F2-B-193//(CML395/CML444)	6.754305197	0.464493671	64.53021626	gd_3673_1782
9	CZL0618/VL062655	CZL0618/VL062655:@.195.	([CML390/CML206]-BB-2-4-BBB/LaPostaSeqC7-F71-1-2-1-1-BBB)F2-B-195//(CML395/CML444)	7.72985248	0.118413178	64.43419802	NA
9	CZL0618/VL062655	CZL0618/VL062655:@.196.	([CML390/CML206]-BB-2-4-BBB/LaPostaSeqC7-F71-1-2-1-1-BBB)F2-B-196//(CML395/CML444)	7.33856463	0.186889368	63.85792557	NA
9	CZL0618/VL062655	CZL0618/VL062655:@.2.	([CML390/CML206]-BB-2-4-BBB/LaPostaSeqC7-F71-1-2-1-1-BBB)F2-B-2//(CML395/CML444)	8.296223152	-0.415392564	63.46272627	NA
9	CZL0618/VL062655	CZL0618/VL062655:@.20.	([CML390/CML206]-BB-2-4-BBB/LaPostaSeqC7-F71-1-2-1-1-BBB)F2-B-20//(CML395/CML444)	7.212282129	-0.201275036	62.91668241	NA
9	CZL0618/VL062655	CZL0618/VL062655:@.21.	([CML390/CML206]-BB-2-4-BBB/LaPostaSeqC7-F71-1-2-1-1-BBB)F2-B-21//(CML395/CML444)	7.688095142	0.582875827	64.00337237	NA
9	CZL0618/VL062655	CZL0618/VL062655:@.22.	([CML390/CML206]-BB-2-4-BBB/LaPostaSeqC7-F71-1-2-1-1-BBB)F2-B-22//(CML395/CML444)	7.465961864	-0.19513525	62.95272862	NA
9	CZL0618/VL062655	CZL0618/VL062655:@.23.	([CML390/CML206]-BB-2-4-BBB/LaPostaSeqC7-F71-1-2-1-1-BBB)F2-B-23//(CML395/CML444)	7.730946682	0.226673623	64.36181629	gd_3674_1763
9	CZL0618/VL062655	CZL0618/VL062655:@.24.	([CML390/CML206]-BB-2-4-BBB/LaPostaSeqC7-F71-1-2-1-1-BBB)F2-B-24//(CML395/CML444)	7.402110858	-0.507491031	64.58087698	NA
9	CZL0618/VL062655	CZL0618/VL062655:@.25.	([CML390/CML206]-BB-2-4-BBB/LaPostaSeqC7-F71-1-2-1-1-BBB)F2-B-25//(CML395/CML444)	8.416221702	0.706930605	63.20936951	NA
9	CZL0618/VL062655	CZL0618/VL062655:@.26.	([CML390/CML206]-BB-2-4-BBB/LaPostaSeqC7-F71-1-2-1-1-BBB)F2-B-26//(CML395/CML444)	6.183939755	0.368466996	63.6790509	gd_3675_1776
9	CZL0618/VL062655	CZL0618/VL062655:@.27.	([CML390/CML206]-BB-2-4-BBB/LaPostaSeqC7-F71-1-2-1-1-BBB)F2-B-27//(CML395/CML444)	8.263888195	0.544268618	64.0048827	NA
9	CZL0618/VL062655	CZL0618/VL062655:@.28.	([CML390/CML206]-BB-2-4-BBB/LaPostaSeqC7-F71-1-2-1-1-BBB)F2-B-28//(CML395/CML444)	7.517529784	0.609922218	64.99499118	NA
9	CZL0618/VL062655	CZL0618/VL062655:@.29.	([CML390/CML206]-BB-2-4-BBB/LaPostaSeqC7-F71-1-2-1-1-BBB)F2-B-29//(CML395/CML444)	7.909487078	0.294085956	62.99892372	gd_3676_1764
9	CZL0618/VL062655	CZL0618/VL062655:@.3.	([CML390/CML206]-BB-2-4-BBB/LaPostaSeqC7-F71-1-2-1-1-BBB)F2-B-3//(CML395/CML444)	7.338820421	-0.060387218	62.91275264	NA
9	CZL0618/VL062655	CZL0618/VL062655:@.30.	([CML390/CML206]-BB-2-4-BBB/LaPostaSeqC7-F71-1-2-1-1-BBB)F2-B-30//(CML395/CML444)	7.818398205	0.005913937	65.19011876	NA
9	CZL0618/VL062655	CZL0618/VL062655:@.31.	([CML390/CML206]-BB-2-4-BBB/LaPostaSeqC7-F71-1-2-1-1-BBB)F2-B-31//(CML395/CML444)	8.218578235	0.058400761	64.91735576	NA
9	CZL0618/VL062655	CZL0618/VL062655:@.32.	([CML390/CML206]-BB-2-4-BBB/LaPostaSeqC7-F71-1-2-1-1-BBB)F2-B-32//(CML395/CML444)	7.366641019	0.482363127	62.79662793	NA
9	CZL0618/VL062655	CZL0618/VL062655:@.33.	([CML390/CML206]-BB-2-4-BBB/LaPostaSeqC7-F71-1-2-1-1-BBB)F2-B-33//(CML395/CML444)	8.117266431	-0.39387051	62.42797466	NA
9	CZL0618/VL062655	CZL0618/VL062655:@.34.	([CML390/CML206]-BB-2-4-BBB/LaPostaSeqC7-F71-1-2-1-1-BBB)F2-B-34//(CML395/CML444)	7.477589649	-0.103584329	62.71580192	NA
9	CZL0618/VL062655	CZL0618/VL062655:@.35.	([CML390/CML206]-BB-2-4-BBB/LaPostaSeqC7-F71-1-2-1-1-BBB)F2-B-35//(CML395/CML444)	8.199946155	-0.481103682	63.42587593	NA
9	CZL0618/VL062655	CZL0618/VL062655:@.36.	([CML390/CML206]-BB-2-4-BBB/LaPostaSeqC7-F71-1-2-1-1-BBB)F2-B-36//(CML395/CML444)	6.513970695	0.835337388	63.20409036	gd_3677_1777
9	CZL0618/VL062655	CZL0618/VL062655:@.37.	([CML390/CML206]-BB-2-4-BBB/LaPostaSeqC7-F71-1-2-1-1-BBB)F2-B-37//(CML395/CML444)	7.422450197	0.09161579	62.40643326	NA
9	CZL0618/VL062655	CZL0618/VL062655:@.38.	([CML390/CML206]-BB-2-4-BBB/LaPostaSeqC7-F71-1-2-1-1-BBB)F2-B-38//(CML395/CML444)	8.084202402	-0.220502311	63.1826622	NA
9	CZL0618/VL062655	CZL0618/VL062655:@.4.	([CML390/CML206]-BB-2-4-BBB/LaPostaSeqC7-F71-1-2-1-1-BBB)F2-B-4//(CML395/CML444)	6.822800804	1.289814265	66.84846206	gd_3678_1773
9	CZL0618/VL062655	CZL0618/VL062655:@.40.	([CML390/CML206]-BB-2-4-BBB/LaPostaSeqC7-F71-1-2-1-1-BBB)F2-B-40//(CML395/CML444)	8.960434414	0.867818919	63.52642031	gd_3679_1822
9	CZL0618/VL062655	CZL0618/VL062655:@.41.	([CML390/CML206]-BB-2-4-BBB/LaPostaSeqC7-F71-1-2-1-1-BBB)F2-B-41//(CML395/CML444)	6.9725561	0.154866552	62.94506855	NA
9	CZL0618/VL062655	CZL0618/VL062655:@.42.	([CML390/CML206]-BB-2-4-BBB/LaPostaSeqC7-F71-1-2-1-1-BBB)F2-B-42//(CML395/CML444)	7.697985705	0.357933122	64.48171277	NA
9	CZL0618/VL062655	CZL0618/VL062655:@.43.	([CML390/CML206]-BB-2-4-BBB/LaPostaSeqC7-F71-1-2-1-1-BBB)F2-B-43//(CML395/CML444)	8.903386547	-0.527680869	65.05758384	NA
9	CZL0618/VL062655	CZL0618/VL062655:@.44.	([CML390/CML206]-BB-2-4-BBB/LaPostaSeqC7-F71-1-2-1-1-BBB)F2-B-44//(CML395/CML444)	7.455396057	0.734855272	66.27713222	NA
9	CZL0618/VL062655	CZL0618/VL062655:@.45.	([CML390/CML206]-BB-2-4-BBB/LaPostaSeqC7-F71-1-2-1-1-BBB)F2-B-45//(CML395/CML444)	7.241020004	0.193456571	63.76934215	NA
9	CZL0618/VL062655	CZL0618/VL062655:@.46.	([CML390/CML206]-BB-2-4-BBB/LaPostaSeqC7-F71-1-2-1-1-BBB)F2-B-46//(CML395/CML444)	7.90088817	0.492829159	62.69245193	NA
9	CZL0618/VL062655	CZL0618/VL062655:@.47.	([CML390/CML206]-BB-2-4-BBB/LaPostaSeqC7-F71-1-2-1-1-BBB)F2-B-47//(CML395/CML444)	6.933850035	0.957911203	63.27990772	gd_3680_1778
9	CZL0618/VL062655	CZL0618/VL062655:@.48.	([CML390/CML206]-BB-2-4-BBB/LaPostaSeqC7-F71-1-2-1-1-BBB)F2-B-48//(CML395/CML444)	7.325160824	0.487923186	62.27387054	NA
9	CZL0618/VL062655	CZL0618/VL062655:@.49.	([CML390/CML206]-BB-2-4-BBB/LaPostaSeqC7-F71-1-2-1-1-BBB)F2-B-49//(CML395/CML444)	6.641407704	1.61958927	63.83540746	gd_3681_1779
9	CZL0618/VL062655	CZL0618/VL062655:@.5.	([CML390/CML206]-BB-2-4-BBB/LaPostaSeqC7-F71-1-2-1-1-BBB)F2-B-5//(CML395/CML444)	7.360882853	0.004059161	63.11947536	NA
9	CZL0618/VL062655	CZL0618/VL062655:@.50.	([CML390/CML206]-BB-2-4-BBB/LaPostaSeqC7-F71-1-2-1-1-BBB)F2-B-50//(CML395/CML444)	7.512412835	-0.587641562	63.71057926	gd_3682_1765
9	CZL0618/VL062655	CZL0618/VL062655:@.51.	([CML390/CML206]-BB-2-4-BBB/LaPostaSeqC7-F71-1-2-1-1-BBB)F2-B-51//(CML395/CML444)	9.018198989	0.452513127	63.90449827	gd_3683_1823
9	CZL0618/VL062655	CZL0618/VL062655:@.52.	([CML390/CML206]-BB-2-4-BBB/LaPostaSeqC7-F71-1-2-1-1-BBB)F2-B-52//(CML395/CML444)	8.080165976	-0.326918693	63.98872039	NA
9	CZL0618/VL062655	CZL0618/VL062655:@.53.	([CML390/CML206]-BB-2-4-BBB/LaPostaSeqC7-F71-1-2-1-1-BBB)F2-B-53//(CML395/CML444)	7.61844818	0.014465491	64.29591463	NA
9	CZL0618/VL062655	CZL0618/VL062655:@.54.	([CML390/CML206]-BB-2-4-BBB/LaPostaSeqC7-F71-1-2-1-1-BBB)F2-B-54//(CML395/CML444)	7.852221915	0.828325324	63.59341517	NA
9	CZL0618/VL062655	CZL0618/VL062655:@.55.	([CML390/CML206]-BB-2-4-BBB/LaPostaSeqC7-F71-1-2-1-1-BBB)F2-B-55//(CML395/CML444)	7.566065069	0.979371268	62.65740751	NA
9	CZL0618/VL062655	CZL0618/VL062655:@.56.	([CML390/CML206]-BB-2-4-BBB/LaPostaSeqC7-F71-1-2-1-1-BBB)F2-B-56//(CML395/CML444)	7.238073348	0.877741433	63.32948187	NA
9	CZL0618/VL062655	CZL0618/VL062655:@.57.	([CML390/CML206]-BB-2-4-BBB/LaPostaSeqC7-F71-1-2-1-1-BBB)F2-B-57//(CML395/CML444)	7.52691923	0.636949098	63.15284193	NA
9	CZL0618/VL062655	CZL0618/VL062655:@.58.	([CML390/CML206]-BB-2-4-BBB/LaPostaSeqC7-F71-1-2-1-1-BBB)F2-B-58//(CML395/CML444)	7.221873405	0.240280756	63.43684086	NA
9	CZL0618/VL062655	CZL0618/VL062655:@.59.	([CML390/CML206]-BB-2-4-BBB/LaPostaSeqC7-F71-1-2-1-1-BBB)F2-B-59//(CML395/CML444)	8.491803194	0.951411948	63.08613672	NA
9	CZL0618/VL062655	CZL0618/VL062655:@.6.	([CML390/CML206]-BB-2-4-BBB/LaPostaSeqC7-F71-1-2-1-1-BBB)F2-B-6//(CML395/CML444)	5.998310385	2.023705818	65.24466828	gd_3684_1774
9	CZL0618/VL062655	CZL0618/VL062655:@.60.	([CML390/CML206]-BB-2-4-BBB/LaPostaSeqC7-F71-1-2-1-1-BBB)F2-B-60//(CML395/CML444)	7.231806684	0.333683385	63.00009217	NA
9	CZL0618/VL062655	CZL0618/VL062655:@.61.	([CML390/CML206]-BB-2-4-BBB/LaPostaSeqC7-F71-1-2-1-1-BBB)F2-B-61//(CML395/CML444)	8.137646471	-0.085538295	63.87770177	NA
9	CZL0618/VL062655	CZL0618/VL062655:@.62.	([CML390/CML206]-BB-2-4-BBB/LaPostaSeqC7-F71-1-2-1-1-BBB)F2-B-62//(CML395/CML444)	7.648790306	0.989569218	64.42781734	NA
9	CZL0618/VL062655	CZL0618/VL062655:@.63.	([CML390/CML206]-BB-2-4-BBB/LaPostaSeqC7-F71-1-2-1-1-BBB)F2-B-63//(CML395/CML444)	8.329487182	0.24975839	62.60784699	NA
9	CZL0618/VL062655	CZL0618/VL062655:@.64.	([CML390/CML206]-BB-2-4-BBB/LaPostaSeqC7-F71-1-2-1-1-BBB)F2-B-64//(CML395/CML444)	6.717931158	1.067453039	63.45257399	gd_3685_1780
9	CZL0618/VL062655	CZL0618/VL062655:@.65.	([CML390/CML206]-BB-2-4-BBB/LaPostaSeqC7-F71-1-2-1-1-BBB)F2-B-65//(CML395/CML444)	8.237103711	-0.118164839	62.27644844	NA
9	CZL0618/VL062655	CZL0618/VL062655:@.66.	([CML390/CML206]-BB-2-4-BBB/LaPostaSeqC7-F71-1-2-1-1-BBB)F2-B-66//(CML395/CML444)	7.994583008	-0.867307108	65.12526361	NA
9	CZL0618/VL062655	CZL0618/VL062655:@.67.	([CML390/CML206]-BB-2-4-BBB/LaPostaSeqC7-F71-1-2-1-1-BBB)F2-B-67//(CML395/CML444)	8.18948281	0.493328182	62.67131965	NA
9	CZL0618/VL062655	CZL0618/VL062655:@.68.	([CML390/CML206]-BB-2-4-BBB/LaPostaSeqC7-F71-1-2-1-1-BBB)F2-B-68//(CML395/CML444)	8.39252985	-0.601098408	64.23702647	NA
9	CZL0618/VL062655	CZL0618/VL062655:@.69.	([CML390/CML206]-BB-2-4-BBB/LaPostaSeqC7-F71-1-2-1-1-BBB)F2-B-69//(CML395/CML444)	7.297007084	0.941475234	64.38671035	NA
9	CZL0618/VL062655	CZL0618/VL062655:@.7.	([CML390/CML206]-BB-2-4-BBB/LaPostaSeqC7-F71-1-2-1-1-BBB)F2-B-7//(CML395/CML444)	7.196806393	0.378345692	62.45600797	NA
9	CZL0618/VL062655	CZL0618/VL062655:@.70.	([CML390/CML206]-BB-2-4-BBB/LaPostaSeqC7-F71-1-2-1-1-BBB)F2-B-70//(CML395/CML444)	8.764246313	0.806519984	62.72209547	gd_3686_1762
9	CZL0618/VL062655	CZL0618/VL062655:@.71.	([CML390/CML206]-BB-2-4-BBB/LaPostaSeqC7-F71-1-2-1-1-BBB)F2-B-71//(CML395/CML444)	8.290976462	0.201205262	63.87355315	NA
9	CZL0618/VL062655	CZL0618/VL062655:@.72.	([CML390/CML206]-BB-2-4-BBB/LaPostaSeqC7-F71-1-2-1-1-BBB)F2-B-72//(CML395/CML444)	8.15349965	0.474034877	63.38216521	NA
9	CZL0618/VL062655	CZL0618/VL062655:@.73.	([CML390/CML206]-BB-2-4-BBB/LaPostaSeqC7-F71-1-2-1-1-BBB)F2-B-73//(CML395/CML444)	8.922139963	1.243072332	64.47910269	gd_3687_1824
9	CZL0618/VL062655	CZL0618/VL062655:@.74.	([CML390/CML206]-BB-2-4-BBB/LaPostaSeqC7-F71-1-2-1-1-BBB)F2-B-74//(CML395/CML444)	8.124081958	0.47343209	62.50050657	NA
9	CZL0618/VL062655	CZL0618/VL062655:@.75.	([CML390/CML206]-BB-2-4-BBB/LaPostaSeqC7-F71-1-2-1-1-BBB)F2-B-75//(CML395/CML444)	7.903923034	0.746454501	65.00940521	gd_3688_1766
9	CZL0618/VL062655	CZL0618/VL062655:@.76.	([CML390/CML206]-BB-2-4-BBB/LaPostaSeqC7-F71-1-2-1-1-BBB)F2-B-76//(CML395/CML444)	8.180968858	0.33750321	62.94883324	NA
9	CZL0618/VL062655	CZL0618/VL062655:@.77.	([CML390/CML206]-BB-2-4-BBB/LaPostaSeqC7-F71-1-2-1-1-BBB)F2-B-77//(CML395/CML444)	8.429629627	0.756762113	63.7923682	NA
9	CZL0618/VL062655	CZL0618/VL062655:@.78.	([CML390/CML206]-BB-2-4-BBB/LaPostaSeqC7-F71-1-2-1-1-BBB)F2-B-78//(CML395/CML444)	8.077431284	0.120542946	64.26904077	NA
9	CZL0618/VL062655	CZL0618/VL062655:@.79.	([CML390/CML206]-BB-2-4-BBB/LaPostaSeqC7-F71-1-2-1-1-BBB)F2-B-79//(CML395/CML444)	7.79444421	-0.484376323	63.90983658	NA
9	CZL0618/VL062655	CZL0618/VL062655:@.8.	([CML390/CML206]-BB-2-4-BBB/LaPostaSeqC7-F71-1-2-1-1-BBB)F2-B-8//(CML395/CML444)	7.884260923	0.790381912	63.30591322	NA
9	CZL0618/VL062655	CZL0618/VL062655:@.80.	([CML390/CML206]-BB-2-4-BBB/LaPostaSeqC7-F71-1-2-1-1-BBB)F2-B-80//(CML395/CML444)	6.915204957	0.847367251	64.08234796	NA
9	CZL0618/VL062655	CZL0618/VL062655:@.81.	([CML390/CML206]-BB-2-4-BBB/LaPostaSeqC7-F71-1-2-1-1-BBB)F2-B-81//(CML395/CML444)	8.058412006	0.296807573	64.93659326	NA
9	CZL0618/VL062655	CZL0618/VL062655:@.82.	([CML390/CML206]-BB-2-4-BBB/LaPostaSeqC7-F71-1-2-1-1-BBB)F2-B-82//(CML395/CML444)	8.161341136	-0.076705427	62.16803039	NA
9	CZL0618/VL062655	CZL0618/VL062655:@.83.	([CML390/CML206]-BB-2-4-BBB/LaPostaSeqC7-F71-1-2-1-1-BBB)F2-B-83//(CML395/CML444)	8.191642275	0.474324065	65.21702559	NA
9	CZL0618/VL062655	CZL0618/VL062655:@.84.	([CML390/CML206]-BB-2-4-BBB/LaPostaSeqC7-F71-1-2-1-1-BBB)F2-B-84//(CML395/CML444)	8.204733851	0.408348168	63.8512375	NA
9	CZL0618/VL062655	CZL0618/VL062655:@.85.	([CML390/CML206]-BB-2-4-BBB/LaPostaSeqC7-F71-1-2-1-1-BBB)F2-B-85//(CML395/CML444)	8.541524147	0.058260303	63.0889956	NA
9	CZL0618/VL062655	CZL0618/VL062655:@.86.	([CML390/CML206]-BB-2-4-BBB/LaPostaSeqC7-F71-1-2-1-1-BBB)F2-B-86//(CML395/CML444)	8.337292368	0.216794398	64.46774891	NA
9	CZL0618/VL062655	CZL0618/VL062655:@.87.	([CML390/CML206]-BB-2-4-BBB/LaPostaSeqC7-F71-1-2-1-1-BBB)F2-B-87//(CML395/CML444)	8.011022487	-0.357537392	63.1041391	NA
9	CZL0618/VL062655	CZL0618/VL062655:@.89.	([CML390/CML206]-BB-2-4-BBB/LaPostaSeqC7-F71-1-2-1-1-BBB)F2-B-89//(CML395/CML444)	7.802212775	0.464846969	63.34152611	NA
9	CZL0618/VL062655	CZL0618/VL062655:@.9.	([CML390/CML206]-BB-2-4-BBB/LaPostaSeqC7-F71-1-2-1-1-BBB)F2-B-9//(CML395/CML444)	8.376851229	0.742479791	62.40384212	NA
9	CZL0618/VL062655	CZL0618/VL062655:@.90.	([CML390/CML206]-BB-2-4-BBB/LaPostaSeqC7-F71-1-2-1-1-BBB)F2-B-90//(CML395/CML444)	7.27201536	0.345467844	64.3319617	NA
9	CZL0618/VL062655	CZL0618/VL062655:@.91.	([CML390/CML206]-BB-2-4-BBB/LaPostaSeqC7-F71-1-2-1-1-BBB)F2-B-91//(CML395/CML444)	9.071731426	0.332694055	64.91272564	gd_3689_1825
9	CZL0618/VL062655	CZL0618/VL062655:@.92.	([CML390/CML206]-BB-2-4-BBB/LaPostaSeqC7-F71-1-2-1-1-BBB)F2-B-92//(CML395/CML444)	8.25349469	1.126887054	63.59089481	NA
9	CZL0618/VL062655	CZL0618/VL062655:@.93.	([CML390/CML206]-BB-2-4-BBB/LaPostaSeqC7-F71-1-2-1-1-BBB)F2-B-93//(CML395/CML444)	7.392541735	0.564408956	63.28041601	NA
9	CZL0618/VL062655	CZL0618/VL062655:@.94.	([CML390/CML206]-BB-2-4-BBB/LaPostaSeqC7-F71-1-2-1-1-BBB)F2-B-94//(CML395/CML444)	7.281383146	-0.394266645	63.81565078	NA
9	CZL0618/VL062655	CZL0618/VL062655:@.95.	([CML390/CML206]-BB-2-4-BBB/LaPostaSeqC7-F71-1-2-1-1-BBB)F2-B-95//(CML395/CML444)	7.166254765	0.832996463	65.23495012	NA
9	CZL0618/VL062655	CZL0618/VL062655:@.96.	([CML390/CML206]-BB-2-4-BBB/LaPostaSeqC7-F71-1-2-1-1-BBB)F2-B-96//(CML395/CML444)	7.115467292	0.180122642	63.05483624	NA
9	CZL0618/VL062655	CZL0618/VL062655:@.98.	([CML390/CML206]-BB-2-4-BBB/LaPostaSeqC7-F71-1-2-1-1-BBB)F2-B-98//(CML395/CML444)	7.803668971	-0.268737047	63.71187677	NA
9	CZL0618/VL062655	CZL0618/VL062655:@.99.	([CML390/CML206]-BB-2-4-BBB/LaPostaSeqC7-F71-1-2-1-1-BBB)F2-B-99//(CML395/CML444)	7.672469836	-0.238919683	64.43961355	gd_3690_1767
NA	NA	CZL0719	ZEWAc1F2-80-1-1-B-1-B*5//(CML395/CML444)	7.108444279	0.789140082	60.56698545	gd_3625_1698
NA	NA	CZL0723	ZEWAc1F2-219-4-3-B-1-B*4-1-6-B-B//(CML395/CML444)	6.007334881	0.753596406	60.11140067	gd_3626_1697
8	CZL0723/CZL0719	CZL0723/CZL0719:@.10.	(ZEWAc1F2-219-4-3-B-1-B*5/ZEWAc1F2-300-2-2-B-1-B*5)F2-10//(CML395/CML444)	5.693030915	-0.138395834	60.15296481	gd_3691_1732
8	CZL0723/CZL0719	CZL0723/CZL0719:@.101.	(ZEWAc1F2-219-4-3-B-1-B*5/ZEWAc1F2-300-2-2-B-1-B*5)F2-101//(CML395/CML444)	5.430865934	0.009858441	59.07082156	NA
8	CZL0723/CZL0719	CZL0723/CZL0719:@.103.	(ZEWAc1F2-219-4-3-B-1-B*5/ZEWAc1F2-300-2-2-B-1-B*5)F2-103//(CML395/CML444)	6.56269031	0.48023692	61.39845784	gd_3692_1727
8	CZL0723/CZL0719	CZL0723/CZL0719:@.104.	(ZEWAc1F2-219-4-3-B-1-B*5/ZEWAc1F2-300-2-2-B-1-B*5)F2-104//(CML395/CML444)	5.354524875	-0.021588431	59.27179076	NA
8	CZL0723/CZL0719	CZL0723/CZL0719:@.105.	(ZEWAc1F2-219-4-3-B-1-B*5/ZEWAc1F2-300-2-2-B-1-B*5)F2-105//(CML395/CML444)	6.255389631	0.623797954	59.69055733	NA
8	CZL0723/CZL0719	CZL0723/CZL0719:@.106.	(ZEWAc1F2-219-4-3-B-1-B*5/ZEWAc1F2-300-2-2-B-1-B*5)F2-106//(CML395/CML444)	6.668466915	0.680472433	59.88954514	NA
8	CZL0723/CZL0719	CZL0723/CZL0719:@.107.	(ZEWAc1F2-219-4-3-B-1-B*5/ZEWAc1F2-300-2-2-B-1-B*5)F2-107//(CML395/CML444)	5.65666286	0.012390394	59.80329472	NA
8	CZL0723/CZL0719	CZL0723/CZL0719:@.108.	(ZEWAc1F2-219-4-3-B-1-B*5/ZEWAc1F2-300-2-2-B-1-B*5)F2-108//(CML395/CML444)	6.453459138	-0.188029825	60.42951944	NA
8	CZL0723/CZL0719	CZL0723/CZL0719:@.109.	(ZEWAc1F2-219-4-3-B-1-B*5/ZEWAc1F2-300-2-2-B-1-B*5)F2-109//(CML395/CML444)	5.818263272	0.984016255	59.61609667	NA
8	CZL0723/CZL0719	CZL0723/CZL0719:@.11.	(ZEWAc1F2-219-4-3-B-1-B*5/ZEWAc1F2-300-2-2-B-1-B*5)F2-11//(CML395/CML444)	6.261310529	0.298589551	59.70514478	NA
8	CZL0723/CZL0719	CZL0723/CZL0719:@.111.	(ZEWAc1F2-219-4-3-B-1-B*5/ZEWAc1F2-300-2-2-B-1-B*5)F2-111//(CML395/CML444)	6.816492643	1.251537311	60.24382289	NA
8	CZL0723/CZL0719	CZL0723/CZL0719:@.112.	(ZEWAc1F2-219-4-3-B-1-B*5/ZEWAc1F2-300-2-2-B-1-B*5)F2-112//(CML395/CML444)	4.147890425	2.305024959	59.68763221	gd_3693_1747
8	CZL0723/CZL0719	CZL0723/CZL0719:@.113.	(ZEWAc1F2-219-4-3-B-1-B*5/ZEWAc1F2-300-2-2-B-1-B*5)F2-113//(CML395/CML444)	5.210588619	0.32042947	60.30382651	gd_3694_1748
8	CZL0723/CZL0719	CZL0723/CZL0719:@.114.	(ZEWAc1F2-219-4-3-B-1-B*5/ZEWAc1F2-300-2-2-B-1-B*5)F2-114//(CML395/CML444)	6.093516267	0.461885956	60.18371247	gd_3695_1736
8	CZL0723/CZL0719	CZL0723/CZL0719:@.115.	(ZEWAc1F2-219-4-3-B-1-B*5/ZEWAc1F2-300-2-2-B-1-B*5)F2-115//(CML395/CML444)	5.556159881	-0.056146962	61.13168688	NA
8	CZL0723/CZL0719	CZL0723/CZL0719:@.116.	(ZEWAc1F2-219-4-3-B-1-B*5/ZEWAc1F2-300-2-2-B-1-B*5)F2-116//(CML395/CML444)	6.100237942	0.023224393	59.7115698	NA
8	CZL0723/CZL0719	CZL0723/CZL0719:@.117.	(ZEWAc1F2-219-4-3-B-1-B*5/ZEWAc1F2-300-2-2-B-1-B*5)F2-117//(CML395/CML444)	5.903313677	0.580011802	60.13467135	NA
8	CZL0723/CZL0719	CZL0723/CZL0719:@.118.	(ZEWAc1F2-219-4-3-B-1-B*5/ZEWAc1F2-300-2-2-B-1-B*5)F2-118//(CML395/CML444)	6.62337768	0.596699643	60.7161877	NA
8	CZL0723/CZL0719	CZL0723/CZL0719:@.119.	(ZEWAc1F2-219-4-3-B-1-B*5/ZEWAc1F2-300-2-2-B-1-B*5)F2-119//(CML395/CML444)	6.366857342	0.340421459	60.38758697	NA
8	CZL0723/CZL0719	CZL0723/CZL0719:@.12.	(ZEWAc1F2-219-4-3-B-1-B*5/ZEWAc1F2-300-2-2-B-1-B*5)F2-12//(CML395/CML444)	5.457667341	1.23466201	60.25171539	NA
8	CZL0723/CZL0719	CZL0723/CZL0719:@.120.	(ZEWAc1F2-219-4-3-B-1-B*5/ZEWAc1F2-300-2-2-B-1-B*5)F2-120//(CML395/CML444)	6.662149631	0.096165331	60.53866239	gd_3696_1728
8	CZL0723/CZL0719	CZL0723/CZL0719:@.121.	(ZEWAc1F2-219-4-3-B-1-B*5/ZEWAc1F2-300-2-2-B-1-B*5)F2-121//(CML395/CML444)	5.156186385	0.684473235	60.27865546	NA
8	CZL0723/CZL0719	CZL0723/CZL0719:@.122.	(ZEWAc1F2-219-4-3-B-1-B*5/ZEWAc1F2-300-2-2-B-1-B*5)F2-122//(CML395/CML444)	6.125660704	0.501810255	60.38714255	NA
8	CZL0723/CZL0719	CZL0723/CZL0719:@.123.	(ZEWAc1F2-219-4-3-B-1-B*5/ZEWAc1F2-300-2-2-B-1-B*5)F2-123//(CML395/CML444)	6.628516222	1.631903129	59.98286476	NA
8	CZL0723/CZL0719	CZL0723/CZL0719:@.124.	(ZEWAc1F2-219-4-3-B-1-B*5/ZEWAc1F2-300-2-2-B-1-B*5)F2-124//(CML395/CML444)	6.705696498	0.510292355	62.11671751	NA
8	CZL0723/CZL0719	CZL0723/CZL0719:@.125.	(ZEWAc1F2-219-4-3-B-1-B*5/ZEWAc1F2-300-2-2-B-1-B*5)F2-125//(CML395/CML444)	5.900332404	0.795150896	59.72128579	NA
8	CZL0723/CZL0719	CZL0723/CZL0719:@.126.	(ZEWAc1F2-219-4-3-B-1-B*5/ZEWAc1F2-300-2-2-B-1-B*5)F2-126//(CML395/CML444)	4.987516648	0.793990438	59.59557721	NA
8	CZL0723/CZL0719	CZL0723/CZL0719:@.127.	(ZEWAc1F2-219-4-3-B-1-B*5/ZEWAc1F2-300-2-2-B-1-B*5)F2-127//(CML395/CML444)	5.899763451	0.279400535	60.52361171	NA
8	CZL0723/CZL0719	CZL0723/CZL0719:@.128.	(ZEWAc1F2-219-4-3-B-1-B*5/ZEWAc1F2-300-2-2-B-1-B*5)F2-128//(CML395/CML444)	6.932933985	0.497534414	61.226037	gd_3697_1729
8	CZL0723/CZL0719	CZL0723/CZL0719:@.129.	(ZEWAc1F2-219-4-3-B-1-B*5/ZEWAc1F2-300-2-2-B-1-B*5)F2-129//(CML395/CML444)	5.242094464	0.317056258	61.6183663	NA
8	CZL0723/CZL0719	CZL0723/CZL0719:@.131.	(ZEWAc1F2-219-4-3-B-1-B*5/ZEWAc1F2-300-2-2-B-1-B*5)F2-131//(CML395/CML444)	6.323664767	0.550746602	59.8354465	NA
8	CZL0723/CZL0719	CZL0723/CZL0719:@.132.	(ZEWAc1F2-219-4-3-B-1-B*5/ZEWAc1F2-300-2-2-B-1-B*5)F2-132//(CML395/CML444)	6.127307577	0.488984772	61.52332106	NA
8	CZL0723/CZL0719	CZL0723/CZL0719:@.133.	(ZEWAc1F2-219-4-3-B-1-B*5/ZEWAc1F2-300-2-2-B-1-B*5)F2-133//(CML395/CML444)	6.39651376	-0.195217103	60.88171941	NA
8	CZL0723/CZL0719	CZL0723/CZL0719:@.134.	(ZEWAc1F2-219-4-3-B-1-B*5/ZEWAc1F2-300-2-2-B-1-B*5)F2-134//(CML395/CML444)	5.427737026	0.192319052	60.88080604	NA
8	CZL0723/CZL0719	CZL0723/CZL0719:@.135.	(ZEWAc1F2-219-4-3-B-1-B*5/ZEWAc1F2-300-2-2-B-1-B*5)F2-135//(CML395/CML444)	5.384785512	1.170749837	60.04411493	NA
8	CZL0723/CZL0719	CZL0723/CZL0719:@.136.	(ZEWAc1F2-219-4-3-B-1-B*5/ZEWAc1F2-300-2-2-B-1-B*5)F2-136//(CML395/CML444)	6.766415901	0.298020736	59.80891889	NA
8	CZL0723/CZL0719	CZL0723/CZL0719:@.138.	(ZEWAc1F2-219-4-3-B-1-B*5/ZEWAc1F2-300-2-2-B-1-B*5)F2-138//(CML395/CML444)	6.099711262	-0.048209884	61.06994977	NA
8	CZL0723/CZL0719	CZL0723/CZL0719:@.14.	(ZEWAc1F2-219-4-3-B-1-B*5/ZEWAc1F2-300-2-2-B-1-B*5)F2-14//(CML395/CML444)	6.240068791	0.642589371	61.29084896	NA
8	CZL0723/CZL0719	CZL0723/CZL0719:@.140.	(ZEWAc1F2-219-4-3-B-1-B*5/ZEWAc1F2-300-2-2-B-1-B*5)F2-140//(CML395/CML444)	5.18588325	0.101052189	59.91806014	NA
8	CZL0723/CZL0719	CZL0723/CZL0719:@.142.	(ZEWAc1F2-219-4-3-B-1-B*5/ZEWAc1F2-300-2-2-B-1-B*5)F2-142//(CML395/CML444)	6.028119032	-0.450219843	61.29912709	NA
8	CZL0723/CZL0719	CZL0723/CZL0719:@.144.	(ZEWAc1F2-219-4-3-B-1-B*5/ZEWAc1F2-300-2-2-B-1-B*5)F2-144//(CML395/CML444)	6.0665725	-0.193327037	60.21004614	NA
8	CZL0723/CZL0719	CZL0723/CZL0719:@.147.	(ZEWAc1F2-219-4-3-B-1-B*5/ZEWAc1F2-300-2-2-B-1-B*5)F2-147//(CML395/CML444)	6.254813888	0.619660318	59.46605054	NA
8	CZL0723/CZL0719	CZL0723/CZL0719:@.148.	(ZEWAc1F2-219-4-3-B-1-B*5/ZEWAc1F2-300-2-2-B-1-B*5)F2-148//(CML395/CML444)	5.812933727	0.594408455	59.46463476	NA
8	CZL0723/CZL0719	CZL0723/CZL0719:@.149.	(ZEWAc1F2-219-4-3-B-1-B*5/ZEWAc1F2-300-2-2-B-1-B*5)F2-149//(CML395/CML444)	5.473860881	0.76263435	61.34783061	NA
8	CZL0723/CZL0719	CZL0723/CZL0719:@.15.	(ZEWAc1F2-219-4-3-B-1-B*5/ZEWAc1F2-300-2-2-B-1-B*5)F2-15//(CML395/CML444)	4.990608054	0.150549589	60.25497201	gd_3698_1742
8	CZL0723/CZL0719	CZL0723/CZL0719:@.150.	(ZEWAc1F2-219-4-3-B-1-B*5/ZEWAc1F2-300-2-2-B-1-B*5)F2-150//(CML395/CML444)	4.508298202	0.86089565	61.03971134	NA
8	CZL0723/CZL0719	CZL0723/CZL0719:@.151.	(ZEWAc1F2-219-4-3-B-1-B*5/ZEWAc1F2-300-2-2-B-1-B*5)F2-151//(CML395/CML444)	5.983672001	0.659750937	61.76755566	NA
8	CZL0723/CZL0719	CZL0723/CZL0719:@.152.	(ZEWAc1F2-219-4-3-B-1-B*5/ZEWAc1F2-300-2-2-B-1-B*5)F2-152//(CML395/CML444)	5.47263559	0.259228295	61.69991559	NA
8	CZL0723/CZL0719	CZL0723/CZL0719:@.153.	(ZEWAc1F2-219-4-3-B-1-B*5/ZEWAc1F2-300-2-2-B-1-B*5)F2-153//(CML395/CML444)	6.021762212	0.169538928	62.60319341	NA
8	CZL0723/CZL0719	CZL0723/CZL0719:@.155.	(ZEWAc1F2-219-4-3-B-1-B*5/ZEWAc1F2-300-2-2-B-1-B*5)F2-155//(CML395/CML444)	5.991031318	0.591520678	59.06217962	NA
8	CZL0723/CZL0719	CZL0723/CZL0719:@.156.	(ZEWAc1F2-219-4-3-B-1-B*5/ZEWAc1F2-300-2-2-B-1-B*5)F2-156//(CML395/CML444)	4.907012496	-0.168610785	60.04878636	NA
8	CZL0723/CZL0719	CZL0723/CZL0719:@.157.	(ZEWAc1F2-219-4-3-B-1-B*5/ZEWAc1F2-300-2-2-B-1-B*5)F2-157//(CML395/CML444)	4.143527242	-0.984796495	60.05084801	gd_3699_1749
8	CZL0723/CZL0719	CZL0723/CZL0719:@.158.	(ZEWAc1F2-219-4-3-B-1-B*5/ZEWAc1F2-300-2-2-B-1-B*5)F2-158//(CML395/CML444)	5.254226858	0.74685421	60.72943091	NA
8	CZL0723/CZL0719	CZL0723/CZL0719:@.159.	(ZEWAc1F2-219-4-3-B-1-B*5/ZEWAc1F2-300-2-2-B-1-B*5)F2-159//(CML395/CML444)	6.10879667	0.133932956	61.30892736	gd_3700_1737
8	CZL0723/CZL0719	CZL0723/CZL0719:@.16.	(ZEWAc1F2-219-4-3-B-1-B*5/ZEWAc1F2-300-2-2-B-1-B*5)F2-16//(CML395/CML444)	5.662149621	0.545932998	59.47874203	NA
8	CZL0723/CZL0719	CZL0723/CZL0719:@.160.	(ZEWAc1F2-219-4-3-B-1-B*5/ZEWAc1F2-300-2-2-B-1-B*5)F2-160//(CML395/CML444)	5.571747575	-0.007952852	59.96544295	NA
8	CZL0723/CZL0719	CZL0723/CZL0719:@.161.	(ZEWAc1F2-219-4-3-B-1-B*5/ZEWAc1F2-300-2-2-B-1-B*5)F2-161//(CML395/CML444)	6.418716704	0.821213375	59.99831824	NA
8	CZL0723/CZL0719	CZL0723/CZL0719:@.162.	(ZEWAc1F2-219-4-3-B-1-B*5/ZEWAc1F2-300-2-2-B-1-B*5)F2-162//(CML395/CML444)	5.732873701	0.924282084	61.44650121	NA
8	CZL0723/CZL0719	CZL0723/CZL0719:@.163.	(ZEWAc1F2-219-4-3-B-1-B*5/ZEWAc1F2-300-2-2-B-1-B*5)F2-163//(CML395/CML444)	5.682400841	0.291842673	61.55314875	NA
8	CZL0723/CZL0719	CZL0723/CZL0719:@.164.	(ZEWAc1F2-219-4-3-B-1-B*5/ZEWAc1F2-300-2-2-B-1-B*5)F2-164//(CML395/CML444)	5.515527669	1.161484269	59.71487198	NA
8	CZL0723/CZL0719	CZL0723/CZL0719:@.165.	(ZEWAc1F2-219-4-3-B-1-B*5/ZEWAc1F2-300-2-2-B-1-B*5)F2-165//(CML395/CML444)	6.19939004	0.691825326	60.76768052	NA
8	CZL0723/CZL0719	CZL0723/CZL0719:@.166.	(ZEWAc1F2-219-4-3-B-1-B*5/ZEWAc1F2-300-2-2-B-1-B*5)F2-166//(CML395/CML444)	5.734504505	0.532280238	59.91036395	NA
8	CZL0723/CZL0719	CZL0723/CZL0719:@.167.	(ZEWAc1F2-219-4-3-B-1-B*5/ZEWAc1F2-300-2-2-B-1-B*5)F2-167//(CML395/CML444)	5.876767353	0.664189621	60.84573203	NA
8	CZL0723/CZL0719	CZL0723/CZL0719:@.168.	(ZEWAc1F2-219-4-3-B-1-B*5/ZEWAc1F2-300-2-2-B-1-B*5)F2-168//(CML395/CML444)	5.520077075	0.460762374	61.11342173	NA
8	CZL0723/CZL0719	CZL0723/CZL0719:@.169.	(ZEWAc1F2-219-4-3-B-1-B*5/ZEWAc1F2-300-2-2-B-1-B*5)F2-169//(CML395/CML444)	6.24196929	0.847416737	60.18236969	NA
8	CZL0723/CZL0719	CZL0723/CZL0719:@.17.	(ZEWAc1F2-219-4-3-B-1-B*5/ZEWAc1F2-300-2-2-B-1-B*5)F2-17//(CML395/CML444)	5.578444406	0.096307429	60.46149529	NA
8	CZL0723/CZL0719	CZL0723/CZL0719:@.170.	(ZEWAc1F2-219-4-3-B-1-B*5/ZEWAc1F2-300-2-2-B-1-B*5)F2-170//(CML395/CML444)	5.708224905	0.135604146	59.69743902	NA
8	CZL0723/CZL0719	CZL0723/CZL0719:@.171.	(ZEWAc1F2-219-4-3-B-1-B*5/ZEWAc1F2-300-2-2-B-1-B*5)F2-171//(CML395/CML444)	6.275014186	0.792850925	61.32117364	NA
8	CZL0723/CZL0719	CZL0723/CZL0719:@.173.	(ZEWAc1F2-219-4-3-B-1-B*5/ZEWAc1F2-300-2-2-B-1-B*5)F2-173//(CML395/CML444)	5.175543478	0.820391684	59.55960294	gd_3701_1750
8	CZL0723/CZL0719	CZL0723/CZL0719:@.175.	(ZEWAc1F2-219-4-3-B-1-B*5/ZEWAc1F2-300-2-2-B-1-B*5)F2-175//(CML395/CML444)	5.783933378	1.488031217	61.79858959	gd_3702_1738
8	CZL0723/CZL0719	CZL0723/CZL0719:@.176.	(ZEWAc1F2-219-4-3-B-1-B*5/ZEWAc1F2-300-2-2-B-1-B*5)F2-176//(CML395/CML444)	5.791427164	0.347182168	61.27526811	NA
8	CZL0723/CZL0719	CZL0723/CZL0719:@.177.	(ZEWAc1F2-219-4-3-B-1-B*5/ZEWAc1F2-300-2-2-B-1-B*5)F2-177//(CML395/CML444)	5.992128181	0.424223262	60.99689074	NA
8	CZL0723/CZL0719	CZL0723/CZL0719:@.178.	(ZEWAc1F2-219-4-3-B-1-B*5/ZEWAc1F2-300-2-2-B-1-B*5)F2-178//(CML395/CML444)	5.707190116	0.991858158	61.01165381	NA
8	CZL0723/CZL0719	CZL0723/CZL0719:@.179.	(ZEWAc1F2-219-4-3-B-1-B*5/ZEWAc1F2-300-2-2-B-1-B*5)F2-179//(CML395/CML444)	5.455250898	0.583105561	59.53489224	NA
8	CZL0723/CZL0719	CZL0723/CZL0719:@.18.	(ZEWAc1F2-219-4-3-B-1-B*5/ZEWAc1F2-300-2-2-B-1-B*5)F2-18//(CML395/CML444)	5.68597886	0.34704138	59.63744009	NA
8	CZL0723/CZL0719	CZL0723/CZL0719:@.180.	(ZEWAc1F2-219-4-3-B-1-B*5/ZEWAc1F2-300-2-2-B-1-B*5)F2-180//(CML395/CML444)	5.375283934	0.332052212	61.07096917	NA
8	CZL0723/CZL0719	CZL0723/CZL0719:@.181.	(ZEWAc1F2-219-4-3-B-1-B*5/ZEWAc1F2-300-2-2-B-1-B*5)F2-181//(CML395/CML444)	7.100899985	0.193045415	60.66872216	NA
8	CZL0723/CZL0719	CZL0723/CZL0719:@.183.	(ZEWAc1F2-219-4-3-B-1-B*5/ZEWAc1F2-300-2-2-B-1-B*5)F2-183//(CML395/CML444)	6.000384531	0.825246179	59.75569822	NA
8	CZL0723/CZL0719	CZL0723/CZL0719:@.184.	(ZEWAc1F2-219-4-3-B-1-B*5/ZEWAc1F2-300-2-2-B-1-B*5)F2-184//(CML395/CML444)	6.375037283	0.181462994	60.75042907	NA
8	CZL0723/CZL0719	CZL0723/CZL0719:@.185.	(ZEWAc1F2-219-4-3-B-1-B*5/ZEWAc1F2-300-2-2-B-1-B*5)F2-185//(CML395/CML444)	5.769137393	0.551206919	61.31786558	NA
8	CZL0723/CZL0719	CZL0723/CZL0719:@.186.	(ZEWAc1F2-219-4-3-B-1-B*5/ZEWAc1F2-300-2-2-B-1-B*5)F2-186//(CML395/CML444)	5.823076933	0.353392144	60.88164767	NA
8	CZL0723/CZL0719	CZL0723/CZL0719:@.187.	(ZEWAc1F2-219-4-3-B-1-B*5/ZEWAc1F2-300-2-2-B-1-B*5)F2-187//(CML395/CML444)	5.482169804	0.670709547	59.50969678	NA
8	CZL0723/CZL0719	CZL0723/CZL0719:@.188.	(ZEWAc1F2-219-4-3-B-1-B*5/ZEWAc1F2-300-2-2-B-1-B*5)F2-188//(CML395/CML444)	5.228183336	0.210150505	59.24236843	NA
8	CZL0723/CZL0719	CZL0723/CZL0719:@.189.	(ZEWAc1F2-219-4-3-B-1-B*5/ZEWAc1F2-300-2-2-B-1-B*5)F2-189//(CML395/CML444)	6.309942853	-0.245549145	59.10521182	NA
8	CZL0723/CZL0719	CZL0723/CZL0719:@.19.	(ZEWAc1F2-219-4-3-B-1-B*5/ZEWAc1F2-300-2-2-B-1-B*5)F2-19//(CML395/CML444)	6.227350775	0.646915455	60.55868637	NA
8	CZL0723/CZL0719	CZL0723/CZL0719:@.190.	(ZEWAc1F2-219-4-3-B-1-B*5/ZEWAc1F2-300-2-2-B-1-B*5)F2-190//(CML395/CML444)	4.991470012	0.875637013	60.92067086	NA
8	CZL0723/CZL0719	CZL0723/CZL0719:@.191.	(ZEWAc1F2-219-4-3-B-1-B*5/ZEWAc1F2-300-2-2-B-1-B*5)F2-191//(CML395/CML444)	6.476212623	0.889336134	61.15432655	NA
8	CZL0723/CZL0719	CZL0723/CZL0719:@.192.	(ZEWAc1F2-219-4-3-B-1-B*5/ZEWAc1F2-300-2-2-B-1-B*5)F2-192//(CML395/CML444)	5.650940316	0.381011308	60.25131783	NA
8	CZL0723/CZL0719	CZL0723/CZL0719:@.193.	(ZEWAc1F2-219-4-3-B-1-B*5/ZEWAc1F2-300-2-2-B-1-B*5)F2-193//(CML395/CML444)	5.773114947	0.748973624	60.00155009	NA
8	CZL0723/CZL0719	CZL0723/CZL0719:@.194.	(ZEWAc1F2-219-4-3-B-1-B*5/ZEWAc1F2-300-2-2-B-1-B*5)F2-194//(CML395/CML444)	5.15127778	0.485789583	60.64281302	NA
8	CZL0723/CZL0719	CZL0723/CZL0719:@.196.	(ZEWAc1F2-219-4-3-B-1-B*5/ZEWAc1F2-300-2-2-B-1-B*5)F2-196//(CML395/CML444)	4.84415245	0.968548683	62.15388775	gd_3703_1739
8	CZL0723/CZL0719	CZL0723/CZL0719:@.197.	(ZEWAc1F2-219-4-3-B-1-B*5/ZEWAc1F2-300-2-2-B-1-B*5)F2-197//(CML395/CML444)	6.131616664	0.32283351	61.54872773	NA
8	CZL0723/CZL0719	CZL0723/CZL0719:@.198.	(ZEWAc1F2-219-4-3-B-1-B*5/ZEWAc1F2-300-2-2-B-1-B*5)F2-198//(CML395/CML444)	6.608565618	0.6788919	60.49546287	NA
8	CZL0723/CZL0719	CZL0723/CZL0719:@.20.	(ZEWAc1F2-219-4-3-B-1-B*5/ZEWAc1F2-300-2-2-B-1-B*5)F2-20//(CML395/CML444)	6.220622746	-0.38235271	60.99995878	NA
8	CZL0723/CZL0719	CZL0723/CZL0719:@.200.	(ZEWAc1F2-219-4-3-B-1-B*5/ZEWAc1F2-300-2-2-B-1-B*5)F2-200//(CML395/CML444)	6.334988471	0.421235927	61.97514739	gd_3704_1730
8	CZL0723/CZL0719	CZL0723/CZL0719:@.202.	(ZEWAc1F2-219-4-3-B-1-B*5/ZEWAc1F2-300-2-2-B-1-B*5)F2-202//(CML395/CML444)	6.126973933	0.492033004	61.64827396	gd_3705_1731
8	CZL0723/CZL0719	CZL0723/CZL0719:@.203.	(ZEWAc1F2-219-4-3-B-1-B*5/ZEWAc1F2-300-2-2-B-1-B*5)F2-203//(CML395/CML444)	5.974172769	0.609429165	59.95198162	gd_3706_1740
8	CZL0723/CZL0719	CZL0723/CZL0719:@.205.	(ZEWAc1F2-219-4-3-B-1-B*5/ZEWAc1F2-300-2-2-B-1-B*5)F2-205//(CML395/CML444)	5.470097093	0.67357875	59.90445171	NA
8	CZL0723/CZL0719	CZL0723/CZL0719:@.206.	(ZEWAc1F2-219-4-3-B-1-B*5/ZEWAc1F2-300-2-2-B-1-B*5)F2-206//(CML395/CML444)	5.436525607	-0.043065361	59.19597534	NA
8	CZL0723/CZL0719	CZL0723/CZL0719:@.207.	(ZEWAc1F2-219-4-3-B-1-B*5/ZEWAc1F2-300-2-2-B-1-B*5)F2-207//(CML395/CML444)	4.37518874	1.434681768	60.44716163	gd_3707_1751
8	CZL0723/CZL0719	CZL0723/CZL0719:@.208.	(ZEWAc1F2-219-4-3-B-1-B*5/ZEWAc1F2-300-2-2-B-1-B*5)F2-208//(CML395/CML444)	5.367026386	0.195966683	61.6640703	NA
8	CZL0723/CZL0719	CZL0723/CZL0719:@.209.	(ZEWAc1F2-219-4-3-B-1-B*5/ZEWAc1F2-300-2-2-B-1-B*5)F2-209//(CML395/CML444)	6.024079353	-0.015918505	59.66210076	NA
8	CZL0723/CZL0719	CZL0723/CZL0719:@.21.	(ZEWAc1F2-219-4-3-B-1-B*5/ZEWAc1F2-300-2-2-B-1-B*5)F2-21//(CML395/CML444)	5.19653027	0.034572217	59.97122652	NA
8	CZL0723/CZL0719	CZL0723/CZL0719:@.210.	(ZEWAc1F2-219-4-3-B-1-B*5/ZEWAc1F2-300-2-2-B-1-B*5)F2-210//(CML395/CML444)	5.959003188	0.97115372	61.15665499	NA
8	CZL0723/CZL0719	CZL0723/CZL0719:@.211.	(ZEWAc1F2-219-4-3-B-1-B*5/ZEWAc1F2-300-2-2-B-1-B*5)F2-211//(CML395/CML444)	6.285877512	0.637116869	61.08800413	NA
8	CZL0723/CZL0719	CZL0723/CZL0719:@.213.	(ZEWAc1F2-219-4-3-B-1-B*5/ZEWAc1F2-300-2-2-B-1-B*5)F2-213//(CML395/CML444)	5.979940289	-0.333669171	60.42118808	NA
8	CZL0723/CZL0719	CZL0723/CZL0719:@.214.	(ZEWAc1F2-219-4-3-B-1-B*5/ZEWAc1F2-300-2-2-B-1-B*5)F2-214//(CML395/CML444)	6.442446037	0.029490112	60.17658509	NA
8	CZL0723/CZL0719	CZL0723/CZL0719:@.219.	(ZEWAc1F2-219-4-3-B-1-B*5/ZEWAc1F2-300-2-2-B-1-B*5)F2-219//(CML395/CML444)	5.523429076	-0.106948923	59.36802318	NA
8	CZL0723/CZL0719	CZL0723/CZL0719:@.22.	(ZEWAc1F2-219-4-3-B-1-B*5/ZEWAc1F2-300-2-2-B-1-B*5)F2-22//(CML395/CML444)	5.780978885	0.315625008	61.24647264	gd_3708_1733
8	CZL0723/CZL0719	CZL0723/CZL0719:@.222.	(ZEWAc1F2-219-4-3-B-1-B*5/ZEWAc1F2-300-2-2-B-1-B*5)F2-222//(CML395/CML444)	5.762704117	0.043007102	60.0640723	gd_3709_1741
8	CZL0723/CZL0719	CZL0723/CZL0719:@.223.	(ZEWAc1F2-219-4-3-B-1-B*5/ZEWAc1F2-300-2-2-B-1-B*5)F2-223//(CML395/CML444)	6.215279656	-0.029136895	61.63088214	NA
8	CZL0723/CZL0719	CZL0723/CZL0719:@.224.	(ZEWAc1F2-219-4-3-B-1-B*5/ZEWAc1F2-300-2-2-B-1-B*5)F2-224//(CML395/CML444)	5.761969242	-0.007214475	59.06003139	NA
8	CZL0723/CZL0719	CZL0723/CZL0719:@.225.	(ZEWAc1F2-219-4-3-B-1-B*5/ZEWAc1F2-300-2-2-B-1-B*5)F2-225//(CML395/CML444)	5.88416999	0.700640448	60.19672309	NA
8	CZL0723/CZL0719	CZL0723/CZL0719:@.226.	(ZEWAc1F2-219-4-3-B-1-B*5/ZEWAc1F2-300-2-2-B-1-B*5)F2-226//(CML395/CML444)	5.966893856	0.196193775	60.95632216	NA
8	CZL0723/CZL0719	CZL0723/CZL0719:@.23.	(ZEWAc1F2-219-4-3-B-1-B*5/ZEWAc1F2-300-2-2-B-1-B*5)F2-23//(CML395/CML444)	5.137398909	0.262341569	59.43019132	NA
8	CZL0723/CZL0719	CZL0723/CZL0719:@.232.	(ZEWAc1F2-219-4-3-B-1-B*5/ZEWAc1F2-300-2-2-B-1-B*5)F2-232//(CML395/CML444)	5.43907748	0.496944505	60.72643272	NA
8	CZL0723/CZL0719	CZL0723/CZL0719:@.235.	(ZEWAc1F2-219-4-3-B-1-B*5/ZEWAc1F2-300-2-2-B-1-B*5)F2-235//(CML395/CML444)	5.707638386	-0.007788587	61.68521571	NA
8	CZL0723/CZL0719	CZL0723/CZL0719:@.237.	(ZEWAc1F2-219-4-3-B-1-B*5/ZEWAc1F2-300-2-2-B-1-B*5)F2-237//(CML395/CML444)	5.030780654	0.846045055	62.23241369	NA
8	CZL0723/CZL0719	CZL0723/CZL0719:@.24.	(ZEWAc1F2-219-4-3-B-1-B*5/ZEWAc1F2-300-2-2-B-1-B*5)F2-24//(CML395/CML444)	5.43328396	1.050198159	59.90085636	NA
8	CZL0723/CZL0719	CZL0723/CZL0719:@.240.	(ZEWAc1F2-219-4-3-B-1-B*5/ZEWAc1F2-300-2-2-B-1-B*5)F2-240//(CML395/CML444)	6.541884327	0.794182009	60.40579883	NA
8	CZL0723/CZL0719	CZL0723/CZL0719:@.26.	(ZEWAc1F2-219-4-3-B-1-B*5/ZEWAc1F2-300-2-2-B-1-B*5)F2-26//(CML395/CML444)	6.105489579	1.76215669	60.01841156	NA
8	CZL0723/CZL0719	CZL0723/CZL0719:@.27.	(ZEWAc1F2-219-4-3-B-1-B*5/ZEWAc1F2-300-2-2-B-1-B*5)F2-27//(CML395/CML444)	6.253451377	1.470711326	60.73284468	NA
8	CZL0723/CZL0719	CZL0723/CZL0719:@.28.	(ZEWAc1F2-219-4-3-B-1-B*5/ZEWAc1F2-300-2-2-B-1-B*5)F2-28//(CML395/CML444)	5.662815324	0.47386866	62.15746323	NA
8	CZL0723/CZL0719	CZL0723/CZL0719:@.29.	(ZEWAc1F2-219-4-3-B-1-B*5/ZEWAc1F2-300-2-2-B-1-B*5)F2-29//(CML395/CML444)	5.485414434	0.376060215	59.91875286	NA
8	CZL0723/CZL0719	CZL0723/CZL0719:@.3.	(ZEWAc1F2-219-4-3-B-1-B*5/ZEWAc1F2-300-2-2-B-1-B*5)F2-3//(CML395/CML444)	6.170721715	0.511190949	60.4176337	NA
8	CZL0723/CZL0719	CZL0723/CZL0719:@.30.	(ZEWAc1F2-219-4-3-B-1-B*5/ZEWAc1F2-300-2-2-B-1-B*5)F2-30//(CML395/CML444)	4.913233851	0.172301909	60.77094167	NA
8	CZL0723/CZL0719	CZL0723/CZL0719:@.31.	(ZEWAc1F2-219-4-3-B-1-B*5/ZEWAc1F2-300-2-2-B-1-B*5)F2-31//(CML395/CML444)	5.880881253	-0.134189645	59.73129297	NA
8	CZL0723/CZL0719	CZL0723/CZL0719:@.32.	(ZEWAc1F2-219-4-3-B-1-B*5/ZEWAc1F2-300-2-2-B-1-B*5)F2-32//(CML395/CML444)	4.988380669	0.972585818	60.98237742	NA
8	CZL0723/CZL0719	CZL0723/CZL0719:@.33.	(ZEWAc1F2-219-4-3-B-1-B*5/ZEWAc1F2-300-2-2-B-1-B*5)F2-33//(CML395/CML444)	4.859154504	0.820948833	60.17707402	NA
8	CZL0723/CZL0719	CZL0723/CZL0719:@.34.	(ZEWAc1F2-219-4-3-B-1-B*5/ZEWAc1F2-300-2-2-B-1-B*5)F2-34//(CML395/CML444)	5.547640414	0.391623647	59.57665413	NA
8	CZL0723/CZL0719	CZL0723/CZL0719:@.35.	(ZEWAc1F2-219-4-3-B-1-B*5/ZEWAc1F2-300-2-2-B-1-B*5)F2-35//(CML395/CML444)	5.028764481	0.927269441	59.99239593	NA
8	CZL0723/CZL0719	CZL0723/CZL0719:@.36.	(ZEWAc1F2-219-4-3-B-1-B*5/ZEWAc1F2-300-2-2-B-1-B*5)F2-36//(CML395/CML444)	4.89657811	1.418145103	59.82863676	NA
8	CZL0723/CZL0719	CZL0723/CZL0719:@.37.	(ZEWAc1F2-219-4-3-B-1-B*5/ZEWAc1F2-300-2-2-B-1-B*5)F2-37//(CML395/CML444)	5.033478647	0.383964354	59.85755064	NA
8	CZL0723/CZL0719	CZL0723/CZL0719:@.38.	(ZEWAc1F2-219-4-3-B-1-B*5/ZEWAc1F2-300-2-2-B-1-B*5)F2-38//(CML395/CML444)	6.006751366	0.147733414	59.42913734	NA
8	CZL0723/CZL0719	CZL0723/CZL0719:@.39.	(ZEWAc1F2-219-4-3-B-1-B*5/ZEWAc1F2-300-2-2-B-1-B*5)F2-39//(CML395/CML444)	5.291364143	-0.053206377	60.76509454	NA
8	CZL0723/CZL0719	CZL0723/CZL0719:@.40.	(ZEWAc1F2-219-4-3-B-1-B*5/ZEWAc1F2-300-2-2-B-1-B*5)F2-40//(CML395/CML444)	6.121312575	0.700444118	61.24119298	NA
8	CZL0723/CZL0719	CZL0723/CZL0719:@.41.	(ZEWAc1F2-219-4-3-B-1-B*5/ZEWAc1F2-300-2-2-B-1-B*5)F2-41//(CML395/CML444)	4.76001735	1.034224223	60.58620366	NA
8	CZL0723/CZL0719	CZL0723/CZL0719:@.42.	(ZEWAc1F2-219-4-3-B-1-B*5/ZEWAc1F2-300-2-2-B-1-B*5)F2-42//(CML395/CML444)	5.915226463	1.331348942	60.54626768	NA
8	CZL0723/CZL0719	CZL0723/CZL0719:@.43.	(ZEWAc1F2-219-4-3-B-1-B*5/ZEWAc1F2-300-2-2-B-1-B*5)F2-43//(CML395/CML444)	5.309525636	-0.041641752	59.79489647	NA
8	CZL0723/CZL0719	CZL0723/CZL0719:@.44.	(ZEWAc1F2-219-4-3-B-1-B*5/ZEWAc1F2-300-2-2-B-1-B*5)F2-44//(CML395/CML444)	6.049337877	0.344501835	60.99024706	NA
8	CZL0723/CZL0719	CZL0723/CZL0719:@.45.	(ZEWAc1F2-219-4-3-B-1-B*5/ZEWAc1F2-300-2-2-B-1-B*5)F2-45//(CML395/CML444)	6.869460135	0.812351489	61.85465537	gd_3710_1722
8	CZL0723/CZL0719	CZL0723/CZL0719:@.46.	(ZEWAc1F2-219-4-3-B-1-B*5/ZEWAc1F2-300-2-2-B-1-B*5)F2-46//(CML395/CML444)	5.014930365	0.664356255	59.41112033	NA
8	CZL0723/CZL0719	CZL0723/CZL0719:@.47.	(ZEWAc1F2-219-4-3-B-1-B*5/ZEWAc1F2-300-2-2-B-1-B*5)F2-47//(CML395/CML444)	6.431968096	0.448949067	60.68660793	NA
8	CZL0723/CZL0719	CZL0723/CZL0719:@.48.	(ZEWAc1F2-219-4-3-B-1-B*5/ZEWAc1F2-300-2-2-B-1-B*5)F2-48//(CML395/CML444)	6.125977186	0.461921341	62.23836963	gd_3711_1821
8	CZL0723/CZL0719	CZL0723/CZL0719:@.49.	(ZEWAc1F2-219-4-3-B-1-B*5/ZEWAc1F2-300-2-2-B-1-B*5)F2-49//(CML395/CML444)	6.209798616	2.096820384	60.01636523	gd_3712_1734
8	CZL0723/CZL0719	CZL0723/CZL0719:@.5.	(ZEWAc1F2-219-4-3-B-1-B*5/ZEWAc1F2-300-2-2-B-1-B*5)F2-5//(CML395/CML444)	6.588942199	1.479131824	60.22785147	NA
8	CZL0723/CZL0719	CZL0723/CZL0719:@.50.	(ZEWAc1F2-219-4-3-B-1-B*5/ZEWAc1F2-300-2-2-B-1-B*5)F2-50//(CML395/CML444)	4.525215066	0.403516934	60.39435234	NA
8	CZL0723/CZL0719	CZL0723/CZL0719:@.51.	(ZEWAc1F2-219-4-3-B-1-B*5/ZEWAc1F2-300-2-2-B-1-B*5)F2-51//(CML395/CML444)	5.918130529	0.482688208	60.58945863	NA
8	CZL0723/CZL0719	CZL0723/CZL0719:@.52.	(ZEWAc1F2-219-4-3-B-1-B*5/ZEWAc1F2-300-2-2-B-1-B*5)F2-52//(CML395/CML444)	7.36765063	0.138134232	60.43945431	gd_3713_1724
8	CZL0723/CZL0719	CZL0723/CZL0719:@.53.	(ZEWAc1F2-219-4-3-B-1-B*5/ZEWAc1F2-300-2-2-B-1-B*5)F2-53//(CML395/CML444)	5.891103069	0.094284322	59.65326366	NA
8	CZL0723/CZL0719	CZL0723/CZL0719:@.54.	(ZEWAc1F2-219-4-3-B-1-B*5/ZEWAc1F2-300-2-2-B-1-B*5)F2-54//(CML395/CML444)	4.856804599	0.276886261	59.55422931	gd_3714_1743
8	CZL0723/CZL0719	CZL0723/CZL0719:@.55.	(ZEWAc1F2-219-4-3-B-1-B*5/ZEWAc1F2-300-2-2-B-1-B*5)F2-55//(CML395/CML444)	5.406601703	1.138294497	60.79568768	NA
8	CZL0723/CZL0719	CZL0723/CZL0719:@.56.	(ZEWAc1F2-219-4-3-B-1-B*5/ZEWAc1F2-300-2-2-B-1-B*5)F2-56//(CML395/CML444)	6.617629967	0.178543747	60.78077252	NA
8	CZL0723/CZL0719	CZL0723/CZL0719:@.57.	(ZEWAc1F2-219-4-3-B-1-B*5/ZEWAc1F2-300-2-2-B-1-B*5)F2-57//(CML395/CML444)	7.085274998	0.99897312	59.95133234	NA
8	CZL0723/CZL0719	CZL0723/CZL0719:@.58.	(ZEWAc1F2-219-4-3-B-1-B*5/ZEWAc1F2-300-2-2-B-1-B*5)F2-58//(CML395/CML444)	6.398610307	0.626628811	60.84549233	NA
8	CZL0723/CZL0719	CZL0723/CZL0719:@.59.	(ZEWAc1F2-219-4-3-B-1-B*5/ZEWAc1F2-300-2-2-B-1-B*5)F2-59//(CML395/CML444)	6.751611644	0.960103968	60.40331049	NA
8	CZL0723/CZL0719	CZL0723/CZL0719:@.60.	(ZEWAc1F2-219-4-3-B-1-B*5/ZEWAc1F2-300-2-2-B-1-B*5)F2-60//(CML395/CML444)	5.749599697	0.861231274	59.81030566	NA
8	CZL0723/CZL0719	CZL0723/CZL0719:@.61.	(ZEWAc1F2-219-4-3-B-1-B*5/ZEWAc1F2-300-2-2-B-1-B*5)F2-61//(CML395/CML444)	5.640837852	0.992085532	60.77914047	NA
8	CZL0723/CZL0719	CZL0723/CZL0719:@.62.	(ZEWAc1F2-219-4-3-B-1-B*5/ZEWAc1F2-300-2-2-B-1-B*5)F2-62//(CML395/CML444)	5.566241766	0.355133372	60.05522166	NA
8	CZL0723/CZL0719	CZL0723/CZL0719:@.63.	(ZEWAc1F2-219-4-3-B-1-B*5/ZEWAc1F2-300-2-2-B-1-B*5)F2-63//(CML395/CML444)	5.146329241	0.2017254	60.78186289	NA
8	CZL0723/CZL0719	CZL0723/CZL0719:@.64.	(ZEWAc1F2-219-4-3-B-1-B*5/ZEWAc1F2-300-2-2-B-1-B*5)F2-64//(CML395/CML444)	4.483730912	0.532829462	59.22245604	gd_3715_1744
8	CZL0723/CZL0719	CZL0723/CZL0719:@.65.	(ZEWAc1F2-219-4-3-B-1-B*5/ZEWAc1F2-300-2-2-B-1-B*5)F2-65//(CML395/CML444)	6.105402804	-0.275341647	59.44918912	NA
8	CZL0723/CZL0719	CZL0723/CZL0719:@.66.	(ZEWAc1F2-219-4-3-B-1-B*5/ZEWAc1F2-300-2-2-B-1-B*5)F2-66//(CML395/CML444)	5.599770826	0.487834526	57.88835163	NA
8	CZL0723/CZL0719	CZL0723/CZL0719:@.67.	(ZEWAc1F2-219-4-3-B-1-B*5/ZEWAc1F2-300-2-2-B-1-B*5)F2-67//(CML395/CML444)	6.21191766	1.633574354	60.75603463	NA
8	CZL0723/CZL0719	CZL0723/CZL0719:@.68.	(ZEWAc1F2-219-4-3-B-1-B*5/ZEWAc1F2-300-2-2-B-1-B*5)F2-68//(CML395/CML444)	6.246737534	0.647730694	59.85156929	NA
8	CZL0723/CZL0719	CZL0723/CZL0719:@.72.	(ZEWAc1F2-219-4-3-B-1-B*5/ZEWAc1F2-300-2-2-B-1-B*5)F2-72//(CML395/CML444)	5.474475423	0.255346353	59.69130539	NA
8	CZL0723/CZL0719	CZL0723/CZL0719:@.73.	(ZEWAc1F2-219-4-3-B-1-B*5/ZEWAc1F2-300-2-2-B-1-B*5)F2-73//(CML395/CML444)	7.761995662	1.000750541	60.87472592	gd_3716_1725
8	CZL0723/CZL0719	CZL0723/CZL0719:@.74.	(ZEWAc1F2-219-4-3-B-1-B*5/ZEWAc1F2-300-2-2-B-1-B*5)F2-74//(CML395/CML444)	5.934161361	-0.064634064	60.90866749	NA
8	CZL0723/CZL0719	CZL0723/CZL0719:@.75.	(ZEWAc1F2-219-4-3-B-1-B*5/ZEWAc1F2-300-2-2-B-1-B*5)F2-75//(CML395/CML444)	5.011373458	1.007012531	59.38965535	NA
8	CZL0723/CZL0719	CZL0723/CZL0719:@.77.	(ZEWAc1F2-219-4-3-B-1-B*5/ZEWAc1F2-300-2-2-B-1-B*5)F2-77//(CML395/CML444)	5.878854186	-0.037554205	60.50171398	NA
8	CZL0723/CZL0719	CZL0723/CZL0719:@.78.	(ZEWAc1F2-219-4-3-B-1-B*5/ZEWAc1F2-300-2-2-B-1-B*5)F2-78//(CML395/CML444)	6.121008316	0.473028494	60.3925389	NA
8	CZL0723/CZL0719	CZL0723/CZL0719:@.79.	(ZEWAc1F2-219-4-3-B-1-B*5/ZEWAc1F2-300-2-2-B-1-B*5)F2-79//(CML395/CML444)	5.940386618	0.967791407	60.56085206	NA
8	CZL0723/CZL0719	CZL0723/CZL0719:@.80.	(ZEWAc1F2-219-4-3-B-1-B*5/ZEWAc1F2-300-2-2-B-1-B*5)F2-80//(CML395/CML444)	6.373273178	0.313268742	61.45568296	NA
8	CZL0723/CZL0719	CZL0723/CZL0719:@.83.	(ZEWAc1F2-219-4-3-B-1-B*5/ZEWAc1F2-300-2-2-B-1-B*5)F2-83//(CML395/CML444)	5.711551187	0.521805503	60.29067019	NA
8	CZL0723/CZL0719	CZL0723/CZL0719:@.84.	(ZEWAc1F2-219-4-3-B-1-B*5/ZEWAc1F2-300-2-2-B-1-B*5)F2-84//(CML395/CML444)	5.222777596	0.159861315	60.80340362	NA
8	CZL0723/CZL0719	CZL0723/CZL0719:@.85.	(ZEWAc1F2-219-4-3-B-1-B*5/ZEWAc1F2-300-2-2-B-1-B*5)F2-85//(CML395/CML444)	6.21601865	0.261604177	59.26997563	NA
8	CZL0723/CZL0719	CZL0723/CZL0719:@.86.	(ZEWAc1F2-219-4-3-B-1-B*5/ZEWAc1F2-300-2-2-B-1-B*5)F2-86//(CML395/CML444)	6.807661351	-0.018746088	59.70004982	NA
8	CZL0723/CZL0719	CZL0723/CZL0719:@.87.	(ZEWAc1F2-219-4-3-B-1-B*5/ZEWAc1F2-300-2-2-B-1-B*5)F2-87//(CML395/CML444)	4.974742001	0.833655585	59.54594212	gd_3717_1745
8	CZL0723/CZL0719	CZL0723/CZL0719:@.88.	(ZEWAc1F2-219-4-3-B-1-B*5/ZEWAc1F2-300-2-2-B-1-B*5)F2-88//(CML395/CML444)	5.643168308	0.455252414	61.57234126	NA
8	CZL0723/CZL0719	CZL0723/CZL0719:@.89.	(ZEWAc1F2-219-4-3-B-1-B*5/ZEWAc1F2-300-2-2-B-1-B*5)F2-89//(CML395/CML444)	6.185969447	0.629003066	60.5209295	NA
8	CZL0723/CZL0719	CZL0723/CZL0719:@.9.	(ZEWAc1F2-219-4-3-B-1-B*5/ZEWAc1F2-300-2-2-B-1-B*5)F2-9//(CML395/CML444)	6.029321185	-0.159287985	61.66450728	NA
8	CZL0723/CZL0719	CZL0723/CZL0719:@.90.	(ZEWAc1F2-219-4-3-B-1-B*5/ZEWAc1F2-300-2-2-B-1-B*5)F2-90//(CML395/CML444)	6.136359077	0.62937896	61.3116709	NA
8	CZL0723/CZL0719	CZL0723/CZL0719:@.91.	(ZEWAc1F2-219-4-3-B-1-B*5/ZEWAc1F2-300-2-2-B-1-B*5)F2-91//(CML395/CML444)	6.370626673	0.65216326	62.40293908	gd_3718_1726
8	CZL0723/CZL0719	CZL0723/CZL0719:@.92.	(ZEWAc1F2-219-4-3-B-1-B*5/ZEWAc1F2-300-2-2-B-1-B*5)F2-92//(CML395/CML444)	5.503375463	0.656123771	59.1862435	NA
8	CZL0723/CZL0719	CZL0723/CZL0719:@.93.	(ZEWAc1F2-219-4-3-B-1-B*5/ZEWAc1F2-300-2-2-B-1-B*5)F2-93//(CML395/CML444)	5.747100232	0.495941474	58.90982233	NA
8	CZL0723/CZL0719	CZL0723/CZL0719:@.94.	(ZEWAc1F2-219-4-3-B-1-B*5/ZEWAc1F2-300-2-2-B-1-B*5)F2-94//(CML395/CML444)	5.805196273	-0.012985982	59.63556046	NA
8	CZL0723/CZL0719	CZL0723/CZL0719:@.95.	(ZEWAc1F2-219-4-3-B-1-B*5/ZEWAc1F2-300-2-2-B-1-B*5)F2-95//(CML395/CML444)	5.838139457	1.131551398	60.63167253	NA
8	CZL0723/CZL0719	CZL0723/CZL0719:@.97.	(ZEWAc1F2-219-4-3-B-1-B*5/ZEWAc1F2-300-2-2-B-1-B*5)F2-97//(CML395/CML444)	5.079910013	0.309397833	60.10347884	gd_3719_1746
8	CZL0723/CZL0719	CZL0723/CZL0719:@.98.	(ZEWAc1F2-219-4-3-B-1-B*5/ZEWAc1F2-300-2-2-B-1-B*5)F2-98//(CML395/CML444)	5.63384592	0.605614774	60.4001122	NA
8	CZL0723/CZL0719	CZL0723/CZL0719:@.99.	(ZEWAc1F2-219-4-3-B-1-B*5/ZEWAc1F2-300-2-2-B-1-B*5)F2-99//(CML395/CML444)	6.049495554	0.779627211	61.27175566	gd_3720_1735
7	CZL0723/CZL0724	CZL0723/CZL0724:@.100.	(ZEWAc1F2-219-4-3-B-1-B*4-3-B/ZEWAc1F2-80-1-1-B-1-B*4-1-B)F2-100//(CML395/CML444)	6.821218876	0.638046558	61.76923816	NA
7	CZL0723/CZL0724	CZL0723/CZL0724:@.102.	(ZEWAc1F2-219-4-3-B-1-B*4-3-B/ZEWAc1F2-80-1-1-B-1-B*4-1-B)F2-102//(CML395/CML444)	6.690008976	1.222227376	60.20703823	gd_3721_1711
7	CZL0723/CZL0724	CZL0723/CZL0724:@.103.	(ZEWAc1F2-219-4-3-B-1-B*4-3-B/ZEWAc1F2-80-1-1-B-1-B*4-1-B)F2-103//(CML395/CML444)	5.458320992	0.646653549	60.8092978	gd_3722_1716
7	CZL0723/CZL0724	CZL0723/CZL0724:@.104.	(ZEWAc1F2-219-4-3-B-1-B*4-3-B/ZEWAc1F2-80-1-1-B-1-B*4-1-B)F2-104//(CML395/CML444)	7.288800349	0.69824287	61.20955463	gd_3723_1754
7	CZL0723/CZL0724	CZL0723/CZL0724:@.106.	(ZEWAc1F2-219-4-3-B-1-B*4-3-B/ZEWAc1F2-80-1-1-B-1-B*4-1-B)F2-106//(CML395/CML444)	6.462403763	0.666406163	61.28633895	NA
7	CZL0723/CZL0724	CZL0723/CZL0724:@.107.	(ZEWAc1F2-219-4-3-B-1-B*4-3-B/ZEWAc1F2-80-1-1-B-1-B*4-1-B)F2-107//(CML395/CML444)	6.810110547	0.8324671	60.50636561	NA
7	CZL0723/CZL0724	CZL0723/CZL0724:@.108.	(ZEWAc1F2-219-4-3-B-1-B*4-3-B/ZEWAc1F2-80-1-1-B-1-B*4-1-B)F2-108//(CML395/CML444)	5.658169572	1.516315184	61.94425205	NA
7	CZL0723/CZL0724	CZL0723/CZL0724:@.109.	(ZEWAc1F2-219-4-3-B-1-B*4-3-B/ZEWAc1F2-80-1-1-B-1-B*4-1-B)F2-109//(CML395/CML444)	6.110604476	1.452470578	61.10298125	NA
7	CZL0723/CZL0724	CZL0723/CZL0724:@.110.	(ZEWAc1F2-219-4-3-B-1-B*4-3-B/ZEWAc1F2-80-1-1-B-1-B*4-1-B)F2-110//(CML395/CML444)	6.978606224	1.062277263	61.9265284	NA
7	CZL0723/CZL0724	CZL0723/CZL0724:@.111.	(ZEWAc1F2-219-4-3-B-1-B*4-3-B/ZEWAc1F2-80-1-1-B-1-B*4-1-B)F2-111//(CML395/CML444)	7.434157079	0.687736362	61.42979826	gd_3724_1755
7	CZL0723/CZL0724	CZL0723/CZL0724:@.112.	(ZEWAc1F2-219-4-3-B-1-B*4-3-B/ZEWAc1F2-80-1-1-B-1-B*4-1-B)F2-112//(CML395/CML444)	6.62866965	-0.242880251	61.07877682	NA
7	CZL0723/CZL0724	CZL0723/CZL0724:@.113.	(ZEWAc1F2-219-4-3-B-1-B*4-3-B/ZEWAc1F2-80-1-1-B-1-B*4-1-B)F2-113//(CML395/CML444)	6.49610348	0.569324574	59.87157359	NA
7	CZL0723/CZL0724	CZL0723/CZL0724:@.114.	(ZEWAc1F2-219-4-3-B-1-B*4-3-B/ZEWAc1F2-80-1-1-B-1-B*4-1-B)F2-114//(CML395/CML444)	6.514232306	0.652385441	60.7478976	NA
7	CZL0723/CZL0724	CZL0723/CZL0724:@.115.	(ZEWAc1F2-219-4-3-B-1-B*4-3-B/ZEWAc1F2-80-1-1-B-1-B*4-1-B)F2-115//(CML395/CML444)	6.729097867	1.351356322	60.38680258	NA
7	CZL0723/CZL0724	CZL0723/CZL0724:@.116.	(ZEWAc1F2-219-4-3-B-1-B*4-3-B/ZEWAc1F2-80-1-1-B-1-B*4-1-B)F2-116//(CML395/CML444)	6.061543013	0.85414401	60.17673646	NA
7	CZL0723/CZL0724	CZL0723/CZL0724:@.117.	(ZEWAc1F2-219-4-3-B-1-B*4-3-B/ZEWAc1F2-80-1-1-B-1-B*4-1-B)F2-117//(CML395/CML444)	6.232077303	0.41827377	61.35709437	gd_3725_1707
7	CZL0723/CZL0724	CZL0723/CZL0724:@.118.	(ZEWAc1F2-219-4-3-B-1-B*4-3-B/ZEWAc1F2-80-1-1-B-1-B*4-1-B)F2-118//(CML395/CML444)	6.813007842	0.643866342	61.06770472	NA
7	CZL0723/CZL0724	CZL0723/CZL0724:@.119.	(ZEWAc1F2-219-4-3-B-1-B*4-3-B/ZEWAc1F2-80-1-1-B-1-B*4-1-B)F2-119//(CML395/CML444)	5.831107097	1.07229687	60.50429377	gd_3726_1820
7	CZL0723/CZL0724	CZL0723/CZL0724:@.12.	(ZEWAc1F2-219-4-3-B-1-B*4-3-B/ZEWAc1F2-80-1-1-B-1-B*4-1-B)F2-12//(CML395/CML444)	6.342906794	0.544805456	60.14191096	NA
7	CZL0723/CZL0724	CZL0723/CZL0724:@.120.	(ZEWAc1F2-219-4-3-B-1-B*4-3-B/ZEWAc1F2-80-1-1-B-1-B*4-1-B)F2-120//(CML395/CML444)	6.022110403	0.482415739	59.4081014	NA
7	CZL0723/CZL0724	CZL0723/CZL0724:@.121.	(ZEWAc1F2-219-4-3-B-1-B*4-3-B/ZEWAc1F2-80-1-1-B-1-B*4-1-B)F2-121//(CML395/CML444)	5.809032239	0.972104317	61.13856443	NA
7	CZL0723/CZL0724	CZL0723/CZL0724:@.123.	(ZEWAc1F2-219-4-3-B-1-B*4-3-B/ZEWAc1F2-80-1-1-B-1-B*4-1-B)F2-123//(CML395/CML444)	5.561852391	0.725314083	60.77733612	gd_3727_1718
7	CZL0723/CZL0724	CZL0723/CZL0724:@.124.	(ZEWAc1F2-219-4-3-B-1-B*4-3-B/ZEWAc1F2-80-1-1-B-1-B*4-1-B)F2-124//(CML395/CML444)	6.961132174	0.737378554	61.92371239	NA
7	CZL0723/CZL0724	CZL0723/CZL0724:@.125.	(ZEWAc1F2-219-4-3-B-1-B*4-3-B/ZEWAc1F2-80-1-1-B-1-B*4-1-B)F2-125//(CML395/CML444)	7.50901634	1.041219272	60.89362255	gd_3728_1756
7	CZL0723/CZL0724	CZL0723/CZL0724:@.126.	(ZEWAc1F2-219-4-3-B-1-B*4-3-B/ZEWAc1F2-80-1-1-B-1-B*4-1-B)F2-126//(CML395/CML444)	5.796844398	0.337955088	60.35166695	NA
7	CZL0723/CZL0724	CZL0723/CZL0724:@.127.	(ZEWAc1F2-219-4-3-B-1-B*4-3-B/ZEWAc1F2-80-1-1-B-1-B*4-1-B)F2-127//(CML395/CML444)	6.931074834	1.436117907	60.75643648	NA
7	CZL0723/CZL0724	CZL0723/CZL0724:@.128.	(ZEWAc1F2-219-4-3-B-1-B*4-3-B/ZEWAc1F2-80-1-1-B-1-B*4-1-B)F2-128//(CML395/CML444)	6.527552663	0.753308583	61.147754	NA
7	CZL0723/CZL0724	CZL0723/CZL0724:@.129.	(ZEWAc1F2-219-4-3-B-1-B*4-3-B/ZEWAc1F2-80-1-1-B-1-B*4-1-B)F2-129//(CML395/CML444)	6.845072912	1.170064473	61.61312818	NA
7	CZL0723/CZL0724	CZL0723/CZL0724:@.13.	(ZEWAc1F2-219-4-3-B-1-B*4-3-B/ZEWAc1F2-80-1-1-B-1-B*4-1-B)F2-13//(CML395/CML444)	6.275183156	0.90807944	59.50736001	NA
7	CZL0723/CZL0724	CZL0723/CZL0724:@.130.	(ZEWAc1F2-219-4-3-B-1-B*4-3-B/ZEWAc1F2-80-1-1-B-1-B*4-1-B)F2-130//(CML395/CML444)	7.216231212	0.372309251	60.57185358	NA
7	CZL0723/CZL0724	CZL0723/CZL0724:@.131.	(ZEWAc1F2-219-4-3-B-1-B*4-3-B/ZEWAc1F2-80-1-1-B-1-B*4-1-B)F2-131//(CML395/CML444)	6.848744987	0.197041359	60.02823637	NA
7	CZL0723/CZL0724	CZL0723/CZL0724:@.132.	(ZEWAc1F2-219-4-3-B-1-B*4-3-B/ZEWAc1F2-80-1-1-B-1-B*4-1-B)F2-132//(CML395/CML444)	6.4060636	-0.126198415	61.66872163	NA
7	CZL0723/CZL0724	CZL0723/CZL0724:@.133.	(ZEWAc1F2-219-4-3-B-1-B*4-3-B/ZEWAc1F2-80-1-1-B-1-B*4-1-B)F2-133//(CML395/CML444)	7.058389244	0.03615921	61.54985785	NA
7	CZL0723/CZL0724	CZL0723/CZL0724:@.134.	(ZEWAc1F2-219-4-3-B-1-B*4-3-B/ZEWAc1F2-80-1-1-B-1-B*4-1-B)F2-134//(CML395/CML444)	7.132781305	0.434004655	60.95647263	NA
7	CZL0723/CZL0724	CZL0723/CZL0724:@.135.	(ZEWAc1F2-219-4-3-B-1-B*4-3-B/ZEWAc1F2-80-1-1-B-1-B*4-1-B)F2-135//(CML395/CML444)	6.433734756	1.110759863	61.71834239	NA
7	CZL0723/CZL0724	CZL0723/CZL0724:@.136.	(ZEWAc1F2-219-4-3-B-1-B*4-3-B/ZEWAc1F2-80-1-1-B-1-B*4-1-B)F2-136//(CML395/CML444)	7.020457731	0.523893903	60.00240107	NA
7	CZL0723/CZL0724	CZL0723/CZL0724:@.137.	(ZEWAc1F2-219-4-3-B-1-B*4-3-B/ZEWAc1F2-80-1-1-B-1-B*4-1-B)F2-137//(CML395/CML444)	6.163224912	0.214004954	59.59988143	NA
7	CZL0723/CZL0724	CZL0723/CZL0724:@.138.	(ZEWAc1F2-219-4-3-B-1-B*4-3-B/ZEWAc1F2-80-1-1-B-1-B*4-1-B)F2-138//(CML395/CML444)	6.414976578	-0.147195691	61.10061642	NA
7	CZL0723/CZL0724	CZL0723/CZL0724:@.139.	(ZEWAc1F2-219-4-3-B-1-B*4-3-B/ZEWAc1F2-80-1-1-B-1-B*4-1-B)F2-139//(CML395/CML444)	5.926624851	0.268864915	62.14893548	NA
7	CZL0723/CZL0724	CZL0723/CZL0724:@.14.	(ZEWAc1F2-219-4-3-B-1-B*4-3-B/ZEWAc1F2-80-1-1-B-1-B*4-1-B)F2-14//(CML395/CML444)	6.93942333	1.374495238	60.15799837	NA
7	CZL0723/CZL0724	CZL0723/CZL0724:@.140.	(ZEWAc1F2-219-4-3-B-1-B*4-3-B/ZEWAc1F2-80-1-1-B-1-B*4-1-B)F2-140//(CML395/CML444)	5.975008762	1.40634336	61.21660216	NA
7	CZL0723/CZL0724	CZL0723/CZL0724:@.141.	(ZEWAc1F2-219-4-3-B-1-B*4-3-B/ZEWAc1F2-80-1-1-B-1-B*4-1-B)F2-141//(CML395/CML444)	6.472304583	1.185982103	61.42051789	NA
7	CZL0723/CZL0724	CZL0723/CZL0724:@.142.	(ZEWAc1F2-219-4-3-B-1-B*4-3-B/ZEWAc1F2-80-1-1-B-1-B*4-1-B)F2-142//(CML395/CML444)	6.427171851	0.703163522	59.85423164	NA
7	CZL0723/CZL0724	CZL0723/CZL0724:@.143.	(ZEWAc1F2-219-4-3-B-1-B*4-3-B/ZEWAc1F2-80-1-1-B-1-B*4-1-B)F2-143//(CML395/CML444)	7.321146894	0.711632714	60.51738091	NA
7	CZL0723/CZL0724	CZL0723/CZL0724:@.144.	(ZEWAc1F2-219-4-3-B-1-B*4-3-B/ZEWAc1F2-80-1-1-B-1-B*4-1-B)F2-144//(CML395/CML444)	6.380769622	1.051955608	60.92040323	NA
7	CZL0723/CZL0724	CZL0723/CZL0724:@.145.	(ZEWAc1F2-219-4-3-B-1-B*4-3-B/ZEWAc1F2-80-1-1-B-1-B*4-1-B)F2-145//(CML395/CML444)	7.217975432	-0.010469305	60.08713897	NA
7	CZL0723/CZL0724	CZL0723/CZL0724:@.146.	(ZEWAc1F2-219-4-3-B-1-B*4-3-B/ZEWAc1F2-80-1-1-B-1-B*4-1-B)F2-146//(CML395/CML444)	6.440153223	0.069796729	60.1653389	NA
7	CZL0723/CZL0724	CZL0723/CZL0724:@.147.	(ZEWAc1F2-219-4-3-B-1-B*4-3-B/ZEWAc1F2-80-1-1-B-1-B*4-1-B)F2-147//(CML395/CML444)	6.197461111	1.615226954	60.18189248	NA
7	CZL0723/CZL0724	CZL0723/CZL0724:@.149.	(ZEWAc1F2-219-4-3-B-1-B*4-3-B/ZEWAc1F2-80-1-1-B-1-B*4-1-B)F2-149//(CML395/CML444)	6.488087919	1.018106752	60.87831708	NA
7	CZL0723/CZL0724	CZL0723/CZL0724:@.15.	(ZEWAc1F2-219-4-3-B-1-B*4-3-B/ZEWAc1F2-80-1-1-B-1-B*4-1-B)F2-15//(CML395/CML444)	5.975001424	0.751430081	59.92714122	NA
7	CZL0723/CZL0724	CZL0723/CZL0724:@.150.	(ZEWAc1F2-219-4-3-B-1-B*4-3-B/ZEWAc1F2-80-1-1-B-1-B*4-1-B)F2-150//(CML395/CML444)	6.162770835	0.457799625	60.48207222	NA
7	CZL0723/CZL0724	CZL0723/CZL0724:@.151.	(ZEWAc1F2-219-4-3-B-1-B*4-3-B/ZEWAc1F2-80-1-1-B-1-B*4-1-B)F2-151//(CML395/CML444)	6.563899888	-0.261231668	61.14193511	NA
7	CZL0723/CZL0724	CZL0723/CZL0724:@.152.	(ZEWAc1F2-219-4-3-B-1-B*4-3-B/ZEWAc1F2-80-1-1-B-1-B*4-1-B)F2-152//(CML395/CML444)	6.837006147	0.328201228	61.62084968	NA
7	CZL0723/CZL0724	CZL0723/CZL0724:@.154.	(ZEWAc1F2-219-4-3-B-1-B*4-3-B/ZEWAc1F2-80-1-1-B-1-B*4-1-B)F2-154//(CML395/CML444)	6.463091059	0.112690373	60.5498752	NA
7	CZL0723/CZL0724	CZL0723/CZL0724:@.155.	(ZEWAc1F2-219-4-3-B-1-B*4-3-B/ZEWAc1F2-80-1-1-B-1-B*4-1-B)F2-155//(CML395/CML444)	6.235199579	1.473359755	60.1962366	NA
7	CZL0723/CZL0724	CZL0723/CZL0724:@.156.	(ZEWAc1F2-219-4-3-B-1-B*4-3-B/ZEWAc1F2-80-1-1-B-1-B*4-1-B)F2-156//(CML395/CML444)	7.394762657	0.870528671	60.3806542	gd_3729_1757
7	CZL0723/CZL0724	CZL0723/CZL0724:@.157.	(ZEWAc1F2-219-4-3-B-1-B*4-3-B/ZEWAc1F2-80-1-1-B-1-B*4-1-B)F2-157//(CML395/CML444)	6.852122434	0.937794418	61.3272385	NA
7	CZL0723/CZL0724	CZL0723/CZL0724:@.159.	(ZEWAc1F2-219-4-3-B-1-B*4-3-B/ZEWAc1F2-80-1-1-B-1-B*4-1-B)F2-159//(CML395/CML444)	6.10737723	0.930225167	60.60984301	NA
7	CZL0723/CZL0724	CZL0723/CZL0724:@.16.	(ZEWAc1F2-219-4-3-B-1-B*4-3-B/ZEWAc1F2-80-1-1-B-1-B*4-1-B)F2-16//(CML395/CML444)	6.76377853	0.254835063	60.41465702	gd_3730_1702
7	CZL0723/CZL0724	CZL0723/CZL0724:@.160.	(ZEWAc1F2-219-4-3-B-1-B*4-3-B/ZEWAc1F2-80-1-1-B-1-B*4-1-B)F2-160//(CML395/CML444)	5.74252077	0.595238318	60.28128546	gd_3731_1719
7	CZL0723/CZL0724	CZL0723/CZL0724:@.161.	(ZEWAc1F2-219-4-3-B-1-B*4-3-B/ZEWAc1F2-80-1-1-B-1-B*4-1-B)F2-161//(CML395/CML444)	7.32033544	0.157118404	59.96273303	NA
7	CZL0723/CZL0724	CZL0723/CZL0724:@.162.	(ZEWAc1F2-219-4-3-B-1-B*4-3-B/ZEWAc1F2-80-1-1-B-1-B*4-1-B)F2-162//(CML395/CML444)	7.384469486	-1.018809643	61.37339383	gd_3732_1814
7	CZL0723/CZL0724	CZL0723/CZL0724:@.163.	(ZEWAc1F2-219-4-3-B-1-B*4-3-B/ZEWAc1F2-80-1-1-B-1-B*4-1-B)F2-163//(CML395/CML444)	6.319868691	0.343335937	59.29626101	NA
7	CZL0723/CZL0724	CZL0723/CZL0724:@.164.	(ZEWAc1F2-219-4-3-B-1-B*4-3-B/ZEWAc1F2-80-1-1-B-1-B*4-1-B)F2-164//(CML395/CML444)	7.136528242	1.28867203	61.14076421	NA
7	CZL0723/CZL0724	CZL0723/CZL0724:@.165.	(ZEWAc1F2-219-4-3-B-1-B*4-3-B/ZEWAc1F2-80-1-1-B-1-B*4-1-B)F2-165//(CML395/CML444)	6.116156621	0.139925211	60.55276501	NA
7	CZL0723/CZL0724	CZL0723/CZL0724:@.167.	(ZEWAc1F2-219-4-3-B-1-B*4-3-B/ZEWAc1F2-80-1-1-B-1-B*4-1-B)F2-167//(CML395/CML444)	6.634420584	-0.260464193	60.57550423	NA
7	CZL0723/CZL0724	CZL0723/CZL0724:@.168.	(ZEWAc1F2-219-4-3-B-1-B*4-3-B/ZEWAc1F2-80-1-1-B-1-B*4-1-B)F2-168//(CML395/CML444)	6.440424236	0.515634242	59.7559492	NA
7	CZL0723/CZL0724	CZL0723/CZL0724:@.169.	(ZEWAc1F2-219-4-3-B-1-B*4-3-B/ZEWAc1F2-80-1-1-B-1-B*4-1-B)F2-169//(CML395/CML444)	6.862515817	0.307077577	61.70156568	NA
7	CZL0723/CZL0724	CZL0723/CZL0724:@.170.	(ZEWAc1F2-219-4-3-B-1-B*4-3-B/ZEWAc1F2-80-1-1-B-1-B*4-1-B)F2-170//(CML395/CML444)	7.488237327	0.573477043	59.76946259	NA
7	CZL0723/CZL0724	CZL0723/CZL0724:@.171.	(ZEWAc1F2-219-4-3-B-1-B*4-3-B/ZEWAc1F2-80-1-1-B-1-B*4-1-B)F2-171//(CML395/CML444)	6.247807743	0.565678848	60.68384578	NA
7	CZL0723/CZL0724	CZL0723/CZL0724:@.173.	(ZEWAc1F2-219-4-3-B-1-B*4-3-B/ZEWAc1F2-80-1-1-B-1-B*4-1-B)F2-173//(CML395/CML444)	6.586611364	0.8323827	62.61172337	NA
7	CZL0723/CZL0724	CZL0723/CZL0724:@.174.	(ZEWAc1F2-219-4-3-B-1-B*4-3-B/ZEWAc1F2-80-1-1-B-1-B*4-1-B)F2-174//(CML395/CML444)	6.081593399	0.520318717	60.67452509	NA
7	CZL0723/CZL0724	CZL0723/CZL0724:@.175.	(ZEWAc1F2-219-4-3-B-1-B*4-3-B/ZEWAc1F2-80-1-1-B-1-B*4-1-B)F2-175//(CML395/CML444)	7.012587902	0.944723821	61.41037925	NA
7	CZL0723/CZL0724	CZL0723/CZL0724:@.176.	(ZEWAc1F2-219-4-3-B-1-B*4-3-B/ZEWAc1F2-80-1-1-B-1-B*4-1-B)F2-176//(CML395/CML444)	7.234425904	0.543204794	59.91356244	NA
7	CZL0723/CZL0724	CZL0723/CZL0724:@.178.	(ZEWAc1F2-219-4-3-B-1-B*4-3-B/ZEWAc1F2-80-1-1-B-1-B*4-1-B)F2-178//(CML395/CML444)	6.600296976	0.395403061	61.87872968	NA
7	CZL0723/CZL0724	CZL0723/CZL0724:@.179.	(ZEWAc1F2-219-4-3-B-1-B*4-3-B/ZEWAc1F2-80-1-1-B-1-B*4-1-B)F2-179//(CML395/CML444)	7.241591115	0.709883358	61.49460853	NA
7	CZL0723/CZL0724	CZL0723/CZL0724:@.180.	(ZEWAc1F2-219-4-3-B-1-B*4-3-B/ZEWAc1F2-80-1-1-B-1-B*4-1-B)F2-180//(CML395/CML444)	7.264712905	0.3469982	60.04237385	NA
7	CZL0723/CZL0724	CZL0723/CZL0724:@.181.	(ZEWAc1F2-219-4-3-B-1-B*4-3-B/ZEWAc1F2-80-1-1-B-1-B*4-1-B)F2-181//(CML395/CML444)	7.102121613	-0.081125364	60.53453427	NA
7	CZL0723/CZL0724	CZL0723/CZL0724:@.183.	(ZEWAc1F2-219-4-3-B-1-B*4-3-B/ZEWAc1F2-80-1-1-B-1-B*4-1-B)F2-183//(CML395/CML444)	6.30560862	0.310648927	61.67635005	NA
7	CZL0723/CZL0724	CZL0723/CZL0724:@.184.	(ZEWAc1F2-219-4-3-B-1-B*4-3-B/ZEWAc1F2-80-1-1-B-1-B*4-1-B)F2-184//(CML395/CML444)	6.514948605	0.371845903	61.72563742	gd_3733_1708
7	CZL0723/CZL0724	CZL0723/CZL0724:@.186.	(ZEWAc1F2-219-4-3-B-1-B*4-3-B/ZEWAc1F2-80-1-1-B-1-B*4-1-B)F2-186//(CML395/CML444)	7.262222976	0.689547259	60.37818103	NA
7	CZL0723/CZL0724	CZL0723/CZL0724:@.187.	(ZEWAc1F2-219-4-3-B-1-B*4-3-B/ZEWAc1F2-80-1-1-B-1-B*4-1-B)F2-187//(CML395/CML444)	6.356401921	0.941156127	59.96805988	NA
7	CZL0723/CZL0724	CZL0723/CZL0724:@.189.	(ZEWAc1F2-219-4-3-B-1-B*4-3-B/ZEWAc1F2-80-1-1-B-1-B*4-1-B)F2-189//(CML395/CML444)	6.198972884	-0.480564934	60.36214493	NA
7	CZL0723/CZL0724	CZL0723/CZL0724:@.190.	(ZEWAc1F2-219-4-3-B-1-B*4-3-B/ZEWAc1F2-80-1-1-B-1-B*4-1-B)F2-190//(CML395/CML444)	7.195936463	0.287275579	60.26743016	NA
7	CZL0723/CZL0724	CZL0723/CZL0724:@.191.	(ZEWAc1F2-219-4-3-B-1-B*4-3-B/ZEWAc1F2-80-1-1-B-1-B*4-1-B)F2-191//(CML395/CML444)	6.711916256	0.333308841	60.6339584	NA
7	CZL0723/CZL0724	CZL0723/CZL0724:@.192.	(ZEWAc1F2-219-4-3-B-1-B*4-3-B/ZEWAc1F2-80-1-1-B-1-B*4-1-B)F2-192//(CML395/CML444)	6.956781375	-0.128052073	61.47548422	NA
7	CZL0723/CZL0724	CZL0723/CZL0724:@.193.	(ZEWAc1F2-219-4-3-B-1-B*4-3-B/ZEWAc1F2-80-1-1-B-1-B*4-1-B)F2-193//(CML395/CML444)	7.200988885	0.522730105	59.66867673	NA
7	CZL0723/CZL0724	CZL0723/CZL0724:@.194.	(ZEWAc1F2-219-4-3-B-1-B*4-3-B/ZEWAc1F2-80-1-1-B-1-B*4-1-B)F2-194//(CML395/CML444)	7.001270084	0.03234643	59.44360868	NA
7	CZL0723/CZL0724	CZL0723/CZL0724:@.196.	(ZEWAc1F2-219-4-3-B-1-B*4-3-B/ZEWAc1F2-80-1-1-B-1-B*4-1-B)F2-196//(CML395/CML444)	5.985745779	-0.061918882	61.39697923	NA
7	CZL0723/CZL0724	CZL0723/CZL0724:@.197.	(ZEWAc1F2-219-4-3-B-1-B*4-3-B/ZEWAc1F2-80-1-1-B-1-B*4-1-B)F2-197//(CML395/CML444)	6.371556336	0.509513452	61.89952879	NA
7	CZL0723/CZL0724	CZL0723/CZL0724:@.198.	(ZEWAc1F2-219-4-3-B-1-B*4-3-B/ZEWAc1F2-80-1-1-B-1-B*4-1-B)F2-198//(CML395/CML444)	6.415737144	0.079984518	60.57575761	gd_3734_1709
7	CZL0723/CZL0724	CZL0723/CZL0724:@.2.	(ZEWAc1F2-219-4-3-B-1-B*4-3-B/ZEWAc1F2-80-1-1-B-1-B*4-1-B)F2-2//(CML395/CML444)	6.969883848	1.530710606	60.70278663	NA
7	CZL0723/CZL0724	CZL0723/CZL0724:@.20.	(ZEWAc1F2-219-4-3-B-1-B*4-3-B/ZEWAc1F2-80-1-1-B-1-B*4-1-B)F2-20//(CML395/CML444)	6.541922357	0.431794718	61.02716297	gd_3735_1703
7	CZL0723/CZL0724	CZL0723/CZL0724:@.200.	(ZEWAc1F2-219-4-3-B-1-B*4-3-B/ZEWAc1F2-80-1-1-B-1-B*4-1-B)F2-200//(CML395/CML444)	6.56851688	0.418526694	59.23469233	NA
7	CZL0723/CZL0724	CZL0723/CZL0724:@.201.	(ZEWAc1F2-219-4-3-B-1-B*4-3-B/ZEWAc1F2-80-1-1-B-1-B*4-1-B)F2-201//(CML395/CML444)	7.12715078	0.158203248	60.61958716	NA
7	CZL0723/CZL0724	CZL0723/CZL0724:@.202.	(ZEWAc1F2-219-4-3-B-1-B*4-3-B/ZEWAc1F2-80-1-1-B-1-B*4-1-B)F2-202//(CML395/CML444)	7.080712274	0.701151106	61.20171171	NA
7	CZL0723/CZL0724	CZL0723/CZL0724:@.204.	(ZEWAc1F2-219-4-3-B-1-B*4-3-B/ZEWAc1F2-80-1-1-B-1-B*4-1-B)F2-204//(CML395/CML444)	6.085807953	0.958673173	60.07370747	NA
7	CZL0723/CZL0724	CZL0723/CZL0724:@.205.	(ZEWAc1F2-219-4-3-B-1-B*4-3-B/ZEWAc1F2-80-1-1-B-1-B*4-1-B)F2-205//(CML395/CML444)	6.99537664	0.533764124	59.55943743	gd_3736_1710
7	CZL0723/CZL0724	CZL0723/CZL0724:@.206.	(ZEWAc1F2-219-4-3-B-1-B*4-3-B/ZEWAc1F2-80-1-1-B-1-B*4-1-B)F2-206//(CML395/CML444)	5.824229249	0.967446235	60.34636934	gd_3737_1720
7	CZL0723/CZL0724	CZL0723/CZL0724:@.207.	(ZEWAc1F2-219-4-3-B-1-B*4-3-B/ZEWAc1F2-80-1-1-B-1-B*4-1-B)F2-207//(CML395/CML444)	6.632936921	0.429721759	61.37814664	NA
7	CZL0723/CZL0724	CZL0723/CZL0724:@.208.	(ZEWAc1F2-219-4-3-B-1-B*4-3-B/ZEWAc1F2-80-1-1-B-1-B*4-1-B)F2-208//(CML395/CML444)	7.077963325	1.716428811	60.34160992	NA
7	CZL0723/CZL0724	CZL0723/CZL0724:@.211.	(ZEWAc1F2-219-4-3-B-1-B*4-3-B/ZEWAc1F2-80-1-1-B-1-B*4-1-B)F2-211//(CML395/CML444)	6.242685749	1.162001869	60.64541352	NA
7	CZL0723/CZL0724	CZL0723/CZL0724:@.212.	(ZEWAc1F2-219-4-3-B-1-B*4-3-B/ZEWAc1F2-80-1-1-B-1-B*4-1-B)F2-212//(CML395/CML444)	6.789027336	0.298702265	60.54439262	NA
7	CZL0723/CZL0724	CZL0723/CZL0724:@.213.	(ZEWAc1F2-219-4-3-B-1-B*4-3-B/ZEWAc1F2-80-1-1-B-1-B*4-1-B)F2-213//(CML395/CML444)	6.843077868	0.130753561	60.12343443	NA
7	CZL0723/CZL0724	CZL0723/CZL0724:@.215.	(ZEWAc1F2-219-4-3-B-1-B*4-3-B/ZEWAc1F2-80-1-1-B-1-B*4-1-B)F2-215//(CML395/CML444)	6.609479225	0.034130003	60.00367839	NA
7	CZL0723/CZL0724	CZL0723/CZL0724:@.216.	(ZEWAc1F2-219-4-3-B-1-B*4-3-B/ZEWAc1F2-80-1-1-B-1-B*4-1-B)F2-216//(CML395/CML444)	7.213017632	0.295823106	61.38375564	NA
7	CZL0723/CZL0724	CZL0723/CZL0724:@.217.	(ZEWAc1F2-219-4-3-B-1-B*4-3-B/ZEWAc1F2-80-1-1-B-1-B*4-1-B)F2-217//(CML395/CML444)	6.297934999	1.009327538	60.04889981	NA
7	CZL0723/CZL0724	CZL0723/CZL0724:@.218.	(ZEWAc1F2-219-4-3-B-1-B*4-3-B/ZEWAc1F2-80-1-1-B-1-B*4-1-B)F2-218//(CML395/CML444)	5.681011172	1.411569743	60.82221475	NA
7	CZL0723/CZL0724	CZL0723/CZL0724:@.219.	(ZEWAc1F2-219-4-3-B-1-B*4-3-B/ZEWAc1F2-80-1-1-B-1-B*4-1-B)F2-219//(CML395/CML444)	6.783569344	0.775552476	61.49859529	NA
7	CZL0723/CZL0724	CZL0723/CZL0724:@.22.	(ZEWAc1F2-219-4-3-B-1-B*4-3-B/ZEWAc1F2-80-1-1-B-1-B*4-1-B)F2-22//(CML395/CML444)	5.995863008	-0.269946117	59.56070354	NA
7	CZL0723/CZL0724	CZL0723/CZL0724:@.220.	(ZEWAc1F2-219-4-3-B-1-B*4-3-B/ZEWAc1F2-80-1-1-B-1-B*4-1-B)F2-220//(CML395/CML444)	7.071097796	0.295915211	59.82925428	NA
7	CZL0723/CZL0724	CZL0723/CZL0724:@.221.	(ZEWAc1F2-219-4-3-B-1-B*4-3-B/ZEWAc1F2-80-1-1-B-1-B*4-1-B)F2-221//(CML395/CML444)	6.354543566	0.514416854	59.32298387	NA
7	CZL0723/CZL0724	CZL0723/CZL0724:@.222.	(ZEWAc1F2-219-4-3-B-1-B*4-3-B/ZEWAc1F2-80-1-1-B-1-B*4-1-B)F2-222//(CML395/CML444)	6.420738135	0.618046741	60.7760031	NA
7	CZL0723/CZL0724	CZL0723/CZL0724:@.223.	(ZEWAc1F2-219-4-3-B-1-B*4-3-B/ZEWAc1F2-80-1-1-B-1-B*4-1-B)F2-223//(CML395/CML444)	7.851332108	0.809765081	61.09183795	gd_3738_1700
7	CZL0723/CZL0724	CZL0723/CZL0724:@.224.	(ZEWAc1F2-219-4-3-B-1-B*4-3-B/ZEWAc1F2-80-1-1-B-1-B*4-1-B)F2-224//(CML395/CML444)	5.798143063	0.475491616	59.52875805	gd_3739_1721
7	CZL0723/CZL0724	CZL0723/CZL0724:@.225.	(ZEWAc1F2-219-4-3-B-1-B*4-3-B/ZEWAc1F2-80-1-1-B-1-B*4-1-B)F2-225//(CML395/CML444)	6.83082344	1.154707753	59.8784893	NA
7	CZL0723/CZL0724	CZL0723/CZL0724:@.226.	(ZEWAc1F2-219-4-3-B-1-B*4-3-B/ZEWAc1F2-80-1-1-B-1-B*4-1-B)F2-226//(CML395/CML444)	6.309028548	0.007907951	60.13058009	NA
7	CZL0723/CZL0724	CZL0723/CZL0724:@.227.	(ZEWAc1F2-219-4-3-B-1-B*4-3-B/ZEWAc1F2-80-1-1-B-1-B*4-1-B)F2-227//(CML395/CML444)	7.156558105	0.267968393	61.62681758	NA
7	CZL0723/CZL0724	CZL0723/CZL0724:@.228.	(ZEWAc1F2-219-4-3-B-1-B*4-3-B/ZEWAc1F2-80-1-1-B-1-B*4-1-B)F2-228//(CML395/CML444)	7.994697519	0.083540441	61.43295099	gd_3740_1701
7	CZL0723/CZL0724	CZL0723/CZL0724:@.229.	(ZEWAc1F2-219-4-3-B-1-B*4-3-B/ZEWAc1F2-80-1-1-B-1-B*4-1-B)F2-229//(CML395/CML444)	6.477424954	0.284904247	61.52720179	NA
7	CZL0723/CZL0724	CZL0723/CZL0724:@.23.	(ZEWAc1F2-219-4-3-B-1-B*4-3-B/ZEWAc1F2-80-1-1-B-1-B*4-1-B)F2-23//(CML395/CML444)	6.650192973	-0.602501102	59.66510413	NA
7	CZL0723/CZL0724	CZL0723/CZL0724:@.230.	(ZEWAc1F2-219-4-3-B-1-B*4-3-B/ZEWAc1F2-80-1-1-B-1-B*4-1-B)F2-230//(CML395/CML444)	6.261902787	0.40747342	61.29140623	NA
7	CZL0723/CZL0724	CZL0723/CZL0724:@.232.	(ZEWAc1F2-219-4-3-B-1-B*4-3-B/ZEWAc1F2-80-1-1-B-1-B*4-1-B)F2-232//(CML395/CML444)	6.546334018	0.686495883	60.15227629	NA
7	CZL0723/CZL0724	CZL0723/CZL0724:@.233.	(ZEWAc1F2-219-4-3-B-1-B*4-3-B/ZEWAc1F2-80-1-1-B-1-B*4-1-B)F2-233//(CML395/CML444)	6.074942491	1.434737526	59.83821098	NA
7	CZL0723/CZL0724	CZL0723/CZL0724:@.234.	(ZEWAc1F2-219-4-3-B-1-B*4-3-B/ZEWAc1F2-80-1-1-B-1-B*4-1-B)F2-234//(CML395/CML444)	6.891578459	0.317367564	60.73722928	NA
7	CZL0723/CZL0724	CZL0723/CZL0724:@.235.	(ZEWAc1F2-219-4-3-B-1-B*4-3-B/ZEWAc1F2-80-1-1-B-1-B*4-1-B)F2-235//(CML395/CML444)	6.7820615	-0.489482916	59.58103683	NA
7	CZL0723/CZL0724	CZL0723/CZL0724:@.236.	(ZEWAc1F2-219-4-3-B-1-B*4-3-B/ZEWAc1F2-80-1-1-B-1-B*4-1-B)F2-236//(CML395/CML444)	6.177208312	0.362850346	60.11984077	NA
7	CZL0723/CZL0724	CZL0723/CZL0724:@.237.	(ZEWAc1F2-219-4-3-B-1-B*4-3-B/ZEWAc1F2-80-1-1-B-1-B*4-1-B)F2-237//(CML395/CML444)	5.812804816	0.920441055	59.1616436	NA
7	CZL0723/CZL0724	CZL0723/CZL0724:@.238.	(ZEWAc1F2-219-4-3-B-1-B*4-3-B/ZEWAc1F2-80-1-1-B-1-B*4-1-B)F2-238//(CML395/CML444)	7.103143258	0.077419057	59.71800146	NA
7	CZL0723/CZL0724	CZL0723/CZL0724:@.239.	(ZEWAc1F2-219-4-3-B-1-B*4-3-B/ZEWAc1F2-80-1-1-B-1-B*4-1-B)F2-239//(CML395/CML444)	6.442243646	1.805553879	60.72932244	NA
7	CZL0723/CZL0724	CZL0723/CZL0724:@.24.	(ZEWAc1F2-219-4-3-B-1-B*4-3-B/ZEWAc1F2-80-1-1-B-1-B*4-1-B)F2-24//(CML395/CML444)	6.94833695	0.212748972	60.35311442	NA
7	CZL0723/CZL0724	CZL0723/CZL0724:@.240.	(ZEWAc1F2-219-4-3-B-1-B*4-3-B/ZEWAc1F2-80-1-1-B-1-B*4-1-B)F2-240//(CML395/CML444)	6.404938676	0.54166938	59.81765982	NA
7	CZL0723/CZL0724	CZL0723/CZL0724:@.25.	(ZEWAc1F2-219-4-3-B-1-B*4-3-B/ZEWAc1F2-80-1-1-B-1-B*4-1-B)F2-25//(CML395/CML444)	6.519297578	0.455883775	61.37404323	NA
7	CZL0723/CZL0724	CZL0723/CZL0724:@.26.	(ZEWAc1F2-219-4-3-B-1-B*4-3-B/ZEWAc1F2-80-1-1-B-1-B*4-1-B)F2-26//(CML395/CML444)	6.707834459	1.727248521	60.27595031	NA
7	CZL0723/CZL0724	CZL0723/CZL0724:@.27.	(ZEWAc1F2-219-4-3-B-1-B*4-3-B/ZEWAc1F2-80-1-1-B-1-B*4-1-B)F2-27//(CML395/CML444)	6.183759708	0.879493641	60.27899183	NA
7	CZL0723/CZL0724	CZL0723/CZL0724:@.28.	(ZEWAc1F2-219-4-3-B-1-B*4-3-B/ZEWAc1F2-80-1-1-B-1-B*4-1-B)F2-28//(CML395/CML444)	5.982843608	1.374817143	59.85866114	gd_3741_1712
7	CZL0723/CZL0724	CZL0723/CZL0724:@.29.	(ZEWAc1F2-219-4-3-B-1-B*4-3-B/ZEWAc1F2-80-1-1-B-1-B*4-1-B)F2-29//(CML395/CML444)	6.502197152	0.502358057	61.96880685	NA
7	CZL0723/CZL0724	CZL0723/CZL0724:@.3.	(ZEWAc1F2-219-4-3-B-1-B*4-3-B/ZEWAc1F2-80-1-1-B-1-B*4-1-B)F2-3//(CML395/CML444)	6.41972324	0.415350983	60.47329848	NA
7	CZL0723/CZL0724	CZL0723/CZL0724:@.30.	(ZEWAc1F2-219-4-3-B-1-B*4-3-B/ZEWAc1F2-80-1-1-B-1-B*4-1-B)F2-30//(CML395/CML444)	6.053265036	0.500016843	59.55750138	NA
7	CZL0723/CZL0724	CZL0723/CZL0724:@.31.	(ZEWAc1F2-219-4-3-B-1-B*4-3-B/ZEWAc1F2-80-1-1-B-1-B*4-1-B)F2-31//(CML395/CML444)	7.54987894	0.207781266	61.73853592	gd_3742_1692
7	CZL0723/CZL0724	CZL0723/CZL0724:@.32.	(ZEWAc1F2-219-4-3-B-1-B*4-3-B/ZEWAc1F2-80-1-1-B-1-B*4-1-B)F2-32//(CML395/CML444)	6.572839388	-0.080080922	59.96874493	NA
7	CZL0723/CZL0724	CZL0723/CZL0724:@.33.	(ZEWAc1F2-219-4-3-B-1-B*4-3-B/ZEWAc1F2-80-1-1-B-1-B*4-1-B)F2-33//(CML395/CML444)	6.478991533	1.14200448	59.68239863	NA
7	CZL0723/CZL0724	CZL0723/CZL0724:@.34.	(ZEWAc1F2-219-4-3-B-1-B*4-3-B/ZEWAc1F2-80-1-1-B-1-B*4-1-B)F2-34//(CML395/CML444)	6.566883414	-0.331810057	60.29922302	NA
7	CZL0723/CZL0724	CZL0723/CZL0724:@.35.	(ZEWAc1F2-219-4-3-B-1-B*4-3-B/ZEWAc1F2-80-1-1-B-1-B*4-1-B)F2-35//(CML395/CML444)	6.113167299	-0.069263503	59.70411159	NA
7	CZL0723/CZL0724	CZL0723/CZL0724:@.36.	(ZEWAc1F2-219-4-3-B-1-B*4-3-B/ZEWAc1F2-80-1-1-B-1-B*4-1-B)F2-36//(CML395/CML444)	7.043321832	0.070347012	59.55563508	NA
7	CZL0723/CZL0724	CZL0723/CZL0724:@.37.	(ZEWAc1F2-219-4-3-B-1-B*4-3-B/ZEWAc1F2-80-1-1-B-1-B*4-1-B)F2-37//(CML395/CML444)	6.528664259	0.914259602	59.76992862	NA
7	CZL0723/CZL0724	CZL0723/CZL0724:@.39.	(ZEWAc1F2-219-4-3-B-1-B*4-3-B/ZEWAc1F2-80-1-1-B-1-B*4-1-B)F2-39//(CML395/CML444)	6.443182358	-0.113294177	61.62698315	NA
7	CZL0723/CZL0724	CZL0723/CZL0724:@.4.	(ZEWAc1F2-219-4-3-B-1-B*4-3-B/ZEWAc1F2-80-1-1-B-1-B*4-1-B)F2-4//(CML395/CML444)	6.264311776	0.935091259	60.41500908	NA
7	CZL0723/CZL0724	CZL0723/CZL0724:@.41.	(ZEWAc1F2-219-4-3-B-1-B*4-3-B/ZEWAc1F2-80-1-1-B-1-B*4-1-B)F2-41//(CML395/CML444)	6.652889361	0.537304652	60.44974772	gd_3743_1704
7	CZL0723/CZL0724	CZL0723/CZL0724:@.42.	(ZEWAc1F2-219-4-3-B-1-B*4-3-B/ZEWAc1F2-80-1-1-B-1-B*4-1-B)F2-42//(CML395/CML444)	5.649193566	0.899457278	60.22149654	gd_3744_1713
7	CZL0723/CZL0724	CZL0723/CZL0724:@.43.	(ZEWAc1F2-219-4-3-B-1-B*4-3-B/ZEWAc1F2-80-1-1-B-1-B*4-1-B)F2-43//(CML395/CML444)	6.01991997	0.074743818	61.62048705	NA
7	CZL0723/CZL0724	CZL0723/CZL0724:@.46.	(ZEWAc1F2-219-4-3-B-1-B*4-3-B/ZEWAc1F2-80-1-1-B-1-B*4-1-B)F2-46//(CML395/CML444)	6.405286916	0.921940429	60.1478447	NA
7	CZL0723/CZL0724	CZL0723/CZL0724:@.47.	(ZEWAc1F2-219-4-3-B-1-B*4-3-B/ZEWAc1F2-80-1-1-B-1-B*4-1-B)F2-47//(CML395/CML444)	7.06860654	0.572505554	62.24786711	NA
7	CZL0723/CZL0724	CZL0723/CZL0724:@.48.	(ZEWAc1F2-219-4-3-B-1-B*4-3-B/ZEWAc1F2-80-1-1-B-1-B*4-1-B)F2-48//(CML395/CML444)	6.476628527	0.605178401	59.1694514	NA
7	CZL0723/CZL0724	CZL0723/CZL0724:@.5.	(ZEWAc1F2-219-4-3-B-1-B*4-3-B/ZEWAc1F2-80-1-1-B-1-B*4-1-B)F2-5//(CML395/CML444)	6.762933875	0.252987386	60.89584579	NA
7	CZL0723/CZL0724	CZL0723/CZL0724:@.53.	(ZEWAc1F2-219-4-3-B-1-B*4-3-B/ZEWAc1F2-80-1-1-B-1-B*4-1-B)F2-53//(CML395/CML444)	6.652164274	0.552223108	61.23445754	NA
7	CZL0723/CZL0724	CZL0723/CZL0724:@.54.	(ZEWAc1F2-219-4-3-B-1-B*4-3-B/ZEWAc1F2-80-1-1-B-1-B*4-1-B)F2-54//(CML395/CML444)	6.362092501	0.581891159	59.64366487	NA
7	CZL0723/CZL0724	CZL0723/CZL0724:@.58.	(ZEWAc1F2-219-4-3-B-1-B*4-3-B/ZEWAc1F2-80-1-1-B-1-B*4-1-B)F2-58//(CML395/CML444)	7.24261885	1.562494552	60.69907578	NA
7	CZL0723/CZL0724	CZL0723/CZL0724:@.59.	(ZEWAc1F2-219-4-3-B-1-B*4-3-B/ZEWAc1F2-80-1-1-B-1-B*4-1-B)F2-59//(CML395/CML444)	7.187233875	1.589325939	60.97718495	NA
7	CZL0723/CZL0724	CZL0723/CZL0724:@.6.	(ZEWAc1F2-219-4-3-B-1-B*4-3-B/ZEWAc1F2-80-1-1-B-1-B*4-1-B)F2-6//(CML395/CML444)	6.767918933	-0.467908742	59.89017672	NA
7	CZL0723/CZL0724	CZL0723/CZL0724:@.60.	(ZEWAc1F2-219-4-3-B-1-B*4-3-B/ZEWAc1F2-80-1-1-B-1-B*4-1-B)F2-60//(CML395/CML444)	7.729284022	0.758839252	61.6116545	gd_3745_1693
7	CZL0723/CZL0724	CZL0723/CZL0724:@.61.	(ZEWAc1F2-219-4-3-B-1-B*4-3-B/ZEWAc1F2-80-1-1-B-1-B*4-1-B)F2-61//(CML395/CML444)	7.028883095	0.977323747	60.18409899	gd_3746_1705
7	CZL0723/CZL0724	CZL0723/CZL0724:@.62.	(ZEWAc1F2-219-4-3-B-1-B*4-3-B/ZEWAc1F2-80-1-1-B-1-B*4-1-B)F2-62//(CML395/CML444)	5.258042919	1.119661578	61.18462174	gd_3747_1714
7	CZL0723/CZL0724	CZL0723/CZL0724:@.63.	(ZEWAc1F2-219-4-3-B-1-B*4-3-B/ZEWAc1F2-80-1-1-B-1-B*4-1-B)F2-63//(CML395/CML444)	6.815080692	-0.009963535	60.87912254	NA
7	CZL0723/CZL0724	CZL0723/CZL0724:@.65.	(ZEWAc1F2-219-4-3-B-1-B*4-3-B/ZEWAc1F2-80-1-1-B-1-B*4-1-B)F2-65//(CML395/CML444)	7.420302033	0.649142325	60.92953572	gd_3748_1753
7	CZL0723/CZL0724	CZL0723/CZL0724:@.67.	(ZEWAc1F2-219-4-3-B-1-B*4-3-B/ZEWAc1F2-80-1-1-B-1-B*4-1-B)F2-67//(CML395/CML444)	6.7429701	0.6919707	60.58293341	NA
7	CZL0723/CZL0724	CZL0723/CZL0724:@.68.	(ZEWAc1F2-219-4-3-B-1-B*4-3-B/ZEWAc1F2-80-1-1-B-1-B*4-1-B)F2-68//(CML395/CML444)	6.199294135	0.297851847	60.63007943	NA
7	CZL0723/CZL0724	CZL0723/CZL0724:@.69.	(ZEWAc1F2-219-4-3-B-1-B*4-3-B/ZEWAc1F2-80-1-1-B-1-B*4-1-B)F2-69//(CML395/CML444)	6.646214521	1.634089766	60.28064386	NA
7	CZL0723/CZL0724	CZL0723/CZL0724:@.7.	(ZEWAc1F2-219-4-3-B-1-B*4-3-B/ZEWAc1F2-80-1-1-B-1-B*4-1-B)F2-7//(CML395/CML444)	6.466955417	0.865465974	61.81209582	NA
7	CZL0723/CZL0724	CZL0723/CZL0724:@.70.	(ZEWAc1F2-219-4-3-B-1-B*4-3-B/ZEWAc1F2-80-1-1-B-1-B*4-1-B)F2-70//(CML395/CML444)	7.243388207	0.444167143	60.69259512	NA
7	CZL0723/CZL0724	CZL0723/CZL0724:@.72.	(ZEWAc1F2-219-4-3-B-1-B*4-3-B/ZEWAc1F2-80-1-1-B-1-B*4-1-B)F2-72//(CML395/CML444)	6.228694747	0.429677936	59.49958844	NA
7	CZL0723/CZL0724	CZL0723/CZL0724:@.73.	(ZEWAc1F2-219-4-3-B-1-B*4-3-B/ZEWAc1F2-80-1-1-B-1-B*4-1-B)F2-73//(CML395/CML444)	6.42591253	0.294247078	61.99428991	NA
7	CZL0723/CZL0724	CZL0723/CZL0724:@.74.	(ZEWAc1F2-219-4-3-B-1-B*4-3-B/ZEWAc1F2-80-1-1-B-1-B*4-1-B)F2-74//(CML395/CML444)	7.267925002	0.170461765	61.40289699	NA
7	CZL0723/CZL0724	CZL0723/CZL0724:@.75.	(ZEWAc1F2-219-4-3-B-1-B*4-3-B/ZEWAc1F2-80-1-1-B-1-B*4-1-B)F2-75//(CML395/CML444)	7.361164013	-0.105729648	60.33827471	NA
7	CZL0723/CZL0724	CZL0723/CZL0724:@.77.	(ZEWAc1F2-219-4-3-B-1-B*4-3-B/ZEWAc1F2-80-1-1-B-1-B*4-1-B)F2-77//(CML395/CML444)	6.504191516	1.222760669	60.35243377	NA
7	CZL0723/CZL0724	CZL0723/CZL0724:@.78.	(ZEWAc1F2-219-4-3-B-1-B*4-3-B/ZEWAc1F2-80-1-1-B-1-B*4-1-B)F2-78//(CML395/CML444)	6.207332312	0.808421611	60.83078254	NA
7	CZL0723/CZL0724	CZL0723/CZL0724:@.8.	(ZEWAc1F2-219-4-3-B-1-B*4-3-B/ZEWAc1F2-80-1-1-B-1-B*4-1-B)F2-8//(CML395/CML444)	6.690092887	0.157877376	60.7167844	NA
7	CZL0723/CZL0724	CZL0723/CZL0724:@.80.	(ZEWAc1F2-219-4-3-B-1-B*4-3-B/ZEWAc1F2-80-1-1-B-1-B*4-1-B)F2-80//(CML395/CML444)	6.438172906	0.284554838	60.98996369	NA
7	CZL0723/CZL0724	CZL0723/CZL0724:@.82.	(ZEWAc1F2-219-4-3-B-1-B*4-3-B/ZEWAc1F2-80-1-1-B-1-B*4-1-B)F2-82//(CML395/CML444)	7.063158425	0.392659395	61.0247762	NA
7	CZL0723/CZL0724	CZL0723/CZL0724:@.83.	(ZEWAc1F2-219-4-3-B-1-B*4-3-B/ZEWAc1F2-80-1-1-B-1-B*4-1-B)F2-83//(CML395/CML444)	6.785902105	0.212783044	60.55841646	NA
7	CZL0723/CZL0724	CZL0723/CZL0724:@.84.	(ZEWAc1F2-219-4-3-B-1-B*4-3-B/ZEWAc1F2-80-1-1-B-1-B*4-1-B)F2-84//(CML395/CML444)	6.67428726	0.755136368	61.55056745	NA
7	CZL0723/CZL0724	CZL0723/CZL0724:@.85.	(ZEWAc1F2-219-4-3-B-1-B*4-3-B/ZEWAc1F2-80-1-1-B-1-B*4-1-B)F2-85//(CML395/CML444)	6.607584953	0.920611918	61.64228183	NA
7	CZL0723/CZL0724	CZL0723/CZL0724:@.86.	(ZEWAc1F2-219-4-3-B-1-B*4-3-B/ZEWAc1F2-80-1-1-B-1-B*4-1-B)F2-86//(CML395/CML444)	6.929412236	0.06293852	60.96421585	NA
7	CZL0723/CZL0724	CZL0723/CZL0724:@.87.	(ZEWAc1F2-219-4-3-B-1-B*4-3-B/ZEWAc1F2-80-1-1-B-1-B*4-1-B)F2-87//(CML395/CML444)	7.413806586	0.849213389	59.86463163	NA
7	CZL0723/CZL0724	CZL0723/CZL0724:@.88.	(ZEWAc1F2-219-4-3-B-1-B*4-3-B/ZEWAc1F2-80-1-1-B-1-B*4-1-B)F2-88//(CML395/CML444)	6.617596095	0.693787642	61.42512941	NA
7	CZL0723/CZL0724	CZL0723/CZL0724:@.91.	(ZEWAc1F2-219-4-3-B-1-B*4-3-B/ZEWAc1F2-80-1-1-B-1-B*4-1-B)F2-91//(CML395/CML444)	6.799887771	0.431277095	60.67279346	gd_3749_1706
7	CZL0723/CZL0724	CZL0723/CZL0724:@.92.	(ZEWAc1F2-219-4-3-B-1-B*4-3-B/ZEWAc1F2-80-1-1-B-1-B*4-1-B)F2-92//(CML395/CML444)	6.671692574	0.01077641	60.90696699	NA
7	CZL0723/CZL0724	CZL0723/CZL0724:@.93.	(ZEWAc1F2-219-4-3-B-1-B*4-3-B/ZEWAc1F2-80-1-1-B-1-B*4-1-B)F2-93//(CML395/CML444)	5.904869444	0.13200282	60.80841676	NA
7	CZL0723/CZL0724	CZL0723/CZL0724:@.94.	(ZEWAc1F2-219-4-3-B-1-B*4-3-B/ZEWAc1F2-80-1-1-B-1-B*4-1-B)F2-94//(CML395/CML444)	6.512159584	0.736170098	59.70781356	NA
7	CZL0723/CZL0724	CZL0723/CZL0724:@.95.	(ZEWAc1F2-219-4-3-B-1-B*4-3-B/ZEWAc1F2-80-1-1-B-1-B*4-1-B)F2-95//(CML395/CML444)	5.640478385	0.916936803	60.62939062	gd_3750_1715
NA	NA	CZL0724	ZEWAc1F2-300-2-2-B-1-B*4-2-2-B-B//(CML395/CML444)	8.098578212	0.292173322	66.40162494	gd_3627_1699
NA	NA	CZL074	[CML202/CML442//[DTP2WC4H255-1-2-2-BB/[[NAW5867/P30-SR]-111-2/[NAW5867/P30-SR]-25-1]-8-1-1-B-1]-1-2-2-B]-1-1-1-1-BBB-1-B/LaPostaSeqC7-F103-1-2-1-1-BBB//(CML395/CML444)	7.360108744	-0.132702801	64.73092692	gd_3628_1815
NA	NA	CZL074	[CML202/CML442//[DTP2WC4H255-1-2-2-BB/[[NAW5867/P30-SR]-111-2/[NAW5867/P30-SR]-25-1]-8-1-1-B-1]-1-2-2-B]-1-1-1-1-BBB-1-B-B-B//(CML395/CML444)	6.244609668	1.446538654	67.59937296	gd_3751_1803
10	CZL074/VL062645	CZL074/VL062645:@.10.	([CML202/CML442//[DTP2WC4H255-1-2-2-BB/[[NAW5867/P30-SR]-111-2/[NAW5867/P30-SR]-25-1]-8-1-1-B-1]-1-2-2-B]-1-1-1-1-BBB-1-B/LaPostaSeqC7-F103-1-2-1-1-BBB)F2-B-10//(CML395/CML444)	7.158850391	-0.009342917	63.22944601	NA
10	CZL074/VL062645	CZL074/VL062645:@.100.	([CML202/CML442//[DTP2WC4H255-1-2-2-BB/[[NAW5867/P30-SR]-111-2/[NAW5867/P30-SR]-25-1]-8-1-1-B-1]-1-2-2-B]-1-1-1-1-BBB-1-B/LaPostaSeqC7-F103-1-2-1-1-BBB)F2-B-100//(CML395/CML444)	6.960692553	-0.409358848	65.38965884	NA
10	CZL074/VL062645	CZL074/VL062645:@.101.	([CML202/CML442//[DTP2WC4H255-1-2-2-BB/[[NAW5867/P30-SR]-111-2/[NAW5867/P30-SR]-25-1]-8-1-1-B-1]-1-2-2-B]-1-1-1-1-BBB-1-B/LaPostaSeqC7-F103-1-2-1-1-BBB)F2-B-101//(CML395/CML444)	6.59062557	-0.510120397	64.77286271	NA
10	CZL074/VL062645	CZL074/VL062645:@.102.	([CML202/CML442//[DTP2WC4H255-1-2-2-BB/[[NAW5867/P30-SR]-111-2/[NAW5867/P30-SR]-25-1]-8-1-1-B-1]-1-2-2-B]-1-1-1-1-BBB-1-B/LaPostaSeqC7-F103-1-2-1-1-BBB)F2-B-102//(CML395/CML444)	8.044463716	0.766327126	65.50497824	NA
10	CZL074/VL062645	CZL074/VL062645:@.103.	([CML202/CML442//[DTP2WC4H255-1-2-2-BB/[[NAW5867/P30-SR]-111-2/[NAW5867/P30-SR]-25-1]-8-1-1-B-1]-1-2-2-B]-1-1-1-1-BBB-1-B/LaPostaSeqC7-F103-1-2-1-1-BBB)F2-B-103//(CML395/CML444)	6.708419351	-0.164222921	64.0902314	NA
10	CZL074/VL062645	CZL074/VL062645:@.104.	([CML202/CML442//[DTP2WC4H255-1-2-2-BB/[[NAW5867/P30-SR]-111-2/[NAW5867/P30-SR]-25-1]-8-1-1-B-1]-1-2-2-B]-1-1-1-1-BBB-1-B/LaPostaSeqC7-F103-1-2-1-1-BBB)F2-B-104//(CML395/CML444)	7.475886792	-0.372995873	63.68055912	NA
10	CZL074/VL062645	CZL074/VL062645:@.105.	([CML202/CML442//[DTP2WC4H255-1-2-2-BB/[[NAW5867/P30-SR]-111-2/[NAW5867/P30-SR]-25-1]-8-1-1-B-1]-1-2-2-B]-1-1-1-1-BBB-1-B/LaPostaSeqC7-F103-1-2-1-1-BBB)F2-B-105//(CML395/CML444)	6.590365975	-0.092424968	65.50903271	NA
10	CZL074/VL062645	CZL074/VL062645:@.106.	([CML202/CML442//[DTP2WC4H255-1-2-2-BB/[[NAW5867/P30-SR]-111-2/[NAW5867/P30-SR]-25-1]-8-1-1-B-1]-1-2-2-B]-1-1-1-1-BBB-1-B/LaPostaSeqC7-F103-1-2-1-1-BBB)F2-B-106//(CML395/CML444)	7.488003762	-0.451207598	65.10264479	NA
10	CZL074/VL062645	CZL074/VL062645:@.107.	([CML202/CML442//[DTP2WC4H255-1-2-2-BB/[[NAW5867/P30-SR]-111-2/[NAW5867/P30-SR]-25-1]-8-1-1-B-1]-1-2-2-B]-1-1-1-1-BBB-1-B/LaPostaSeqC7-F103-1-2-1-1-BBB)F2-B-107//(CML395/CML444)	7.340795356	-0.038675798	66.69340776	NA
10	CZL074/VL062645	CZL074/VL062645:@.108.	([CML202/CML442//[DTP2WC4H255-1-2-2-BB/[[NAW5867/P30-SR]-111-2/[NAW5867/P30-SR]-25-1]-8-1-1-B-1]-1-2-2-B]-1-1-1-1-BBB-1-B/LaPostaSeqC7-F103-1-2-1-1-BBB)F2-B-108//(CML395/CML444)	6.548538131	0.372026229	63.86749551	NA
10	CZL074/VL062645	CZL074/VL062645:@.109.	([CML202/CML442//[DTP2WC4H255-1-2-2-BB/[[NAW5867/P30-SR]-111-2/[NAW5867/P30-SR]-25-1]-8-1-1-B-1]-1-2-2-B]-1-1-1-1-BBB-1-B/LaPostaSeqC7-F103-1-2-1-1-BBB)F2-B-109//(CML395/CML444)	8.445973684	-0.480775179	63.5623411	NA
10	CZL074/VL062645	CZL074/VL062645:@.11.	([CML202/CML442//[DTP2WC4H255-1-2-2-BB/[[NAW5867/P30-SR]-111-2/[NAW5867/P30-SR]-25-1]-8-1-1-B-1]-1-2-2-B]-1-1-1-1-BBB-1-B/LaPostaSeqC7-F103-1-2-1-1-BBB)F2-B-11//(CML395/CML444)	7.738063794	0.249174957	65.9196908	NA
10	CZL074/VL062645	CZL074/VL062645:@.110.	([CML202/CML442//[DTP2WC4H255-1-2-2-BB/[[NAW5867/P30-SR]-111-2/[NAW5867/P30-SR]-25-1]-8-1-1-B-1]-1-2-2-B]-1-1-1-1-BBB-1-B/LaPostaSeqC7-F103-1-2-1-1-BBB)F2-B-110//(CML395/CML444)	6.359818374	0.597183549	63.94702406	gd_3752_1807
10	CZL074/VL062645	CZL074/VL062645:@.111.	([CML202/CML442//[DTP2WC4H255-1-2-2-BB/[[NAW5867/P30-SR]-111-2/[NAW5867/P30-SR]-25-1]-8-1-1-B-1]-1-2-2-B]-1-1-1-1-BBB-1-B/LaPostaSeqC7-F103-1-2-1-1-BBB)F2-B-111//(CML395/CML444)	7.253705195	0.482554355	64.60034271	gd_3753_1801
10	CZL074/VL062645	CZL074/VL062645:@.112.	([CML202/CML442//[DTP2WC4H255-1-2-2-BB/[[NAW5867/P30-SR]-111-2/[NAW5867/P30-SR]-25-1]-8-1-1-B-1]-1-2-2-B]-1-1-1-1-BBB-1-B/LaPostaSeqC7-F103-1-2-1-1-BBB)F2-B-112//(CML395/CML444)	8.148979291	-0.05282013	64.03967874	gd_3754_1788
10	CZL074/VL062645	CZL074/VL062645:@.113.	([CML202/CML442//[DTP2WC4H255-1-2-2-BB/[[NAW5867/P30-SR]-111-2/[NAW5867/P30-SR]-25-1]-8-1-1-B-1]-1-2-2-B]-1-1-1-1-BBB-1-B/LaPostaSeqC7-F103-1-2-1-1-BBB)F2-B-113//(CML395/CML444)	7.632100907	0.086160568	64.41870685	NA
10	CZL074/VL062645	CZL074/VL062645:@.114.	([CML202/CML442//[DTP2WC4H255-1-2-2-BB/[[NAW5867/P30-SR]-111-2/[NAW5867/P30-SR]-25-1]-8-1-1-B-1]-1-2-2-B]-1-1-1-1-BBB-1-B/LaPostaSeqC7-F103-1-2-1-1-BBB)F2-B-114//(CML395/CML444)	7.782827809	-0.417779546	65.73941948	NA
10	CZL074/VL062645	CZL074/VL062645:@.115.	([CML202/CML442//[DTP2WC4H255-1-2-2-BB/[[NAW5867/P30-SR]-111-2/[NAW5867/P30-SR]-25-1]-8-1-1-B-1]-1-2-2-B]-1-1-1-1-BBB-1-B/LaPostaSeqC7-F103-1-2-1-1-BBB)F2-B-115//(CML395/CML444)	8.491036488	0.337385987	65.5037369	gd_3755_1789
10	CZL074/VL062645	CZL074/VL062645:@.116.	([CML202/CML442//[DTP2WC4H255-1-2-2-BB/[[NAW5867/P30-SR]-111-2/[NAW5867/P30-SR]-25-1]-8-1-1-B-1]-1-2-2-B]-1-1-1-1-BBB-1-B/LaPostaSeqC7-F103-1-2-1-1-BBB)F2-B-116//(CML395/CML444)	6.417456015	-0.118581128	65.11230838	NA
10	CZL074/VL062645	CZL074/VL062645:@.117.	([CML202/CML442//[DTP2WC4H255-1-2-2-BB/[[NAW5867/P30-SR]-111-2/[NAW5867/P30-SR]-25-1]-8-1-1-B-1]-1-2-2-B]-1-1-1-1-BBB-1-B/LaPostaSeqC7-F103-1-2-1-1-BBB)F2-B-117//(CML395/CML444)	7.258344581	0.479852361	63.96423507	gd_3756_1802
10	CZL074/VL062645	CZL074/VL062645:@.118.	([CML202/CML442//[DTP2WC4H255-1-2-2-BB/[[NAW5867/P30-SR]-111-2/[NAW5867/P30-SR]-25-1]-8-1-1-B-1]-1-2-2-B]-1-1-1-1-BBB-1-B/LaPostaSeqC7-F103-1-2-1-1-BBB)F2-B-118//(CML395/CML444)	7.396546114	0.319349138	64.42808127	NA
10	CZL074/VL062645	CZL074/VL062645:@.119.	([CML202/CML442//[DTP2WC4H255-1-2-2-BB/[[NAW5867/P30-SR]-111-2/[NAW5867/P30-SR]-25-1]-8-1-1-B-1]-1-2-2-B]-1-1-1-1-BBB-1-B/LaPostaSeqC7-F103-1-2-1-1-BBB)F2-B-119//(CML395/CML444)	6.764015037	-0.245595886	64.8368885	NA
10	CZL074/VL062645	CZL074/VL062645:@.12.	([CML202/CML442//[DTP2WC4H255-1-2-2-BB/[[NAW5867/P30-SR]-111-2/[NAW5867/P30-SR]-25-1]-8-1-1-B-1]-1-2-2-B]-1-1-1-1-BBB-1-B/LaPostaSeqC7-F103-1-2-1-1-BBB)F2-B-12//(CML395/CML444)	7.655597928	0.056132109	65.29971115	NA
10	CZL074/VL062645	CZL074/VL062645:@.120.	([CML202/CML442//[DTP2WC4H255-1-2-2-BB/[[NAW5867/P30-SR]-111-2/[NAW5867/P30-SR]-25-1]-8-1-1-B-1]-1-2-2-B]-1-1-1-1-BBB-1-B/LaPostaSeqC7-F103-1-2-1-1-BBB)F2-B-120//(CML395/CML444)	8.040681931	0.343317468	65.2736735	NA
10	CZL074/VL062645	CZL074/VL062645:@.121.	([CML202/CML442//[DTP2WC4H255-1-2-2-BB/[[NAW5867/P30-SR]-111-2/[NAW5867/P30-SR]-25-1]-8-1-1-B-1]-1-2-2-B]-1-1-1-1-BBB-1-B/LaPostaSeqC7-F103-1-2-1-1-BBB)F2-B-121//(CML395/CML444)	7.846164169	-0.508796956	65.8882413	gd_3757_1827
10	CZL074/VL062645	CZL074/VL062645:@.122.	([CML202/CML442//[DTP2WC4H255-1-2-2-BB/[[NAW5867/P30-SR]-111-2/[NAW5867/P30-SR]-25-1]-8-1-1-B-1]-1-2-2-B]-1-1-1-1-BBB-1-B/LaPostaSeqC7-F103-1-2-1-1-BBB)F2-B-122//(CML395/CML444)	7.15382426	0.449029387	64.40895683	NA
10	CZL074/VL062645	CZL074/VL062645:@.123.	([CML202/CML442//[DTP2WC4H255-1-2-2-BB/[[NAW5867/P30-SR]-111-2/[NAW5867/P30-SR]-25-1]-8-1-1-B-1]-1-2-2-B]-1-1-1-1-BBB-1-B/LaPostaSeqC7-F103-1-2-1-1-BBB)F2-B-123//(CML395/CML444)	7.043643363	0.260922739	64.28461355	NA
10	CZL074/VL062645	CZL074/VL062645:@.124.	([CML202/CML442//[DTP2WC4H255-1-2-2-BB/[[NAW5867/P30-SR]-111-2/[NAW5867/P30-SR]-25-1]-8-1-1-B-1]-1-2-2-B]-1-1-1-1-BBB-1-B/LaPostaSeqC7-F103-1-2-1-1-BBB)F2-B-124//(CML395/CML444)	6.50282714	-0.393669011	64.59688373	NA
10	CZL074/VL062645	CZL074/VL062645:@.125.	([CML202/CML442//[DTP2WC4H255-1-2-2-BB/[[NAW5867/P30-SR]-111-2/[NAW5867/P30-SR]-25-1]-8-1-1-B-1]-1-2-2-B]-1-1-1-1-BBB-1-B/LaPostaSeqC7-F103-1-2-1-1-BBB)F2-B-125//(CML395/CML444)	7.8726073	0.709502046	65.20635707	NA
10	CZL074/VL062645	CZL074/VL062645:@.126.	([CML202/CML442//[DTP2WC4H255-1-2-2-BB/[[NAW5867/P30-SR]-111-2/[NAW5867/P30-SR]-25-1]-8-1-1-B-1]-1-2-2-B]-1-1-1-1-BBB-1-B/LaPostaSeqC7-F103-1-2-1-1-BBB)F2-B-126//(CML395/CML444)	7.716935764	-0.158834161	65.01528446	NA
10	CZL074/VL062645	CZL074/VL062645:@.127.	([CML202/CML442//[DTP2WC4H255-1-2-2-BB/[[NAW5867/P30-SR]-111-2/[NAW5867/P30-SR]-25-1]-8-1-1-B-1]-1-2-2-B]-1-1-1-1-BBB-1-B/LaPostaSeqC7-F103-1-2-1-1-BBB)F2-B-127//(CML395/CML444)	7.346596111	0.587567994	64.11436619	NA
10	CZL074/VL062645	CZL074/VL062645:@.128.	([CML202/CML442//[DTP2WC4H255-1-2-2-BB/[[NAW5867/P30-SR]-111-2/[NAW5867/P30-SR]-25-1]-8-1-1-B-1]-1-2-2-B]-1-1-1-1-BBB-1-B/LaPostaSeqC7-F103-1-2-1-1-BBB)F2-B-128//(CML395/CML444)	7.716153449	-0.309048632	64.28012805	NA
10	CZL074/VL062645	CZL074/VL062645:@.129.	([CML202/CML442//[DTP2WC4H255-1-2-2-BB/[[NAW5867/P30-SR]-111-2/[NAW5867/P30-SR]-25-1]-8-1-1-B-1]-1-2-2-B]-1-1-1-1-BBB-1-B/LaPostaSeqC7-F103-1-2-1-1-BBB)F2-B-129//(CML395/CML444)	6.985084274	-1.130381044	65.05769655	NA
10	CZL074/VL062645	CZL074/VL062645:@.13.	([CML202/CML442//[DTP2WC4H255-1-2-2-BB/[[NAW5867/P30-SR]-111-2/[NAW5867/P30-SR]-25-1]-8-1-1-B-1]-1-2-2-B]-1-1-1-1-BBB-1-B/LaPostaSeqC7-F103-1-2-1-1-BBB)F2-B-13//(CML395/CML444)	7.134321933	1.379836261	64.12149394	NA
10	CZL074/VL062645	CZL074/VL062645:@.130.	([CML202/CML442//[DTP2WC4H255-1-2-2-BB/[[NAW5867/P30-SR]-111-2/[NAW5867/P30-SR]-25-1]-8-1-1-B-1]-1-2-2-B]-1-1-1-1-BBB-1-B/LaPostaSeqC7-F103-1-2-1-1-BBB)F2-B-130//(CML395/CML444)	7.915439718	-0.20821421	65.1583688	NA
10	CZL074/VL062645	CZL074/VL062645:@.131.	([CML202/CML442//[DTP2WC4H255-1-2-2-BB/[[NAW5867/P30-SR]-111-2/[NAW5867/P30-SR]-25-1]-8-1-1-B-1]-1-2-2-B]-1-1-1-1-BBB-1-B/LaPostaSeqC7-F103-1-2-1-1-BBB)F2-B-131//(CML395/CML444)	7.065159938	0.2393779	63.6672947	NA
10	CZL074/VL062645	CZL074/VL062645:@.132.	([CML202/CML442//[DTP2WC4H255-1-2-2-BB/[[NAW5867/P30-SR]-111-2/[NAW5867/P30-SR]-25-1]-8-1-1-B-1]-1-2-2-B]-1-1-1-1-BBB-1-B/LaPostaSeqC7-F103-1-2-1-1-BBB)F2-B-132//(CML395/CML444)	7.129124889	0.635527834	63.76443218	NA
10	CZL074/VL062645	CZL074/VL062645:@.133.	([CML202/CML442//[DTP2WC4H255-1-2-2-BB/[[NAW5867/P30-SR]-111-2/[NAW5867/P30-SR]-25-1]-8-1-1-B-1]-1-2-2-B]-1-1-1-1-BBB-1-B/LaPostaSeqC7-F103-1-2-1-1-BBB)F2-B-133//(CML395/CML444)	7.682744633	-0.765622191	64.79746671	NA
10	CZL074/VL062645	CZL074/VL062645:@.134.	([CML202/CML442//[DTP2WC4H255-1-2-2-BB/[[NAW5867/P30-SR]-111-2/[NAW5867/P30-SR]-25-1]-8-1-1-B-1]-1-2-2-B]-1-1-1-1-BBB-1-B/LaPostaSeqC7-F103-1-2-1-1-BBB)F2-B-134//(CML395/CML444)	7.759002725	-0.746665069	64.61089186	NA
10	CZL074/VL062645	CZL074/VL062645:@.135.	([CML202/CML442//[DTP2WC4H255-1-2-2-BB/[[NAW5867/P30-SR]-111-2/[NAW5867/P30-SR]-25-1]-8-1-1-B-1]-1-2-2-B]-1-1-1-1-BBB-1-B/LaPostaSeqC7-F103-1-2-1-1-BBB)F2-B-135//(CML395/CML444)	7.113963039	1.079286525	64.64620859	NA
10	CZL074/VL062645	CZL074/VL062645:@.136.	([CML202/CML442//[DTP2WC4H255-1-2-2-BB/[[NAW5867/P30-SR]-111-2/[NAW5867/P30-SR]-25-1]-8-1-1-B-1]-1-2-2-B]-1-1-1-1-BBB-1-B/LaPostaSeqC7-F103-1-2-1-1-BBB)F2-B-136//(CML395/CML444)	6.992094675	0.154515783	64.06573531	NA
10	CZL074/VL062645	CZL074/VL062645:@.137.	([CML202/CML442//[DTP2WC4H255-1-2-2-BB/[[NAW5867/P30-SR]-111-2/[NAW5867/P30-SR]-25-1]-8-1-1-B-1]-1-2-2-B]-1-1-1-1-BBB-1-B/LaPostaSeqC7-F103-1-2-1-1-BBB)F2-B-137//(CML395/CML444)	7.500202031	0.499288446	64.82279574	NA
10	CZL074/VL062645	CZL074/VL062645:@.138.	([CML202/CML442//[DTP2WC4H255-1-2-2-BB/[[NAW5867/P30-SR]-111-2/[NAW5867/P30-SR]-25-1]-8-1-1-B-1]-1-2-2-B]-1-1-1-1-BBB-1-B/LaPostaSeqC7-F103-1-2-1-1-BBB)F2-B-138//(CML395/CML444)	6.461190561	-0.216801737	64.0366725	gd_3758_1808
10	CZL074/VL062645	CZL074/VL062645:@.139.	([CML202/CML442//[DTP2WC4H255-1-2-2-BB/[[NAW5867/P30-SR]-111-2/[NAW5867/P30-SR]-25-1]-8-1-1-B-1]-1-2-2-B]-1-1-1-1-BBB-1-B/LaPostaSeqC7-F103-1-2-1-1-BBB)F2-B-139//(CML395/CML444)	7.242923737	0.244694261	64.43044991	NA
10	CZL074/VL062645	CZL074/VL062645:@.14.	([CML202/CML442//[DTP2WC4H255-1-2-2-BB/[[NAW5867/P30-SR]-111-2/[NAW5867/P30-SR]-25-1]-8-1-1-B-1]-1-2-2-B]-1-1-1-1-BBB-1-B/LaPostaSeqC7-F103-1-2-1-1-BBB)F2-B-14//(CML395/CML444)	7.77096679	0.098966465	64.32201753	NA
10	CZL074/VL062645	CZL074/VL062645:@.140.	([CML202/CML442//[DTP2WC4H255-1-2-2-BB/[[NAW5867/P30-SR]-111-2/[NAW5867/P30-SR]-25-1]-8-1-1-B-1]-1-2-2-B]-1-1-1-1-BBB-1-B/LaPostaSeqC7-F103-1-2-1-1-BBB)F2-B-140//(CML395/CML444)	8.072687222	0.11374954	64.50476942	NA
10	CZL074/VL062645	CZL074/VL062645:@.141.	([CML202/CML442//[DTP2WC4H255-1-2-2-BB/[[NAW5867/P30-SR]-111-2/[NAW5867/P30-SR]-25-1]-8-1-1-B-1]-1-2-2-B]-1-1-1-1-BBB-1-B/LaPostaSeqC7-F103-1-2-1-1-BBB)F2-B-141//(CML395/CML444)	7.403789976	0.585192272	64.33567245	NA
10	CZL074/VL062645	CZL074/VL062645:@.142.	([CML202/CML442//[DTP2WC4H255-1-2-2-BB/[[NAW5867/P30-SR]-111-2/[NAW5867/P30-SR]-25-1]-8-1-1-B-1]-1-2-2-B]-1-1-1-1-BBB-1-B/LaPostaSeqC7-F103-1-2-1-1-BBB)F2-B-142//(CML395/CML444)	6.349725207	0.075358212	64.31736027	NA
10	CZL074/VL062645	CZL074/VL062645:@.143.	([CML202/CML442//[DTP2WC4H255-1-2-2-BB/[[NAW5867/P30-SR]-111-2/[NAW5867/P30-SR]-25-1]-8-1-1-B-1]-1-2-2-B]-1-1-1-1-BBB-1-B/LaPostaSeqC7-F103-1-2-1-1-BBB)F2-B-143//(CML395/CML444)	7.719355168	0.966662226	64.43401211	NA
10	CZL074/VL062645	CZL074/VL062645:@.144.	([CML202/CML442//[DTP2WC4H255-1-2-2-BB/[[NAW5867/P30-SR]-111-2/[NAW5867/P30-SR]-25-1]-8-1-1-B-1]-1-2-2-B]-1-1-1-1-BBB-1-B/LaPostaSeqC7-F103-1-2-1-1-BBB)F2-B-144//(CML395/CML444)	6.538580051	-0.071029244	65.99218075	NA
10	CZL074/VL062645	CZL074/VL062645:@.145.	([CML202/CML442//[DTP2WC4H255-1-2-2-BB/[[NAW5867/P30-SR]-111-2/[NAW5867/P30-SR]-25-1]-8-1-1-B-1]-1-2-2-B]-1-1-1-1-BBB-1-B/LaPostaSeqC7-F103-1-2-1-1-BBB)F2-B-145//(CML395/CML444)	6.190285318	0.101613437	63.48833396	gd_3759_1809
10	CZL074/VL062645	CZL074/VL062645:@.146.	([CML202/CML442//[DTP2WC4H255-1-2-2-BB/[[NAW5867/P30-SR]-111-2/[NAW5867/P30-SR]-25-1]-8-1-1-B-1]-1-2-2-B]-1-1-1-1-BBB-1-B/LaPostaSeqC7-F103-1-2-1-1-BBB)F2-B-146//(CML395/CML444)	6.741577668	0.175716429	65.06358818	NA
10	CZL074/VL062645	CZL074/VL062645:@.147.	([CML202/CML442//[DTP2WC4H255-1-2-2-BB/[[NAW5867/P30-SR]-111-2/[NAW5867/P30-SR]-25-1]-8-1-1-B-1]-1-2-2-B]-1-1-1-1-BBB-1-B/LaPostaSeqC7-F103-1-2-1-1-BBB)F2-B-147//(CML395/CML444)	7.766633997	-0.125290119	64.58412666	NA
10	CZL074/VL062645	CZL074/VL062645:@.148.	([CML202/CML442//[DTP2WC4H255-1-2-2-BB/[[NAW5867/P30-SR]-111-2/[NAW5867/P30-SR]-25-1]-8-1-1-B-1]-1-2-2-B]-1-1-1-1-BBB-1-B/LaPostaSeqC7-F103-1-2-1-1-BBB)F2-B-148//(CML395/CML444)	7.035665236	-0.471242616	66.16497793	NA
10	CZL074/VL062645	CZL074/VL062645:@.149.	([CML202/CML442//[DTP2WC4H255-1-2-2-BB/[[NAW5867/P30-SR]-111-2/[NAW5867/P30-SR]-25-1]-8-1-1-B-1]-1-2-2-B]-1-1-1-1-BBB-1-B/LaPostaSeqC7-F103-1-2-1-1-BBB)F2-B-149//(CML395/CML444)	7.541730741	0.251255891	64.90375062	NA
10	CZL074/VL062645	CZL074/VL062645:@.15.	([CML202/CML442//[DTP2WC4H255-1-2-2-BB/[[NAW5867/P30-SR]-111-2/[NAW5867/P30-SR]-25-1]-8-1-1-B-1]-1-2-2-B]-1-1-1-1-BBB-1-B/LaPostaSeqC7-F103-1-2-1-1-BBB)F2-B-15//(CML395/CML444)	7.670098304	-0.388729018	64.9061408	NA
10	CZL074/VL062645	CZL074/VL062645:@.150.	([CML202/CML442//[DTP2WC4H255-1-2-2-BB/[[NAW5867/P30-SR]-111-2/[NAW5867/P30-SR]-25-1]-8-1-1-B-1]-1-2-2-B]-1-1-1-1-BBB-1-B/LaPostaSeqC7-F103-1-2-1-1-BBB)F2-B-150//(CML395/CML444)	8.104551012	0.225199665	64.46989403	gd_3760_1791
10	CZL074/VL062645	CZL074/VL062645:@.151.	([CML202/CML442//[DTP2WC4H255-1-2-2-BB/[[NAW5867/P30-SR]-111-2/[NAW5867/P30-SR]-25-1]-8-1-1-B-1]-1-2-2-B]-1-1-1-1-BBB-1-B/LaPostaSeqC7-F103-1-2-1-1-BBB)F2-B-151//(CML395/CML444)	6.707367694	0.59758348	64.83389036	NA
10	CZL074/VL062645	CZL074/VL062645:@.152.	([CML202/CML442//[DTP2WC4H255-1-2-2-BB/[[NAW5867/P30-SR]-111-2/[NAW5867/P30-SR]-25-1]-8-1-1-B-1]-1-2-2-B]-1-1-1-1-BBB-1-B/LaPostaSeqC7-F103-1-2-1-1-BBB)F2-B-152//(CML395/CML444)	6.992302157	-0.053506191	63.66402357	NA
10	CZL074/VL062645	CZL074/VL062645:@.153.	([CML202/CML442//[DTP2WC4H255-1-2-2-BB/[[NAW5867/P30-SR]-111-2/[NAW5867/P30-SR]-25-1]-8-1-1-B-1]-1-2-2-B]-1-1-1-1-BBB-1-B/LaPostaSeqC7-F103-1-2-1-1-BBB)F2-B-153//(CML395/CML444)	6.41633543	1.20733796	63.86299789	gd_3761_1810
10	CZL074/VL062645	CZL074/VL062645:@.154.	([CML202/CML442//[DTP2WC4H255-1-2-2-BB/[[NAW5867/P30-SR]-111-2/[NAW5867/P30-SR]-25-1]-8-1-1-B-1]-1-2-2-B]-1-1-1-1-BBB-1-B/LaPostaSeqC7-F103-1-2-1-1-BBB)F2-B-154//(CML395/CML444)	7.336369807	0.457147122	64.6416289	NA
10	CZL074/VL062645	CZL074/VL062645:@.155.	([CML202/CML442//[DTP2WC4H255-1-2-2-BB/[[NAW5867/P30-SR]-111-2/[NAW5867/P30-SR]-25-1]-8-1-1-B-1]-1-2-2-B]-1-1-1-1-BBB-1-B/LaPostaSeqC7-F103-1-2-1-1-BBB)F2-B-155//(CML395/CML444)	8.04051382	-0.280656217	65.86463872	NA
10	CZL074/VL062645	CZL074/VL062645:@.156.	([CML202/CML442//[DTP2WC4H255-1-2-2-BB/[[NAW5867/P30-SR]-111-2/[NAW5867/P30-SR]-25-1]-8-1-1-B-1]-1-2-2-B]-1-1-1-1-BBB-1-B/LaPostaSeqC7-F103-1-2-1-1-BBB)F2-B-156//(CML395/CML444)	7.712746072	-0.373240748	65.11255035	NA
10	CZL074/VL062645	CZL074/VL062645:@.157.	([CML202/CML442//[DTP2WC4H255-1-2-2-BB/[[NAW5867/P30-SR]-111-2/[NAW5867/P30-SR]-25-1]-8-1-1-B-1]-1-2-2-B]-1-1-1-1-BBB-1-B/LaPostaSeqC7-F103-1-2-1-1-BBB)F2-B-157//(CML395/CML444)	7.235443201	-0.150563042	65.90566347	NA
10	CZL074/VL062645	CZL074/VL062645:@.158.	([CML202/CML442//[DTP2WC4H255-1-2-2-BB/[[NAW5867/P30-SR]-111-2/[NAW5867/P30-SR]-25-1]-8-1-1-B-1]-1-2-2-B]-1-1-1-1-BBB-1-B/LaPostaSeqC7-F103-1-2-1-1-BBB)F2-B-158//(CML395/CML444)	7.207462196	-0.281660796	65.25458033	NA
10	CZL074/VL062645	CZL074/VL062645:@.159.	([CML202/CML442//[DTP2WC4H255-1-2-2-BB/[[NAW5867/P30-SR]-111-2/[NAW5867/P30-SR]-25-1]-8-1-1-B-1]-1-2-2-B]-1-1-1-1-BBB-1-B/LaPostaSeqC7-F103-1-2-1-1-BBB)F2-B-159//(CML395/CML444)	7.29504409	0.278294314	64.34866057	NA
10	CZL074/VL062645	CZL074/VL062645:@.16.	([CML202/CML442//[DTP2WC4H255-1-2-2-BB/[[NAW5867/P30-SR]-111-2/[NAW5867/P30-SR]-25-1]-8-1-1-B-1]-1-2-2-B]-1-1-1-1-BBB-1-B/LaPostaSeqC7-F103-1-2-1-1-BBB)F2-B-16//(CML395/CML444)	8.072366702	-0.629006778	65.51484069	gd_3762_1783
10	CZL074/VL062645	CZL074/VL062645:@.160.	([CML202/CML442//[DTP2WC4H255-1-2-2-BB/[[NAW5867/P30-SR]-111-2/[NAW5867/P30-SR]-25-1]-8-1-1-B-1]-1-2-2-B]-1-1-1-1-BBB-1-B/LaPostaSeqC7-F103-1-2-1-1-BBB)F2-B-160//(CML395/CML444)	5.159038415	0.574384755	64.56190819	gd_3763_1811
10	CZL074/VL062645	CZL074/VL062645:@.161.	([CML202/CML442//[DTP2WC4H255-1-2-2-BB/[[NAW5867/P30-SR]-111-2/[NAW5867/P30-SR]-25-1]-8-1-1-B-1]-1-2-2-B]-1-1-1-1-BBB-1-B/LaPostaSeqC7-F103-1-2-1-1-BBB)F2-B-161//(CML395/CML444)	7.504542783	-0.732517743	65.9619473	NA
10	CZL074/VL062645	CZL074/VL062645:@.162.	([CML202/CML442//[DTP2WC4H255-1-2-2-BB/[[NAW5867/P30-SR]-111-2/[NAW5867/P30-SR]-25-1]-8-1-1-B-1]-1-2-2-B]-1-1-1-1-BBB-1-B/LaPostaSeqC7-F103-1-2-1-1-BBB)F2-B-162//(CML395/CML444)	6.829695625	-0.162782712	64.88170528	NA
10	CZL074/VL062645	CZL074/VL062645:@.163.	([CML202/CML442//[DTP2WC4H255-1-2-2-BB/[[NAW5867/P30-SR]-111-2/[NAW5867/P30-SR]-25-1]-8-1-1-B-1]-1-2-2-B]-1-1-1-1-BBB-1-B/LaPostaSeqC7-F103-1-2-1-1-BBB)F2-B-163//(CML395/CML444)	7.788399153	-0.265612537	64.21496484	NA
10	CZL074/VL062645	CZL074/VL062645:@.164.	([CML202/CML442//[DTP2WC4H255-1-2-2-BB/[[NAW5867/P30-SR]-111-2/[NAW5867/P30-SR]-25-1]-8-1-1-B-1]-1-2-2-B]-1-1-1-1-BBB-1-B/LaPostaSeqC7-F103-1-2-1-1-BBB)F2-B-164//(CML395/CML444)	7.165884201	-0.426929704	63.96483861	NA
10	CZL074/VL062645	CZL074/VL062645:@.165.	([CML202/CML442//[DTP2WC4H255-1-2-2-BB/[[NAW5867/P30-SR]-111-2/[NAW5867/P30-SR]-25-1]-8-1-1-B-1]-1-2-2-B]-1-1-1-1-BBB-1-B/LaPostaSeqC7-F103-1-2-1-1-BBB)F2-B-165//(CML395/CML444)	8.141876273	-0.220646165	64.68305826	gd_3764_1792
10	CZL074/VL062645	CZL074/VL062645:@.166.	([CML202/CML442//[DTP2WC4H255-1-2-2-BB/[[NAW5867/P30-SR]-111-2/[NAW5867/P30-SR]-25-1]-8-1-1-B-1]-1-2-2-B]-1-1-1-1-BBB-1-B/LaPostaSeqC7-F103-1-2-1-1-BBB)F2-B-166//(CML395/CML444)	6.722096224	0.254636731	64.16977755	NA
10	CZL074/VL062645	CZL074/VL062645:@.167.	([CML202/CML442//[DTP2WC4H255-1-2-2-BB/[[NAW5867/P30-SR]-111-2/[NAW5867/P30-SR]-25-1]-8-1-1-B-1]-1-2-2-B]-1-1-1-1-BBB-1-B/LaPostaSeqC7-F103-1-2-1-1-BBB)F2-B-167//(CML395/CML444)	7.85541381	-0.141148352	65.40752717	NA
10	CZL074/VL062645	CZL074/VL062645:@.169.	([CML202/CML442//[DTP2WC4H255-1-2-2-BB/[[NAW5867/P30-SR]-111-2/[NAW5867/P30-SR]-25-1]-8-1-1-B-1]-1-2-2-B]-1-1-1-1-BBB-1-B/LaPostaSeqC7-F103-1-2-1-1-BBB)F2-B-169//(CML395/CML444)	7.795396592	-0.049578715	64.68509061	NA
10	CZL074/VL062645	CZL074/VL062645:@.17.	([CML202/CML442//[DTP2WC4H255-1-2-2-BB/[[NAW5867/P30-SR]-111-2/[NAW5867/P30-SR]-25-1]-8-1-1-B-1]-1-2-2-B]-1-1-1-1-BBB-1-B/LaPostaSeqC7-F103-1-2-1-1-BBB)F2-B-17//(CML395/CML444)	6.957530345	0.311231459	64.87392032	NA
10	CZL074/VL062645	CZL074/VL062645:@.170.	([CML202/CML442//[DTP2WC4H255-1-2-2-BB/[[NAW5867/P30-SR]-111-2/[NAW5867/P30-SR]-25-1]-8-1-1-B-1]-1-2-2-B]-1-1-1-1-BBB-1-B/LaPostaSeqC7-F103-1-2-1-1-BBB)F2-B-170//(CML395/CML444)	7.665361573	0.086089222	65.80108587	NA
10	CZL074/VL062645	CZL074/VL062645:@.171.	([CML202/CML442//[DTP2WC4H255-1-2-2-BB/[[NAW5867/P30-SR]-111-2/[NAW5867/P30-SR]-25-1]-8-1-1-B-1]-1-2-2-B]-1-1-1-1-BBB-1-B/LaPostaSeqC7-F103-1-2-1-1-BBB)F2-B-171//(CML395/CML444)	7.061144811	-0.70124948	64.86114912	NA
10	CZL074/VL062645	CZL074/VL062645:@.172.	([CML202/CML442//[DTP2WC4H255-1-2-2-BB/[[NAW5867/P30-SR]-111-2/[NAW5867/P30-SR]-25-1]-8-1-1-B-1]-1-2-2-B]-1-1-1-1-BBB-1-B/LaPostaSeqC7-F103-1-2-1-1-BBB)F2-B-172//(CML395/CML444)	7.019386244	0.494722478	64.20402847	NA
10	CZL074/VL062645	CZL074/VL062645:@.173.	([CML202/CML442//[DTP2WC4H255-1-2-2-BB/[[NAW5867/P30-SR]-111-2/[NAW5867/P30-SR]-25-1]-8-1-1-B-1]-1-2-2-B]-1-1-1-1-BBB-1-B/LaPostaSeqC7-F103-1-2-1-1-BBB)F2-B-173//(CML395/CML444)	5.99858002	0.211219902	63.8691961	gd_3765_1812
10	CZL074/VL062645	CZL074/VL062645:@.174.	([CML202/CML442//[DTP2WC4H255-1-2-2-BB/[[NAW5867/P30-SR]-111-2/[NAW5867/P30-SR]-25-1]-8-1-1-B-1]-1-2-2-B]-1-1-1-1-BBB-1-B/LaPostaSeqC7-F103-1-2-1-1-BBB)F2-B-174//(CML395/CML444)	7.131331421	0.464898066	64.52315769	NA
10	CZL074/VL062645	CZL074/VL062645:@.175.	([CML202/CML442//[DTP2WC4H255-1-2-2-BB/[[NAW5867/P30-SR]-111-2/[NAW5867/P30-SR]-25-1]-8-1-1-B-1]-1-2-2-B]-1-1-1-1-BBB-1-B/LaPostaSeqC7-F103-1-2-1-1-BBB)F2-B-175//(CML395/CML444)	7.715904965	1.101979631	63.93696921	NA
10	CZL074/VL062645	CZL074/VL062645:@.176.	([CML202/CML442//[DTP2WC4H255-1-2-2-BB/[[NAW5867/P30-SR]-111-2/[NAW5867/P30-SR]-25-1]-8-1-1-B-1]-1-2-2-B]-1-1-1-1-BBB-1-B/LaPostaSeqC7-F103-1-2-1-1-BBB)F2-B-176//(CML395/CML444)	7.2862589	-0.616446615	63.89380784	NA
10	CZL074/VL062645	CZL074/VL062645:@.177.	([CML202/CML442//[DTP2WC4H255-1-2-2-BB/[[NAW5867/P30-SR]-111-2/[NAW5867/P30-SR]-25-1]-8-1-1-B-1]-1-2-2-B]-1-1-1-1-BBB-1-B/LaPostaSeqC7-F103-1-2-1-1-BBB)F2-B-177//(CML395/CML444)	7.518213716	0.122861666	65.00191312	NA
10	CZL074/VL062645	CZL074/VL062645:@.18.	([CML202/CML442//[DTP2WC4H255-1-2-2-BB/[[NAW5867/P30-SR]-111-2/[NAW5867/P30-SR]-25-1]-8-1-1-B-1]-1-2-2-B]-1-1-1-1-BBB-1-B/LaPostaSeqC7-F103-1-2-1-1-BBB)F2-B-18//(CML395/CML444)	7.221423201	-0.112750517	64.46034397	NA
10	CZL074/VL062645	CZL074/VL062645:@.19.	([CML202/CML442//[DTP2WC4H255-1-2-2-BB/[[NAW5867/P30-SR]-111-2/[NAW5867/P30-SR]-25-1]-8-1-1-B-1]-1-2-2-B]-1-1-1-1-BBB-1-B/LaPostaSeqC7-F103-1-2-1-1-BBB)F2-B-19//(CML395/CML444)	6.528025489	0.122374939	65.4283231	NA
10	CZL074/VL062645	CZL074/VL062645:@.2.	([CML202/CML442//[DTP2WC4H255-1-2-2-BB/[[NAW5867/P30-SR]-111-2/[NAW5867/P30-SR]-25-1]-8-1-1-B-1]-1-2-2-B]-1-1-1-1-BBB-1-B/LaPostaSeqC7-F103-1-2-1-1-BBB)F2-B-2//(CML395/CML444)	8.006832045	-0.170487504	64.2697346	NA
10	CZL074/VL062645	CZL074/VL062645:@.20.	([CML202/CML442//[DTP2WC4H255-1-2-2-BB/[[NAW5867/P30-SR]-111-2/[NAW5867/P30-SR]-25-1]-8-1-1-B-1]-1-2-2-B]-1-1-1-1-BBB-1-B/LaPostaSeqC7-F103-1-2-1-1-BBB)F2-B-20//(CML395/CML444)	7.052961422	-0.041539922	65.09243566	NA
10	CZL074/VL062645	CZL074/VL062645:@.21.	([CML202/CML442//[DTP2WC4H255-1-2-2-BB/[[NAW5867/P30-SR]-111-2/[NAW5867/P30-SR]-25-1]-8-1-1-B-1]-1-2-2-B]-1-1-1-1-BBB-1-B/LaPostaSeqC7-F103-1-2-1-1-BBB)F2-B-21//(CML395/CML444)	7.386203012	0.659698465	65.2452397	NA
10	CZL074/VL062645	CZL074/VL062645:@.22.	([CML202/CML442//[DTP2WC4H255-1-2-2-BB/[[NAW5867/P30-SR]-111-2/[NAW5867/P30-SR]-25-1]-8-1-1-B-1]-1-2-2-B]-1-1-1-1-BBB-1-B/LaPostaSeqC7-F103-1-2-1-1-BBB)F2-B-22//(CML395/CML444)	7.246544288	-0.501353811	64.37224092	NA
10	CZL074/VL062645	CZL074/VL062645:@.23.	([CML202/CML442//[DTP2WC4H255-1-2-2-BB/[[NAW5867/P30-SR]-111-2/[NAW5867/P30-SR]-25-1]-8-1-1-B-1]-1-2-2-B]-1-1-1-1-BBB-1-B/LaPostaSeqC7-F103-1-2-1-1-BBB)F2-B-23//(CML395/CML444)	6.783818527	0.462192248	65.59560999	NA
10	CZL074/VL062645	CZL074/VL062645:@.24.	([CML202/CML442//[DTP2WC4H255-1-2-2-BB/[[NAW5867/P30-SR]-111-2/[NAW5867/P30-SR]-25-1]-8-1-1-B-1]-1-2-2-B]-1-1-1-1-BBB-1-B/LaPostaSeqC7-F103-1-2-1-1-BBB)F2-B-24//(CML395/CML444)	6.935832356	-0.059151031	64.81513454	NA
10	CZL074/VL062645	CZL074/VL062645:@.25.	([CML202/CML442//[DTP2WC4H255-1-2-2-BB/[[NAW5867/P30-SR]-111-2/[NAW5867/P30-SR]-25-1]-8-1-1-B-1]-1-2-2-B]-1-1-1-1-BBB-1-B/LaPostaSeqC7-F103-1-2-1-1-BBB)F2-B-25//(CML395/CML444)	7.896005963	-0.120346622	64.39159264	NA
10	CZL074/VL062645	CZL074/VL062645:@.26.	([CML202/CML442//[DTP2WC4H255-1-2-2-BB/[[NAW5867/P30-SR]-111-2/[NAW5867/P30-SR]-25-1]-8-1-1-B-1]-1-2-2-B]-1-1-1-1-BBB-1-B/LaPostaSeqC7-F103-1-2-1-1-BBB)F2-B-26//(CML395/CML444)	7.32732017	0.225881618	64.23588749	NA
10	CZL074/VL062645	CZL074/VL062645:@.27.	([CML202/CML442//[DTP2WC4H255-1-2-2-BB/[[NAW5867/P30-SR]-111-2/[NAW5867/P30-SR]-25-1]-8-1-1-B-1]-1-2-2-B]-1-1-1-1-BBB-1-B/LaPostaSeqC7-F103-1-2-1-1-BBB)F2-B-27//(CML395/CML444)	8.183097237	-0.154655331	64.95734586	gd_3766_1828
10	CZL074/VL062645	CZL074/VL062645:@.28.	([CML202/CML442//[DTP2WC4H255-1-2-2-BB/[[NAW5867/P30-SR]-111-2/[NAW5867/P30-SR]-25-1]-8-1-1-B-1]-1-2-2-B]-1-1-1-1-BBB-1-B/LaPostaSeqC7-F103-1-2-1-1-BBB)F2-B-28//(CML395/CML444)	7.938195601	-1.01368824	65.30597135	NA
10	CZL074/VL062645	CZL074/VL062645:@.29.	([CML202/CML442//[DTP2WC4H255-1-2-2-BB/[[NAW5867/P30-SR]-111-2/[NAW5867/P30-SR]-25-1]-8-1-1-B-1]-1-2-2-B]-1-1-1-1-BBB-1-B/LaPostaSeqC7-F103-1-2-1-1-BBB)F2-B-29//(CML395/CML444)	7.545254831	-0.249190698	63.79657599	NA
10	CZL074/VL062645	CZL074/VL062645:@.3.	([CML202/CML442//[DTP2WC4H255-1-2-2-BB/[[NAW5867/P30-SR]-111-2/[NAW5867/P30-SR]-25-1]-8-1-1-B-1]-1-2-2-B]-1-1-1-1-BBB-1-B/LaPostaSeqC7-F103-1-2-1-1-BBB)F2-B-3//(CML395/CML444)	7.195368766	0.364975381	63.91147433	NA
10	CZL074/VL062645	CZL074/VL062645:@.30.	([CML202/CML442//[DTP2WC4H255-1-2-2-BB/[[NAW5867/P30-SR]-111-2/[NAW5867/P30-SR]-25-1]-8-1-1-B-1]-1-2-2-B]-1-1-1-1-BBB-1-B/LaPostaSeqC7-F103-1-2-1-1-BBB)F2-B-30//(CML395/CML444)	7.952506112	-0.060943579	64.81105309	NA
10	CZL074/VL062645	CZL074/VL062645:@.31.	([CML202/CML442//[DTP2WC4H255-1-2-2-BB/[[NAW5867/P30-SR]-111-2/[NAW5867/P30-SR]-25-1]-8-1-1-B-1]-1-2-2-B]-1-1-1-1-BBB-1-B/LaPostaSeqC7-F103-1-2-1-1-BBB)F2-B-31//(CML395/CML444)	7.793090204	0.490254348	64.53969179	NA
10	CZL074/VL062645	CZL074/VL062645:@.32.	([CML202/CML442//[DTP2WC4H255-1-2-2-BB/[[NAW5867/P30-SR]-111-2/[NAW5867/P30-SR]-25-1]-8-1-1-B-1]-1-2-2-B]-1-1-1-1-BBB-1-B/LaPostaSeqC7-F103-1-2-1-1-BBB)F2-B-32//(CML395/CML444)	7.245974271	-0.589789547	65.68934412	NA
10	CZL074/VL062645	CZL074/VL062645:@.33.	([CML202/CML442//[DTP2WC4H255-1-2-2-BB/[[NAW5867/P30-SR]-111-2/[NAW5867/P30-SR]-25-1]-8-1-1-B-1]-1-2-2-B]-1-1-1-1-BBB-1-B/LaPostaSeqC7-F103-1-2-1-1-BBB)F2-B-33//(CML395/CML444)	6.722083666	0.08984041	63.64018334	NA
10	CZL074/VL062645	CZL074/VL062645:@.34.	([CML202/CML442//[DTP2WC4H255-1-2-2-BB/[[NAW5867/P30-SR]-111-2/[NAW5867/P30-SR]-25-1]-8-1-1-B-1]-1-2-2-B]-1-1-1-1-BBB-1-B/LaPostaSeqC7-F103-1-2-1-1-BBB)F2-B-34//(CML395/CML444)	7.075203127	3.719804255	62.10286373	NA
10	CZL074/VL062645	CZL074/VL062645:@.35.	([CML202/CML442//[DTP2WC4H255-1-2-2-BB/[[NAW5867/P30-SR]-111-2/[NAW5867/P30-SR]-25-1]-8-1-1-B-1]-1-2-2-B]-1-1-1-1-BBB-1-B/LaPostaSeqC7-F103-1-2-1-1-BBB)F2-B-35//(CML395/CML444)	8.363154219	-0.87788593	64.97460859	NA
10	CZL074/VL062645	CZL074/VL062645:@.37.	([CML202/CML442//[DTP2WC4H255-1-2-2-BB/[[NAW5867/P30-SR]-111-2/[NAW5867/P30-SR]-25-1]-8-1-1-B-1]-1-2-2-B]-1-1-1-1-BBB-1-B/LaPostaSeqC7-F103-1-2-1-1-BBB)F2-B-37//(CML395/CML444)	6.643865245	0.608319104	65.47072771	NA
10	CZL074/VL062645	CZL074/VL062645:@.38.	([CML202/CML442//[DTP2WC4H255-1-2-2-BB/[[NAW5867/P30-SR]-111-2/[NAW5867/P30-SR]-25-1]-8-1-1-B-1]-1-2-2-B]-1-1-1-1-BBB-1-B/LaPostaSeqC7-F103-1-2-1-1-BBB)F2-B-38//(CML395/CML444)	6.983379838	0.939788839	64.61556552	NA
10	CZL074/VL062645	CZL074/VL062645:@.39.	([CML202/CML442//[DTP2WC4H255-1-2-2-BB/[[NAW5867/P30-SR]-111-2/[NAW5867/P30-SR]-25-1]-8-1-1-B-1]-1-2-2-B]-1-1-1-1-BBB-1-B/LaPostaSeqC7-F103-1-2-1-1-BBB)F2-B-39//(CML395/CML444)	7.341003816	-0.255895732	65.22561673	NA
10	CZL074/VL062645	CZL074/VL062645:@.4.	([CML202/CML442//[DTP2WC4H255-1-2-2-BB/[[NAW5867/P30-SR]-111-2/[NAW5867/P30-SR]-25-1]-8-1-1-B-1]-1-2-2-B]-1-1-1-1-BBB-1-B/LaPostaSeqC7-F103-1-2-1-1-BBB)F2-B-4//(CML395/CML444)	6.177060559	-0.430464503	65.73080605	NA
10	CZL074/VL062645	CZL074/VL062645:@.40.	([CML202/CML442//[DTP2WC4H255-1-2-2-BB/[[NAW5867/P30-SR]-111-2/[NAW5867/P30-SR]-25-1]-8-1-1-B-1]-1-2-2-B]-1-1-1-1-BBB-1-B/LaPostaSeqC7-F103-1-2-1-1-BBB)F2-B-40//(CML395/CML444)	7.018488254	0.622190245	64.48027755	NA
10	CZL074/VL062645	CZL074/VL062645:@.41.	([CML202/CML442//[DTP2WC4H255-1-2-2-BB/[[NAW5867/P30-SR]-111-2/[NAW5867/P30-SR]-25-1]-8-1-1-B-1]-1-2-2-B]-1-1-1-1-BBB-1-B/LaPostaSeqC7-F103-1-2-1-1-BBB)F2-B-41//(CML395/CML444)	5.965727719	-0.122933471	64.94096014	gd_3767_1804
10	CZL074/VL062645	CZL074/VL062645:@.42.	([CML202/CML442//[DTP2WC4H255-1-2-2-BB/[[NAW5867/P30-SR]-111-2/[NAW5867/P30-SR]-25-1]-8-1-1-B-1]-1-2-2-B]-1-1-1-1-BBB-1-B/LaPostaSeqC7-F103-1-2-1-1-BBB)F2-B-42//(CML395/CML444)	7.670166338	0.379693889	63.98693429	gd_3768_1793
10	CZL074/VL062645	CZL074/VL062645:@.43.	([CML202/CML442//[DTP2WC4H255-1-2-2-BB/[[NAW5867/P30-SR]-111-2/[NAW5867/P30-SR]-25-1]-8-1-1-B-1]-1-2-2-B]-1-1-1-1-BBB-1-B/LaPostaSeqC7-F103-1-2-1-1-BBB)F2-B-43//(CML395/CML444)	6.19341398	-0.127490503	66.21910976	NA
10	CZL074/VL062645	CZL074/VL062645:@.44.	([CML202/CML442//[DTP2WC4H255-1-2-2-BB/[[NAW5867/P30-SR]-111-2/[NAW5867/P30-SR]-25-1]-8-1-1-B-1]-1-2-2-B]-1-1-1-1-BBB-1-B/LaPostaSeqC7-F103-1-2-1-1-BBB)F2-B-44//(CML395/CML444)	6.555307547	-0.155596446	64.52440955	NA
10	CZL074/VL062645	CZL074/VL062645:@.45.	([CML202/CML442//[DTP2WC4H255-1-2-2-BB/[[NAW5867/P30-SR]-111-2/[NAW5867/P30-SR]-25-1]-8-1-1-B-1]-1-2-2-B]-1-1-1-1-BBB-1-B/LaPostaSeqC7-F103-1-2-1-1-BBB)F2-B-45//(CML395/CML444)	7.361681212	-0.488858871	63.64236616	NA
10	CZL074/VL062645	CZL074/VL062645:@.46.	([CML202/CML442//[DTP2WC4H255-1-2-2-BB/[[NAW5867/P30-SR]-111-2/[NAW5867/P30-SR]-25-1]-8-1-1-B-1]-1-2-2-B]-1-1-1-1-BBB-1-B/LaPostaSeqC7-F103-1-2-1-1-BBB)F2-B-46//(CML395/CML444)	7.506079475	-0.124795482	64.65524343	NA
10	CZL074/VL062645	CZL074/VL062645:@.47.	([CML202/CML442//[DTP2WC4H255-1-2-2-BB/[[NAW5867/P30-SR]-111-2/[NAW5867/P30-SR]-25-1]-8-1-1-B-1]-1-2-2-B]-1-1-1-1-BBB-1-B/LaPostaSeqC7-F103-1-2-1-1-BBB)F2-B-47//(CML395/CML444)	7.084970386	0.325333119	63.98486818	NA
10	CZL074/VL062645	CZL074/VL062645:@.48.	([CML202/CML442//[DTP2WC4H255-1-2-2-BB/[[NAW5867/P30-SR]-111-2/[NAW5867/P30-SR]-25-1]-8-1-1-B-1]-1-2-2-B]-1-1-1-1-BBB-1-B/LaPostaSeqC7-F103-1-2-1-1-BBB)F2-B-48//(CML395/CML444)	7.641284745	-0.068060187	65.0070503	NA
10	CZL074/VL062645	CZL074/VL062645:@.49.	([CML202/CML442//[DTP2WC4H255-1-2-2-BB/[[NAW5867/P30-SR]-111-2/[NAW5867/P30-SR]-25-1]-8-1-1-B-1]-1-2-2-B]-1-1-1-1-BBB-1-B/LaPostaSeqC7-F103-1-2-1-1-BBB)F2-B-49//(CML395/CML444)	7.229151151	0.256754022	65.07277943	NA
10	CZL074/VL062645	CZL074/VL062645:@.5.	([CML202/CML442//[DTP2WC4H255-1-2-2-BB/[[NAW5867/P30-SR]-111-2/[NAW5867/P30-SR]-25-1]-8-1-1-B-1]-1-2-2-B]-1-1-1-1-BBB-1-B/LaPostaSeqC7-F103-1-2-1-1-BBB)F2-B-5//(CML395/CML444)	7.864855594	-0.017842696	63.64087585	NA
10	CZL074/VL062645	CZL074/VL062645:@.50.	([CML202/CML442//[DTP2WC4H255-1-2-2-BB/[[NAW5867/P30-SR]-111-2/[NAW5867/P30-SR]-25-1]-8-1-1-B-1]-1-2-2-B]-1-1-1-1-BBB-1-B/LaPostaSeqC7-F103-1-2-1-1-BBB)F2-B-50//(CML395/CML444)	7.008302993	0.013753502	63.12571441	NA
10	CZL074/VL062645	CZL074/VL062645:@.51.	([CML202/CML442//[DTP2WC4H255-1-2-2-BB/[[NAW5867/P30-SR]-111-2/[NAW5867/P30-SR]-25-1]-8-1-1-B-1]-1-2-2-B]-1-1-1-1-BBB-1-B/LaPostaSeqC7-F103-1-2-1-1-BBB)F2-B-51//(CML395/CML444)	7.951584316	0.275653557	63.97571061	NA
10	CZL074/VL062645	CZL074/VL062645:@.52.	([CML202/CML442//[DTP2WC4H255-1-2-2-BB/[[NAW5867/P30-SR]-111-2/[NAW5867/P30-SR]-25-1]-8-1-1-B-1]-1-2-2-B]-1-1-1-1-BBB-1-B/LaPostaSeqC7-F103-1-2-1-1-BBB)F2-B-52//(CML395/CML444)	7.765553074	-0.792605132	65.80869502	gd_3769_1785
10	CZL074/VL062645	CZL074/VL062645:@.53.	([CML202/CML442//[DTP2WC4H255-1-2-2-BB/[[NAW5867/P30-SR]-111-2/[NAW5867/P30-SR]-25-1]-8-1-1-B-1]-1-2-2-B]-1-1-1-1-BBB-1-B/LaPostaSeqC7-F103-1-2-1-1-BBB)F2-B-53//(CML395/CML444)	7.172854426	-0.050698545	64.92918585	NA
10	CZL074/VL062645	CZL074/VL062645:@.54.	([CML202/CML442//[DTP2WC4H255-1-2-2-BB/[[NAW5867/P30-SR]-111-2/[NAW5867/P30-SR]-25-1]-8-1-1-B-1]-1-2-2-B]-1-1-1-1-BBB-1-B/LaPostaSeqC7-F103-1-2-1-1-BBB)F2-B-54//(CML395/CML444)	7.310883799	-0.39568436	65.51285065	gd_3770_1794
10	CZL074/VL062645	CZL074/VL062645:@.55.	([CML202/CML442//[DTP2WC4H255-1-2-2-BB/[[NAW5867/P30-SR]-111-2/[NAW5867/P30-SR]-25-1]-8-1-1-B-1]-1-2-2-B]-1-1-1-1-BBB-1-B/LaPostaSeqC7-F103-1-2-1-1-BBB)F2-B-55//(CML395/CML444)	7.394087157	0.304613153	64.48109722	gd_3771_1795
10	CZL074/VL062645	CZL074/VL062645:@.56.	([CML202/CML442//[DTP2WC4H255-1-2-2-BB/[[NAW5867/P30-SR]-111-2/[NAW5867/P30-SR]-25-1]-8-1-1-B-1]-1-2-2-B]-1-1-1-1-BBB-1-B/LaPostaSeqC7-F103-1-2-1-1-BBB)F2-B-56//(CML395/CML444)	7.420483241	0.649995948	63.81211431	NA
10	CZL074/VL062645	CZL074/VL062645:@.57.	([CML202/CML442//[DTP2WC4H255-1-2-2-BB/[[NAW5867/P30-SR]-111-2/[NAW5867/P30-SR]-25-1]-8-1-1-B-1]-1-2-2-B]-1-1-1-1-BBB-1-B/LaPostaSeqC7-F103-1-2-1-1-BBB)F2-B-57//(CML395/CML444)	7.280095766	0.252263518	65.33371253	NA
10	CZL074/VL062645	CZL074/VL062645:@.58.	([CML202/CML442//[DTP2WC4H255-1-2-2-BB/[[NAW5867/P30-SR]-111-2/[NAW5867/P30-SR]-25-1]-8-1-1-B-1]-1-2-2-B]-1-1-1-1-BBB-1-B/LaPostaSeqC7-F103-1-2-1-1-BBB)F2-B-58//(CML395/CML444)	7.171229963	0.578033362	65.03911801	NA
10	CZL074/VL062645	CZL074/VL062645:@.59.	([CML202/CML442//[DTP2WC4H255-1-2-2-BB/[[NAW5867/P30-SR]-111-2/[NAW5867/P30-SR]-25-1]-8-1-1-B-1]-1-2-2-B]-1-1-1-1-BBB-1-B/LaPostaSeqC7-F103-1-2-1-1-BBB)F2-B-59//(CML395/CML444)	7.631990049	0.115335115	65.38008198	NA
10	CZL074/VL062645	CZL074/VL062645:@.6.	([CML202/CML442//[DTP2WC4H255-1-2-2-BB/[[NAW5867/P30-SR]-111-2/[NAW5867/P30-SR]-25-1]-8-1-1-B-1]-1-2-2-B]-1-1-1-1-BBB-1-B/LaPostaSeqC7-F103-1-2-1-1-BBB)F2-B-6//(CML395/CML444)	6.65665103	0.543209108	64.12398622	NA
10	CZL074/VL062645	CZL074/VL062645:@.60.	([CML202/CML442//[DTP2WC4H255-1-2-2-BB/[[NAW5867/P30-SR]-111-2/[NAW5867/P30-SR]-25-1]-8-1-1-B-1]-1-2-2-B]-1-1-1-1-BBB-1-B/LaPostaSeqC7-F103-1-2-1-1-BBB)F2-B-60//(CML395/CML444)	6.877039447	0.035138386	65.46196013	NA
10	CZL074/VL062645	CZL074/VL062645:@.61.	([CML202/CML442//[DTP2WC4H255-1-2-2-BB/[[NAW5867/P30-SR]-111-2/[NAW5867/P30-SR]-25-1]-8-1-1-B-1]-1-2-2-B]-1-1-1-1-BBB-1-B/LaPostaSeqC7-F103-1-2-1-1-BBB)F2-B-61//(CML395/CML444)	8.072973961	0.20418483	65.26881625	NA
10	CZL074/VL062645	CZL074/VL062645:@.62.	([CML202/CML442//[DTP2WC4H255-1-2-2-BB/[[NAW5867/P30-SR]-111-2/[NAW5867/P30-SR]-25-1]-8-1-1-B-1]-1-2-2-B]-1-1-1-1-BBB-1-B/LaPostaSeqC7-F103-1-2-1-1-BBB)F2-B-62//(CML395/CML444)	7.862192357	-1.15149409	65.24433598	gd_3772_1786
10	CZL074/VL062645	CZL074/VL062645:@.63.	([CML202/CML442//[DTP2WC4H255-1-2-2-BB/[[NAW5867/P30-SR]-111-2/[NAW5867/P30-SR]-25-1]-8-1-1-B-1]-1-2-2-B]-1-1-1-1-BBB-1-B/LaPostaSeqC7-F103-1-2-1-1-BBB)F2-B-63//(CML395/CML444)	7.609883766	0.387245382	64.57930419	NA
10	CZL074/VL062645	CZL074/VL062645:@.64.	([CML202/CML442//[DTP2WC4H255-1-2-2-BB/[[NAW5867/P30-SR]-111-2/[NAW5867/P30-SR]-25-1]-8-1-1-B-1]-1-2-2-B]-1-1-1-1-BBB-1-B/LaPostaSeqC7-F103-1-2-1-1-BBB)F2-B-64//(CML395/CML444)	7.062755613	-0.206824849	64.47870708	NA
10	CZL074/VL062645	CZL074/VL062645:@.65.	([CML202/CML442//[DTP2WC4H255-1-2-2-BB/[[NAW5867/P30-SR]-111-2/[NAW5867/P30-SR]-25-1]-8-1-1-B-1]-1-2-2-B]-1-1-1-1-BBB-1-B/LaPostaSeqC7-F103-1-2-1-1-BBB)F2-B-65//(CML395/CML444)	7.160291737	0.095117064	64.6505421	NA
10	CZL074/VL062645	CZL074/VL062645:@.66.	([CML202/CML442//[DTP2WC4H255-1-2-2-BB/[[NAW5867/P30-SR]-111-2/[NAW5867/P30-SR]-25-1]-8-1-1-B-1]-1-2-2-B]-1-1-1-1-BBB-1-B/LaPostaSeqC7-F103-1-2-1-1-BBB)F2-B-66//(CML395/CML444)	7.064820697	0.455952114	64.39699555	NA
10	CZL074/VL062645	CZL074/VL062645:@.67.	([CML202/CML442//[DTP2WC4H255-1-2-2-BB/[[NAW5867/P30-SR]-111-2/[NAW5867/P30-SR]-25-1]-8-1-1-B-1]-1-2-2-B]-1-1-1-1-BBB-1-B/LaPostaSeqC7-F103-1-2-1-1-BBB)F2-B-67//(CML395/CML444)	7.154854403	-0.180079592	64.85192147	NA
10	CZL074/VL062645	CZL074/VL062645:@.68.	([CML202/CML442//[DTP2WC4H255-1-2-2-BB/[[NAW5867/P30-SR]-111-2/[NAW5867/P30-SR]-25-1]-8-1-1-B-1]-1-2-2-B]-1-1-1-1-BBB-1-B/LaPostaSeqC7-F103-1-2-1-1-BBB)F2-B-68//(CML395/CML444)	7.014030836	-0.600849579	64.71830151	NA
10	CZL074/VL062645	CZL074/VL062645:@.69.	([CML202/CML442//[DTP2WC4H255-1-2-2-BB/[[NAW5867/P30-SR]-111-2/[NAW5867/P30-SR]-25-1]-8-1-1-B-1]-1-2-2-B]-1-1-1-1-BBB-1-B/LaPostaSeqC7-F103-1-2-1-1-BBB)F2-B-69//(CML395/CML444)	6.960742522	0.244432089	63.91445479	NA
10	CZL074/VL062645	CZL074/VL062645:@.7.	([CML202/CML442//[DTP2WC4H255-1-2-2-BB/[[NAW5867/P30-SR]-111-2/[NAW5867/P30-SR]-25-1]-8-1-1-B-1]-1-2-2-B]-1-1-1-1-BBB-1-B/LaPostaSeqC7-F103-1-2-1-1-BBB)F2-B-7//(CML395/CML444)	7.901391933	0.786913879	64.96424253	NA
10	CZL074/VL062645	CZL074/VL062645:@.70.	([CML202/CML442//[DTP2WC4H255-1-2-2-BB/[[NAW5867/P30-SR]-111-2/[NAW5867/P30-SR]-25-1]-8-1-1-B-1]-1-2-2-B]-1-1-1-1-BBB-1-B/LaPostaSeqC7-F103-1-2-1-1-BBB)F2-B-70//(CML395/CML444)	7.083717867	1.338408023	64.44536461	NA
10	CZL074/VL062645	CZL074/VL062645:@.71.	([CML202/CML442//[DTP2WC4H255-1-2-2-BB/[[NAW5867/P30-SR]-111-2/[NAW5867/P30-SR]-25-1]-8-1-1-B-1]-1-2-2-B]-1-1-1-1-BBB-1-B/LaPostaSeqC7-F103-1-2-1-1-BBB)F2-B-71//(CML395/CML444)	6.618526886	0.566134956	63.56387616	NA
10	CZL074/VL062645	CZL074/VL062645:@.72.	([CML202/CML442//[DTP2WC4H255-1-2-2-BB/[[NAW5867/P30-SR]-111-2/[NAW5867/P30-SR]-25-1]-8-1-1-B-1]-1-2-2-B]-1-1-1-1-BBB-1-B/LaPostaSeqC7-F103-1-2-1-1-BBB)F2-B-72//(CML395/CML444)	8.267310995	0.121587429	63.78956003	NA
10	CZL074/VL062645	CZL074/VL062645:@.73.	([CML202/CML442//[DTP2WC4H255-1-2-2-BB/[[NAW5867/P30-SR]-111-2/[NAW5867/P30-SR]-25-1]-8-1-1-B-1]-1-2-2-B]-1-1-1-1-BBB-1-B/LaPostaSeqC7-F103-1-2-1-1-BBB)F2-B-73//(CML395/CML444)	7.635218065	0.295544368	64.98573718	NA
10	CZL074/VL062645	CZL074/VL062645:@.74.	([CML202/CML442//[DTP2WC4H255-1-2-2-BB/[[NAW5867/P30-SR]-111-2/[NAW5867/P30-SR]-25-1]-8-1-1-B-1]-1-2-2-B]-1-1-1-1-BBB-1-B/LaPostaSeqC7-F103-1-2-1-1-BBB)F2-B-74//(CML395/CML444)	5.791574371	-0.5375808	66.20206863	gd_3773_1805
10	CZL074/VL062645	CZL074/VL062645:@.75.	([CML202/CML442//[DTP2WC4H255-1-2-2-BB/[[NAW5867/P30-SR]-111-2/[NAW5867/P30-SR]-25-1]-8-1-1-B-1]-1-2-2-B]-1-1-1-1-BBB-1-B/LaPostaSeqC7-F103-1-2-1-1-BBB)F2-B-75//(CML395/CML444)	7.632456258	-0.195451865	65.33727464	NA
10	CZL074/VL062645	CZL074/VL062645:@.76.	([CML202/CML442//[DTP2WC4H255-1-2-2-BB/[[NAW5867/P30-SR]-111-2/[NAW5867/P30-SR]-25-1]-8-1-1-B-1]-1-2-2-B]-1-1-1-1-BBB-1-B/LaPostaSeqC7-F103-1-2-1-1-BBB)F2-B-76//(CML395/CML444)	6.483658152	-0.272435501	63.98424655	gd_3774_1806
10	CZL074/VL062645	CZL074/VL062645:@.77.	([CML202/CML442//[DTP2WC4H255-1-2-2-BB/[[NAW5867/P30-SR]-111-2/[NAW5867/P30-SR]-25-1]-8-1-1-B-1]-1-2-2-B]-1-1-1-1-BBB-1-B/LaPostaSeqC7-F103-1-2-1-1-BBB)F2-B-77//(CML395/CML444)	7.349889461	-0.163993482	65.52239793	NA
10	CZL074/VL062645	CZL074/VL062645:@.78.	([CML202/CML442//[DTP2WC4H255-1-2-2-BB/[[NAW5867/P30-SR]-111-2/[NAW5867/P30-SR]-25-1]-8-1-1-B-1]-1-2-2-B]-1-1-1-1-BBB-1-B/LaPostaSeqC7-F103-1-2-1-1-BBB)F2-B-78//(CML395/CML444)	6.663860985	0.306273522	64.5001058	NA
10	CZL074/VL062645	CZL074/VL062645:@.79.	([CML202/CML442//[DTP2WC4H255-1-2-2-BB/[[NAW5867/P30-SR]-111-2/[NAW5867/P30-SR]-25-1]-8-1-1-B-1]-1-2-2-B]-1-1-1-1-BBB-1-B/LaPostaSeqC7-F103-1-2-1-1-BBB)F2-B-79//(CML395/CML444)	7.176240534	0.658766476	65.0060005	NA
10	CZL074/VL062645	CZL074/VL062645:@.8.	([CML202/CML442//[DTP2WC4H255-1-2-2-BB/[[NAW5867/P30-SR]-111-2/[NAW5867/P30-SR]-25-1]-8-1-1-B-1]-1-2-2-B]-1-1-1-1-BBB-1-B/LaPostaSeqC7-F103-1-2-1-1-BBB)F2-B-8//(CML395/CML444)	6.816708933	-0.025420581	64.19916331	NA
10	CZL074/VL062645	CZL074/VL062645:@.80.	([CML202/CML442//[DTP2WC4H255-1-2-2-BB/[[NAW5867/P30-SR]-111-2/[NAW5867/P30-SR]-25-1]-8-1-1-B-1]-1-2-2-B]-1-1-1-1-BBB-1-B/LaPostaSeqC7-F103-1-2-1-1-BBB)F2-B-80//(CML395/CML444)	6.296143733	0.049772914	66.97502996	NA
10	CZL074/VL062645	CZL074/VL062645:@.81.	([CML202/CML442//[DTP2WC4H255-1-2-2-BB/[[NAW5867/P30-SR]-111-2/[NAW5867/P30-SR]-25-1]-8-1-1-B-1]-1-2-2-B]-1-1-1-1-BBB-1-B/LaPostaSeqC7-F103-1-2-1-1-BBB)F2-B-81//(CML395/CML444)	6.87017961	-0.362890619	64.65673488	NA
10	CZL074/VL062645	CZL074/VL062645:@.82.	([CML202/CML442//[DTP2WC4H255-1-2-2-BB/[[NAW5867/P30-SR]-111-2/[NAW5867/P30-SR]-25-1]-8-1-1-B-1]-1-2-2-B]-1-1-1-1-BBB-1-B/LaPostaSeqC7-F103-1-2-1-1-BBB)F2-B-82//(CML395/CML444)	7.079098188	-0.237832462	64.77529342	gd_3775_1796
10	CZL074/VL062645	CZL074/VL062645:@.83.	([CML202/CML442//[DTP2WC4H255-1-2-2-BB/[[NAW5867/P30-SR]-111-2/[NAW5867/P30-SR]-25-1]-8-1-1-B-1]-1-2-2-B]-1-1-1-1-BBB-1-B/LaPostaSeqC7-F103-1-2-1-1-BBB)F2-B-83//(CML395/CML444)	7.222137137	0.536075316	64.28279256	NA
10	CZL074/VL062645	CZL074/VL062645:@.84.	([CML202/CML442//[DTP2WC4H255-1-2-2-BB/[[NAW5867/P30-SR]-111-2/[NAW5867/P30-SR]-25-1]-8-1-1-B-1]-1-2-2-B]-1-1-1-1-BBB-1-B/LaPostaSeqC7-F103-1-2-1-1-BBB)F2-B-84//(CML395/CML444)	7.556795033	0.796130166	63.82769844	NA
10	CZL074/VL062645	CZL074/VL062645:@.85.	([CML202/CML442//[DTP2WC4H255-1-2-2-BB/[[NAW5867/P30-SR]-111-2/[NAW5867/P30-SR]-25-1]-8-1-1-B-1]-1-2-2-B]-1-1-1-1-BBB-1-B/LaPostaSeqC7-F103-1-2-1-1-BBB)F2-B-85//(CML395/CML444)	7.612893811	0.26761383	63.98135161	NA
10	CZL074/VL062645	CZL074/VL062645:@.86.	([CML202/CML442//[DTP2WC4H255-1-2-2-BB/[[NAW5867/P30-SR]-111-2/[NAW5867/P30-SR]-25-1]-8-1-1-B-1]-1-2-2-B]-1-1-1-1-BBB-1-B/LaPostaSeqC7-F103-1-2-1-1-BBB)F2-B-86//(CML395/CML444)	7.090204044	-1.011322257	64.98063031	NA
10	CZL074/VL062645	CZL074/VL062645:@.87.	([CML202/CML442//[DTP2WC4H255-1-2-2-BB/[[NAW5867/P30-SR]-111-2/[NAW5867/P30-SR]-25-1]-8-1-1-B-1]-1-2-2-B]-1-1-1-1-BBB-1-B/LaPostaSeqC7-F103-1-2-1-1-BBB)F2-B-87//(CML395/CML444)	6.808968428	0.11432917	63.87901284	NA
10	CZL074/VL062645	CZL074/VL062645:@.88.	([CML202/CML442//[DTP2WC4H255-1-2-2-BB/[[NAW5867/P30-SR]-111-2/[NAW5867/P30-SR]-25-1]-8-1-1-B-1]-1-2-2-B]-1-1-1-1-BBB-1-B/LaPostaSeqC7-F103-1-2-1-1-BBB)F2-B-88//(CML395/CML444)	7.993220856	0.053574869	65.52678132	gd_3776_1787
10	CZL074/VL062645	CZL074/VL062645:@.89.	([CML202/CML442//[DTP2WC4H255-1-2-2-BB/[[NAW5867/P30-SR]-111-2/[NAW5867/P30-SR]-25-1]-8-1-1-B-1]-1-2-2-B]-1-1-1-1-BBB-1-B/LaPostaSeqC7-F103-1-2-1-1-BBB)F2-B-89//(CML395/CML444)	7.324508926	0.121579249	64.53837459	gd_3777_1797
10	CZL074/VL062645	CZL074/VL062645:@.9.	([CML202/CML442//[DTP2WC4H255-1-2-2-BB/[[NAW5867/P30-SR]-111-2/[NAW5867/P30-SR]-25-1]-8-1-1-B-1]-1-2-2-B]-1-1-1-1-BBB-1-B/LaPostaSeqC7-F103-1-2-1-1-BBB)F2-B-9//(CML395/CML444)	8.058097717	-0.036451651	64.2724012	NA
10	CZL074/VL062645	CZL074/VL062645:@.91.	([CML202/CML442//[DTP2WC4H255-1-2-2-BB/[[NAW5867/P30-SR]-111-2/[NAW5867/P30-SR]-25-1]-8-1-1-B-1]-1-2-2-B]-1-1-1-1-BBB-1-B/LaPostaSeqC7-F103-1-2-1-1-BBB)F2-B-91//(CML395/CML444)	7.073036332	0.58419524	65.88156916	NA
10	CZL074/VL062645	CZL074/VL062645:@.92.	([CML202/CML442//[DTP2WC4H255-1-2-2-BB/[[NAW5867/P30-SR]-111-2/[NAW5867/P30-SR]-25-1]-8-1-1-B-1]-1-2-2-B]-1-1-1-1-BBB-1-B/LaPostaSeqC7-F103-1-2-1-1-BBB)F2-B-92//(CML395/CML444)	7.399560939	0.501978379	64.5315046	gd_3778_1798
10	CZL074/VL062645	CZL074/VL062645:@.93.	([CML202/CML442//[DTP2WC4H255-1-2-2-BB/[[NAW5867/P30-SR]-111-2/[NAW5867/P30-SR]-25-1]-8-1-1-B-1]-1-2-2-B]-1-1-1-1-BBB-1-B/LaPostaSeqC7-F103-1-2-1-1-BBB)F2-B-93//(CML395/CML444)	6.774928443	0.009352611	66.61010876	gd_3779_1799
10	CZL074/VL062645	CZL074/VL062645:@.94.	([CML202/CML442//[DTP2WC4H255-1-2-2-BB/[[NAW5867/P30-SR]-111-2/[NAW5867/P30-SR]-25-1]-8-1-1-B-1]-1-2-2-B]-1-1-1-1-BBB-1-B/LaPostaSeqC7-F103-1-2-1-1-BBB)F2-B-94//(CML395/CML444)	7.238728687	-0.050165917	64.3440203	NA
10	CZL074/VL062645	CZL074/VL062645:@.95.	([CML202/CML442//[DTP2WC4H255-1-2-2-BB/[[NAW5867/P30-SR]-111-2/[NAW5867/P30-SR]-25-1]-8-1-1-B-1]-1-2-2-B]-1-1-1-1-BBB-1-B/LaPostaSeqC7-F103-1-2-1-1-BBB)F2-B-95//(CML395/CML444)	7.759977326	0.107104289	64.63362399	NA
10	CZL074/VL062645	CZL074/VL062645:@.96.	([CML202/CML442//[DTP2WC4H255-1-2-2-BB/[[NAW5867/P30-SR]-111-2/[NAW5867/P30-SR]-25-1]-8-1-1-B-1]-1-2-2-B]-1-1-1-1-BBB-1-B/LaPostaSeqC7-F103-1-2-1-1-BBB)F2-B-96//(CML395/CML444)	7.293334378	-0.173418595	65.23144028	gd_3780_1800
10	CZL074/VL062645	CZL074/VL062645:@.97.	([CML202/CML442//[DTP2WC4H255-1-2-2-BB/[[NAW5867/P30-SR]-111-2/[NAW5867/P30-SR]-25-1]-8-1-1-B-1]-1-2-2-B]-1-1-1-1-BBB-1-B/LaPostaSeqC7-F103-1-2-1-1-BBB)F2-B-97//(CML395/CML444)	7.574391798	0.375542066	65.55043535	NA
10	CZL074/VL062645	CZL074/VL062645:@.98.	([CML202/CML442//[DTP2WC4H255-1-2-2-BB/[[NAW5867/P30-SR]-111-2/[NAW5867/P30-SR]-25-1]-8-1-1-B-1]-1-2-2-B]-1-1-1-1-BBB-1-B/LaPostaSeqC7-F103-1-2-1-1-BBB)F2-B-98//(CML395/CML444)	6.801154561	0.650662562	63.08160821	NA
10	CZL074/VL062645	CZL074/VL062645:@.99.	([CML202/CML442//[DTP2WC4H255-1-2-2-BB/[[NAW5867/P30-SR]-111-2/[NAW5867/P30-SR]-25-1]-8-1-1-B-1]-1-2-2-B]-1-1-1-1-BBB-1-B/LaPostaSeqC7-F103-1-2-1-1-BBB)F2-B-99//(CML395/CML444)	8.235004735	-0.141884253	64.6157883	NA
NA	NA	NA	[CML390/CML206]-BB-2-4-BBB/LaPostaSeqC7-F71-1-2-1-1-BBB//(CML395/CML444)	7.953868946	0.136373119	62.87811701	NA
NA	NA	NA	PH3253	6.51328906	1.018758215	62.85635975	NA
NA	NA	NA	Pioneer3253	6.409506511	0.442563189	63.0083721	NA
NA	NA	NA	WH504	7.684551315	0.594652589	64.93804179	NA
NA	NA	NA	WH505	6.872816085	0.83449697	64.3526969	NA
NA	NA	VL0645	LaPostaSeqC7-F103-1-2-1-1-B-B-B-B//(CML395/CML444)	6.662248998	-0.64384379	64.96761384	gd_3629_1817
NA	NA	VL0655	LaPostaSeqC7-F71-1-2-1-2-B-B-B//(CML395/CML444)	8.329864997	0.499791565	64.43585055	gd_3630_1818
