# Supplementary material for: Effectiveness of Genomic Prediction of Maize Hybrid Performance in Different Breeding Populations and Environments
Source: G3 (Bethesda). 2012 Nov 1;2(11):1427–36. doi: 10.1534/g3.112.003699 (PMC3484673; doi:10.1534/g3.112.003699)
Supplement: Supporting Information [file supp_2.11.1427_FileS1.zip › FileS1/dataFiles/Exp2gen.txt]

Pedigree	N	Country	Trial	PopManagement	Site	Location	Treatment	Pop	PopTrial	REP	BLOCK	PLOT	ENTRY	GY	AD	ASI	herit	r_GY.AD	p_GY.AD	GYadjM	heritAD	heritASI	Population	ID.Hoh	ID
([CML202/CML442//[DTP2WC4H255-1-2-2-BB/[[NAW5867/P30-SR]-111-2/[NAW5867/P30-SR]-25-1]-8-1-1-B-1]-1-2-2-B]-1-1-1-1-BBB-1-B/LaPostaSeqC7-F103-1-2-1-1-BBB)F2-B-10//(CML395/CML444)	3959	Kenya	10_Mtwapa_Optimum	Optimum_10	Mtwapa	Mtwapa_Optimum	Optimum	10	10_10_Mtwapa_Optimum	2	16	191	10	4.67	50	0	0.178153287	-0.439720062	1.87E-18	5.011	0.18278101	0.109567361	CZL074/VL062645	CZL074/VL062645:@.10.	NA
([CML202/CML442//[DTP2WC4H255-1-2-2-BB/[[NAW5867/P30-SR]-111-2/[NAW5867/P30-SR]-25-1]-8-1-1-B-1]-1-2-2-B]-1-1-1-1-BBB-1-B/LaPostaSeqC7-F103-1-2-1-1-BBB)F2-B-10//(CML395/CML444)	3257	Kenya	10_Kakamega_Optimum	Optimum_10	Kakamega	Kakamega_Optimum	Optimum	10	10_10_Kakamega_Optimum	2	18	209	10	10.69	72	0	0.228871664	-0.219439058	2.73E-05	9.94015752	0.464058749	0.275155194	CZL074/VL062645	CZL074/VL062645:@.10.	NA
([CML202/CML442//[DTP2WC4H255-1-2-2-BB/[[NAW5867/P30-SR]-111-2/[NAW5867/P30-SR]-25-1]-8-1-1-B-1]-1-2-2-B]-1-1-1-1-BBB-1-B/LaPostaSeqC7-F103-1-2-1-1-BBB)F2-B-10//(CML395/CML444)	3651	Kenya	10_Embu_Optimum	Optimum_10	Embu	Embu_Optimum	Optimum	10	10_10_Embu_Optimum	2	21	243	10	6.38	74	-2	0.363395595	-0.160641653	0.002233856	7.165166667	0.288589496	0.231301046	CZL074/VL062645	CZL074/VL062645:@.10.	NA
([CML202/CML442//[DTP2WC4H255-1-2-2-BB/[[NAW5867/P30-SR]-111-2/[NAW5867/P30-SR]-25-1]-8-1-1-B-1]-1-2-2-B]-1-1-1-1-BBB-1-B/LaPostaSeqC7-F103-1-2-1-1-BBB)F2-B-10//(CML395/CML444)	3802	Kenya	10_Mtwapa_Optimum	Optimum_10	Mtwapa	Mtwapa_Optimum	Optimum	10	10_10_Mtwapa_Optimum	1	3	34	10	3.95	57	0	0.178153287	-0.439720062	1.87E-18	5.011	0.18278101	0.109567361	CZL074/VL062645	CZL074/VL062645:@.10.	NA
([CML202/CML442//[DTP2WC4H255-1-2-2-BB/[[NAW5867/P30-SR]-111-2/[NAW5867/P30-SR]-25-1]-8-1-1-B-1]-1-2-2-B]-1-1-1-1-BBB-1-B/LaPostaSeqC7-F103-1-2-1-1-BBB)F2-B-10//(CML395/CML444)	3576	Kenya	10_Embu_Optimum	Optimum_10	Embu	Embu_Optimum	Optimum	10	10_10_Embu_Optimum	1	14	168	10	5.97	70	-1	0.363395595	-0.160641653	0.002233856	7.165166667	0.288589496	0.231301046	CZL074/VL062645	CZL074/VL062645:@.10.	NA
([CML202/CML442//[DTP2WC4H255-1-2-2-BB/[[NAW5867/P30-SR]-111-2/[NAW5867/P30-SR]-25-1]-8-1-1-B-1]-1-2-2-B]-1-1-1-1-BBB-1-B/LaPostaSeqC7-F103-1-2-1-1-BBB)F2-B-10//(CML395/CML444)	2998	Kenya	10_Kiboko_Optimum	Optimum_10	Kiboko	Kiboko_Optimum	Optimum	10	10_10_Kiboko_Optimum	2	26	310	10	7.79	58	0	0.352939666	-0.193432691	0.00022224	7.122888889	0.383331422	0.183545902	CZL074/VL062645	CZL074/VL062645:@.10.	NA
([CML202/CML442//[DTP2WC4H255-1-2-2-BB/[[NAW5867/P30-SR]-111-2/[NAW5867/P30-SR]-25-1]-8-1-1-B-1]-1-2-2-B]-1-1-1-1-BBB-1-B/LaPostaSeqC7-F103-1-2-1-1-BBB)F2-B-10//(CML395/CML444)	2814	Kenya	10_Kiboko_Optimum	Optimum_10	Kiboko	Kiboko_Optimum	Optimum	10	10_10_Kiboko_Optimum	1	11	126	10	6.48	59	0	0.352939666	-0.193432691	0.00022224	7.122888889	0.383331422	0.183545902	CZL074/VL062645	CZL074/VL062645:@.10.	NA
([CML202/CML442//[DTP2WC4H255-1-2-2-BB/[[NAW5867/P30-SR]-111-2/[NAW5867/P30-SR]-25-1]-8-1-1-B-1]-1-2-2-B]-1-1-1-1-BBB-1-B/LaPostaSeqC7-F103-1-2-1-1-BBB)F2-B-10//(CML395/CML444)	3131	Kenya	10_Kakamega_Optimum	Optimum_10	Kakamega	Kakamega_Optimum	Optimum	10	10_10_Kakamega_Optimum	1	7	83	10	10.56	72	0	0.228871664	-0.219439058	2.73E-05	9.94015752	0.464058749	0.275155194	CZL074/VL062645	CZL074/VL062645:@.10.	NA
([CML202/CML442//[DTP2WC4H255-1-2-2-BB/[[NAW5867/P30-SR]-111-2/[NAW5867/P30-SR]-25-1]-8-1-1-B-1]-1-2-2-B]-1-1-1-1-BBB-1-B/LaPostaSeqC7-F103-1-2-1-1-BBB)F2-B-100//(CML395/CML444)	3159	Kenya	10_Kakamega_Optimum	Optimum_10	Kakamega	Kakamega_Optimum	Optimum	10	10_10_Kakamega_Optimum	1	10	111	99	11.77	74	-2	0.228871664	-0.219439058	2.73E-05	9.94015752	0.464058749	0.275155194	CZL074/VL062645	CZL074/VL062645:@.100.	NA
([CML202/CML442//[DTP2WC4H255-1-2-2-BB/[[NAW5867/P30-SR]-111-2/[NAW5867/P30-SR]-25-1]-8-1-1-B-1]-1-2-2-B]-1-1-1-1-BBB-1-B/LaPostaSeqC7-F103-1-2-1-1-BBB)F2-B-100//(CML395/CML444)	3333	Kenya	10_Kakamega_Optimum	Optimum_10	Kakamega	Kakamega_Optimum	Optimum	10	10_10_Kakamega_Optimum	2	24	285	99	12.33	73	-1	0.228871664	-0.219439058	2.73E-05	9.94015752	0.464058749	0.275155194	CZL074/VL062645	CZL074/VL062645:@.100.	NA
([CML202/CML442//[DTP2WC4H255-1-2-2-BB/[[NAW5867/P30-SR]-111-2/[NAW5867/P30-SR]-25-1]-8-1-1-B-1]-1-2-2-B]-1-1-1-1-BBB-1-B/LaPostaSeqC7-F103-1-2-1-1-BBB)F2-B-100//(CML395/CML444)	3884	Kenya	10_Mtwapa_Optimum	Optimum_10	Mtwapa	Mtwapa_Optimum	Optimum	10	10_10_Mtwapa_Optimum	1	10	116	99	3.74	57	0	0.178153287	-0.439720062	1.87E-18	5.011	0.18278101	0.109567361	CZL074/VL062645	CZL074/VL062645:@.100.	NA
([CML202/CML442//[DTP2WC4H255-1-2-2-BB/[[NAW5867/P30-SR]-111-2/[NAW5867/P30-SR]-25-1]-8-1-1-B-1]-1-2-2-B]-1-1-1-1-BBB-1-B/LaPostaSeqC7-F103-1-2-1-1-BBB)F2-B-100//(CML395/CML444)	2708	Kenya	10_Kiboko_Optimum	Optimum_10	Kiboko	Kiboko_Optimum	Optimum	10	10_10_Kiboko_Optimum	1	2	20	99	7.09	59	1	0.352939666	-0.193432691	0.00022224	7.122888889	0.383331422	0.183545902	CZL074/VL062645	CZL074/VL062645:@.100.	NA
([CML202/CML442//[DTP2WC4H255-1-2-2-BB/[[NAW5867/P30-SR]-111-2/[NAW5867/P30-SR]-25-1]-8-1-1-B-1]-1-2-2-B]-1-1-1-1-BBB-1-B/LaPostaSeqC7-F103-1-2-1-1-BBB)F2-B-100//(CML395/CML444)	3684	Kenya	10_Embu_Optimum	Optimum_10	Embu	Embu_Optimum	Optimum	10	10_10_Embu_Optimum	2	23	276	99	7.35	74	0	0.363395595	-0.160641653	0.002233856	7.165166667	0.288589496	0.231301046	CZL074/VL062645	CZL074/VL062645:@.100.	NA
([CML202/CML442//[DTP2WC4H255-1-2-2-BB/[[NAW5867/P30-SR]-111-2/[NAW5867/P30-SR]-25-1]-8-1-1-B-1]-1-2-2-B]-1-1-1-1-BBB-1-B/LaPostaSeqC7-F103-1-2-1-1-BBB)F2-B-100//(CML395/CML444)	2978	Kenya	10_Kiboko_Optimum	Optimum_10	Kiboko	Kiboko_Optimum	Optimum	10	10_10_Kiboko_Optimum	2	25	290	99	5.79	60	0	0.352939666	-0.193432691	0.00022224	7.122888889	0.383331422	0.183545902	CZL074/VL062645	CZL074/VL062645:@.100.	NA
([CML202/CML442//[DTP2WC4H255-1-2-2-BB/[[NAW5867/P30-SR]-111-2/[NAW5867/P30-SR]-25-1]-8-1-1-B-1]-1-2-2-B]-1-1-1-1-BBB-1-B/LaPostaSeqC7-F103-1-2-1-1-BBB)F2-B-100//(CML395/CML444)	3952	Kenya	10_Mtwapa_Optimum	Optimum_10	Mtwapa	Mtwapa_Optimum	Optimum	10	10_10_Mtwapa_Optimum	2	16	184	99	3.54	55	-2	0.178153287	-0.439720062	1.87E-18	5.011	0.18278101	0.109567361	CZL074/VL062645	CZL074/VL062645:@.100.	NA
([CML202/CML442//[DTP2WC4H255-1-2-2-BB/[[NAW5867/P30-SR]-111-2/[NAW5867/P30-SR]-25-1]-8-1-1-B-1]-1-2-2-B]-1-1-1-1-BBB-1-B/LaPostaSeqC7-F103-1-2-1-1-BBB)F2-B-100//(CML395/CML444)	3452	Kenya	10_Embu_Optimum	Optimum_10	Embu	Embu_Optimum	Optimum	10	10_10_Embu_Optimum	1	4	44	99	5.05	73	-2	0.363395595	-0.160641653	0.002233856	7.165166667	0.288589496	0.231301046	CZL074/VL062645	CZL074/VL062645:@.100.	NA
([CML202/CML442//[DTP2WC4H255-1-2-2-BB/[[NAW5867/P30-SR]-111-2/[NAW5867/P30-SR]-25-1]-8-1-1-B-1]-1-2-2-B]-1-1-1-1-BBB-1-B/LaPostaSeqC7-F103-1-2-1-1-BBB)F2-B-101//(CML395/CML444)	3988	Kenya	10_Mtwapa_Optimum	Optimum_10	Mtwapa	Mtwapa_Optimum	Optimum	10	10_10_Mtwapa_Optimum	2	19	220	100	5.97	53	0	0.178153287	-0.439720062	1.87E-18	5.011	0.18278101	0.109567361	CZL074/VL062645	CZL074/VL062645:@.101.	NA
([CML202/CML442//[DTP2WC4H255-1-2-2-BB/[[NAW5867/P30-SR]-111-2/[NAW5867/P30-SR]-25-1]-8-1-1-B-1]-1-2-2-B]-1-1-1-1-BBB-1-B/LaPostaSeqC7-F103-1-2-1-1-BBB)F2-B-101//(CML395/CML444)	3806	Kenya	10_Mtwapa_Optimum	Optimum_10	Mtwapa	Mtwapa_Optimum	Optimum	10	10_10_Mtwapa_Optimum	1	4	38	100	2.83	59	0	0.178153287	-0.439720062	1.87E-18	5.011	0.18278101	0.109567361	CZL074/VL062645	CZL074/VL062645:@.101.	NA
([CML202/CML442//[DTP2WC4H255-1-2-2-BB/[[NAW5867/P30-SR]-111-2/[NAW5867/P30-SR]-25-1]-8-1-1-B-1]-1-2-2-B]-1-1-1-1-BBB-1-B/LaPostaSeqC7-F103-1-2-1-1-BBB)F2-B-101//(CML395/CML444)	2905	Kenya	10_Kiboko_Optimum	Optimum_10	Kiboko	Kiboko_Optimum	Optimum	10	10_10_Kiboko_Optimum	2	19	217	100	8.44	58	0	0.352939666	-0.193432691	0.00022224	7.122888889	0.383331422	0.183545902	CZL074/VL062645	CZL074/VL062645:@.101.	NA
([CML202/CML442//[DTP2WC4H255-1-2-2-BB/[[NAW5867/P30-SR]-111-2/[NAW5867/P30-SR]-25-1]-8-1-1-B-1]-1-2-2-B]-1-1-1-1-BBB-1-B/LaPostaSeqC7-F103-1-2-1-1-BBB)F2-B-101//(CML395/CML444)	3422	Kenya	10_Embu_Optimum	Optimum_10	Embu	Embu_Optimum	Optimum	10	10_10_Embu_Optimum	1	2	14	100	5.88	73	-3	0.363395595	-0.160641653	0.002233856	7.165166667	0.288589496	0.231301046	CZL074/VL062645	CZL074/VL062645:@.101.	NA
([CML202/CML442//[DTP2WC4H255-1-2-2-BB/[[NAW5867/P30-SR]-111-2/[NAW5867/P30-SR]-25-1]-8-1-1-B-1]-1-2-2-B]-1-1-1-1-BBB-1-B/LaPostaSeqC7-F103-1-2-1-1-BBB)F2-B-101//(CML395/CML444)	2709	Kenya	10_Kiboko_Optimum	Optimum_10	Kiboko	Kiboko_Optimum	Optimum	10	10_10_Kiboko_Optimum	1	2	21	100	8.03	58	1	0.352939666	-0.193432691	0.00022224	7.122888889	0.383331422	0.183545902	CZL074/VL062645	CZL074/VL062645:@.101.	NA
([CML202/CML442//[DTP2WC4H255-1-2-2-BB/[[NAW5867/P30-SR]-111-2/[NAW5867/P30-SR]-25-1]-8-1-1-B-1]-1-2-2-B]-1-1-1-1-BBB-1-B/LaPostaSeqC7-F103-1-2-1-1-BBB)F2-B-101//(CML395/CML444)	3308	Kenya	10_Kakamega_Optimum	Optimum_10	Kakamega	Kakamega_Optimum	Optimum	10	10_10_Kakamega_Optimum	2	22	260	100	8.11	75	-1	0.228871664	-0.219439058	2.73E-05	9.94015752	0.464058749	0.275155194	CZL074/VL062645	CZL074/VL062645:@.101.	NA
([CML202/CML442//[DTP2WC4H255-1-2-2-BB/[[NAW5867/P30-SR]-111-2/[NAW5867/P30-SR]-25-1]-8-1-1-B-1]-1-2-2-B]-1-1-1-1-BBB-1-B/LaPostaSeqC7-F103-1-2-1-1-BBB)F2-B-101//(CML395/CML444)	3736	Kenya	10_Embu_Optimum	Optimum_10	Embu	Embu_Optimum	Optimum	10	10_10_Embu_Optimum	2	28	328	100	6.5	74	-3	0.363395595	-0.160641653	0.002233856	7.165166667	0.288589496	0.231301046	CZL074/VL062645	CZL074/VL062645:@.101.	NA
([CML202/CML442//[DTP2WC4H255-1-2-2-BB/[[NAW5867/P30-SR]-111-2/[NAW5867/P30-SR]-25-1]-8-1-1-B-1]-1-2-2-B]-1-1-1-1-BBB-1-B/LaPostaSeqC7-F103-1-2-1-1-BBB)F2-B-101//(CML395/CML444)	3140	Kenya	10_Kakamega_Optimum	Optimum_10	Kakamega	Kakamega_Optimum	Optimum	10	10_10_Kakamega_Optimum	1	8	92	100	6.78	72	-1	0.228871664	-0.219439058	2.73E-05	9.94015752	0.464058749	0.275155194	CZL074/VL062645	CZL074/VL062645:@.101.	NA
([CML202/CML442//[DTP2WC4H255-1-2-2-BB/[[NAW5867/P30-SR]-111-2/[NAW5867/P30-SR]-25-1]-8-1-1-B-1]-1-2-2-B]-1-1-1-1-BBB-1-B/LaPostaSeqC7-F103-1-2-1-1-BBB)F2-B-102//(CML395/CML444)	3114	Kenya	10_Kakamega_Optimum	Optimum_10	Kakamega	Kakamega_Optimum	Optimum	10	10_10_Kakamega_Optimum	1	6	66	101	11.73	73	0	0.228871664	-0.219439058	2.73E-05	9.94015752	0.464058749	0.275155194	CZL074/VL062645	CZL074/VL062645:@.102.	NA
([CML202/CML442//[DTP2WC4H255-1-2-2-BB/[[NAW5867/P30-SR]-111-2/[NAW5867/P30-SR]-25-1]-8-1-1-B-1]-1-2-2-B]-1-1-1-1-BBB-1-B/LaPostaSeqC7-F103-1-2-1-1-BBB)F2-B-102//(CML395/CML444)	3894	Kenya	10_Mtwapa_Optimum	Optimum_10	Mtwapa	Mtwapa_Optimum	Optimum	10	10_10_Mtwapa_Optimum	1	11	126	101	6.29	55	0	0.178153287	-0.439720062	1.87E-18	5.011	0.18278101	0.109567361	CZL074/VL062645	CZL074/VL062645:@.102.	NA
([CML202/CML442//[DTP2WC4H255-1-2-2-BB/[[NAW5867/P30-SR]-111-2/[NAW5867/P30-SR]-25-1]-8-1-1-B-1]-1-2-2-B]-1-1-1-1-BBB-1-B/LaPostaSeqC7-F103-1-2-1-1-BBB)F2-B-102//(CML395/CML444)	3248	Kenya	10_Kakamega_Optimum	Optimum_10	Kakamega	Kakamega_Optimum	Optimum	10	10_10_Kakamega_Optimum	2	17	200	101	13.41	74	0	0.228871664	-0.219439058	2.73E-05	9.94015752	0.464058749	0.275155194	CZL074/VL062645	CZL074/VL062645:@.102.	NA
([CML202/CML442//[DTP2WC4H255-1-2-2-BB/[[NAW5867/P30-SR]-111-2/[NAW5867/P30-SR]-25-1]-8-1-1-B-1]-1-2-2-B]-1-1-1-1-BBB-1-B/LaPostaSeqC7-F103-1-2-1-1-BBB)F2-B-102//(CML395/CML444)	3668	Kenya	10_Embu_Optimum	Optimum_10	Embu	Embu_Optimum	Optimum	10	10_10_Embu_Optimum	2	22	260	101	9.02	74	-1	0.363395595	-0.160641653	0.002233856	7.165166667	0.288589496	0.231301046	CZL074/VL062645	CZL074/VL062645:@.102.	NA
([CML202/CML442//[DTP2WC4H255-1-2-2-BB/[[NAW5867/P30-SR]-111-2/[NAW5867/P30-SR]-25-1]-8-1-1-B-1]-1-2-2-B]-1-1-1-1-BBB-1-B/LaPostaSeqC7-F103-1-2-1-1-BBB)F2-B-102//(CML395/CML444)	3480	Kenya	10_Embu_Optimum	Optimum_10	Embu	Embu_Optimum	Optimum	10	10_10_Embu_Optimum	1	6	72	101	7.27	73	0	0.363395595	-0.160641653	0.002233856	7.165166667	0.288589496	0.231301046	CZL074/VL062645	CZL074/VL062645:@.102.	NA
([CML202/CML442//[DTP2WC4H255-1-2-2-BB/[[NAW5867/P30-SR]-111-2/[NAW5867/P30-SR]-25-1]-8-1-1-B-1]-1-2-2-B]-1-1-1-1-BBB-1-B/LaPostaSeqC7-F103-1-2-1-1-BBB)F2-B-102//(CML395/CML444)	2931	Kenya	10_Kiboko_Optimum	Optimum_10	Kiboko	Kiboko_Optimum	Optimum	10	10_10_Kiboko_Optimum	2	21	243	101	7.29	61	0	0.352939666	-0.193432691	0.00022224	7.122888889	0.383331422	0.183545902	CZL074/VL062645	CZL074/VL062645:@.102.	NA
([CML202/CML442//[DTP2WC4H255-1-2-2-BB/[[NAW5867/P30-SR]-111-2/[NAW5867/P30-SR]-25-1]-8-1-1-B-1]-1-2-2-B]-1-1-1-1-BBB-1-B/LaPostaSeqC7-F103-1-2-1-1-BBB)F2-B-102//(CML395/CML444)	2773	Kenya	10_Kiboko_Optimum	Optimum_10	Kiboko	Kiboko_Optimum	Optimum	10	10_10_Kiboko_Optimum	1	8	85	101	6.88	59	1	0.352939666	-0.193432691	0.00022224	7.122888889	0.383331422	0.183545902	CZL074/VL062645	CZL074/VL062645:@.102.	NA
([CML202/CML442//[DTP2WC4H255-1-2-2-BB/[[NAW5867/P30-SR]-111-2/[NAW5867/P30-SR]-25-1]-8-1-1-B-1]-1-2-2-B]-1-1-1-1-BBB-1-B/LaPostaSeqC7-F103-1-2-1-1-BBB)F2-B-102//(CML395/CML444)	3983	Kenya	10_Mtwapa_Optimum	Optimum_10	Mtwapa	Mtwapa_Optimum	Optimum	10	10_10_Mtwapa_Optimum	2	18	215	101	4.57	54	3	0.178153287	-0.439720062	1.87E-18	5.011	0.18278101	0.109567361	CZL074/VL062645	CZL074/VL062645:@.102.	NA
([CML202/CML442//[DTP2WC4H255-1-2-2-BB/[[NAW5867/P30-SR]-111-2/[NAW5867/P30-SR]-25-1]-8-1-1-B-1]-1-2-2-B]-1-1-1-1-BBB-1-B/LaPostaSeqC7-F103-1-2-1-1-BBB)F2-B-103//(CML395/CML444)	3316	Kenya	10_Kakamega_Optimum	Optimum_10	Kakamega	Kakamega_Optimum	Optimum	10	10_10_Kakamega_Optimum	2	23	268	102	7.98	71	0	0.228871664	-0.219439058	2.73E-05	9.94015752	0.464058749	0.275155194	CZL074/VL062645	CZL074/VL062645:@.103.	NA
([CML202/CML442//[DTP2WC4H255-1-2-2-BB/[[NAW5867/P30-SR]-111-2/[NAW5867/P30-SR]-25-1]-8-1-1-B-1]-1-2-2-B]-1-1-1-1-BBB-1-B/LaPostaSeqC7-F103-1-2-1-1-BBB)F2-B-103//(CML395/CML444)	2924	Kenya	10_Kiboko_Optimum	Optimum_10	Kiboko	Kiboko_Optimum	Optimum	10	10_10_Kiboko_Optimum	2	20	236	102	8.87	58	-1	0.352939666	-0.193432691	0.00022224	7.122888889	0.383331422	0.183545902	CZL074/VL062645	CZL074/VL062645:@.103.	NA
([CML202/CML442//[DTP2WC4H255-1-2-2-BB/[[NAW5867/P30-SR]-111-2/[NAW5867/P30-SR]-25-1]-8-1-1-B-1]-1-2-2-B]-1-1-1-1-BBB-1-B/LaPostaSeqC7-F103-1-2-1-1-BBB)F2-B-103//(CML395/CML444)	4035	Kenya	10_Mtwapa_Optimum	Optimum_10	Mtwapa	Mtwapa_Optimum	Optimum	10	10_10_Mtwapa_Optimum	2	23	267	102	7.38	55	0	0.178153287	-0.439720062	1.87E-18	5.011	0.18278101	0.109567361	CZL074/VL062645	CZL074/VL062645:@.103.	NA
([CML202/CML442//[DTP2WC4H255-1-2-2-BB/[[NAW5867/P30-SR]-111-2/[NAW5867/P30-SR]-25-1]-8-1-1-B-1]-1-2-2-B]-1-1-1-1-BBB-1-B/LaPostaSeqC7-F103-1-2-1-1-BBB)F2-B-103//(CML395/CML444)	3745	Kenya	10_Embu_Optimum	Optimum_10	Embu	Embu_Optimum	Optimum	10	10_10_Embu_Optimum	2	29	337	102	6.27	73	2	0.363395595	-0.160641653	0.002233856	7.165166667	0.288589496	0.231301046	CZL074/VL062645	CZL074/VL062645:@.103.	NA
([CML202/CML442//[DTP2WC4H255-1-2-2-BB/[[NAW5867/P30-SR]-111-2/[NAW5867/P30-SR]-25-1]-8-1-1-B-1]-1-2-2-B]-1-1-1-1-BBB-1-B/LaPostaSeqC7-F103-1-2-1-1-BBB)F2-B-103//(CML395/CML444)	2784	Kenya	10_Kiboko_Optimum	Optimum_10	Kiboko	Kiboko_Optimum	Optimum	10	10_10_Kiboko_Optimum	1	8	96	102	6.23	56	0	0.352939666	-0.193432691	0.00022224	7.122888889	0.383331422	0.183545902	CZL074/VL062645	CZL074/VL062645:@.103.	NA
([CML202/CML442//[DTP2WC4H255-1-2-2-BB/[[NAW5867/P30-SR]-111-2/[NAW5867/P30-SR]-25-1]-8-1-1-B-1]-1-2-2-B]-1-1-1-1-BBB-1-B/LaPostaSeqC7-F103-1-2-1-1-BBB)F2-B-103//(CML395/CML444)	3820	Kenya	10_Mtwapa_Optimum	Optimum_10	Mtwapa	Mtwapa_Optimum	Optimum	10	10_10_Mtwapa_Optimum	1	5	52	102	3.51	55	-2	0.178153287	-0.439720062	1.87E-18	5.011	0.18278101	0.109567361	CZL074/VL062645	CZL074/VL062645:@.103.	NA
([CML202/CML442//[DTP2WC4H255-1-2-2-BB/[[NAW5867/P30-SR]-111-2/[NAW5867/P30-SR]-25-1]-8-1-1-B-1]-1-2-2-B]-1-1-1-1-BBB-1-B/LaPostaSeqC7-F103-1-2-1-1-BBB)F2-B-103//(CML395/CML444)	3570	Kenya	10_Embu_Optimum	Optimum_10	Embu	Embu_Optimum	Optimum	10	10_10_Embu_Optimum	1	14	162	102	7.89	70	-1	0.363395595	-0.160641653	0.002233856	7.165166667	0.288589496	0.231301046	CZL074/VL062645	CZL074/VL062645:@.103.	NA
([CML202/CML442//[DTP2WC4H255-1-2-2-BB/[[NAW5867/P30-SR]-111-2/[NAW5867/P30-SR]-25-1]-8-1-1-B-1]-1-2-2-B]-1-1-1-1-BBB-1-B/LaPostaSeqC7-F103-1-2-1-1-BBB)F2-B-103//(CML395/CML444)	3109	Kenya	10_Kakamega_Optimum	Optimum_10	Kakamega	Kakamega_Optimum	Optimum	10	10_10_Kakamega_Optimum	1	6	61	102	7.81	76	-2	0.228871664	-0.219439058	2.73E-05	9.94015752	0.464058749	0.275155194	CZL074/VL062645	CZL074/VL062645:@.103.	NA
([CML202/CML442//[DTP2WC4H255-1-2-2-BB/[[NAW5867/P30-SR]-111-2/[NAW5867/P30-SR]-25-1]-8-1-1-B-1]-1-2-2-B]-1-1-1-1-BBB-1-B/LaPostaSeqC7-F103-1-2-1-1-BBB)F2-B-104//(CML395/CML444)	3552	Kenya	10_Embu_Optimum	Optimum_10	Embu	Embu_Optimum	Optimum	10	10_10_Embu_Optimum	1	12	144	103	7.45	71	-1	0.363395595	-0.160641653	0.002233856	7.165166667	0.288589496	0.231301046	CZL074/VL062645	CZL074/VL062645:@.104.	NA
([CML202/CML442//[DTP2WC4H255-1-2-2-BB/[[NAW5867/P30-SR]-111-2/[NAW5867/P30-SR]-25-1]-8-1-1-B-1]-1-2-2-B]-1-1-1-1-BBB-1-B/LaPostaSeqC7-F103-1-2-1-1-BBB)F2-B-104//(CML395/CML444)	2999	Kenya	10_Kiboko_Optimum	Optimum_10	Kiboko	Kiboko_Optimum	Optimum	10	10_10_Kiboko_Optimum	2	26	311	103	7.56	58	-1	0.352939666	-0.193432691	0.00022224	7.122888889	0.383331422	0.183545902	CZL074/VL062645	CZL074/VL062645:@.104.	NA
([CML202/CML442//[DTP2WC4H255-1-2-2-BB/[[NAW5867/P30-SR]-111-2/[NAW5867/P30-SR]-25-1]-8-1-1-B-1]-1-2-2-B]-1-1-1-1-BBB-1-B/LaPostaSeqC7-F103-1-2-1-1-BBB)F2-B-104//(CML395/CML444)	3835	Kenya	10_Mtwapa_Optimum	Optimum_10	Mtwapa	Mtwapa_Optimum	Optimum	10	10_10_Mtwapa_Optimum	1	6	67	103	3.21	55	0	0.178153287	-0.439720062	1.87E-18	5.011	0.18278101	0.109567361	CZL074/VL062645	CZL074/VL062645:@.104.	NA
([CML202/CML442//[DTP2WC4H255-1-2-2-BB/[[NAW5867/P30-SR]-111-2/[NAW5867/P30-SR]-25-1]-8-1-1-B-1]-1-2-2-B]-1-1-1-1-BBB-1-B/LaPostaSeqC7-F103-1-2-1-1-BBB)F2-B-104//(CML395/CML444)	3353	Kenya	10_Kakamega_Optimum	Optimum_10	Kakamega	Kakamega_Optimum	Optimum	10	10_10_Kakamega_Optimum	2	26	305	103	11.92	74	0	0.228871664	-0.219439058	2.73E-05	9.94015752	0.464058749	0.275155194	CZL074/VL062645	CZL074/VL062645:@.104.	NA
([CML202/CML442//[DTP2WC4H255-1-2-2-BB/[[NAW5867/P30-SR]-111-2/[NAW5867/P30-SR]-25-1]-8-1-1-B-1]-1-2-2-B]-1-1-1-1-BBB-1-B/LaPostaSeqC7-F103-1-2-1-1-BBB)F2-B-104//(CML395/CML444)	3135	Kenya	10_Kakamega_Optimum	Optimum_10	Kakamega	Kakamega_Optimum	Optimum	10	10_10_Kakamega_Optimum	1	8	87	103	10.88	72	0	0.228871664	-0.219439058	2.73E-05	9.94015752	0.464058749	0.275155194	CZL074/VL062645	CZL074/VL062645:@.104.	NA
([CML202/CML442//[DTP2WC4H255-1-2-2-BB/[[NAW5867/P30-SR]-111-2/[NAW5867/P30-SR]-25-1]-8-1-1-B-1]-1-2-2-B]-1-1-1-1-BBB-1-B/LaPostaSeqC7-F103-1-2-1-1-BBB)F2-B-104//(CML395/CML444)	4047	Kenya	10_Mtwapa_Optimum	Optimum_10	Mtwapa	Mtwapa_Optimum	Optimum	10	10_10_Mtwapa_Optimum	2	24	279	103	5.05	55	-2	0.178153287	-0.439720062	1.87E-18	5.011	0.18278101	0.109567361	CZL074/VL062645	CZL074/VL062645:@.104.	NA
([CML202/CML442//[DTP2WC4H255-1-2-2-BB/[[NAW5867/P30-SR]-111-2/[NAW5867/P30-SR]-25-1]-8-1-1-B-1]-1-2-2-B]-1-1-1-1-BBB-1-B/LaPostaSeqC7-F103-1-2-1-1-BBB)F2-B-104//(CML395/CML444)	2714	Kenya	10_Kiboko_Optimum	Optimum_10	Kiboko	Kiboko_Optimum	Optimum	10	10_10_Kiboko_Optimum	1	3	26	103	8.04	57	-1	0.352939666	-0.193432691	0.00022224	7.122888889	0.383331422	0.183545902	CZL074/VL062645	CZL074/VL062645:@.104.	NA
([CML202/CML442//[DTP2WC4H255-1-2-2-BB/[[NAW5867/P30-SR]-111-2/[NAW5867/P30-SR]-25-1]-8-1-1-B-1]-1-2-2-B]-1-1-1-1-BBB-1-B/LaPostaSeqC7-F103-1-2-1-1-BBB)F2-B-104//(CML395/CML444)	3654	Kenya	10_Embu_Optimum	Optimum_10	Embu	Embu_Optimum	Optimum	10	10_10_Embu_Optimum	2	21	246	103	6.77	73	-1	0.363395595	-0.160641653	0.002233856	7.165166667	0.288589496	0.231301046	CZL074/VL062645	CZL074/VL062645:@.104.	NA
([CML202/CML442//[DTP2WC4H255-1-2-2-BB/[[NAW5867/P30-SR]-111-2/[NAW5867/P30-SR]-25-1]-8-1-1-B-1]-1-2-2-B]-1-1-1-1-BBB-1-B/LaPostaSeqC7-F103-1-2-1-1-BBB)F2-B-105//(CML395/CML444)	3902	Kenya	10_Mtwapa_Optimum	Optimum_10	Mtwapa	Mtwapa_Optimum	Optimum	10	10_10_Mtwapa_Optimum	1	12	134	104	4.83	54	0	0.178153287	-0.439720062	1.87E-18	5.011	0.18278101	0.109567361	CZL074/VL062645	CZL074/VL062645:@.105.	NA
([CML202/CML442//[DTP2WC4H255-1-2-2-BB/[[NAW5867/P30-SR]-111-2/[NAW5867/P30-SR]-25-1]-8-1-1-B-1]-1-2-2-B]-1-1-1-1-BBB-1-B/LaPostaSeqC7-F103-1-2-1-1-BBB)F2-B-105//(CML395/CML444)	4090	Kenya	10_Mtwapa_Optimum	Optimum_10	Mtwapa	Mtwapa_Optimum	Optimum	10	10_10_Mtwapa_Optimum	2	27	322	104	2.89	61	0	0.178153287	-0.439720062	1.87E-18	5.011	0.18278101	0.109567361	CZL074/VL062645	CZL074/VL062645:@.105.	NA
([CML202/CML442//[DTP2WC4H255-1-2-2-BB/[[NAW5867/P30-SR]-111-2/[NAW5867/P30-SR]-25-1]-8-1-1-B-1]-1-2-2-B]-1-1-1-1-BBB-1-B/LaPostaSeqC7-F103-1-2-1-1-BBB)F2-B-105//(CML395/CML444)	2710	Kenya	10_Kiboko_Optimum	Optimum_10	Kiboko	Kiboko_Optimum	Optimum	10	10_10_Kiboko_Optimum	1	2	22	104	5.92	60	1	0.352939666	-0.193432691	0.00022224	7.122888889	0.383331422	0.183545902	CZL074/VL062645	CZL074/VL062645:@.105.	NA
([CML202/CML442//[DTP2WC4H255-1-2-2-BB/[[NAW5867/P30-SR]-111-2/[NAW5867/P30-SR]-25-1]-8-1-1-B-1]-1-2-2-B]-1-1-1-1-BBB-1-B/LaPostaSeqC7-F103-1-2-1-1-BBB)F2-B-105//(CML395/CML444)	3634	Kenya	10_Embu_Optimum	Optimum_10	Embu	Embu_Optimum	Optimum	10	10_10_Embu_Optimum	2	19	226	104	6.6	74	0	0.363395595	-0.160641653	0.002233856	7.165166667	0.288589496	0.231301046	CZL074/VL062645	CZL074/VL062645:@.105.	NA
([CML202/CML442//[DTP2WC4H255-1-2-2-BB/[[NAW5867/P30-SR]-111-2/[NAW5867/P30-SR]-25-1]-8-1-1-B-1]-1-2-2-B]-1-1-1-1-BBB-1-B/LaPostaSeqC7-F103-1-2-1-1-BBB)F2-B-105//(CML395/CML444)	3531	Kenya	10_Embu_Optimum	Optimum_10	Embu	Embu_Optimum	Optimum	10	10_10_Embu_Optimum	1	11	123	104	7.33	72	0	0.363395595	-0.160641653	0.002233856	7.165166667	0.288589496	0.231301046	CZL074/VL062645	CZL074/VL062645:@.105.	NA
([CML202/CML442//[DTP2WC4H255-1-2-2-BB/[[NAW5867/P30-SR]-111-2/[NAW5867/P30-SR]-25-1]-8-1-1-B-1]-1-2-2-B]-1-1-1-1-BBB-1-B/LaPostaSeqC7-F103-1-2-1-1-BBB)F2-B-105//(CML395/CML444)	3196	Kenya	10_Kakamega_Optimum	Optimum_10	Kakamega	Kakamega_Optimum	Optimum	10	10_10_Kakamega_Optimum	1	13	148	104	9.14	74	-2	0.228871664	-0.219439058	2.73E-05	9.94015752	0.464058749	0.275155194	CZL074/VL062645	CZL074/VL062645:@.105.	NA
([CML202/CML442//[DTP2WC4H255-1-2-2-BB/[[NAW5867/P30-SR]-111-2/[NAW5867/P30-SR]-25-1]-8-1-1-B-1]-1-2-2-B]-1-1-1-1-BBB-1-B/LaPostaSeqC7-F103-1-2-1-1-BBB)F2-B-105//(CML395/CML444)	3360	Kenya	10_Kakamega_Optimum	Optimum_10	Kakamega	Kakamega_Optimum	Optimum	10	10_10_Kakamega_Optimum	2	26	312	104	11.75	76	-2	0.228871664	-0.219439058	2.73E-05	9.94015752	0.464058749	0.275155194	CZL074/VL062645	CZL074/VL062645:@.105.	NA
([CML202/CML442//[DTP2WC4H255-1-2-2-BB/[[NAW5867/P30-SR]-111-2/[NAW5867/P30-SR]-25-1]-8-1-1-B-1]-1-2-2-B]-1-1-1-1-BBB-1-B/LaPostaSeqC7-F103-1-2-1-1-BBB)F2-B-105//(CML395/CML444)	2890	Kenya	10_Kiboko_Optimum	Optimum_10	Kiboko	Kiboko_Optimum	Optimum	10	10_10_Kiboko_Optimum	2	17	202	104	6.93	57	0	0.352939666	-0.193432691	0.00022224	7.122888889	0.383331422	0.183545902	CZL074/VL062645	CZL074/VL062645:@.105.	NA
([CML202/CML442//[DTP2WC4H255-1-2-2-BB/[[NAW5867/P30-SR]-111-2/[NAW5867/P30-SR]-25-1]-8-1-1-B-1]-1-2-2-B]-1-1-1-1-BBB-1-B/LaPostaSeqC7-F103-1-2-1-1-BBB)F2-B-106//(CML395/CML444)	3256	Kenya	10_Kakamega_Optimum	Optimum_10	Kakamega	Kakamega_Optimum	Optimum	10	10_10_Kakamega_Optimum	2	18	208	105	8.14	75	-1	0.228871664	-0.219439058	2.73E-05	9.94015752	0.464058749	0.275155194	CZL074/VL062645	CZL074/VL062645:@.106.	NA
([CML202/CML442//[DTP2WC4H255-1-2-2-BB/[[NAW5867/P30-SR]-111-2/[NAW5867/P30-SR]-25-1]-8-1-1-B-1]-1-2-2-B]-1-1-1-1-BBB-1-B/LaPostaSeqC7-F103-1-2-1-1-BBB)F2-B-106//(CML395/CML444)	3825	Kenya	10_Mtwapa_Optimum	Optimum_10	Mtwapa	Mtwapa_Optimum	Optimum	10	10_10_Mtwapa_Optimum	1	5	57	105	4.56	57	0	0.178153287	-0.439720062	1.87E-18	5.011	0.18278101	0.109567361	CZL074/VL062645	CZL074/VL062645:@.106.	NA
([CML202/CML442//[DTP2WC4H255-1-2-2-BB/[[NAW5867/P30-SR]-111-2/[NAW5867/P30-SR]-25-1]-8-1-1-B-1]-1-2-2-B]-1-1-1-1-BBB-1-B/LaPostaSeqC7-F103-1-2-1-1-BBB)F2-B-106//(CML395/CML444)	3618	Kenya	10_Embu_Optimum	Optimum_10	Embu	Embu_Optimum	Optimum	10	10_10_Embu_Optimum	2	18	210	105	8.67	71	1	0.363395595	-0.160641653	0.002233856	7.165166667	0.288589496	0.231301046	CZL074/VL062645	CZL074/VL062645:@.106.	NA
([CML202/CML442//[DTP2WC4H255-1-2-2-BB/[[NAW5867/P30-SR]-111-2/[NAW5867/P30-SR]-25-1]-8-1-1-B-1]-1-2-2-B]-1-1-1-1-BBB-1-B/LaPostaSeqC7-F103-1-2-1-1-BBB)F2-B-106//(CML395/CML444)	3585	Kenya	10_Embu_Optimum	Optimum_10	Embu	Embu_Optimum	Optimum	10	10_10_Embu_Optimum	1	15	177	105	8.6	73	-3	0.363395595	-0.160641653	0.002233856	7.165166667	0.288589496	0.231301046	CZL074/VL062645	CZL074/VL062645:@.106.	NA
([CML202/CML442//[DTP2WC4H255-1-2-2-BB/[[NAW5867/P30-SR]-111-2/[NAW5867/P30-SR]-25-1]-8-1-1-B-1]-1-2-2-B]-1-1-1-1-BBB-1-B/LaPostaSeqC7-F103-1-2-1-1-BBB)F2-B-106//(CML395/CML444)	4009	Kenya	10_Mtwapa_Optimum	Optimum_10	Mtwapa	Mtwapa_Optimum	Optimum	10	10_10_Mtwapa_Optimum	2	21	241	105	5.14	54	-1	0.178153287	-0.439720062	1.87E-18	5.011	0.18278101	0.109567361	CZL074/VL062645	CZL074/VL062645:@.106.	NA
([CML202/CML442//[DTP2WC4H255-1-2-2-BB/[[NAW5867/P30-SR]-111-2/[NAW5867/P30-SR]-25-1]-8-1-1-B-1]-1-2-2-B]-1-1-1-1-BBB-1-B/LaPostaSeqC7-F103-1-2-1-1-BBB)F2-B-106//(CML395/CML444)	2918	Kenya	10_Kiboko_Optimum	Optimum_10	Kiboko	Kiboko_Optimum	Optimum	10	10_10_Kiboko_Optimum	2	20	230	105	8.12	58	-1	0.352939666	-0.193432691	0.00022224	7.122888889	0.383331422	0.183545902	CZL074/VL062645	CZL074/VL062645:@.106.	NA
([CML202/CML442//[DTP2WC4H255-1-2-2-BB/[[NAW5867/P30-SR]-111-2/[NAW5867/P30-SR]-25-1]-8-1-1-B-1]-1-2-2-B]-1-1-1-1-BBB-1-B/LaPostaSeqC7-F103-1-2-1-1-BBB)F2-B-106//(CML395/CML444)	2837	Kenya	10_Kiboko_Optimum	Optimum_10	Kiboko	Kiboko_Optimum	Optimum	10	10_10_Kiboko_Optimum	1	13	149	105	6.78	58	1	0.352939666	-0.193432691	0.00022224	7.122888889	0.383331422	0.183545902	CZL074/VL062645	CZL074/VL062645:@.106.	NA
([CML202/CML442//[DTP2WC4H255-1-2-2-BB/[[NAW5867/P30-SR]-111-2/[NAW5867/P30-SR]-25-1]-8-1-1-B-1]-1-2-2-B]-1-1-1-1-BBB-1-B/LaPostaSeqC7-F103-1-2-1-1-BBB)F2-B-106//(CML395/CML444)	3186	Kenya	10_Kakamega_Optimum	Optimum_10	Kakamega	Kakamega_Optimum	Optimum	10	10_10_Kakamega_Optimum	1	12	138	105	10.16	74	-2	0.228871664	-0.219439058	2.73E-05	9.94015752	0.464058749	0.275155194	CZL074/VL062645	CZL074/VL062645:@.106.	NA
([CML202/CML442//[DTP2WC4H255-1-2-2-BB/[[NAW5867/P30-SR]-111-2/[NAW5867/P30-SR]-25-1]-8-1-1-B-1]-1-2-2-B]-1-1-1-1-BBB-1-B/LaPostaSeqC7-F103-1-2-1-1-BBB)F2-B-107//(CML395/CML444)	3383	Kenya	10_Kakamega_Optimum	Optimum_10	Kakamega	Kakamega_Optimum	Optimum	10	10_10_Kakamega_Optimum	2	28	335	106	10.22	76	0	0.228871664	-0.219439058	2.73E-05	9.94015752	0.464058749	0.275155194	CZL074/VL062645	CZL074/VL062645:@.107.	NA
([CML202/CML442//[DTP2WC4H255-1-2-2-BB/[[NAW5867/P30-SR]-111-2/[NAW5867/P30-SR]-25-1]-8-1-1-B-1]-1-2-2-B]-1-1-1-1-BBB-1-B/LaPostaSeqC7-F103-1-2-1-1-BBB)F2-B-107//(CML395/CML444)	4061	Kenya	10_Mtwapa_Optimum	Optimum_10	Mtwapa	Mtwapa_Optimum	Optimum	10	10_10_Mtwapa_Optimum	2	25	293	106	4.35	61	0	0.178153287	-0.439720062	1.87E-18	5.011	0.18278101	0.109567361	CZL074/VL062645	CZL074/VL062645:@.107.	NA
([CML202/CML442//[DTP2WC4H255-1-2-2-BB/[[NAW5867/P30-SR]-111-2/[NAW5867/P30-SR]-25-1]-8-1-1-B-1]-1-2-2-B]-1-1-1-1-BBB-1-B/LaPostaSeqC7-F103-1-2-1-1-BBB)F2-B-107//(CML395/CML444)	3472	Kenya	10_Embu_Optimum	Optimum_10	Embu	Embu_Optimum	Optimum	10	10_10_Embu_Optimum	1	6	64	106	7.3	73	-2	0.363395595	-0.160641653	0.002233856	7.165166667	0.288589496	0.231301046	CZL074/VL062645	CZL074/VL062645:@.107.	NA
([CML202/CML442//[DTP2WC4H255-1-2-2-BB/[[NAW5867/P30-SR]-111-2/[NAW5867/P30-SR]-25-1]-8-1-1-B-1]-1-2-2-B]-1-1-1-1-BBB-1-B/LaPostaSeqC7-F103-1-2-1-1-BBB)F2-B-107//(CML395/CML444)	3851	Kenya	10_Mtwapa_Optimum	Optimum_10	Mtwapa	Mtwapa_Optimum	Optimum	10	10_10_Mtwapa_Optimum	1	7	83	106	2.58	61	0	0.178153287	-0.439720062	1.87E-18	5.011	0.18278101	0.109567361	CZL074/VL062645	CZL074/VL062645:@.107.	NA
([CML202/CML442//[DTP2WC4H255-1-2-2-BB/[[NAW5867/P30-SR]-111-2/[NAW5867/P30-SR]-25-1]-8-1-1-B-1]-1-2-2-B]-1-1-1-1-BBB-1-B/LaPostaSeqC7-F103-1-2-1-1-BBB)F2-B-107//(CML395/CML444)	2829	Kenya	10_Kiboko_Optimum	Optimum_10	Kiboko	Kiboko_Optimum	Optimum	10	10_10_Kiboko_Optimum	1	12	141	106	8.94	58	0	0.352939666	-0.193432691	0.00022224	7.122888889	0.383331422	0.183545902	CZL074/VL062645	CZL074/VL062645:@.107.	NA
([CML202/CML442//[DTP2WC4H255-1-2-2-BB/[[NAW5867/P30-SR]-111-2/[NAW5867/P30-SR]-25-1]-8-1-1-B-1]-1-2-2-B]-1-1-1-1-BBB-1-B/LaPostaSeqC7-F103-1-2-1-1-BBB)F2-B-107//(CML395/CML444)	3630	Kenya	10_Embu_Optimum	Optimum_10	Embu	Embu_Optimum	Optimum	10	10_10_Embu_Optimum	2	19	222	106	6.82	75	-1	0.363395595	-0.160641653	0.002233856	7.165166667	0.288589496	0.231301046	CZL074/VL062645	CZL074/VL062645:@.107.	NA
([CML202/CML442//[DTP2WC4H255-1-2-2-BB/[[NAW5867/P30-SR]-111-2/[NAW5867/P30-SR]-25-1]-8-1-1-B-1]-1-2-2-B]-1-1-1-1-BBB-1-B/LaPostaSeqC7-F103-1-2-1-1-BBB)F2-B-107//(CML395/CML444)	3005	Kenya	10_Kiboko_Optimum	Optimum_10	Kiboko	Kiboko_Optimum	Optimum	10	10_10_Kiboko_Optimum	2	27	317	106	7.95	60	0	0.352939666	-0.193432691	0.00022224	7.122888889	0.383331422	0.183545902	CZL074/VL062645	CZL074/VL062645:@.107.	NA
([CML202/CML442//[DTP2WC4H255-1-2-2-BB/[[NAW5867/P30-SR]-111-2/[NAW5867/P30-SR]-25-1]-8-1-1-B-1]-1-2-2-B]-1-1-1-1-BBB-1-B/LaPostaSeqC7-F103-1-2-1-1-BBB)F2-B-107//(CML395/CML444)	3202	Kenya	10_Kakamega_Optimum	Optimum_10	Kakamega	Kakamega_Optimum	Optimum	10	10_10_Kakamega_Optimum	1	13	154	106	11.02	75	0	0.228871664	-0.219439058	2.73E-05	9.94015752	0.464058749	0.275155194	CZL074/VL062645	CZL074/VL062645:@.107.	NA
([CML202/CML442//[DTP2WC4H255-1-2-2-BB/[[NAW5867/P30-SR]-111-2/[NAW5867/P30-SR]-25-1]-8-1-1-B-1]-1-2-2-B]-1-1-1-1-BBB-1-B/LaPostaSeqC7-F103-1-2-1-1-BBB)F2-B-108//(CML395/CML444)	3810	Kenya	10_Mtwapa_Optimum	Optimum_10	Mtwapa	Mtwapa_Optimum	Optimum	10	10_10_Mtwapa_Optimum	1	4	42	107	4.1	57	0	0.178153287	-0.439720062	1.87E-18	5.011	0.18278101	0.109567361	CZL074/VL062645	CZL074/VL062645:@.108.	NA
([CML202/CML442//[DTP2WC4H255-1-2-2-BB/[[NAW5867/P30-SR]-111-2/[NAW5867/P30-SR]-25-1]-8-1-1-B-1]-1-2-2-B]-1-1-1-1-BBB-1-B/LaPostaSeqC7-F103-1-2-1-1-BBB)F2-B-108//(CML395/CML444)	3262	Kenya	10_Kakamega_Optimum	Optimum_10	Kakamega	Kakamega_Optimum	Optimum	10	10_10_Kakamega_Optimum	2	18	214	107	8.82	72	0	0.228871664	-0.219439058	2.73E-05	9.94015752	0.464058749	0.275155194	CZL074/VL062645	CZL074/VL062645:@.108.	NA
([CML202/CML442//[DTP2WC4H255-1-2-2-BB/[[NAW5867/P30-SR]-111-2/[NAW5867/P30-SR]-25-1]-8-1-1-B-1]-1-2-2-B]-1-1-1-1-BBB-1-B/LaPostaSeqC7-F103-1-2-1-1-BBB)F2-B-108//(CML395/CML444)	4111	Kenya	10_Mtwapa_Optimum	Optimum_10	Mtwapa	Mtwapa_Optimum	Optimum	10	10_10_Mtwapa_Optimum	2	29	343	107	6.36	57	0	0.178153287	-0.439720062	1.87E-18	5.011	0.18278101	0.109567361	CZL074/VL062645	CZL074/VL062645:@.108.	NA
([CML202/CML442//[DTP2WC4H255-1-2-2-BB/[[NAW5867/P30-SR]-111-2/[NAW5867/P30-SR]-25-1]-8-1-1-B-1]-1-2-2-B]-1-1-1-1-BBB-1-B/LaPostaSeqC7-F103-1-2-1-1-BBB)F2-B-108//(CML395/CML444)	3715	Kenya	10_Embu_Optimum	Optimum_10	Embu	Embu_Optimum	Optimum	10	10_10_Embu_Optimum	2	26	307	107	7.49	73	0	0.363395595	-0.160641653	0.002233856	7.165166667	0.288589496	0.231301046	CZL074/VL062645	CZL074/VL062645:@.108.	NA
([CML202/CML442//[DTP2WC4H255-1-2-2-BB/[[NAW5867/P30-SR]-111-2/[NAW5867/P30-SR]-25-1]-8-1-1-B-1]-1-2-2-B]-1-1-1-1-BBB-1-B/LaPostaSeqC7-F103-1-2-1-1-BBB)F2-B-108//(CML395/CML444)	3034	Kenya	10_Kiboko_Optimum	Optimum_10	Kiboko	Kiboko_Optimum	Optimum	10	10_10_Kiboko_Optimum	2	29	346	107	7.02	57	0	0.352939666	-0.193432691	0.00022224	7.122888889	0.383331422	0.183545902	CZL074/VL062645	CZL074/VL062645:@.108.	NA
([CML202/CML442//[DTP2WC4H255-1-2-2-BB/[[NAW5867/P30-SR]-111-2/[NAW5867/P30-SR]-25-1]-8-1-1-B-1]-1-2-2-B]-1-1-1-1-BBB-1-B/LaPostaSeqC7-F103-1-2-1-1-BBB)F2-B-108//(CML395/CML444)	2843	Kenya	10_Kiboko_Optimum	Optimum_10	Kiboko	Kiboko_Optimum	Optimum	10	10_10_Kiboko_Optimum	1	13	155	107	7.24	56	1	0.352939666	-0.193432691	0.00022224	7.122888889	0.383331422	0.183545902	CZL074/VL062645	CZL074/VL062645:@.108.	NA
([CML202/CML442//[DTP2WC4H255-1-2-2-BB/[[NAW5867/P30-SR]-111-2/[NAW5867/P30-SR]-25-1]-8-1-1-B-1]-1-2-2-B]-1-1-1-1-BBB-1-B/LaPostaSeqC7-F103-1-2-1-1-BBB)F2-B-108//(CML395/CML444)	3530	Kenya	10_Embu_Optimum	Optimum_10	Embu	Embu_Optimum	Optimum	10	10_10_Embu_Optimum	1	11	122	107	4.79	73	-2	0.363395595	-0.160641653	0.002233856	7.165166667	0.288589496	0.231301046	CZL074/VL062645	CZL074/VL062645:@.108.	NA
([CML202/CML442//[DTP2WC4H255-1-2-2-BB/[[NAW5867/P30-SR]-111-2/[NAW5867/P30-SR]-25-1]-8-1-1-B-1]-1-2-2-B]-1-1-1-1-BBB-1-B/LaPostaSeqC7-F103-1-2-1-1-BBB)F2-B-108//(CML395/CML444)	3082	Kenya	10_Kakamega_Optimum	Optimum_10	Kakamega	Kakamega_Optimum	Optimum	10	10_10_Kakamega_Optimum	1	3	34	107	7.31	73	2	0.228871664	-0.219439058	2.73E-05	9.94015752	0.464058749	0.275155194	CZL074/VL062645	CZL074/VL062645:@.108.	NA
([CML202/CML442//[DTP2WC4H255-1-2-2-BB/[[NAW5867/P30-SR]-111-2/[NAW5867/P30-SR]-25-1]-8-1-1-B-1]-1-2-2-B]-1-1-1-1-BBB-1-B/LaPostaSeqC7-F103-1-2-1-1-BBB)F2-B-109//(CML395/CML444)	2984	Kenya	10_Kiboko_Optimum	Optimum_10	Kiboko	Kiboko_Optimum	Optimum	10	10_10_Kiboko_Optimum	2	25	296	108	8.22	59	-1	0.352939666	-0.193432691	0.00022224	7.122888889	0.383331422	0.183545902	CZL074/VL062645	CZL074/VL062645:@.109.	NA
([CML202/CML442//[DTP2WC4H255-1-2-2-BB/[[NAW5867/P30-SR]-111-2/[NAW5867/P30-SR]-25-1]-8-1-1-B-1]-1-2-2-B]-1-1-1-1-BBB-1-B/LaPostaSeqC7-F103-1-2-1-1-BBB)F2-B-109//(CML395/CML444)	3962	Kenya	10_Mtwapa_Optimum	Optimum_10	Mtwapa	Mtwapa_Optimum	Optimum	10	10_10_Mtwapa_Optimum	2	17	194	108	4.9	50	0	0.178153287	-0.439720062	1.87E-18	5.011	0.18278101	0.109567361	CZL074/VL062645	CZL074/VL062645:@.109.	NA
([CML202/CML442//[DTP2WC4H255-1-2-2-BB/[[NAW5867/P30-SR]-111-2/[NAW5867/P30-SR]-25-1]-8-1-1-B-1]-1-2-2-B]-1-1-1-1-BBB-1-B/LaPostaSeqC7-F103-1-2-1-1-BBB)F2-B-109//(CML395/CML444)	3720	Kenya	10_Embu_Optimum	Optimum_10	Embu	Embu_Optimum	Optimum	10	10_10_Embu_Optimum	2	26	312	108	9.96	71	-2	0.363395595	-0.160641653	0.002233856	7.165166667	0.288589496	0.231301046	CZL074/VL062645	CZL074/VL062645:@.109.	NA
([CML202/CML442//[DTP2WC4H255-1-2-2-BB/[[NAW5867/P30-SR]-111-2/[NAW5867/P30-SR]-25-1]-8-1-1-B-1]-1-2-2-B]-1-1-1-1-BBB-1-B/LaPostaSeqC7-F103-1-2-1-1-BBB)F2-B-109//(CML395/CML444)	3177	Kenya	10_Kakamega_Optimum	Optimum_10	Kakamega	Kakamega_Optimum	Optimum	10	10_10_Kakamega_Optimum	1	11	129	108	11.45	71	0	0.228871664	-0.219439058	2.73E-05	9.94015752	0.464058749	0.275155194	CZL074/VL062645	CZL074/VL062645:@.109.	NA
([CML202/CML442//[DTP2WC4H255-1-2-2-BB/[[NAW5867/P30-SR]-111-2/[NAW5867/P30-SR]-25-1]-8-1-1-B-1]-1-2-2-B]-1-1-1-1-BBB-1-B/LaPostaSeqC7-F103-1-2-1-1-BBB)F2-B-109//(CML395/CML444)	2796	Kenya	10_Kiboko_Optimum	Optimum_10	Kiboko	Kiboko_Optimum	Optimum	10	10_10_Kiboko_Optimum	1	9	108	108	7.4	57	0	0.352939666	-0.193432691	0.00022224	7.122888889	0.383331422	0.183545902	CZL074/VL062645	CZL074/VL062645:@.109.	NA
([CML202/CML442//[DTP2WC4H255-1-2-2-BB/[[NAW5867/P30-SR]-111-2/[NAW5867/P30-SR]-25-1]-8-1-1-B-1]-1-2-2-B]-1-1-1-1-BBB-1-B/LaPostaSeqC7-F103-1-2-1-1-BBB)F2-B-109//(CML395/CML444)	3787	Kenya	10_Mtwapa_Optimum	Optimum_10	Mtwapa	Mtwapa_Optimum	Optimum	10	10_10_Mtwapa_Optimum	1	2	19	108	5.05	59	-1	0.178153287	-0.439720062	1.87E-18	5.011	0.18278101	0.109567361	CZL074/VL062645	CZL074/VL062645:@.109.	NA
([CML202/CML442//[DTP2WC4H255-1-2-2-BB/[[NAW5867/P30-SR]-111-2/[NAW5867/P30-SR]-25-1]-8-1-1-B-1]-1-2-2-B]-1-1-1-1-BBB-1-B/LaPostaSeqC7-F103-1-2-1-1-BBB)F2-B-109//(CML395/CML444)	3544	Kenya	10_Embu_Optimum	Optimum_10	Embu	Embu_Optimum	Optimum	10	10_10_Embu_Optimum	1	12	136	108	8.74	72	-2	0.363395595	-0.160641653	0.002233856	7.165166667	0.288589496	0.231301046	CZL074/VL062645	CZL074/VL062645:@.109.	NA
([CML202/CML442//[DTP2WC4H255-1-2-2-BB/[[NAW5867/P30-SR]-111-2/[NAW5867/P30-SR]-25-1]-8-1-1-B-1]-1-2-2-B]-1-1-1-1-BBB-1-B/LaPostaSeqC7-F103-1-2-1-1-BBB)F2-B-109//(CML395/CML444)	3380	Kenya	10_Kakamega_Optimum	Optimum_10	Kakamega	Kakamega_Optimum	Optimum	10	10_10_Kakamega_Optimum	2	28	332	108	10.91	74	-1	0.228871664	-0.219439058	2.73E-05	9.94015752	0.464058749	0.275155194	CZL074/VL062645	CZL074/VL062645:@.109.	NA
([CML202/CML442//[DTP2WC4H255-1-2-2-BB/[[NAW5867/P30-SR]-111-2/[NAW5867/P30-SR]-25-1]-8-1-1-B-1]-1-2-2-B]-1-1-1-1-BBB-1-B/LaPostaSeqC7-F103-1-2-1-1-BBB)F2-B-11//(CML395/CML444)	3045	Kenya	10_Kiboko_Optimum	Optimum_10	Kiboko	Kiboko_Optimum	Optimum	10	10_10_Kiboko_Optimum	2	30	357	11	6.84	59	-1	0.352939666	-0.193432691	0.00022224	7.122888889	0.383331422	0.183545902	CZL074/VL062645	CZL074/VL062645:@.11.	NA
([CML202/CML442//[DTP2WC4H255-1-2-2-BB/[[NAW5867/P30-SR]-111-2/[NAW5867/P30-SR]-25-1]-8-1-1-B-1]-1-2-2-B]-1-1-1-1-BBB-1-B/LaPostaSeqC7-F103-1-2-1-1-BBB)F2-B-11//(CML395/CML444)	2832	Kenya	10_Kiboko_Optimum	Optimum_10	Kiboko	Kiboko_Optimum	Optimum	10	10_10_Kiboko_Optimum	1	12	144	11	7.99	60	0	0.352939666	-0.193432691	0.00022224	7.122888889	0.383331422	0.183545902	CZL074/VL062645	CZL074/VL062645:@.11.	NA
([CML202/CML442//[DTP2WC4H255-1-2-2-BB/[[NAW5867/P30-SR]-111-2/[NAW5867/P30-SR]-25-1]-8-1-1-B-1]-1-2-2-B]-1-1-1-1-BBB-1-B/LaPostaSeqC7-F103-1-2-1-1-BBB)F2-B-11//(CML395/CML444)	3127	Kenya	10_Kakamega_Optimum	Optimum_10	Kakamega	Kakamega_Optimum	Optimum	10	10_10_Kakamega_Optimum	1	7	79	11	12.26	74	1	0.228871664	-0.219439058	2.73E-05	9.94015752	0.464058749	0.275155194	CZL074/VL062645	CZL074/VL062645:@.11.	NA
([CML202/CML442//[DTP2WC4H255-1-2-2-BB/[[NAW5867/P30-SR]-111-2/[NAW5867/P30-SR]-25-1]-8-1-1-B-1]-1-2-2-B]-1-1-1-1-BBB-1-B/LaPostaSeqC7-F103-1-2-1-1-BBB)F2-B-11//(CML395/CML444)	3641	Kenya	10_Embu_Optimum	Optimum_10	Embu	Embu_Optimum	Optimum	10	10_10_Embu_Optimum	2	20	233	11	8.8	73	0	0.363395595	-0.160641653	0.002233856	7.165166667	0.288589496	0.231301046	CZL074/VL062645	CZL074/VL062645:@.11.	NA
([CML202/CML442//[DTP2WC4H255-1-2-2-BB/[[NAW5867/P30-SR]-111-2/[NAW5867/P30-SR]-25-1]-8-1-1-B-1]-1-2-2-B]-1-1-1-1-BBB-1-B/LaPostaSeqC7-F103-1-2-1-1-BBB)F2-B-11//(CML395/CML444)	3587	Kenya	10_Embu_Optimum	Optimum_10	Embu	Embu_Optimum	Optimum	10	10_10_Embu_Optimum	1	15	179	11	7.52	73	-1	0.363395595	-0.160641653	0.002233856	7.165166667	0.288589496	0.231301046	CZL074/VL062645	CZL074/VL062645:@.11.	NA
([CML202/CML442//[DTP2WC4H255-1-2-2-BB/[[NAW5867/P30-SR]-111-2/[NAW5867/P30-SR]-25-1]-8-1-1-B-1]-1-2-2-B]-1-1-1-1-BBB-1-B/LaPostaSeqC7-F103-1-2-1-1-BBB)F2-B-11//(CML395/CML444)	3783	Kenya	10_Mtwapa_Optimum	Optimum_10	Mtwapa	Mtwapa_Optimum	Optimum	10	10_10_Mtwapa_Optimum	1	2	15	11	2.92	62	0	0.178153287	-0.439720062	1.87E-18	5.011	0.18278101	0.109567361	CZL074/VL062645	CZL074/VL062645:@.11.	NA
([CML202/CML442//[DTP2WC4H255-1-2-2-BB/[[NAW5867/P30-SR]-111-2/[NAW5867/P30-SR]-25-1]-8-1-1-B-1]-1-2-2-B]-1-1-1-1-BBB-1-B/LaPostaSeqC7-F103-1-2-1-1-BBB)F2-B-11//(CML395/CML444)	3288	Kenya	10_Kakamega_Optimum	Optimum_10	Kakamega	Kakamega_Optimum	Optimum	10	10_10_Kakamega_Optimum	2	20	240	11	10.2	74	0	0.228871664	-0.219439058	2.73E-05	9.94015752	0.464058749	0.275155194	CZL074/VL062645	CZL074/VL062645:@.11.	NA
([CML202/CML442//[DTP2WC4H255-1-2-2-BB/[[NAW5867/P30-SR]-111-2/[NAW5867/P30-SR]-25-1]-8-1-1-B-1]-1-2-2-B]-1-1-1-1-BBB-1-B/LaPostaSeqC7-F103-1-2-1-1-BBB)F2-B-11//(CML395/CML444)	4053	Kenya	10_Mtwapa_Optimum	Optimum_10	Mtwapa	Mtwapa_Optimum	Optimum	10	10_10_Mtwapa_Optimum	2	24	285	11	5.34	59	0	0.178153287	-0.439720062	1.87E-18	5.011	0.18278101	0.109567361	CZL074/VL062645	CZL074/VL062645:@.11.	NA
([CML202/CML442//[DTP2WC4H255-1-2-2-BB/[[NAW5867/P30-SR]-111-2/[NAW5867/P30-SR]-25-1]-8-1-1-B-1]-1-2-2-B]-1-1-1-1-BBB-1-B/LaPostaSeqC7-F103-1-2-1-1-BBB)F2-B-110//(CML395/CML444)	3903	Kenya	10_Mtwapa_Optimum	Optimum_10	Mtwapa	Mtwapa_Optimum	Optimum	10	10_10_Mtwapa_Optimum	1	12	135	109	5.24	55	0	0.178153287	-0.439720062	1.87E-18	5.011	0.18278101	0.109567361	CZL074/VL062645	CZL074/VL062645:@.110.	gd_3752_1807
([CML202/CML442//[DTP2WC4H255-1-2-2-BB/[[NAW5867/P30-SR]-111-2/[NAW5867/P30-SR]-25-1]-8-1-1-B-1]-1-2-2-B]-1-1-1-1-BBB-1-B/LaPostaSeqC7-F103-1-2-1-1-BBB)F2-B-110//(CML395/CML444)	3506	Kenya	10_Embu_Optimum	Optimum_10	Embu	Embu_Optimum	Optimum	10	10_10_Embu_Optimum	1	9	98	109	6.1	72	0	0.363395595	-0.160641653	0.002233856	7.165166667	0.288589496	0.231301046	CZL074/VL062645	CZL074/VL062645:@.110.	gd_3752_1807
([CML202/CML442//[DTP2WC4H255-1-2-2-BB/[[NAW5867/P30-SR]-111-2/[NAW5867/P30-SR]-25-1]-8-1-1-B-1]-1-2-2-B]-1-1-1-1-BBB-1-B/LaPostaSeqC7-F103-1-2-1-1-BBB)F2-B-110//(CML395/CML444)	2989	Kenya	10_Kiboko_Optimum	Optimum_10	Kiboko	Kiboko_Optimum	Optimum	10	10_10_Kiboko_Optimum	2	26	301	109	6.6	58	0	0.352939666	-0.193432691	0.00022224	7.122888889	0.383331422	0.183545902	CZL074/VL062645	CZL074/VL062645:@.110.	gd_3752_1807
([CML202/CML442//[DTP2WC4H255-1-2-2-BB/[[NAW5867/P30-SR]-111-2/[NAW5867/P30-SR]-25-1]-8-1-1-B-1]-1-2-2-B]-1-1-1-1-BBB-1-B/LaPostaSeqC7-F103-1-2-1-1-BBB)F2-B-110//(CML395/CML444)	3403	Kenya	10_Kakamega_Optimum	Optimum_10	Kakamega	Kakamega_Optimum	Optimum	10	10_10_Kakamega_Optimum	2	30	355	109	9.23	73	1	0.228871664	-0.219439058	2.73E-05	9.94015752	0.464058749	0.275155194	CZL074/VL062645	CZL074/VL062645:@.110.	gd_3752_1807
([CML202/CML442//[DTP2WC4H255-1-2-2-BB/[[NAW5867/P30-SR]-111-2/[NAW5867/P30-SR]-25-1]-8-1-1-B-1]-1-2-2-B]-1-1-1-1-BBB-1-B/LaPostaSeqC7-F103-1-2-1-1-BBB)F2-B-110//(CML395/CML444)	3746	Kenya	10_Embu_Optimum	Optimum_10	Embu	Embu_Optimum	Optimum	10	10_10_Embu_Optimum	2	29	338	109	6.39	72	0	0.363395595	-0.160641653	0.002233856	7.165166667	0.288589496	0.231301046	CZL074/VL062645	CZL074/VL062645:@.110.	gd_3752_1807
([CML202/CML442//[DTP2WC4H255-1-2-2-BB/[[NAW5867/P30-SR]-111-2/[NAW5867/P30-SR]-25-1]-8-1-1-B-1]-1-2-2-B]-1-1-1-1-BBB-1-B/LaPostaSeqC7-F103-1-2-1-1-BBB)F2-B-110//(CML395/CML444)	3061	Kenya	10_Kakamega_Optimum	Optimum_10	Kakamega	Kakamega_Optimum	Optimum	10	10_10_Kakamega_Optimum	1	2	13	109	7.07	72	0	0.228871664	-0.219439058	2.73E-05	9.94015752	0.464058749	0.275155194	CZL074/VL062645	CZL074/VL062645:@.110.	gd_3752_1807
([CML202/CML442//[DTP2WC4H255-1-2-2-BB/[[NAW5867/P30-SR]-111-2/[NAW5867/P30-SR]-25-1]-8-1-1-B-1]-1-2-2-B]-1-1-1-1-BBB-1-B/LaPostaSeqC7-F103-1-2-1-1-BBB)F2-B-110//(CML395/CML444)	2866	Kenya	10_Kiboko_Optimum	Optimum_10	Kiboko	Kiboko_Optimum	Optimum	10	10_10_Kiboko_Optimum	1	15	178	109	7.68	58	0	0.352939666	-0.193432691	0.00022224	7.122888889	0.383331422	0.183545902	CZL074/VL062645	CZL074/VL062645:@.110.	gd_3752_1807
([CML202/CML442//[DTP2WC4H255-1-2-2-BB/[[NAW5867/P30-SR]-111-2/[NAW5867/P30-SR]-25-1]-8-1-1-B-1]-1-2-2-B]-1-1-1-1-BBB-1-B/LaPostaSeqC7-F103-1-2-1-1-BBB)F2-B-110//(CML395/CML444)	3972	Kenya	10_Mtwapa_Optimum	Optimum_10	Mtwapa	Mtwapa_Optimum	Optimum	10	10_10_Mtwapa_Optimum	2	17	204	109	3.98	53	1	0.178153287	-0.439720062	1.87E-18	5.011	0.18278101	0.109567361	CZL074/VL062645	CZL074/VL062645:@.110.	gd_3752_1807
([CML202/CML442//[DTP2WC4H255-1-2-2-BB/[[NAW5867/P30-SR]-111-2/[NAW5867/P30-SR]-25-1]-8-1-1-B-1]-1-2-2-B]-1-1-1-1-BBB-1-B/LaPostaSeqC7-F103-1-2-1-1-BBB)F2-B-111//(CML395/CML444)	3700	Kenya	10_Embu_Optimum	Optimum_10	Embu	Embu_Optimum	Optimum	10	10_10_Embu_Optimum	2	25	292	110	8.38	72	1	0.363395595	-0.160641653	0.002233856	7.165166667	0.288589496	0.231301046	CZL074/VL062645	CZL074/VL062645:@.111.	gd_3753_1801
([CML202/CML442//[DTP2WC4H255-1-2-2-BB/[[NAW5867/P30-SR]-111-2/[NAW5867/P30-SR]-25-1]-8-1-1-B-1]-1-2-2-B]-1-1-1-1-BBB-1-B/LaPostaSeqC7-F103-1-2-1-1-BBB)F2-B-111//(CML395/CML444)	3897	Kenya	10_Mtwapa_Optimum	Optimum_10	Mtwapa	Mtwapa_Optimum	Optimum	10	10_10_Mtwapa_Optimum	1	11	129	110	4.83	54	0	0.178153287	-0.439720062	1.87E-18	5.011	0.18278101	0.109567361	CZL074/VL062645	CZL074/VL062645:@.111.	gd_3753_1801
([CML202/CML442//[DTP2WC4H255-1-2-2-BB/[[NAW5867/P30-SR]-111-2/[NAW5867/P30-SR]-25-1]-8-1-1-B-1]-1-2-2-B]-1-1-1-1-BBB-1-B/LaPostaSeqC7-F103-1-2-1-1-BBB)F2-B-111//(CML395/CML444)	3051	Kenya	10_Kakamega_Optimum	Optimum_10	Kakamega	Kakamega_Optimum	Optimum	10	10_10_Kakamega_Optimum	1	1	3	110	11.35	72	0	0.228871664	-0.219439058	2.73E-05	9.94015752	0.464058749	0.275155194	CZL074/VL062645	CZL074/VL062645:@.111.	gd_3753_1801
([CML202/CML442//[DTP2WC4H255-1-2-2-BB/[[NAW5867/P30-SR]-111-2/[NAW5867/P30-SR]-25-1]-8-1-1-B-1]-1-2-2-B]-1-1-1-1-BBB-1-B/LaPostaSeqC7-F103-1-2-1-1-BBB)F2-B-111//(CML395/CML444)	3546	Kenya	10_Embu_Optimum	Optimum_10	Embu	Embu_Optimum	Optimum	10	10_10_Embu_Optimum	1	12	138	110	7.72	72	0	0.363395595	-0.160641653	0.002233856	7.165166667	0.288589496	0.231301046	CZL074/VL062645	CZL074/VL062645:@.111.	gd_3753_1801
([CML202/CML442//[DTP2WC4H255-1-2-2-BB/[[NAW5867/P30-SR]-111-2/[NAW5867/P30-SR]-25-1]-8-1-1-B-1]-1-2-2-B]-1-1-1-1-BBB-1-B/LaPostaSeqC7-F103-1-2-1-1-BBB)F2-B-111//(CML395/CML444)	2737	Kenya	10_Kiboko_Optimum	Optimum_10	Kiboko	Kiboko_Optimum	Optimum	10	10_10_Kiboko_Optimum	1	5	49	110	6.9	60	-1	0.352939666	-0.193432691	0.00022224	7.122888889	0.383331422	0.183545902	CZL074/VL062645	CZL074/VL062645:@.111.	gd_3753_1801
([CML202/CML442//[DTP2WC4H255-1-2-2-BB/[[NAW5867/P30-SR]-111-2/[NAW5867/P30-SR]-25-1]-8-1-1-B-1]-1-2-2-B]-1-1-1-1-BBB-1-B/LaPostaSeqC7-F103-1-2-1-1-BBB)F2-B-111//(CML395/CML444)	2958	Kenya	10_Kiboko_Optimum	Optimum_10	Kiboko	Kiboko_Optimum	Optimum	10	10_10_Kiboko_Optimum	2	23	270	110	5.32	57	1	0.352939666	-0.193432691	0.00022224	7.122888889	0.383331422	0.183545902	CZL074/VL062645	CZL074/VL062645:@.111.	gd_3753_1801
([CML202/CML442//[DTP2WC4H255-1-2-2-BB/[[NAW5867/P30-SR]-111-2/[NAW5867/P30-SR]-25-1]-8-1-1-B-1]-1-2-2-B]-1-1-1-1-BBB-1-B/LaPostaSeqC7-F103-1-2-1-1-BBB)F2-B-111//(CML395/CML444)	3229	Kenya	10_Kakamega_Optimum	Optimum_10	Kakamega	Kakamega_Optimum	Optimum	10	10_10_Kakamega_Optimum	2	16	181	110	11	72	0	0.228871664	-0.219439058	2.73E-05	9.94015752	0.464058749	0.275155194	CZL074/VL062645	CZL074/VL062645:@.111.	gd_3753_1801
([CML202/CML442//[DTP2WC4H255-1-2-2-BB/[[NAW5867/P30-SR]-111-2/[NAW5867/P30-SR]-25-1]-8-1-1-B-1]-1-2-2-B]-1-1-1-1-BBB-1-B/LaPostaSeqC7-F103-1-2-1-1-BBB)F2-B-111//(CML395/CML444)	4000	Kenya	10_Mtwapa_Optimum	Optimum_10	Mtwapa	Mtwapa_Optimum	Optimum	10	10_10_Mtwapa_Optimum	2	20	232	110	6.57	54	0	0.178153287	-0.439720062	1.87E-18	5.011	0.18278101	0.109567361	CZL074/VL062645	CZL074/VL062645:@.111.	gd_3753_1801
([CML202/CML442//[DTP2WC4H255-1-2-2-BB/[[NAW5867/P30-SR]-111-2/[NAW5867/P30-SR]-25-1]-8-1-1-B-1]-1-2-2-B]-1-1-1-1-BBB-1-B/LaPostaSeqC7-F103-1-2-1-1-BBB)F2-B-112//(CML395/CML444)	3696	Kenya	10_Embu_Optimum	Optimum_10	Embu	Embu_Optimum	Optimum	10	10_10_Embu_Optimum	2	24	288	111	8.96	72	-1	0.363395595	-0.160641653	0.002233856	7.165166667	0.288589496	0.231301046	CZL074/VL062645	CZL074/VL062645:@.112.	gd_3754_1788
([CML202/CML442//[DTP2WC4H255-1-2-2-BB/[[NAW5867/P30-SR]-111-2/[NAW5867/P30-SR]-25-1]-8-1-1-B-1]-1-2-2-B]-1-1-1-1-BBB-1-B/LaPostaSeqC7-F103-1-2-1-1-BBB)F2-B-112//(CML395/CML444)	2962	Kenya	10_Kiboko_Optimum	Optimum_10	Kiboko	Kiboko_Optimum	Optimum	10	10_10_Kiboko_Optimum	2	23	274	111	7.96	57	0	0.352939666	-0.193432691	0.00022224	7.122888889	0.383331422	0.183545902	CZL074/VL062645	CZL074/VL062645:@.112.	gd_3754_1788
([CML202/CML442//[DTP2WC4H255-1-2-2-BB/[[NAW5867/P30-SR]-111-2/[NAW5867/P30-SR]-25-1]-8-1-1-B-1]-1-2-2-B]-1-1-1-1-BBB-1-B/LaPostaSeqC7-F103-1-2-1-1-BBB)F2-B-112//(CML395/CML444)	3292	Kenya	10_Kakamega_Optimum	Optimum_10	Kakamega	Kakamega_Optimum	Optimum	10	10_10_Kakamega_Optimum	2	21	244	111	10.48	74	0	0.228871664	-0.219439058	2.73E-05	9.94015752	0.464058749	0.275155194	CZL074/VL062645	CZL074/VL062645:@.112.	gd_3754_1788
([CML202/CML442//[DTP2WC4H255-1-2-2-BB/[[NAW5867/P30-SR]-111-2/[NAW5867/P30-SR]-25-1]-8-1-1-B-1]-1-2-2-B]-1-1-1-1-BBB-1-B/LaPostaSeqC7-F103-1-2-1-1-BBB)F2-B-112//(CML395/CML444)	3966	Kenya	10_Mtwapa_Optimum	Optimum_10	Mtwapa	Mtwapa_Optimum	Optimum	10	10_10_Mtwapa_Optimum	2	17	198	111	6.57	53	-2	0.178153287	-0.439720062	1.87E-18	5.011	0.18278101	0.109567361	CZL074/VL062645	CZL074/VL062645:@.112.	gd_3754_1788
([CML202/CML442//[DTP2WC4H255-1-2-2-BB/[[NAW5867/P30-SR]-111-2/[NAW5867/P30-SR]-25-1]-8-1-1-B-1]-1-2-2-B]-1-1-1-1-BBB-1-B/LaPostaSeqC7-F103-1-2-1-1-BBB)F2-B-112//(CML395/CML444)	3436	Kenya	10_Embu_Optimum	Optimum_10	Embu	Embu_Optimum	Optimum	10	10_10_Embu_Optimum	1	3	28	111	6.55	74	0	0.363395595	-0.160641653	0.002233856	7.165166667	0.288589496	0.231301046	CZL074/VL062645	CZL074/VL062645:@.112.	gd_3754_1788
([CML202/CML442//[DTP2WC4H255-1-2-2-BB/[[NAW5867/P30-SR]-111-2/[NAW5867/P30-SR]-25-1]-8-1-1-B-1]-1-2-2-B]-1-1-1-1-BBB-1-B/LaPostaSeqC7-F103-1-2-1-1-BBB)F2-B-112//(CML395/CML444)	2727	Kenya	10_Kiboko_Optimum	Optimum_10	Kiboko	Kiboko_Optimum	Optimum	10	10_10_Kiboko_Optimum	1	4	39	111	6.19	57	0	0.352939666	-0.193432691	0.00022224	7.122888889	0.383331422	0.183545902	CZL074/VL062645	CZL074/VL062645:@.112.	gd_3754_1788
([CML202/CML442//[DTP2WC4H255-1-2-2-BB/[[NAW5867/P30-SR]-111-2/[NAW5867/P30-SR]-25-1]-8-1-1-B-1]-1-2-2-B]-1-1-1-1-BBB-1-B/LaPostaSeqC7-F103-1-2-1-1-BBB)F2-B-112//(CML395/CML444)	3876	Kenya	10_Mtwapa_Optimum	Optimum_10	Mtwapa	Mtwapa_Optimum	Optimum	10	10_10_Mtwapa_Optimum	1	9	108	111	4.88	56	1	0.178153287	-0.439720062	1.87E-18	5.011	0.18278101	0.109567361	CZL074/VL062645	CZL074/VL062645:@.112.	gd_3754_1788
([CML202/CML442//[DTP2WC4H255-1-2-2-BB/[[NAW5867/P30-SR]-111-2/[NAW5867/P30-SR]-25-1]-8-1-1-B-1]-1-2-2-B]-1-1-1-1-BBB-1-B/LaPostaSeqC7-F103-1-2-1-1-BBB)F2-B-112//(CML395/CML444)	3169	Kenya	10_Kakamega_Optimum	Optimum_10	Kakamega	Kakamega_Optimum	Optimum	10	10_10_Kakamega_Optimum	1	11	121	111	12.59	72	-1	0.228871664	-0.219439058	2.73E-05	9.94015752	0.464058749	0.275155194	CZL074/VL062645	CZL074/VL062645:@.112.	gd_3754_1788
([CML202/CML442//[DTP2WC4H255-1-2-2-BB/[[NAW5867/P30-SR]-111-2/[NAW5867/P30-SR]-25-1]-8-1-1-B-1]-1-2-2-B]-1-1-1-1-BBB-1-B/LaPostaSeqC7-F103-1-2-1-1-BBB)F2-B-113//(CML395/CML444)	3056	Kenya	10_Kakamega_Optimum	Optimum_10	Kakamega	Kakamega_Optimum	Optimum	10	10_10_Kakamega_Optimum	1	1	8	112	11.49	72	0	0.228871664	-0.219439058	2.73E-05	9.94015752	0.464058749	0.275155194	CZL074/VL062645	CZL074/VL062645:@.113.	NA
([CML202/CML442//[DTP2WC4H255-1-2-2-BB/[[NAW5867/P30-SR]-111-2/[NAW5867/P30-SR]-25-1]-8-1-1-B-1]-1-2-2-B]-1-1-1-1-BBB-1-B/LaPostaSeqC7-F103-1-2-1-1-BBB)F2-B-113//(CML395/CML444)	3479	Kenya	10_Embu_Optimum	Optimum_10	Embu	Embu_Optimum	Optimum	10	10_10_Embu_Optimum	1	6	71	112	7.1	70	-1	0.363395595	-0.160641653	0.002233856	7.165166667	0.288589496	0.231301046	CZL074/VL062645	CZL074/VL062645:@.113.	NA
([CML202/CML442//[DTP2WC4H255-1-2-2-BB/[[NAW5867/P30-SR]-111-2/[NAW5867/P30-SR]-25-1]-8-1-1-B-1]-1-2-2-B]-1-1-1-1-BBB-1-B/LaPostaSeqC7-F103-1-2-1-1-BBB)F2-B-113//(CML395/CML444)	3858	Kenya	10_Mtwapa_Optimum	Optimum_10	Mtwapa	Mtwapa_Optimum	Optimum	10	10_10_Mtwapa_Optimum	1	8	90	112	3.29	61	0	0.178153287	-0.439720062	1.87E-18	5.011	0.18278101	0.109567361	CZL074/VL062645	CZL074/VL062645:@.113.	NA
([CML202/CML442//[DTP2WC4H255-1-2-2-BB/[[NAW5867/P30-SR]-111-2/[NAW5867/P30-SR]-25-1]-8-1-1-B-1]-1-2-2-B]-1-1-1-1-BBB-1-B/LaPostaSeqC7-F103-1-2-1-1-BBB)F2-B-113//(CML395/CML444)	4039	Kenya	10_Mtwapa_Optimum	Optimum_10	Mtwapa	Mtwapa_Optimum	Optimum	10	10_10_Mtwapa_Optimum	2	23	271	112	6.96	54	0	0.178153287	-0.439720062	1.87E-18	5.011	0.18278101	0.109567361	CZL074/VL062645	CZL074/VL062645:@.113.	NA
([CML202/CML442//[DTP2WC4H255-1-2-2-BB/[[NAW5867/P30-SR]-111-2/[NAW5867/P30-SR]-25-1]-8-1-1-B-1]-1-2-2-B]-1-1-1-1-BBB-1-B/LaPostaSeqC7-F103-1-2-1-1-BBB)F2-B-113//(CML395/CML444)	3332	Kenya	10_Kakamega_Optimum	Optimum_10	Kakamega	Kakamega_Optimum	Optimum	10	10_10_Kakamega_Optimum	2	24	284	112	10.73	74	0	0.228871664	-0.219439058	2.73E-05	9.94015752	0.464058749	0.275155194	CZL074/VL062645	CZL074/VL062645:@.113.	NA
([CML202/CML442//[DTP2WC4H255-1-2-2-BB/[[NAW5867/P30-SR]-111-2/[NAW5867/P30-SR]-25-1]-8-1-1-B-1]-1-2-2-B]-1-1-1-1-BBB-1-B/LaPostaSeqC7-F103-1-2-1-1-BBB)F2-B-113//(CML395/CML444)	2802	Kenya	10_Kiboko_Optimum	Optimum_10	Kiboko	Kiboko_Optimum	Optimum	10	10_10_Kiboko_Optimum	1	10	114	112	7.5	58	-1	0.352939666	-0.193432691	0.00022224	7.122888889	0.383331422	0.183545902	CZL074/VL062645	CZL074/VL062645:@.113.	NA
([CML202/CML442//[DTP2WC4H255-1-2-2-BB/[[NAW5867/P30-SR]-111-2/[NAW5867/P30-SR]-25-1]-8-1-1-B-1]-1-2-2-B]-1-1-1-1-BBB-1-B/LaPostaSeqC7-F103-1-2-1-1-BBB)F2-B-113//(CML395/CML444)	3737	Kenya	10_Embu_Optimum	Optimum_10	Embu	Embu_Optimum	Optimum	10	10_10_Embu_Optimum	2	28	329	112	7.34	72	0	0.363395595	-0.160641653	0.002233856	7.165166667	0.288589496	0.231301046	CZL074/VL062645	CZL074/VL062645:@.113.	NA
([CML202/CML442//[DTP2WC4H255-1-2-2-BB/[[NAW5867/P30-SR]-111-2/[NAW5867/P30-SR]-25-1]-8-1-1-B-1]-1-2-2-B]-1-1-1-1-BBB-1-B/LaPostaSeqC7-F103-1-2-1-1-BBB)F2-B-113//(CML395/CML444)	3047	Kenya	10_Kiboko_Optimum	Optimum_10	Kiboko	Kiboko_Optimum	Optimum	10	10_10_Kiboko_Optimum	2	30	359	112	7.24	59	0	0.352939666	-0.193432691	0.00022224	7.122888889	0.383331422	0.183545902	CZL074/VL062645	CZL074/VL062645:@.113.	NA
([CML202/CML442//[DTP2WC4H255-1-2-2-BB/[[NAW5867/P30-SR]-111-2/[NAW5867/P30-SR]-25-1]-8-1-1-B-1]-1-2-2-B]-1-1-1-1-BBB-1-B/LaPostaSeqC7-F103-1-2-1-1-BBB)F2-B-114//(CML395/CML444)	2858	Kenya	10_Kiboko_Optimum	Optimum_10	Kiboko	Kiboko_Optimum	Optimum	10	10_10_Kiboko_Optimum	1	15	170	113	7.59	60	0	0.352939666	-0.193432691	0.00022224	7.122888889	0.383331422	0.183545902	CZL074/VL062645	CZL074/VL062645:@.114.	NA
([CML202/CML442//[DTP2WC4H255-1-2-2-BB/[[NAW5867/P30-SR]-111-2/[NAW5867/P30-SR]-25-1]-8-1-1-B-1]-1-2-2-B]-1-1-1-1-BBB-1-B/LaPostaSeqC7-F103-1-2-1-1-BBB)F2-B-114//(CML395/CML444)	3059	Kenya	10_Kakamega_Optimum	Optimum_10	Kakamega	Kakamega_Optimum	Optimum	10	10_10_Kakamega_Optimum	1	1	11	113	9.6	72	0	0.228871664	-0.219439058	2.73E-05	9.94015752	0.464058749	0.275155194	CZL074/VL062645	CZL074/VL062645:@.114.	NA
([CML202/CML442//[DTP2WC4H255-1-2-2-BB/[[NAW5867/P30-SR]-111-2/[NAW5867/P30-SR]-25-1]-8-1-1-B-1]-1-2-2-B]-1-1-1-1-BBB-1-B/LaPostaSeqC7-F103-1-2-1-1-BBB)F2-B-114//(CML395/CML444)	3562	Kenya	10_Embu_Optimum	Optimum_10	Embu	Embu_Optimum	Optimum	10	10_10_Embu_Optimum	1	13	154	113	6.97	73	-1	0.363395595	-0.160641653	0.002233856	7.165166667	0.288589496	0.231301046	CZL074/VL062645	CZL074/VL062645:@.114.	NA
([CML202/CML442//[DTP2WC4H255-1-2-2-BB/[[NAW5867/P30-SR]-111-2/[NAW5867/P30-SR]-25-1]-8-1-1-B-1]-1-2-2-B]-1-1-1-1-BBB-1-B/LaPostaSeqC7-F103-1-2-1-1-BBB)F2-B-114//(CML395/CML444)	3278	Kenya	10_Kakamega_Optimum	Optimum_10	Kakamega	Kakamega_Optimum	Optimum	10	10_10_Kakamega_Optimum	2	20	230	113	11.24	75	-2	0.228871664	-0.219439058	2.73E-05	9.94015752	0.464058749	0.275155194	CZL074/VL062645	CZL074/VL062645:@.114.	NA
([CML202/CML442//[DTP2WC4H255-1-2-2-BB/[[NAW5867/P30-SR]-111-2/[NAW5867/P30-SR]-25-1]-8-1-1-B-1]-1-2-2-B]-1-1-1-1-BBB-1-B/LaPostaSeqC7-F103-1-2-1-1-BBB)F2-B-114//(CML395/CML444)	3766	Kenya	10_Embu_Optimum	Optimum_10	Embu	Embu_Optimum	Optimum	10	10_10_Embu_Optimum	2	30	358	113	9.3	73	0	0.363395595	-0.160641653	0.002233856	7.165166667	0.288589496	0.231301046	CZL074/VL062645	CZL074/VL062645:@.114.	NA
([CML202/CML442//[DTP2WC4H255-1-2-2-BB/[[NAW5867/P30-SR]-111-2/[NAW5867/P30-SR]-25-1]-8-1-1-B-1]-1-2-2-B]-1-1-1-1-BBB-1-B/LaPostaSeqC7-F103-1-2-1-1-BBB)F2-B-114//(CML395/CML444)	3873	Kenya	10_Mtwapa_Optimum	Optimum_10	Mtwapa	Mtwapa_Optimum	Optimum	10	10_10_Mtwapa_Optimum	1	9	105	113	4.48	59	0	0.178153287	-0.439720062	1.87E-18	5.011	0.18278101	0.109567361	CZL074/VL062645	CZL074/VL062645:@.114.	NA
([CML202/CML442//[DTP2WC4H255-1-2-2-BB/[[NAW5867/P30-SR]-111-2/[NAW5867/P30-SR]-25-1]-8-1-1-B-1]-1-2-2-B]-1-1-1-1-BBB-1-B/LaPostaSeqC7-F103-1-2-1-1-BBB)F2-B-114//(CML395/CML444)	4019	Kenya	10_Mtwapa_Optimum	Optimum_10	Mtwapa	Mtwapa_Optimum	Optimum	10	10_10_Mtwapa_Optimum	2	21	251	113	6.09	57	-3	0.178153287	-0.439720062	1.87E-18	5.011	0.18278101	0.109567361	CZL074/VL062645	CZL074/VL062645:@.114.	NA
([CML202/CML442//[DTP2WC4H255-1-2-2-BB/[[NAW5867/P30-SR]-111-2/[NAW5867/P30-SR]-25-1]-8-1-1-B-1]-1-2-2-B]-1-1-1-1-BBB-1-B/LaPostaSeqC7-F103-1-2-1-1-BBB)F2-B-114//(CML395/CML444)	2913	Kenya	10_Kiboko_Optimum	Optimum_10	Kiboko	Kiboko_Optimum	Optimum	10	10_10_Kiboko_Optimum	2	19	225	113	6.99	59	0	0.352939666	-0.193432691	0.00022224	7.122888889	0.383331422	0.183545902	CZL074/VL062645	CZL074/VL062645:@.114.	NA
([CML202/CML442//[DTP2WC4H255-1-2-2-BB/[[NAW5867/P30-SR]-111-2/[NAW5867/P30-SR]-25-1]-8-1-1-B-1]-1-2-2-B]-1-1-1-1-BBB-1-B/LaPostaSeqC7-F103-1-2-1-1-BBB)F2-B-115//(CML395/CML444)	3233	Kenya	10_Kakamega_Optimum	Optimum_10	Kakamega	Kakamega_Optimum	Optimum	10	10_10_Kakamega_Optimum	2	16	185	114	14.34	74	0	0.228871664	-0.219439058	2.73E-05	9.94015752	0.464058749	0.275155194	CZL074/VL062645	CZL074/VL062645:@.115.	gd_3755_1789
([CML202/CML442//[DTP2WC4H255-1-2-2-BB/[[NAW5867/P30-SR]-111-2/[NAW5867/P30-SR]-25-1]-8-1-1-B-1]-1-2-2-B]-1-1-1-1-BBB-1-B/LaPostaSeqC7-F103-1-2-1-1-BBB)F2-B-115//(CML395/CML444)	3013	Kenya	10_Kiboko_Optimum	Optimum_10	Kiboko	Kiboko_Optimum	Optimum	10	10_10_Kiboko_Optimum	2	28	325	114	6.12	58	1	0.352939666	-0.193432691	0.00022224	7.122888889	0.383331422	0.183545902	CZL074/VL062645	CZL074/VL062645:@.115.	gd_3755_1789
([CML202/CML442//[DTP2WC4H255-1-2-2-BB/[[NAW5867/P30-SR]-111-2/[NAW5867/P30-SR]-25-1]-8-1-1-B-1]-1-2-2-B]-1-1-1-1-BBB-1-B/LaPostaSeqC7-F103-1-2-1-1-BBB)F2-B-115//(CML395/CML444)	3470	Kenya	10_Embu_Optimum	Optimum_10	Embu	Embu_Optimum	Optimum	10	10_10_Embu_Optimum	1	6	62	114	9.42	75	-3	0.363395595	-0.160641653	0.002233856	7.165166667	0.288589496	0.231301046	CZL074/VL062645	CZL074/VL062645:@.115.	gd_3755_1789
([CML202/CML442//[DTP2WC4H255-1-2-2-BB/[[NAW5867/P30-SR]-111-2/[NAW5867/P30-SR]-25-1]-8-1-1-B-1]-1-2-2-B]-1-1-1-1-BBB-1-B/LaPostaSeqC7-F103-1-2-1-1-BBB)F2-B-115//(CML395/CML444)	3829	Kenya	10_Mtwapa_Optimum	Optimum_10	Mtwapa	Mtwapa_Optimum	Optimum	10	10_10_Mtwapa_Optimum	1	6	61	114	4.96	57	0	0.178153287	-0.439720062	1.87E-18	5.011	0.18278101	0.109567361	CZL074/VL062645	CZL074/VL062645:@.115.	gd_3755_1789
([CML202/CML442//[DTP2WC4H255-1-2-2-BB/[[NAW5867/P30-SR]-111-2/[NAW5867/P30-SR]-25-1]-8-1-1-B-1]-1-2-2-B]-1-1-1-1-BBB-1-B/LaPostaSeqC7-F103-1-2-1-1-BBB)F2-B-115//(CML395/CML444)	3723	Kenya	10_Embu_Optimum	Optimum_10	Embu	Embu_Optimum	Optimum	10	10_10_Embu_Optimum	2	27	315	114	9.06	73	2	0.363395595	-0.160641653	0.002233856	7.165166667	0.288589496	0.231301046	CZL074/VL062645	CZL074/VL062645:@.115.	gd_3755_1789
([CML202/CML442//[DTP2WC4H255-1-2-2-BB/[[NAW5867/P30-SR]-111-2/[NAW5867/P30-SR]-25-1]-8-1-1-B-1]-1-2-2-B]-1-1-1-1-BBB-1-B/LaPostaSeqC7-F103-1-2-1-1-BBB)F2-B-115//(CML395/CML444)	4023	Kenya	10_Mtwapa_Optimum	Optimum_10	Mtwapa	Mtwapa_Optimum	Optimum	10	10_10_Mtwapa_Optimum	2	22	255	114	4.82	57	1	0.178153287	-0.439720062	1.87E-18	5.011	0.18278101	0.109567361	CZL074/VL062645	CZL074/VL062645:@.115.	gd_3755_1789
([CML202/CML442//[DTP2WC4H255-1-2-2-BB/[[NAW5867/P30-SR]-111-2/[NAW5867/P30-SR]-25-1]-8-1-1-B-1]-1-2-2-B]-1-1-1-1-BBB-1-B/LaPostaSeqC7-F103-1-2-1-1-BBB)F2-B-115//(CML395/CML444)	3198	Kenya	10_Kakamega_Optimum	Optimum_10	Kakamega	Kakamega_Optimum	Optimum	10	10_10_Kakamega_Optimum	1	13	150	114	11.74	73	-1	0.228871664	-0.219439058	2.73E-05	9.94015752	0.464058749	0.275155194	CZL074/VL062645	CZL074/VL062645:@.115.	gd_3755_1789
([CML202/CML442//[DTP2WC4H255-1-2-2-BB/[[NAW5867/P30-SR]-111-2/[NAW5867/P30-SR]-25-1]-8-1-1-B-1]-1-2-2-B]-1-1-1-1-BBB-1-B/LaPostaSeqC7-F103-1-2-1-1-BBB)F2-B-115//(CML395/CML444)	2695	Kenya	10_Kiboko_Optimum	Optimum_10	Kiboko	Kiboko_Optimum	Optimum	10	10_10_Kiboko_Optimum	1	1	7	114	8.79	58	0	0.352939666	-0.193432691	0.00022224	7.122888889	0.383331422	0.183545902	CZL074/VL062645	CZL074/VL062645:@.115.	gd_3755_1789
([CML202/CML442//[DTP2WC4H255-1-2-2-BB/[[NAW5867/P30-SR]-111-2/[NAW5867/P30-SR]-25-1]-8-1-1-B-1]-1-2-2-B]-1-1-1-1-BBB-1-B/LaPostaSeqC7-F103-1-2-1-1-BBB)F2-B-116//(CML395/CML444)	3217	Kenya	10_Kakamega_Optimum	Optimum_10	Kakamega	Kakamega_Optimum	Optimum	10	10_10_Kakamega_Optimum	1	15	169	115	8.13	76	-2	0.228871664	-0.219439058	2.73E-05	9.94015752	0.464058749	0.275155194	CZL074/VL062645	CZL074/VL062645:@.116.	NA
([CML202/CML442//[DTP2WC4H255-1-2-2-BB/[[NAW5867/P30-SR]-111-2/[NAW5867/P30-SR]-25-1]-8-1-1-B-1]-1-2-2-B]-1-1-1-1-BBB-1-B/LaPostaSeqC7-F103-1-2-1-1-BBB)F2-B-116//(CML395/CML444)	3845	Kenya	10_Mtwapa_Optimum	Optimum_10	Mtwapa	Mtwapa_Optimum	Optimum	10	10_10_Mtwapa_Optimum	1	7	77	115	3.73	61	0	0.178153287	-0.439720062	1.87E-18	5.011	0.18278101	0.109567361	CZL074/VL062645	CZL074/VL062645:@.116.	NA
([CML202/CML442//[DTP2WC4H255-1-2-2-BB/[[NAW5867/P30-SR]-111-2/[NAW5867/P30-SR]-25-1]-8-1-1-B-1]-1-2-2-B]-1-1-1-1-BBB-1-B/LaPostaSeqC7-F103-1-2-1-1-BBB)F2-B-116//(CML395/CML444)	3965	Kenya	10_Mtwapa_Optimum	Optimum_10	Mtwapa	Mtwapa_Optimum	Optimum	10	10_10_Mtwapa_Optimum	2	17	197	115	4.79	53	0	0.178153287	-0.439720062	1.87E-18	5.011	0.18278101	0.109567361	CZL074/VL062645	CZL074/VL062645:@.116.	NA
([CML202/CML442//[DTP2WC4H255-1-2-2-BB/[[NAW5867/P30-SR]-111-2/[NAW5867/P30-SR]-25-1]-8-1-1-B-1]-1-2-2-B]-1-1-1-1-BBB-1-B/LaPostaSeqC7-F103-1-2-1-1-BBB)F2-B-116//(CML395/CML444)	2932	Kenya	10_Kiboko_Optimum	Optimum_10	Kiboko	Kiboko_Optimum	Optimum	10	10_10_Kiboko_Optimum	2	21	244	115	6.83	57	0	0.352939666	-0.193432691	0.00022224	7.122888889	0.383331422	0.183545902	CZL074/VL062645	CZL074/VL062645:@.116.	NA
([CML202/CML442//[DTP2WC4H255-1-2-2-BB/[[NAW5867/P30-SR]-111-2/[NAW5867/P30-SR]-25-1]-8-1-1-B-1]-1-2-2-B]-1-1-1-1-BBB-1-B/LaPostaSeqC7-F103-1-2-1-1-BBB)F2-B-116//(CML395/CML444)	2846	Kenya	10_Kiboko_Optimum	Optimum_10	Kiboko	Kiboko_Optimum	Optimum	10	10_10_Kiboko_Optimum	1	14	158	115	7.64	58	-1	0.352939666	-0.193432691	0.00022224	7.122888889	0.383331422	0.183545902	CZL074/VL062645	CZL074/VL062645:@.116.	NA
([CML202/CML442//[DTP2WC4H255-1-2-2-BB/[[NAW5867/P30-SR]-111-2/[NAW5867/P30-SR]-25-1]-8-1-1-B-1]-1-2-2-B]-1-1-1-1-BBB-1-B/LaPostaSeqC7-F103-1-2-1-1-BBB)F2-B-116//(CML395/CML444)	3397	Kenya	10_Kakamega_Optimum	Optimum_10	Kakamega	Kakamega_Optimum	Optimum	10	10_10_Kakamega_Optimum	2	30	349	115	6.29	74	0	0.228871664	-0.219439058	2.73E-05	9.94015752	0.464058749	0.275155194	CZL074/VL062645	CZL074/VL062645:@.116.	NA
([CML202/CML442//[DTP2WC4H255-1-2-2-BB/[[NAW5867/P30-SR]-111-2/[NAW5867/P30-SR]-25-1]-8-1-1-B-1]-1-2-2-B]-1-1-1-1-BBB-1-B/LaPostaSeqC7-F103-1-2-1-1-BBB)F2-B-116//(CML395/CML444)	3502	Kenya	10_Embu_Optimum	Optimum_10	Embu	Embu_Optimum	Optimum	10	10_10_Embu_Optimum	1	8	94	115	7.46	73	-1	0.363395595	-0.160641653	0.002233856	7.165166667	0.288589496	0.231301046	CZL074/VL062645	CZL074/VL062645:@.116.	NA
([CML202/CML442//[DTP2WC4H255-1-2-2-BB/[[NAW5867/P30-SR]-111-2/[NAW5867/P30-SR]-25-1]-8-1-1-B-1]-1-2-2-B]-1-1-1-1-BBB-1-B/LaPostaSeqC7-F103-1-2-1-1-BBB)F2-B-116//(CML395/CML444)	3612	Kenya	10_Embu_Optimum	Optimum_10	Embu	Embu_Optimum	Optimum	10	10_10_Embu_Optimum	2	17	204	115	6.82	72	0	0.363395595	-0.160641653	0.002233856	7.165166667	0.288589496	0.231301046	CZL074/VL062645	CZL074/VL062645:@.116.	NA
([CML202/CML442//[DTP2WC4H255-1-2-2-BB/[[NAW5867/P30-SR]-111-2/[NAW5867/P30-SR]-25-1]-8-1-1-B-1]-1-2-2-B]-1-1-1-1-BBB-1-B/LaPostaSeqC7-F103-1-2-1-1-BBB)F2-B-117//(CML395/CML444)	3666	Kenya	10_Embu_Optimum	Optimum_10	Embu	Embu_Optimum	Optimum	10	10_10_Embu_Optimum	2	22	258	116	6	73	-2	0.363395595	-0.160641653	0.002233856	7.165166667	0.288589496	0.231301046	CZL074/VL062645	CZL074/VL062645:@.117.	gd_3756_1802
([CML202/CML442//[DTP2WC4H255-1-2-2-BB/[[NAW5867/P30-SR]-111-2/[NAW5867/P30-SR]-25-1]-8-1-1-B-1]-1-2-2-B]-1-1-1-1-BBB-1-B/LaPostaSeqC7-F103-1-2-1-1-BBB)F2-B-117//(CML395/CML444)	3533	Kenya	10_Embu_Optimum	Optimum_10	Embu	Embu_Optimum	Optimum	10	10_10_Embu_Optimum	1	11	125	116	8.18	72	0	0.363395595	-0.160641653	0.002233856	7.165166667	0.288589496	0.231301046	CZL074/VL062645	CZL074/VL062645:@.117.	gd_3756_1802
([CML202/CML442//[DTP2WC4H255-1-2-2-BB/[[NAW5867/P30-SR]-111-2/[NAW5867/P30-SR]-25-1]-8-1-1-B-1]-1-2-2-B]-1-1-1-1-BBB-1-B/LaPostaSeqC7-F103-1-2-1-1-BBB)F2-B-117//(CML395/CML444)	3948	Kenya	10_Mtwapa_Optimum	Optimum_10	Mtwapa	Mtwapa_Optimum	Optimum	10	10_10_Mtwapa_Optimum	1	15	180	116	6.75	55	1	0.178153287	-0.439720062	1.87E-18	5.011	0.18278101	0.109567361	CZL074/VL062645	CZL074/VL062645:@.117.	gd_3756_1802
([CML202/CML442//[DTP2WC4H255-1-2-2-BB/[[NAW5867/P30-SR]-111-2/[NAW5867/P30-SR]-25-1]-8-1-1-B-1]-1-2-2-B]-1-1-1-1-BBB-1-B/LaPostaSeqC7-F103-1-2-1-1-BBB)F2-B-117//(CML395/CML444)	3347	Kenya	10_Kakamega_Optimum	Optimum_10	Kakamega	Kakamega_Optimum	Optimum	10	10_10_Kakamega_Optimum	2	25	299	116	10.33	74	-2	0.228871664	-0.219439058	2.73E-05	9.94015752	0.464058749	0.275155194	CZL074/VL062645	CZL074/VL062645:@.117.	gd_3756_1802
([CML202/CML442//[DTP2WC4H255-1-2-2-BB/[[NAW5867/P30-SR]-111-2/[NAW5867/P30-SR]-25-1]-8-1-1-B-1]-1-2-2-B]-1-1-1-1-BBB-1-B/LaPostaSeqC7-F103-1-2-1-1-BBB)F2-B-117//(CML395/CML444)	3978	Kenya	10_Mtwapa_Optimum	Optimum_10	Mtwapa	Mtwapa_Optimum	Optimum	10	10_10_Mtwapa_Optimum	2	18	210	116	4.13	53	4	0.178153287	-0.439720062	1.87E-18	5.011	0.18278101	0.109567361	CZL074/VL062645	CZL074/VL062645:@.117.	gd_3756_1802
([CML202/CML442//[DTP2WC4H255-1-2-2-BB/[[NAW5867/P30-SR]-111-2/[NAW5867/P30-SR]-25-1]-8-1-1-B-1]-1-2-2-B]-1-1-1-1-BBB-1-B/LaPostaSeqC7-F103-1-2-1-1-BBB)F2-B-117//(CML395/CML444)	2988	Kenya	10_Kiboko_Optimum	Optimum_10	Kiboko	Kiboko_Optimum	Optimum	10	10_10_Kiboko_Optimum	2	25	300	116	7.26	58	0	0.352939666	-0.193432691	0.00022224	7.122888889	0.383331422	0.183545902	CZL074/VL062645	CZL074/VL062645:@.117.	gd_3756_1802
([CML202/CML442//[DTP2WC4H255-1-2-2-BB/[[NAW5867/P30-SR]-111-2/[NAW5867/P30-SR]-25-1]-8-1-1-B-1]-1-2-2-B]-1-1-1-1-BBB-1-B/LaPostaSeqC7-F103-1-2-1-1-BBB)F2-B-117//(CML395/CML444)	3197	Kenya	10_Kakamega_Optimum	Optimum_10	Kakamega	Kakamega_Optimum	Optimum	10	10_10_Kakamega_Optimum	1	13	149	116	10.41	72	0	0.228871664	-0.219439058	2.73E-05	9.94015752	0.464058749	0.275155194	CZL074/VL062645	CZL074/VL062645:@.117.	gd_3756_1802
([CML202/CML442//[DTP2WC4H255-1-2-2-BB/[[NAW5867/P30-SR]-111-2/[NAW5867/P30-SR]-25-1]-8-1-1-B-1]-1-2-2-B]-1-1-1-1-BBB-1-B/LaPostaSeqC7-F103-1-2-1-1-BBB)F2-B-117//(CML395/CML444)	2697	Kenya	10_Kiboko_Optimum	Optimum_10	Kiboko	Kiboko_Optimum	Optimum	10	10_10_Kiboko_Optimum	1	1	9	116	6.78	58	0	0.352939666	-0.193432691	0.00022224	7.122888889	0.383331422	0.183545902	CZL074/VL062645	CZL074/VL062645:@.117.	gd_3756_1802
([CML202/CML442//[DTP2WC4H255-1-2-2-BB/[[NAW5867/P30-SR]-111-2/[NAW5867/P30-SR]-25-1]-8-1-1-B-1]-1-2-2-B]-1-1-1-1-BBB-1-B/LaPostaSeqC7-F103-1-2-1-1-BBB)F2-B-118//(CML395/CML444)	3636	Kenya	10_Embu_Optimum	Optimum_10	Embu	Embu_Optimum	Optimum	10	10_10_Embu_Optimum	2	19	228	117	6.11	72	1	0.363395595	-0.160641653	0.002233856	7.165166667	0.288589496	0.231301046	CZL074/VL062645	CZL074/VL062645:@.118.	NA
([CML202/CML442//[DTP2WC4H255-1-2-2-BB/[[NAW5867/P30-SR]-111-2/[NAW5867/P30-SR]-25-1]-8-1-1-B-1]-1-2-2-B]-1-1-1-1-BBB-1-B/LaPostaSeqC7-F103-1-2-1-1-BBB)F2-B-118//(CML395/CML444)	2704	Kenya	10_Kiboko_Optimum	Optimum_10	Kiboko	Kiboko_Optimum	Optimum	10	10_10_Kiboko_Optimum	1	2	16	117	7.9	58	0	0.352939666	-0.193432691	0.00022224	7.122888889	0.383331422	0.183545902	CZL074/VL062645	CZL074/VL062645:@.118.	NA
([CML202/CML442//[DTP2WC4H255-1-2-2-BB/[[NAW5867/P30-SR]-111-2/[NAW5867/P30-SR]-25-1]-8-1-1-B-1]-1-2-2-B]-1-1-1-1-BBB-1-B/LaPostaSeqC7-F103-1-2-1-1-BBB)F2-B-118//(CML395/CML444)	4018	Kenya	10_Mtwapa_Optimum	Optimum_10	Mtwapa	Mtwapa_Optimum	Optimum	10	10_10_Mtwapa_Optimum	2	21	250	117	6.31	55	-1	0.178153287	-0.439720062	1.87E-18	5.011	0.18278101	0.109567361	CZL074/VL062645	CZL074/VL062645:@.118.	NA
([CML202/CML442//[DTP2WC4H255-1-2-2-BB/[[NAW5867/P30-SR]-111-2/[NAW5867/P30-SR]-25-1]-8-1-1-B-1]-1-2-2-B]-1-1-1-1-BBB-1-B/LaPostaSeqC7-F103-1-2-1-1-BBB)F2-B-118//(CML395/CML444)	3192	Kenya	10_Kakamega_Optimum	Optimum_10	Kakamega	Kakamega_Optimum	Optimum	10	10_10_Kakamega_Optimum	1	12	144	117	11.07	74	-1	0.228871664	-0.219439058	2.73E-05	9.94015752	0.464058749	0.275155194	CZL074/VL062645	CZL074/VL062645:@.118.	NA
([CML202/CML442//[DTP2WC4H255-1-2-2-BB/[[NAW5867/P30-SR]-111-2/[NAW5867/P30-SR]-25-1]-8-1-1-B-1]-1-2-2-B]-1-1-1-1-BBB-1-B/LaPostaSeqC7-F103-1-2-1-1-BBB)F2-B-118//(CML395/CML444)	3373	Kenya	10_Kakamega_Optimum	Optimum_10	Kakamega	Kakamega_Optimum	Optimum	10	10_10_Kakamega_Optimum	2	28	325	117	10.52	72	0	0.228871664	-0.219439058	2.73E-05	9.94015752	0.464058749	0.275155194	CZL074/VL062645	CZL074/VL062645:@.118.	NA
([CML202/CML442//[DTP2WC4H255-1-2-2-BB/[[NAW5867/P30-SR]-111-2/[NAW5867/P30-SR]-25-1]-8-1-1-B-1]-1-2-2-B]-1-1-1-1-BBB-1-B/LaPostaSeqC7-F103-1-2-1-1-BBB)F2-B-118//(CML395/CML444)	3442	Kenya	10_Embu_Optimum	Optimum_10	Embu	Embu_Optimum	Optimum	10	10_10_Embu_Optimum	1	3	34	117	6.37	73	-1	0.363395595	-0.160641653	0.002233856	7.165166667	0.288589496	0.231301046	CZL074/VL062645	CZL074/VL062645:@.118.	NA
([CML202/CML442//[DTP2WC4H255-1-2-2-BB/[[NAW5867/P30-SR]-111-2/[NAW5867/P30-SR]-25-1]-8-1-1-B-1]-1-2-2-B]-1-1-1-1-BBB-1-B/LaPostaSeqC7-F103-1-2-1-1-BBB)F2-B-118//(CML395/CML444)	2899	Kenya	10_Kiboko_Optimum	Optimum_10	Kiboko	Kiboko_Optimum	Optimum	10	10_10_Kiboko_Optimum	2	18	211	117	6.58	58	0	0.352939666	-0.193432691	0.00022224	7.122888889	0.383331422	0.183545902	CZL074/VL062645	CZL074/VL062645:@.118.	NA
([CML202/CML442//[DTP2WC4H255-1-2-2-BB/[[NAW5867/P30-SR]-111-2/[NAW5867/P30-SR]-25-1]-8-1-1-B-1]-1-2-2-B]-1-1-1-1-BBB-1-B/LaPostaSeqC7-F103-1-2-1-1-BBB)F2-B-118//(CML395/CML444)	3790	Kenya	10_Mtwapa_Optimum	Optimum_10	Mtwapa	Mtwapa_Optimum	Optimum	10	10_10_Mtwapa_Optimum	1	2	22	117	3.45	59	2	0.178153287	-0.439720062	1.87E-18	5.011	0.18278101	0.109567361	CZL074/VL062645	CZL074/VL062645:@.118.	NA
([CML202/CML442//[DTP2WC4H255-1-2-2-BB/[[NAW5867/P30-SR]-111-2/[NAW5867/P30-SR]-25-1]-8-1-1-B-1]-1-2-2-B]-1-1-1-1-BBB-1-B/LaPostaSeqC7-F103-1-2-1-1-BBB)F2-B-119//(CML395/CML444)	3953	Kenya	10_Mtwapa_Optimum	Optimum_10	Mtwapa	Mtwapa_Optimum	Optimum	10	10_10_Mtwapa_Optimum	2	16	185	118	4.51	57	0	0.178153287	-0.439720062	1.87E-18	5.011	0.18278101	0.109567361	CZL074/VL062645	CZL074/VL062645:@.119.	NA
([CML202/CML442//[DTP2WC4H255-1-2-2-BB/[[NAW5867/P30-SR]-111-2/[NAW5867/P30-SR]-25-1]-8-1-1-B-1]-1-2-2-B]-1-1-1-1-BBB-1-B/LaPostaSeqC7-F103-1-2-1-1-BBB)F2-B-119//(CML395/CML444)	3299	Kenya	10_Kakamega_Optimum	Optimum_10	Kakamega	Kakamega_Optimum	Optimum	10	10_10_Kakamega_Optimum	2	21	251	118	10.69	75	-1	0.228871664	-0.219439058	2.73E-05	9.94015752	0.464058749	0.275155194	CZL074/VL062645	CZL074/VL062645:@.119.	NA
([CML202/CML442//[DTP2WC4H255-1-2-2-BB/[[NAW5867/P30-SR]-111-2/[NAW5867/P30-SR]-25-1]-8-1-1-B-1]-1-2-2-B]-1-1-1-1-BBB-1-B/LaPostaSeqC7-F103-1-2-1-1-BBB)F2-B-119//(CML395/CML444)	2912	Kenya	10_Kiboko_Optimum	Optimum_10	Kiboko	Kiboko_Optimum	Optimum	10	10_10_Kiboko_Optimum	2	19	224	118	6.51	59	-2	0.352939666	-0.193432691	0.00022224	7.122888889	0.383331422	0.183545902	CZL074/VL062645	CZL074/VL062645:@.119.	NA
([CML202/CML442//[DTP2WC4H255-1-2-2-BB/[[NAW5867/P30-SR]-111-2/[NAW5867/P30-SR]-25-1]-8-1-1-B-1]-1-2-2-B]-1-1-1-1-BBB-1-B/LaPostaSeqC7-F103-1-2-1-1-BBB)F2-B-119//(CML395/CML444)	2746	Kenya	10_Kiboko_Optimum	Optimum_10	Kiboko	Kiboko_Optimum	Optimum	10	10_10_Kiboko_Optimum	1	5	58	118	7.78	56	0	0.352939666	-0.193432691	0.00022224	7.122888889	0.383331422	0.183545902	CZL074/VL062645	CZL074/VL062645:@.119.	NA
([CML202/CML442//[DTP2WC4H255-1-2-2-BB/[[NAW5867/P30-SR]-111-2/[NAW5867/P30-SR]-25-1]-8-1-1-B-1]-1-2-2-B]-1-1-1-1-BBB-1-B/LaPostaSeqC7-F103-1-2-1-1-BBB)F2-B-119//(CML395/CML444)	3492	Kenya	10_Embu_Optimum	Optimum_10	Embu	Embu_Optimum	Optimum	10	10_10_Embu_Optimum	1	7	84	118	5.78	72	-1	0.363395595	-0.160641653	0.002233856	7.165166667	0.288589496	0.231301046	CZL074/VL062645	CZL074/VL062645:@.119.	NA
([CML202/CML442//[DTP2WC4H255-1-2-2-BB/[[NAW5867/P30-SR]-111-2/[NAW5867/P30-SR]-25-1]-8-1-1-B-1]-1-2-2-B]-1-1-1-1-BBB-1-B/LaPostaSeqC7-F103-1-2-1-1-BBB)F2-B-119//(CML395/CML444)	3703	Kenya	10_Embu_Optimum	Optimum_10	Embu	Embu_Optimum	Optimum	10	10_10_Embu_Optimum	2	25	295	118	6.55	71	-1	0.363395595	-0.160641653	0.002233856	7.165166667	0.288589496	0.231301046	CZL074/VL062645	CZL074/VL062645:@.119.	NA
([CML202/CML442//[DTP2WC4H255-1-2-2-BB/[[NAW5867/P30-SR]-111-2/[NAW5867/P30-SR]-25-1]-8-1-1-B-1]-1-2-2-B]-1-1-1-1-BBB-1-B/LaPostaSeqC7-F103-1-2-1-1-BBB)F2-B-119//(CML395/CML444)	3781	Kenya	10_Mtwapa_Optimum	Optimum_10	Mtwapa	Mtwapa_Optimum	Optimum	10	10_10_Mtwapa_Optimum	1	2	13	118	3.04	61	0	0.178153287	-0.439720062	1.87E-18	5.011	0.18278101	0.109567361	CZL074/VL062645	CZL074/VL062645:@.119.	NA
([CML202/CML442//[DTP2WC4H255-1-2-2-BB/[[NAW5867/P30-SR]-111-2/[NAW5867/P30-SR]-25-1]-8-1-1-B-1]-1-2-2-B]-1-1-1-1-BBB-1-B/LaPostaSeqC7-F103-1-2-1-1-BBB)F2-B-119//(CML395/CML444)	3222	Kenya	10_Kakamega_Optimum	Optimum_10	Kakamega	Kakamega_Optimum	Optimum	10	10_10_Kakamega_Optimum	1	15	174	118	9.38	72	0	0.228871664	-0.219439058	2.73E-05	9.94015752	0.464058749	0.275155194	CZL074/VL062645	CZL074/VL062645:@.119.	NA
([CML202/CML442//[DTP2WC4H255-1-2-2-BB/[[NAW5867/P30-SR]-111-2/[NAW5867/P30-SR]-25-1]-8-1-1-B-1]-1-2-2-B]-1-1-1-1-BBB-1-B/LaPostaSeqC7-F103-1-2-1-1-BBB)F2-B-12//(CML395/CML444)	3739	Kenya	10_Embu_Optimum	Optimum_10	Embu	Embu_Optimum	Optimum	10	10_10_Embu_Optimum	2	28	331	12	8.05	75	-1	0.363395595	-0.160641653	0.002233856	7.165166667	0.288589496	0.231301046	CZL074/VL062645	CZL074/VL062645:@.12.	NA
([CML202/CML442//[DTP2WC4H255-1-2-2-BB/[[NAW5867/P30-SR]-111-2/[NAW5867/P30-SR]-25-1]-8-1-1-B-1]-1-2-2-B]-1-1-1-1-BBB-1-B/LaPostaSeqC7-F103-1-2-1-1-BBB)F2-B-12//(CML395/CML444)	3556	Kenya	10_Embu_Optimum	Optimum_10	Embu	Embu_Optimum	Optimum	10	10_10_Embu_Optimum	1	13	148	12	6.4	73	0	0.363395595	-0.160641653	0.002233856	7.165166667	0.288589496	0.231301046	CZL074/VL062645	CZL074/VL062645:@.12.	NA
([CML202/CML442//[DTP2WC4H255-1-2-2-BB/[[NAW5867/P30-SR]-111-2/[NAW5867/P30-SR]-25-1]-8-1-1-B-1]-1-2-2-B]-1-1-1-1-BBB-1-B/LaPostaSeqC7-F103-1-2-1-1-BBB)F2-B-12//(CML395/CML444)	2850	Kenya	10_Kiboko_Optimum	Optimum_10	Kiboko	Kiboko_Optimum	Optimum	10	10_10_Kiboko_Optimum	1	14	162	12	5.55	59	-1	0.352939666	-0.193432691	0.00022224	7.122888889	0.383331422	0.183545902	CZL074/VL062645	CZL074/VL062645:@.12.	NA
([CML202/CML442//[DTP2WC4H255-1-2-2-BB/[[NAW5867/P30-SR]-111-2/[NAW5867/P30-SR]-25-1]-8-1-1-B-1]-1-2-2-B]-1-1-1-1-BBB-1-B/LaPostaSeqC7-F103-1-2-1-1-BBB)F2-B-12//(CML395/CML444)	3303	Kenya	10_Kakamega_Optimum	Optimum_10	Kakamega	Kakamega_Optimum	Optimum	10	10_10_Kakamega_Optimum	2	22	255	12	11.63	74	0	0.228871664	-0.219439058	2.73E-05	9.94015752	0.464058749	0.275155194	CZL074/VL062645	CZL074/VL062645:@.12.	NA
([CML202/CML442//[DTP2WC4H255-1-2-2-BB/[[NAW5867/P30-SR]-111-2/[NAW5867/P30-SR]-25-1]-8-1-1-B-1]-1-2-2-B]-1-1-1-1-BBB-1-B/LaPostaSeqC7-F103-1-2-1-1-BBB)F2-B-12//(CML395/CML444)	3145	Kenya	10_Kakamega_Optimum	Optimum_10	Kakamega	Kakamega_Optimum	Optimum	10	10_10_Kakamega_Optimum	1	9	97	12	10.62	74	-1	0.228871664	-0.219439058	2.73E-05	9.94015752	0.464058749	0.275155194	CZL074/VL062645	CZL074/VL062645:@.12.	NA
([CML202/CML442//[DTP2WC4H255-1-2-2-BB/[[NAW5867/P30-SR]-111-2/[NAW5867/P30-SR]-25-1]-8-1-1-B-1]-1-2-2-B]-1-1-1-1-BBB-1-B/LaPostaSeqC7-F103-1-2-1-1-BBB)F2-B-12//(CML395/CML444)	3857	Kenya	10_Mtwapa_Optimum	Optimum_10	Mtwapa	Mtwapa_Optimum	Optimum	10	10_10_Mtwapa_Optimum	1	8	89	12	4.17	61	0	0.178153287	-0.439720062	1.87E-18	5.011	0.18278101	0.109567361	CZL074/VL062645	CZL074/VL062645:@.12.	NA
([CML202/CML442//[DTP2WC4H255-1-2-2-BB/[[NAW5867/P30-SR]-111-2/[NAW5867/P30-SR]-25-1]-8-1-1-B-1]-1-2-2-B]-1-1-1-1-BBB-1-B/LaPostaSeqC7-F103-1-2-1-1-BBB)F2-B-12//(CML395/CML444)	2980	Kenya	10_Kiboko_Optimum	Optimum_10	Kiboko	Kiboko_Optimum	Optimum	10	10_10_Kiboko_Optimum	2	25	292	12	7.24	58	0	0.352939666	-0.193432691	0.00022224	7.122888889	0.383331422	0.183545902	CZL074/VL062645	CZL074/VL062645:@.12.	NA
([CML202/CML442//[DTP2WC4H255-1-2-2-BB/[[NAW5867/P30-SR]-111-2/[NAW5867/P30-SR]-25-1]-8-1-1-B-1]-1-2-2-B]-1-1-1-1-BBB-1-B/LaPostaSeqC7-F103-1-2-1-1-BBB)F2-B-12//(CML395/CML444)	3951	Kenya	10_Mtwapa_Optimum	Optimum_10	Mtwapa	Mtwapa_Optimum	Optimum	10	10_10_Mtwapa_Optimum	2	16	183	12	5.56	55	0	0.178153287	-0.439720062	1.87E-18	5.011	0.18278101	0.109567361	CZL074/VL062645	CZL074/VL062645:@.12.	NA
([CML202/CML442//[DTP2WC4H255-1-2-2-BB/[[NAW5867/P30-SR]-111-2/[NAW5867/P30-SR]-25-1]-8-1-1-B-1]-1-2-2-B]-1-1-1-1-BBB-1-B/LaPostaSeqC7-F103-1-2-1-1-BBB)F2-B-120//(CML395/CML444)	3878	Kenya	10_Mtwapa_Optimum	Optimum_10	Mtwapa	Mtwapa_Optimum	Optimum	10	10_10_Mtwapa_Optimum	1	10	110	119	4.86	56	1	0.178153287	-0.439720062	1.87E-18	5.011	0.18278101	0.109567361	CZL074/VL062645	CZL074/VL062645:@.120.	NA
([CML202/CML442//[DTP2WC4H255-1-2-2-BB/[[NAW5867/P30-SR]-111-2/[NAW5867/P30-SR]-25-1]-8-1-1-B-1]-1-2-2-B]-1-1-1-1-BBB-1-B/LaPostaSeqC7-F103-1-2-1-1-BBB)F2-B-120//(CML395/CML444)	3759	Kenya	10_Embu_Optimum	Optimum_10	Embu	Embu_Optimum	Optimum	10	10_10_Embu_Optimum	2	30	351	119	7.4	73	0	0.363395595	-0.160641653	0.002233856	7.165166667	0.288589496	0.231301046	CZL074/VL062645	CZL074/VL062645:@.120.	NA
([CML202/CML442//[DTP2WC4H255-1-2-2-BB/[[NAW5867/P30-SR]-111-2/[NAW5867/P30-SR]-25-1]-8-1-1-B-1]-1-2-2-B]-1-1-1-1-BBB-1-B/LaPostaSeqC7-F103-1-2-1-1-BBB)F2-B-120//(CML395/CML444)	3185	Kenya	10_Kakamega_Optimum	Optimum_10	Kakamega	Kakamega_Optimum	Optimum	10	10_10_Kakamega_Optimum	1	12	137	119	11.33	74	-1	0.228871664	-0.219439058	2.73E-05	9.94015752	0.464058749	0.275155194	CZL074/VL062645	CZL074/VL062645:@.120.	NA
([CML202/CML442//[DTP2WC4H255-1-2-2-BB/[[NAW5867/P30-SR]-111-2/[NAW5867/P30-SR]-25-1]-8-1-1-B-1]-1-2-2-B]-1-1-1-1-BBB-1-B/LaPostaSeqC7-F103-1-2-1-1-BBB)F2-B-120//(CML395/CML444)	2938	Kenya	10_Kiboko_Optimum	Optimum_10	Kiboko	Kiboko_Optimum	Optimum	10	10_10_Kiboko_Optimum	2	21	250	119	8.36	58	1	0.352939666	-0.193432691	0.00022224	7.122888889	0.383331422	0.183545902	CZL074/VL062645	CZL074/VL062645:@.120.	NA
([CML202/CML442//[DTP2WC4H255-1-2-2-BB/[[NAW5867/P30-SR]-111-2/[NAW5867/P30-SR]-25-1]-8-1-1-B-1]-1-2-2-B]-1-1-1-1-BBB-1-B/LaPostaSeqC7-F103-1-2-1-1-BBB)F2-B-120//(CML395/CML444)	3240	Kenya	10_Kakamega_Optimum	Optimum_10	Kakamega	Kakamega_Optimum	Optimum	10	10_10_Kakamega_Optimum	2	16	192	119	12.98	72	0	0.228871664	-0.219439058	2.73E-05	9.94015752	0.464058749	0.275155194	CZL074/VL062645	CZL074/VL062645:@.120.	NA
([CML202/CML442//[DTP2WC4H255-1-2-2-BB/[[NAW5867/P30-SR]-111-2/[NAW5867/P30-SR]-25-1]-8-1-1-B-1]-1-2-2-B]-1-1-1-1-BBB-1-B/LaPostaSeqC7-F103-1-2-1-1-BBB)F2-B-120//(CML395/CML444)	2793	Kenya	10_Kiboko_Optimum	Optimum_10	Kiboko	Kiboko_Optimum	Optimum	10	10_10_Kiboko_Optimum	1	9	105	119	7.99	57	0	0.352939666	-0.193432691	0.00022224	7.122888889	0.383331422	0.183545902	CZL074/VL062645	CZL074/VL062645:@.120.	NA
([CML202/CML442//[DTP2WC4H255-1-2-2-BB/[[NAW5867/P30-SR]-111-2/[NAW5867/P30-SR]-25-1]-8-1-1-B-1]-1-2-2-B]-1-1-1-1-BBB-1-B/LaPostaSeqC7-F103-1-2-1-1-BBB)F2-B-120//(CML395/CML444)	3486	Kenya	10_Embu_Optimum	Optimum_10	Embu	Embu_Optimum	Optimum	10	10_10_Embu_Optimum	1	7	78	119	8.56	72	-1	0.363395595	-0.160641653	0.002233856	7.165166667	0.288589496	0.231301046	CZL074/VL062645	CZL074/VL062645:@.120.	NA
([CML202/CML442//[DTP2WC4H255-1-2-2-BB/[[NAW5867/P30-SR]-111-2/[NAW5867/P30-SR]-25-1]-8-1-1-B-1]-1-2-2-B]-1-1-1-1-BBB-1-B/LaPostaSeqC7-F103-1-2-1-1-BBB)F2-B-120//(CML395/CML444)	4082	Kenya	10_Mtwapa_Optimum	Optimum_10	Mtwapa	Mtwapa_Optimum	Optimum	10	10_10_Mtwapa_Optimum	2	27	314	119	4.59	62	0	0.178153287	-0.439720062	1.87E-18	5.011	0.18278101	0.109567361	CZL074/VL062645	CZL074/VL062645:@.120.	NA
([CML202/CML442//[DTP2WC4H255-1-2-2-BB/[[NAW5867/P30-SR]-111-2/[NAW5867/P30-SR]-25-1]-8-1-1-B-1]-1-2-2-B]-1-1-1-1-BBB-1-B/LaPostaSeqC7-F103-1-2-1-1-BBB)F2-B-121//(CML395/CML444)	3160	Kenya	10_Kakamega_Optimum	Optimum_10	Kakamega	Kakamega_Optimum	Optimum	10	10_10_Kakamega_Optimum	1	10	112	120	11.42	75	-1	0.228871664	-0.219439058	2.73E-05	9.94015752	0.464058749	0.275155194	CZL074/VL062645	CZL074/VL062645:@.121.	gd_3757_1827
([CML202/CML442//[DTP2WC4H255-1-2-2-BB/[[NAW5867/P30-SR]-111-2/[NAW5867/P30-SR]-25-1]-8-1-1-B-1]-1-2-2-B]-1-1-1-1-BBB-1-B/LaPostaSeqC7-F103-1-2-1-1-BBB)F2-B-121//(CML395/CML444)	3734	Kenya	10_Embu_Optimum	Optimum_10	Embu	Embu_Optimum	Optimum	10	10_10_Embu_Optimum	2	28	326	120	6.93	73	0	0.363395595	-0.160641653	0.002233856	7.165166667	0.288589496	0.231301046	CZL074/VL062645	CZL074/VL062645:@.121.	gd_3757_1827
([CML202/CML442//[DTP2WC4H255-1-2-2-BB/[[NAW5867/P30-SR]-111-2/[NAW5867/P30-SR]-25-1]-8-1-1-B-1]-1-2-2-B]-1-1-1-1-BBB-1-B/LaPostaSeqC7-F103-1-2-1-1-BBB)F2-B-121//(CML395/CML444)	2813	Kenya	10_Kiboko_Optimum	Optimum_10	Kiboko	Kiboko_Optimum	Optimum	10	10_10_Kiboko_Optimum	1	11	125	120	7.4	59	-1	0.352939666	-0.193432691	0.00022224	7.122888889	0.383331422	0.183545902	CZL074/VL062645	CZL074/VL062645:@.121.	gd_3757_1827
([CML202/CML442//[DTP2WC4H255-1-2-2-BB/[[NAW5867/P30-SR]-111-2/[NAW5867/P30-SR]-25-1]-8-1-1-B-1]-1-2-2-B]-1-1-1-1-BBB-1-B/LaPostaSeqC7-F103-1-2-1-1-BBB)F2-B-121//(CML395/CML444)	4060	Kenya	10_Mtwapa_Optimum	Optimum_10	Mtwapa	Mtwapa_Optimum	Optimum	10	10_10_Mtwapa_Optimum	2	25	292	120	6.04	57	0	0.178153287	-0.439720062	1.87E-18	5.011	0.18278101	0.109567361	CZL074/VL062645	CZL074/VL062645:@.121.	gd_3757_1827
([CML202/CML442//[DTP2WC4H255-1-2-2-BB/[[NAW5867/P30-SR]-111-2/[NAW5867/P30-SR]-25-1]-8-1-1-B-1]-1-2-2-B]-1-1-1-1-BBB-1-B/LaPostaSeqC7-F103-1-2-1-1-BBB)F2-B-121//(CML395/CML444)	2956	Kenya	10_Kiboko_Optimum	Optimum_10	Kiboko	Kiboko_Optimum	Optimum	10	10_10_Kiboko_Optimum	2	23	268	120	8.42	61	-2	0.352939666	-0.193432691	0.00022224	7.122888889	0.383331422	0.183545902	CZL074/VL062645	CZL074/VL062645:@.121.	gd_3757_1827
([CML202/CML442//[DTP2WC4H255-1-2-2-BB/[[NAW5867/P30-SR]-111-2/[NAW5867/P30-SR]-25-1]-8-1-1-B-1]-1-2-2-B]-1-1-1-1-BBB-1-B/LaPostaSeqC7-F103-1-2-1-1-BBB)F2-B-121//(CML395/CML444)	3930	Kenya	10_Mtwapa_Optimum	Optimum_10	Mtwapa	Mtwapa_Optimum	Optimum	10	10_10_Mtwapa_Optimum	1	14	162	120	4.63	56	-1	0.178153287	-0.439720062	1.87E-18	5.011	0.18278101	0.109567361	CZL074/VL062645	CZL074/VL062645:@.121.	gd_3757_1827
([CML202/CML442//[DTP2WC4H255-1-2-2-BB/[[NAW5867/P30-SR]-111-2/[NAW5867/P30-SR]-25-1]-8-1-1-B-1]-1-2-2-B]-1-1-1-1-BBB-1-B/LaPostaSeqC7-F103-1-2-1-1-BBB)F2-B-121//(CML395/CML444)	3510	Kenya	10_Embu_Optimum	Optimum_10	Embu	Embu_Optimum	Optimum	10	10_10_Embu_Optimum	1	9	102	120	6.3	73	-1	0.363395595	-0.160641653	0.002233856	7.165166667	0.288589496	0.231301046	CZL074/VL062645	CZL074/VL062645:@.121.	gd_3757_1827
([CML202/CML442//[DTP2WC4H255-1-2-2-BB/[[NAW5867/P30-SR]-111-2/[NAW5867/P30-SR]-25-1]-8-1-1-B-1]-1-2-2-B]-1-1-1-1-BBB-1-B/LaPostaSeqC7-F103-1-2-1-1-BBB)F2-B-121//(CML395/CML444)	3253	Kenya	10_Kakamega_Optimum	Optimum_10	Kakamega	Kakamega_Optimum	Optimum	10	10_10_Kakamega_Optimum	2	18	205	120	12.86	75	-1	0.228871664	-0.219439058	2.73E-05	9.94015752	0.464058749	0.275155194	CZL074/VL062645	CZL074/VL062645:@.121.	gd_3757_1827
([CML202/CML442//[DTP2WC4H255-1-2-2-BB/[[NAW5867/P30-SR]-111-2/[NAW5867/P30-SR]-25-1]-8-1-1-B-1]-1-2-2-B]-1-1-1-1-BBB-1-B/LaPostaSeqC7-F103-1-2-1-1-BBB)F2-B-122//(CML395/CML444)	3057	Kenya	10_Kakamega_Optimum	Optimum_10	Kakamega	Kakamega_Optimum	Optimum	10	10_10_Kakamega_Optimum	1	1	9	121	9.34	72	0	0.228871664	-0.219439058	2.73E-05	9.94015752	0.464058749	0.275155194	CZL074/VL062645	CZL074/VL062645:@.122.	NA
([CML202/CML442//[DTP2WC4H255-1-2-2-BB/[[NAW5867/P30-SR]-111-2/[NAW5867/P30-SR]-25-1]-8-1-1-B-1]-1-2-2-B]-1-1-1-1-BBB-1-B/LaPostaSeqC7-F103-1-2-1-1-BBB)F2-B-122//(CML395/CML444)	3505	Kenya	10_Embu_Optimum	Optimum_10	Embu	Embu_Optimum	Optimum	10	10_10_Embu_Optimum	1	9	97	121	7.38	73	-1	0.363395595	-0.160641653	0.002233856	7.165166667	0.288589496	0.231301046	CZL074/VL062645	CZL074/VL062645:@.122.	NA
([CML202/CML442//[DTP2WC4H255-1-2-2-BB/[[NAW5867/P30-SR]-111-2/[NAW5867/P30-SR]-25-1]-8-1-1-B-1]-1-2-2-B]-1-1-1-1-BBB-1-B/LaPostaSeqC7-F103-1-2-1-1-BBB)F2-B-122//(CML395/CML444)	2849	Kenya	10_Kiboko_Optimum	Optimum_10	Kiboko	Kiboko_Optimum	Optimum	10	10_10_Kiboko_Optimum	1	14	161	121	6.97	59	0	0.352939666	-0.193432691	0.00022224	7.122888889	0.383331422	0.183545902	CZL074/VL062645	CZL074/VL062645:@.122.	NA
([CML202/CML442//[DTP2WC4H255-1-2-2-BB/[[NAW5867/P30-SR]-111-2/[NAW5867/P30-SR]-25-1]-8-1-1-B-1]-1-2-2-B]-1-1-1-1-BBB-1-B/LaPostaSeqC7-F103-1-2-1-1-BBB)F2-B-122//(CML395/CML444)	3344	Kenya	10_Kakamega_Optimum	Optimum_10	Kakamega	Kakamega_Optimum	Optimum	10	10_10_Kakamega_Optimum	2	25	296	121	9.35	74	0	0.228871664	-0.219439058	2.73E-05	9.94015752	0.464058749	0.275155194	CZL074/VL062645	CZL074/VL062645:@.122.	NA
([CML202/CML442//[DTP2WC4H255-1-2-2-BB/[[NAW5867/P30-SR]-111-2/[NAW5867/P30-SR]-25-1]-8-1-1-B-1]-1-2-2-B]-1-1-1-1-BBB-1-B/LaPostaSeqC7-F103-1-2-1-1-BBB)F2-B-122//(CML395/CML444)	3000	Kenya	10_Kiboko_Optimum	Optimum_10	Kiboko	Kiboko_Optimum	Optimum	10	10_10_Kiboko_Optimum	2	26	312	121	8.88	60	-1	0.352939666	-0.193432691	0.00022224	7.122888889	0.383331422	0.183545902	CZL074/VL062645	CZL074/VL062645:@.122.	NA
([CML202/CML442//[DTP2WC4H255-1-2-2-BB/[[NAW5867/P30-SR]-111-2/[NAW5867/P30-SR]-25-1]-8-1-1-B-1]-1-2-2-B]-1-1-1-1-BBB-1-B/LaPostaSeqC7-F103-1-2-1-1-BBB)F2-B-122//(CML395/CML444)	4067	Kenya	10_Mtwapa_Optimum	Optimum_10	Mtwapa	Mtwapa_Optimum	Optimum	10	10_10_Mtwapa_Optimum	2	25	299	121	5.45	54	3	0.178153287	-0.439720062	1.87E-18	5.011	0.18278101	0.109567361	CZL074/VL062645	CZL074/VL062645:@.122.	NA
([CML202/CML442//[DTP2WC4H255-1-2-2-BB/[[NAW5867/P30-SR]-111-2/[NAW5867/P30-SR]-25-1]-8-1-1-B-1]-1-2-2-B]-1-1-1-1-BBB-1-B/LaPostaSeqC7-F103-1-2-1-1-BBB)F2-B-122//(CML395/CML444)	3730	Kenya	10_Embu_Optimum	Optimum_10	Embu	Embu_Optimum	Optimum	10	10_10_Embu_Optimum	2	27	322	121	6.52	74	-1	0.363395595	-0.160641653	0.002233856	7.165166667	0.288589496	0.231301046	CZL074/VL062645	CZL074/VL062645:@.122.	NA
([CML202/CML442//[DTP2WC4H255-1-2-2-BB/[[NAW5867/P30-SR]-111-2/[NAW5867/P30-SR]-25-1]-8-1-1-B-1]-1-2-2-B]-1-1-1-1-BBB-1-B/LaPostaSeqC7-F103-1-2-1-1-BBB)F2-B-122//(CML395/CML444)	3803	Kenya	10_Mtwapa_Optimum	Optimum_10	Mtwapa	Mtwapa_Optimum	Optimum	10	10_10_Mtwapa_Optimum	1	3	35	121	4.06	56	1	0.178153287	-0.439720062	1.87E-18	5.011	0.18278101	0.109567361	CZL074/VL062645	CZL074/VL062645:@.122.	NA
([CML202/CML442//[DTP2WC4H255-1-2-2-BB/[[NAW5867/P30-SR]-111-2/[NAW5867/P30-SR]-25-1]-8-1-1-B-1]-1-2-2-B]-1-1-1-1-BBB-1-B/LaPostaSeqC7-F103-1-2-1-1-BBB)F2-B-123//(CML395/CML444)	3011	Kenya	10_Kiboko_Optimum	Optimum_10	Kiboko	Kiboko_Optimum	Optimum	10	10_10_Kiboko_Optimum	2	27	323	122	5.41	61	0	0.352939666	-0.193432691	0.00022224	7.122888889	0.383331422	0.183545902	CZL074/VL062645	CZL074/VL062645:@.123.	NA
([CML202/CML442//[DTP2WC4H255-1-2-2-BB/[[NAW5867/P30-SR]-111-2/[NAW5867/P30-SR]-25-1]-8-1-1-B-1]-1-2-2-B]-1-1-1-1-BBB-1-B/LaPostaSeqC7-F103-1-2-1-1-BBB)F2-B-123//(CML395/CML444)	2748	Kenya	10_Kiboko_Optimum	Optimum_10	Kiboko	Kiboko_Optimum	Optimum	10	10_10_Kiboko_Optimum	1	5	60	122	8.18	58	0	0.352939666	-0.193432691	0.00022224	7.122888889	0.383331422	0.183545902	CZL074/VL062645	CZL074/VL062645:@.123.	NA
([CML202/CML442//[DTP2WC4H255-1-2-2-BB/[[NAW5867/P30-SR]-111-2/[NAW5867/P30-SR]-25-1]-8-1-1-B-1]-1-2-2-B]-1-1-1-1-BBB-1-B/LaPostaSeqC7-F103-1-2-1-1-BBB)F2-B-123//(CML395/CML444)	4088	Kenya	10_Mtwapa_Optimum	Optimum_10	Mtwapa	Mtwapa_Optimum	Optimum	10	10_10_Mtwapa_Optimum	2	27	320	122	6.23	56	0	0.178153287	-0.439720062	1.87E-18	5.011	0.18278101	0.109567361	CZL074/VL062645	CZL074/VL062645:@.123.	NA
([CML202/CML442//[DTP2WC4H255-1-2-2-BB/[[NAW5867/P30-SR]-111-2/[NAW5867/P30-SR]-25-1]-8-1-1-B-1]-1-2-2-B]-1-1-1-1-BBB-1-B/LaPostaSeqC7-F103-1-2-1-1-BBB)F2-B-123//(CML395/CML444)	3623	Kenya	10_Embu_Optimum	Optimum_10	Embu	Embu_Optimum	Optimum	10	10_10_Embu_Optimum	2	18	215	122	8.47	72	0	0.363395595	-0.160641653	0.002233856	7.165166667	0.288589496	0.231301046	CZL074/VL062645	CZL074/VL062645:@.123.	NA
([CML202/CML442//[DTP2WC4H255-1-2-2-BB/[[NAW5867/P30-SR]-111-2/[NAW5867/P30-SR]-25-1]-8-1-1-B-1]-1-2-2-B]-1-1-1-1-BBB-1-B/LaPostaSeqC7-F103-1-2-1-1-BBB)F2-B-123//(CML395/CML444)	3501	Kenya	10_Embu_Optimum	Optimum_10	Embu	Embu_Optimum	Optimum	10	10_10_Embu_Optimum	1	8	93	122	7.95	73	-1	0.363395595	-0.160641653	0.002233856	7.165166667	0.288589496	0.231301046	CZL074/VL062645	CZL074/VL062645:@.123.	NA
([CML202/CML442//[DTP2WC4H255-1-2-2-BB/[[NAW5867/P30-SR]-111-2/[NAW5867/P30-SR]-25-1]-8-1-1-B-1]-1-2-2-B]-1-1-1-1-BBB-1-B/LaPostaSeqC7-F103-1-2-1-1-BBB)F2-B-123//(CML395/CML444)	3848	Kenya	10_Mtwapa_Optimum	Optimum_10	Mtwapa	Mtwapa_Optimum	Optimum	10	10_10_Mtwapa_Optimum	1	7	80	122	4.58	57	0	0.178153287	-0.439720062	1.87E-18	5.011	0.18278101	0.109567361	CZL074/VL062645	CZL074/VL062645:@.123.	NA
([CML202/CML442//[DTP2WC4H255-1-2-2-BB/[[NAW5867/P30-SR]-111-2/[NAW5867/P30-SR]-25-1]-8-1-1-B-1]-1-2-2-B]-1-1-1-1-BBB-1-B/LaPostaSeqC7-F103-1-2-1-1-BBB)F2-B-123//(CML395/CML444)	3181	Kenya	10_Kakamega_Optimum	Optimum_10	Kakamega	Kakamega_Optimum	Optimum	10	10_10_Kakamega_Optimum	1	12	133	122	9.66	72	0	0.228871664	-0.219439058	2.73E-05	9.94015752	0.464058749	0.275155194	CZL074/VL062645	CZL074/VL062645:@.123.	NA
([CML202/CML442//[DTP2WC4H255-1-2-2-BB/[[NAW5867/P30-SR]-111-2/[NAW5867/P30-SR]-25-1]-8-1-1-B-1]-1-2-2-B]-1-1-1-1-BBB-1-B/LaPostaSeqC7-F103-1-2-1-1-BBB)F2-B-123//(CML395/CML444)	3282	Kenya	10_Kakamega_Optimum	Optimum_10	Kakamega	Kakamega_Optimum	Optimum	10	10_10_Kakamega_Optimum	2	20	234	122	6.56	73	0	0.228871664	-0.219439058	2.73E-05	9.94015752	0.464058749	0.275155194	CZL074/VL062645	CZL074/VL062645:@.123.	NA
([CML202/CML442//[DTP2WC4H255-1-2-2-BB/[[NAW5867/P30-SR]-111-2/[NAW5867/P30-SR]-25-1]-8-1-1-B-1]-1-2-2-B]-1-1-1-1-BBB-1-B/LaPostaSeqC7-F103-1-2-1-1-BBB)F2-B-124//(CML395/CML444)	3264	Kenya	10_Kakamega_Optimum	Optimum_10	Kakamega	Kakamega_Optimum	Optimum	10	10_10_Kakamega_Optimum	2	18	216	123	8.64	72	0	0.228871664	-0.219439058	2.73E-05	9.94015752	0.464058749	0.275155194	CZL074/VL062645	CZL074/VL062645:@.124.	NA
([CML202/CML442//[DTP2WC4H255-1-2-2-BB/[[NAW5867/P30-SR]-111-2/[NAW5867/P30-SR]-25-1]-8-1-1-B-1]-1-2-2-B]-1-1-1-1-BBB-1-B/LaPostaSeqC7-F103-1-2-1-1-BBB)F2-B-124//(CML395/CML444)	2991	Kenya	10_Kiboko_Optimum	Optimum_10	Kiboko	Kiboko_Optimum	Optimum	10	10_10_Kiboko_Optimum	2	26	303	123	6.33	59	0	0.352939666	-0.193432691	0.00022224	7.122888889	0.383331422	0.183545902	CZL074/VL062645	CZL074/VL062645:@.124.	NA
([CML202/CML442//[DTP2WC4H255-1-2-2-BB/[[NAW5867/P30-SR]-111-2/[NAW5867/P30-SR]-25-1]-8-1-1-B-1]-1-2-2-B]-1-1-1-1-BBB-1-B/LaPostaSeqC7-F103-1-2-1-1-BBB)F2-B-124//(CML395/CML444)	4114	Kenya	10_Mtwapa_Optimum	Optimum_10	Mtwapa	Mtwapa_Optimum	Optimum	10	10_10_Mtwapa_Optimum	2	29	346	123	3.59	61	-4	0.178153287	-0.439720062	1.87E-18	5.011	0.18278101	0.109567361	CZL074/VL062645	CZL074/VL062645:@.124.	NA
([CML202/CML442//[DTP2WC4H255-1-2-2-BB/[[NAW5867/P30-SR]-111-2/[NAW5867/P30-SR]-25-1]-8-1-1-B-1]-1-2-2-B]-1-1-1-1-BBB-1-B/LaPostaSeqC7-F103-1-2-1-1-BBB)F2-B-124//(CML395/CML444)	3511	Kenya	10_Embu_Optimum	Optimum_10	Embu	Embu_Optimum	Optimum	10	10_10_Embu_Optimum	1	9	103	123	8.21	72	0	0.363395595	-0.160641653	0.002233856	7.165166667	0.288589496	0.231301046	CZL074/VL062645	CZL074/VL062645:@.124.	NA
([CML202/CML442//[DTP2WC4H255-1-2-2-BB/[[NAW5867/P30-SR]-111-2/[NAW5867/P30-SR]-25-1]-8-1-1-B-1]-1-2-2-B]-1-1-1-1-BBB-1-B/LaPostaSeqC7-F103-1-2-1-1-BBB)F2-B-124//(CML395/CML444)	3872	Kenya	10_Mtwapa_Optimum	Optimum_10	Mtwapa	Mtwapa_Optimum	Optimum	10	10_10_Mtwapa_Optimum	1	9	104	123	3.7	58	0	0.178153287	-0.439720062	1.87E-18	5.011	0.18278101	0.109567361	CZL074/VL062645	CZL074/VL062645:@.124.	NA
([CML202/CML442//[DTP2WC4H255-1-2-2-BB/[[NAW5867/P30-SR]-111-2/[NAW5867/P30-SR]-25-1]-8-1-1-B-1]-1-2-2-B]-1-1-1-1-BBB-1-B/LaPostaSeqC7-F103-1-2-1-1-BBB)F2-B-124//(CML395/CML444)	2799	Kenya	10_Kiboko_Optimum	Optimum_10	Kiboko	Kiboko_Optimum	Optimum	10	10_10_Kiboko_Optimum	1	10	111	123	6.93	57	1	0.352939666	-0.193432691	0.00022224	7.122888889	0.383331422	0.183545902	CZL074/VL062645	CZL074/VL062645:@.124.	NA
([CML202/CML442//[DTP2WC4H255-1-2-2-BB/[[NAW5867/P30-SR]-111-2/[NAW5867/P30-SR]-25-1]-8-1-1-B-1]-1-2-2-B]-1-1-1-1-BBB-1-B/LaPostaSeqC7-F103-1-2-1-1-BBB)F2-B-124//(CML395/CML444)	3676	Kenya	10_Embu_Optimum	Optimum_10	Embu	Embu_Optimum	Optimum	10	10_10_Embu_Optimum	2	23	268	123	7.57	71	-2	0.363395595	-0.160641653	0.002233856	7.165166667	0.288589496	0.231301046	CZL074/VL062645	CZL074/VL062645:@.124.	NA
([CML202/CML442//[DTP2WC4H255-1-2-2-BB/[[NAW5867/P30-SR]-111-2/[NAW5867/P30-SR]-25-1]-8-1-1-B-1]-1-2-2-B]-1-1-1-1-BBB-1-B/LaPostaSeqC7-F103-1-2-1-1-BBB)F2-B-124//(CML395/CML444)	3070	Kenya	10_Kakamega_Optimum	Optimum_10	Kakamega	Kakamega_Optimum	Optimum	10	10_10_Kakamega_Optimum	1	2	22	123	7.14	75	-1	0.228871664	-0.219439058	2.73E-05	9.94015752	0.464058749	0.275155194	CZL074/VL062645	CZL074/VL062645:@.124.	NA
([CML202/CML442//[DTP2WC4H255-1-2-2-BB/[[NAW5867/P30-SR]-111-2/[NAW5867/P30-SR]-25-1]-8-1-1-B-1]-1-2-2-B]-1-1-1-1-BBB-1-B/LaPostaSeqC7-F103-1-2-1-1-BBB)F2-B-125//(CML395/CML444)	3283	Kenya	10_Kakamega_Optimum	Optimum_10	Kakamega	Kakamega_Optimum	Optimum	10	10_10_Kakamega_Optimum	2	20	235	124	12.92	74	-2	0.228871664	-0.219439058	2.73E-05	9.94015752	0.464058749	0.275155194	CZL074/VL062645	CZL074/VL062645:@.125.	NA
([CML202/CML442//[DTP2WC4H255-1-2-2-BB/[[NAW5867/P30-SR]-111-2/[NAW5867/P30-SR]-25-1]-8-1-1-B-1]-1-2-2-B]-1-1-1-1-BBB-1-B/LaPostaSeqC7-F103-1-2-1-1-BBB)F2-B-125//(CML395/CML444)	3175	Kenya	10_Kakamega_Optimum	Optimum_10	Kakamega	Kakamega_Optimum	Optimum	10	10_10_Kakamega_Optimum	1	11	127	124	8.74	75	-1	0.228871664	-0.219439058	2.73E-05	9.94015752	0.464058749	0.275155194	CZL074/VL062645	CZL074/VL062645:@.125.	NA
([CML202/CML442//[DTP2WC4H255-1-2-2-BB/[[NAW5867/P30-SR]-111-2/[NAW5867/P30-SR]-25-1]-8-1-1-B-1]-1-2-2-B]-1-1-1-1-BBB-1-B/LaPostaSeqC7-F103-1-2-1-1-BBB)F2-B-125//(CML395/CML444)	3545	Kenya	10_Embu_Optimum	Optimum_10	Embu	Embu_Optimum	Optimum	10	10_10_Embu_Optimum	1	12	137	124	8.6	72	1	0.363395595	-0.160641653	0.002233856	7.165166667	0.288589496	0.231301046	CZL074/VL062645	CZL074/VL062645:@.125.	NA
([CML202/CML442//[DTP2WC4H255-1-2-2-BB/[[NAW5867/P30-SR]-111-2/[NAW5867/P30-SR]-25-1]-8-1-1-B-1]-1-2-2-B]-1-1-1-1-BBB-1-B/LaPostaSeqC7-F103-1-2-1-1-BBB)F2-B-125//(CML395/CML444)	3635	Kenya	10_Embu_Optimum	Optimum_10	Embu	Embu_Optimum	Optimum	10	10_10_Embu_Optimum	2	19	227	124	7.96	73	0	0.363395595	-0.160641653	0.002233856	7.165166667	0.288589496	0.231301046	CZL074/VL062645	CZL074/VL062645:@.125.	NA
([CML202/CML442//[DTP2WC4H255-1-2-2-BB/[[NAW5867/P30-SR]-111-2/[NAW5867/P30-SR]-25-1]-8-1-1-B-1]-1-2-2-B]-1-1-1-1-BBB-1-B/LaPostaSeqC7-F103-1-2-1-1-BBB)F2-B-125//(CML395/CML444)	2826	Kenya	10_Kiboko_Optimum	Optimum_10	Kiboko	Kiboko_Optimum	Optimum	10	10_10_Kiboko_Optimum	1	12	138	124	7.01	58	1	0.352939666	-0.193432691	0.00022224	7.122888889	0.383331422	0.183545902	CZL074/VL062645	CZL074/VL062645:@.125.	NA
([CML202/CML442//[DTP2WC4H255-1-2-2-BB/[[NAW5867/P30-SR]-111-2/[NAW5867/P30-SR]-25-1]-8-1-1-B-1]-1-2-2-B]-1-1-1-1-BBB-1-B/LaPostaSeqC7-F103-1-2-1-1-BBB)F2-B-125//(CML395/CML444)	3016	Kenya	10_Kiboko_Optimum	Optimum_10	Kiboko	Kiboko_Optimum	Optimum	10	10_10_Kiboko_Optimum	2	28	328	124	6.97	57	1	0.352939666	-0.193432691	0.00022224	7.122888889	0.383331422	0.183545902	CZL074/VL062645	CZL074/VL062645:@.125.	NA
([CML202/CML442//[DTP2WC4H255-1-2-2-BB/[[NAW5867/P30-SR]-111-2/[NAW5867/P30-SR]-25-1]-8-1-1-B-1]-1-2-2-B]-1-1-1-1-BBB-1-B/LaPostaSeqC7-F103-1-2-1-1-BBB)F2-B-125//(CML395/CML444)	4103	Kenya	10_Mtwapa_Optimum	Optimum_10	Mtwapa	Mtwapa_Optimum	Optimum	10	10_10_Mtwapa_Optimum	2	28	335	124	4.68	61	0	0.178153287	-0.439720062	1.87E-18	5.011	0.18278101	0.109567361	CZL074/VL062645	CZL074/VL062645:@.125.	NA
([CML202/CML442//[DTP2WC4H255-1-2-2-BB/[[NAW5867/P30-SR]-111-2/[NAW5867/P30-SR]-25-1]-8-1-1-B-1]-1-2-2-B]-1-1-1-1-BBB-1-B/LaPostaSeqC7-F103-1-2-1-1-BBB)F2-B-125//(CML395/CML444)	3843	Kenya	10_Mtwapa_Optimum	Optimum_10	Mtwapa	Mtwapa_Optimum	Optimum	10	10_10_Mtwapa_Optimum	1	7	75	124	4.79	57	3	0.178153287	-0.439720062	1.87E-18	5.011	0.18278101	0.109567361	CZL074/VL062645	CZL074/VL062645:@.125.	NA
([CML202/CML442//[DTP2WC4H255-1-2-2-BB/[[NAW5867/P30-SR]-111-2/[NAW5867/P30-SR]-25-1]-8-1-1-B-1]-1-2-2-B]-1-1-1-1-BBB-1-B/LaPostaSeqC7-F103-1-2-1-1-BBB)F2-B-126//(CML395/CML444)	3839	Kenya	10_Mtwapa_Optimum	Optimum_10	Mtwapa	Mtwapa_Optimum	Optimum	10	10_10_Mtwapa_Optimum	1	6	71	125	2.44	58	0	0.178153287	-0.439720062	1.87E-18	5.011	0.18278101	0.109567361	CZL074/VL062645	CZL074/VL062645:@.126.	NA
([CML202/CML442//[DTP2WC4H255-1-2-2-BB/[[NAW5867/P30-SR]-111-2/[NAW5867/P30-SR]-25-1]-8-1-1-B-1]-1-2-2-B]-1-1-1-1-BBB-1-B/LaPostaSeqC7-F103-1-2-1-1-BBB)F2-B-126//(CML395/CML444)	3440	Kenya	10_Embu_Optimum	Optimum_10	Embu	Embu_Optimum	Optimum	10	10_10_Embu_Optimum	1	3	32	125	8.23	72	0	0.363395595	-0.160641653	0.002233856	7.165166667	0.288589496	0.231301046	CZL074/VL062645	CZL074/VL062645:@.126.	NA
([CML202/CML442//[DTP2WC4H255-1-2-2-BB/[[NAW5867/P30-SR]-111-2/[NAW5867/P30-SR]-25-1]-8-1-1-B-1]-1-2-2-B]-1-1-1-1-BBB-1-B/LaPostaSeqC7-F103-1-2-1-1-BBB)F2-B-126//(CML395/CML444)	2804	Kenya	10_Kiboko_Optimum	Optimum_10	Kiboko	Kiboko_Optimum	Optimum	10	10_10_Kiboko_Optimum	1	10	116	125	6.56	59	-1	0.352939666	-0.193432691	0.00022224	7.122888889	0.383331422	0.183545902	CZL074/VL062645	CZL074/VL062645:@.126.	NA
([CML202/CML442//[DTP2WC4H255-1-2-2-BB/[[NAW5867/P30-SR]-111-2/[NAW5867/P30-SR]-25-1]-8-1-1-B-1]-1-2-2-B]-1-1-1-1-BBB-1-B/LaPostaSeqC7-F103-1-2-1-1-BBB)F2-B-126//(CML395/CML444)	2900	Kenya	10_Kiboko_Optimum	Optimum_10	Kiboko	Kiboko_Optimum	Optimum	10	10_10_Kiboko_Optimum	2	18	212	125	8.84	58	0	0.352939666	-0.193432691	0.00022224	7.122888889	0.383331422	0.183545902	CZL074/VL062645	CZL074/VL062645:@.126.	NA
([CML202/CML442//[DTP2WC4H255-1-2-2-BB/[[NAW5867/P30-SR]-111-2/[NAW5867/P30-SR]-25-1]-8-1-1-B-1]-1-2-2-B]-1-1-1-1-BBB-1-B/LaPostaSeqC7-F103-1-2-1-1-BBB)F2-B-126//(CML395/CML444)	3092	Kenya	10_Kakamega_Optimum	Optimum_10	Kakamega	Kakamega_Optimum	Optimum	10	10_10_Kakamega_Optimum	1	4	44	125	10.83	74	-2	0.228871664	-0.219439058	2.73E-05	9.94015752	0.464058749	0.275155194	CZL074/VL062645	CZL074/VL062645:@.126.	NA
([CML202/CML442//[DTP2WC4H255-1-2-2-BB/[[NAW5867/P30-SR]-111-2/[NAW5867/P30-SR]-25-1]-8-1-1-B-1]-1-2-2-B]-1-1-1-1-BBB-1-B/LaPostaSeqC7-F103-1-2-1-1-BBB)F2-B-126//(CML395/CML444)	4058	Kenya	10_Mtwapa_Optimum	Optimum_10	Mtwapa	Mtwapa_Optimum	Optimum	10	10_10_Mtwapa_Optimum	2	25	290	125	5.71	57	0	0.178153287	-0.439720062	1.87E-18	5.011	0.18278101	0.109567361	CZL074/VL062645	CZL074/VL062645:@.126.	NA
([CML202/CML442//[DTP2WC4H255-1-2-2-BB/[[NAW5867/P30-SR]-111-2/[NAW5867/P30-SR]-25-1]-8-1-1-B-1]-1-2-2-B]-1-1-1-1-BBB-1-B/LaPostaSeqC7-F103-1-2-1-1-BBB)F2-B-126//(CML395/CML444)	3377	Kenya	10_Kakamega_Optimum	Optimum_10	Kakamega	Kakamega_Optimum	Optimum	10	10_10_Kakamega_Optimum	2	28	329	125	11.28	75	-1	0.228871664	-0.219439058	2.73E-05	9.94015752	0.464058749	0.275155194	CZL074/VL062645	CZL074/VL062645:@.126.	NA
([CML202/CML442//[DTP2WC4H255-1-2-2-BB/[[NAW5867/P30-SR]-111-2/[NAW5867/P30-SR]-25-1]-8-1-1-B-1]-1-2-2-B]-1-1-1-1-BBB-1-B/LaPostaSeqC7-F103-1-2-1-1-BBB)F2-B-126//(CML395/CML444)	3704	Kenya	10_Embu_Optimum	Optimum_10	Embu	Embu_Optimum	Optimum	10	10_10_Embu_Optimum	2	25	296	125	7.53	72	0	0.363395595	-0.160641653	0.002233856	7.165166667	0.288589496	0.231301046	CZL074/VL062645	CZL074/VL062645:@.126.	NA
([CML202/CML442//[DTP2WC4H255-1-2-2-BB/[[NAW5867/P30-SR]-111-2/[NAW5867/P30-SR]-25-1]-8-1-1-B-1]-1-2-2-B]-1-1-1-1-BBB-1-B/LaPostaSeqC7-F103-1-2-1-1-BBB)F2-B-127//(CML395/CML444)	3958	Kenya	10_Mtwapa_Optimum	Optimum_10	Mtwapa	Mtwapa_Optimum	Optimum	10	10_10_Mtwapa_Optimum	2	16	190	126	4.38	57	0	0.178153287	-0.439720062	1.87E-18	5.011	0.18278101	0.109567361	CZL074/VL062645	CZL074/VL062645:@.127.	NA
([CML202/CML442//[DTP2WC4H255-1-2-2-BB/[[NAW5867/P30-SR]-111-2/[NAW5867/P30-SR]-25-1]-8-1-1-B-1]-1-2-2-B]-1-1-1-1-BBB-1-B/LaPostaSeqC7-F103-1-2-1-1-BBB)F2-B-127//(CML395/CML444)	2845	Kenya	10_Kiboko_Optimum	Optimum_10	Kiboko	Kiboko_Optimum	Optimum	10	10_10_Kiboko_Optimum	1	14	157	126	5.76	58	0	0.352939666	-0.193432691	0.00022224	7.122888889	0.383331422	0.183545902	CZL074/VL062645	CZL074/VL062645:@.127.	NA
([CML202/CML442//[DTP2WC4H255-1-2-2-BB/[[NAW5867/P30-SR]-111-2/[NAW5867/P30-SR]-25-1]-8-1-1-B-1]-1-2-2-B]-1-1-1-1-BBB-1-B/LaPostaSeqC7-F103-1-2-1-1-BBB)F2-B-127//(CML395/CML444)	3647	Kenya	10_Embu_Optimum	Optimum_10	Embu	Embu_Optimum	Optimum	10	10_10_Embu_Optimum	2	20	239	126	7.41	72	0	0.363395595	-0.160641653	0.002233856	7.165166667	0.288589496	0.231301046	CZL074/VL062645	CZL074/VL062645:@.127.	NA
([CML202/CML442//[DTP2WC4H255-1-2-2-BB/[[NAW5867/P30-SR]-111-2/[NAW5867/P30-SR]-25-1]-8-1-1-B-1]-1-2-2-B]-1-1-1-1-BBB-1-B/LaPostaSeqC7-F103-1-2-1-1-BBB)F2-B-127//(CML395/CML444)	3525	Kenya	10_Embu_Optimum	Optimum_10	Embu	Embu_Optimum	Optimum	10	10_10_Embu_Optimum	1	10	117	126	8.52	71	0	0.363395595	-0.160641653	0.002233856	7.165166667	0.288589496	0.231301046	CZL074/VL062645	CZL074/VL062645:@.127.	NA
([CML202/CML442//[DTP2WC4H255-1-2-2-BB/[[NAW5867/P30-SR]-111-2/[NAW5867/P30-SR]-25-1]-8-1-1-B-1]-1-2-2-B]-1-1-1-1-BBB-1-B/LaPostaSeqC7-F103-1-2-1-1-BBB)F2-B-127//(CML395/CML444)	3124	Kenya	10_Kakamega_Optimum	Optimum_10	Kakamega	Kakamega_Optimum	Optimum	10	10_10_Kakamega_Optimum	1	7	76	126	11.57	72	0	0.228871664	-0.219439058	2.73E-05	9.94015752	0.464058749	0.275155194	CZL074/VL062645	CZL074/VL062645:@.127.	NA
([CML202/CML442//[DTP2WC4H255-1-2-2-BB/[[NAW5867/P30-SR]-111-2/[NAW5867/P30-SR]-25-1]-8-1-1-B-1]-1-2-2-B]-1-1-1-1-BBB-1-B/LaPostaSeqC7-F103-1-2-1-1-BBB)F2-B-127//(CML395/CML444)	2945	Kenya	10_Kiboko_Optimum	Optimum_10	Kiboko	Kiboko_Optimum	Optimum	10	10_10_Kiboko_Optimum	2	22	257	126	7.08	56	1	0.352939666	-0.193432691	0.00022224	7.122888889	0.383331422	0.183545902	CZL074/VL062645	CZL074/VL062645:@.127.	NA
([CML202/CML442//[DTP2WC4H255-1-2-2-BB/[[NAW5867/P30-SR]-111-2/[NAW5867/P30-SR]-25-1]-8-1-1-B-1]-1-2-2-B]-1-1-1-1-BBB-1-B/LaPostaSeqC7-F103-1-2-1-1-BBB)F2-B-127//(CML395/CML444)	3826	Kenya	10_Mtwapa_Optimum	Optimum_10	Mtwapa	Mtwapa_Optimum	Optimum	10	10_10_Mtwapa_Optimum	1	5	58	126	4.8	54	1	0.178153287	-0.439720062	1.87E-18	5.011	0.18278101	0.109567361	CZL074/VL062645	CZL074/VL062645:@.127.	NA
([CML202/CML442//[DTP2WC4H255-1-2-2-BB/[[NAW5867/P30-SR]-111-2/[NAW5867/P30-SR]-25-1]-8-1-1-B-1]-1-2-2-B]-1-1-1-1-BBB-1-B/LaPostaSeqC7-F103-1-2-1-1-BBB)F2-B-127//(CML395/CML444)	3356	Kenya	10_Kakamega_Optimum	Optimum_10	Kakamega	Kakamega_Optimum	Optimum	10	10_10_Kakamega_Optimum	2	26	308	126	10.03	76	0	0.228871664	-0.219439058	2.73E-05	9.94015752	0.464058749	0.275155194	CZL074/VL062645	CZL074/VL062645:@.127.	NA
([CML202/CML442//[DTP2WC4H255-1-2-2-BB/[[NAW5867/P30-SR]-111-2/[NAW5867/P30-SR]-25-1]-8-1-1-B-1]-1-2-2-B]-1-1-1-1-BBB-1-B/LaPostaSeqC7-F103-1-2-1-1-BBB)F2-B-128//(CML395/CML444)	3944	Kenya	10_Mtwapa_Optimum	Optimum_10	Mtwapa	Mtwapa_Optimum	Optimum	10	10_10_Mtwapa_Optimum	1	15	176	127	4.79	54	0	0.178153287	-0.439720062	1.87E-18	5.011	0.18278101	0.109567361	CZL074/VL062645	CZL074/VL062645:@.128.	NA
([CML202/CML442//[DTP2WC4H255-1-2-2-BB/[[NAW5867/P30-SR]-111-2/[NAW5867/P30-SR]-25-1]-8-1-1-B-1]-1-2-2-B]-1-1-1-1-BBB-1-B/LaPostaSeqC7-F103-1-2-1-1-BBB)F2-B-128//(CML395/CML444)	3317	Kenya	10_Kakamega_Optimum	Optimum_10	Kakamega	Kakamega_Optimum	Optimum	10	10_10_Kakamega_Optimum	2	23	269	127	11.64	71	0	0.228871664	-0.219439058	2.73E-05	9.94015752	0.464058749	0.275155194	CZL074/VL062645	CZL074/VL062645:@.128.	NA
([CML202/CML442//[DTP2WC4H255-1-2-2-BB/[[NAW5867/P30-SR]-111-2/[NAW5867/P30-SR]-25-1]-8-1-1-B-1]-1-2-2-B]-1-1-1-1-BBB-1-B/LaPostaSeqC7-F103-1-2-1-1-BBB)F2-B-128//(CML395/CML444)	3584	Kenya	10_Embu_Optimum	Optimum_10	Embu	Embu_Optimum	Optimum	10	10_10_Embu_Optimum	1	15	176	127	7.91	72	-2	0.363395595	-0.160641653	0.002233856	7.165166667	0.288589496	0.231301046	CZL074/VL062645	CZL074/VL062645:@.128.	NA
([CML202/CML442//[DTP2WC4H255-1-2-2-BB/[[NAW5867/P30-SR]-111-2/[NAW5867/P30-SR]-25-1]-8-1-1-B-1]-1-2-2-B]-1-1-1-1-BBB-1-B/LaPostaSeqC7-F103-1-2-1-1-BBB)F2-B-128//(CML395/CML444)	3677	Kenya	10_Embu_Optimum	Optimum_10	Embu	Embu_Optimum	Optimum	10	10_10_Embu_Optimum	2	23	269	127	8.46	71	0	0.363395595	-0.160641653	0.002233856	7.165166667	0.288589496	0.231301046	CZL074/VL062645	CZL074/VL062645:@.128.	NA
([CML202/CML442//[DTP2WC4H255-1-2-2-BB/[[NAW5867/P30-SR]-111-2/[NAW5867/P30-SR]-25-1]-8-1-1-B-1]-1-2-2-B]-1-1-1-1-BBB-1-B/LaPostaSeqC7-F103-1-2-1-1-BBB)F2-B-128//(CML395/CML444)	2824	Kenya	10_Kiboko_Optimum	Optimum_10	Kiboko	Kiboko_Optimum	Optimum	10	10_10_Kiboko_Optimum	1	12	136	127	8.02	57	1	0.352939666	-0.193432691	0.00022224	7.122888889	0.383331422	0.183545902	CZL074/VL062645	CZL074/VL062645:@.128.	NA
([CML202/CML442//[DTP2WC4H255-1-2-2-BB/[[NAW5867/P30-SR]-111-2/[NAW5867/P30-SR]-25-1]-8-1-1-B-1]-1-2-2-B]-1-1-1-1-BBB-1-B/LaPostaSeqC7-F103-1-2-1-1-BBB)F2-B-128//(CML395/CML444)	4044	Kenya	10_Mtwapa_Optimum	Optimum_10	Mtwapa	Mtwapa_Optimum	Optimum	10	10_10_Mtwapa_Optimum	2	23	276	127	5.78	57	-4	0.178153287	-0.439720062	1.87E-18	5.011	0.18278101	0.109567361	CZL074/VL062645	CZL074/VL062645:@.128.	NA
([CML202/CML442//[DTP2WC4H255-1-2-2-BB/[[NAW5867/P30-SR]-111-2/[NAW5867/P30-SR]-25-1]-8-1-1-B-1]-1-2-2-B]-1-1-1-1-BBB-1-B/LaPostaSeqC7-F103-1-2-1-1-BBB)F2-B-128//(CML395/CML444)	2923	Kenya	10_Kiboko_Optimum	Optimum_10	Kiboko	Kiboko_Optimum	Optimum	10	10_10_Kiboko_Optimum	2	20	235	127	7.38	60	0	0.352939666	-0.193432691	0.00022224	7.122888889	0.383331422	0.183545902	CZL074/VL062645	CZL074/VL062645:@.128.	NA
([CML202/CML442//[DTP2WC4H255-1-2-2-BB/[[NAW5867/P30-SR]-111-2/[NAW5867/P30-SR]-25-1]-8-1-1-B-1]-1-2-2-B]-1-1-1-1-BBB-1-B/LaPostaSeqC7-F103-1-2-1-1-BBB)F2-B-128//(CML395/CML444)	3049	Kenya	10_Kakamega_Optimum	Optimum_10	Kakamega	Kakamega_Optimum	Optimum	10	10_10_Kakamega_Optimum	1	1	1	127	11.03	72	0	0.228871664	-0.219439058	2.73E-05	9.94015752	0.464058749	0.275155194	CZL074/VL062645	CZL074/VL062645:@.128.	NA
([CML202/CML442//[DTP2WC4H255-1-2-2-BB/[[NAW5867/P30-SR]-111-2/[NAW5867/P30-SR]-25-1]-8-1-1-B-1]-1-2-2-B]-1-1-1-1-BBB-1-B/LaPostaSeqC7-F103-1-2-1-1-BBB)F2-B-129//(CML395/CML444)	2974	Kenya	10_Kiboko_Optimum	Optimum_10	Kiboko	Kiboko_Optimum	Optimum	10	10_10_Kiboko_Optimum	2	24	286	128	7.09	58	-1	0.352939666	-0.193432691	0.00022224	7.122888889	0.383331422	0.183545902	CZL074/VL062645	CZL074/VL062645:@.129.	NA
([CML202/CML442//[DTP2WC4H255-1-2-2-BB/[[NAW5867/P30-SR]-111-2/[NAW5867/P30-SR]-25-1]-8-1-1-B-1]-1-2-2-B]-1-1-1-1-BBB-1-B/LaPostaSeqC7-F103-1-2-1-1-BBB)F2-B-129//(CML395/CML444)	3834	Kenya	10_Mtwapa_Optimum	Optimum_10	Mtwapa	Mtwapa_Optimum	Optimum	10	10_10_Mtwapa_Optimum	1	6	66	128	4.59	57	-2	0.178153287	-0.439720062	1.87E-18	5.011	0.18278101	0.109567361	CZL074/VL062645	CZL074/VL062645:@.129.	NA
([CML202/CML442//[DTP2WC4H255-1-2-2-BB/[[NAW5867/P30-SR]-111-2/[NAW5867/P30-SR]-25-1]-8-1-1-B-1]-1-2-2-B]-1-1-1-1-BBB-1-B/LaPostaSeqC7-F103-1-2-1-1-BBB)F2-B-129//(CML395/CML444)	3512	Kenya	10_Embu_Optimum	Optimum_10	Embu	Embu_Optimum	Optimum	10	10_10_Embu_Optimum	1	9	104	128	7.85	72	-3	0.363395595	-0.160641653	0.002233856	7.165166667	0.288589496	0.231301046	CZL074/VL062645	CZL074/VL062645:@.129.	NA
([CML202/CML442//[DTP2WC4H255-1-2-2-BB/[[NAW5867/P30-SR]-111-2/[NAW5867/P30-SR]-25-1]-8-1-1-B-1]-1-2-2-B]-1-1-1-1-BBB-1-B/LaPostaSeqC7-F103-1-2-1-1-BBB)F2-B-129//(CML395/CML444)	3686	Kenya	10_Embu_Optimum	Optimum_10	Embu	Embu_Optimum	Optimum	10	10_10_Embu_Optimum	2	24	278	128	8.32	70	-1	0.363395595	-0.160641653	0.002233856	7.165166667	0.288589496	0.231301046	CZL074/VL062645	CZL074/VL062645:@.129.	NA
([CML202/CML442//[DTP2WC4H255-1-2-2-BB/[[NAW5867/P30-SR]-111-2/[NAW5867/P30-SR]-25-1]-8-1-1-B-1]-1-2-2-B]-1-1-1-1-BBB-1-B/LaPostaSeqC7-F103-1-2-1-1-BBB)F2-B-129//(CML395/CML444)	4105	Kenya	10_Mtwapa_Optimum	Optimum_10	Mtwapa	Mtwapa_Optimum	Optimum	10	10_10_Mtwapa_Optimum	2	29	337	128	2.61	62	0	0.178153287	-0.439720062	1.87E-18	5.011	0.18278101	0.109567361	CZL074/VL062645	CZL074/VL062645:@.129.	NA
([CML202/CML442//[DTP2WC4H255-1-2-2-BB/[[NAW5867/P30-SR]-111-2/[NAW5867/P30-SR]-25-1]-8-1-1-B-1]-1-2-2-B]-1-1-1-1-BBB-1-B/LaPostaSeqC7-F103-1-2-1-1-BBB)F2-B-129//(CML395/CML444)	3157	Kenya	10_Kakamega_Optimum	Optimum_10	Kakamega	Kakamega_Optimum	Optimum	10	10_10_Kakamega_Optimum	1	10	109	128	8.71	75	-3	0.228871664	-0.219439058	2.73E-05	9.94015752	0.464058749	0.275155194	CZL074/VL062645	CZL074/VL062645:@.129.	NA
([CML202/CML442//[DTP2WC4H255-1-2-2-BB/[[NAW5867/P30-SR]-111-2/[NAW5867/P30-SR]-25-1]-8-1-1-B-1]-1-2-2-B]-1-1-1-1-BBB-1-B/LaPostaSeqC7-F103-1-2-1-1-BBB)F2-B-129//(CML395/CML444)	2702	Kenya	10_Kiboko_Optimum	Optimum_10	Kiboko	Kiboko_Optimum	Optimum	10	10_10_Kiboko_Optimum	1	2	14	128	7.12	58	0	0.352939666	-0.193432691	0.00022224	7.122888889	0.383331422	0.183545902	CZL074/VL062645	CZL074/VL062645:@.129.	NA
([CML202/CML442//[DTP2WC4H255-1-2-2-BB/[[NAW5867/P30-SR]-111-2/[NAW5867/P30-SR]-25-1]-8-1-1-B-1]-1-2-2-B]-1-1-1-1-BBB-1-B/LaPostaSeqC7-F103-1-2-1-1-BBB)F2-B-129//(CML395/CML444)	3315	Kenya	10_Kakamega_Optimum	Optimum_10	Kakamega	Kakamega_Optimum	Optimum	10	10_10_Kakamega_Optimum	2	23	267	128	11.21	74	-2	0.228871664	-0.219439058	2.73E-05	9.94015752	0.464058749	0.275155194	CZL074/VL062645	CZL074/VL062645:@.129.	NA
([CML202/CML442//[DTP2WC4H255-1-2-2-BB/[[NAW5867/P30-SR]-111-2/[NAW5867/P30-SR]-25-1]-8-1-1-B-1]-1-2-2-B]-1-1-1-1-BBB-1-B/LaPostaSeqC7-F103-1-2-1-1-BBB)F2-B-13//(CML395/CML444)	3091	Kenya	10_Kakamega_Optimum	Optimum_10	Kakamega	Kakamega_Optimum	Optimum	10	10_10_Kakamega_Optimum	1	4	43	13	9.22	73	2	0.228871664	-0.219439058	2.73E-05	9.94015752	0.464058749	0.275155194	CZL074/VL062645	CZL074/VL062645:@.13.	NA
([CML202/CML442//[DTP2WC4H255-1-2-2-BB/[[NAW5867/P30-SR]-111-2/[NAW5867/P30-SR]-25-1]-8-1-1-B-1]-1-2-2-B]-1-1-1-1-BBB-1-B/LaPostaSeqC7-F103-1-2-1-1-BBB)F2-B-13//(CML395/CML444)	3532	Kenya	10_Embu_Optimum	Optimum_10	Embu	Embu_Optimum	Optimum	10	10_10_Embu_Optimum	1	11	124	13	7.82	72	0	0.363395595	-0.160641653	0.002233856	7.165166667	0.288589496	0.231301046	CZL074/VL062645	CZL074/VL062645:@.13.	NA
([CML202/CML442//[DTP2WC4H255-1-2-2-BB/[[NAW5867/P30-SR]-111-2/[NAW5867/P30-SR]-25-1]-8-1-1-B-1]-1-2-2-B]-1-1-1-1-BBB-1-B/LaPostaSeqC7-F103-1-2-1-1-BBB)F2-B-13//(CML395/CML444)	3355	Kenya	10_Kakamega_Optimum	Optimum_10	Kakamega	Kakamega_Optimum	Optimum	10	10_10_Kakamega_Optimum	2	26	307	13	10.71	74	1	0.228871664	-0.219439058	2.73E-05	9.94015752	0.464058749	0.275155194	CZL074/VL062645	CZL074/VL062645:@.13.	NA
([CML202/CML442//[DTP2WC4H255-1-2-2-BB/[[NAW5867/P30-SR]-111-2/[NAW5867/P30-SR]-25-1]-8-1-1-B-1]-1-2-2-B]-1-1-1-1-BBB-1-B/LaPostaSeqC7-F103-1-2-1-1-BBB)F2-B-13//(CML395/CML444)	3674	Kenya	10_Embu_Optimum	Optimum_10	Embu	Embu_Optimum	Optimum	10	10_10_Embu_Optimum	2	23	266	13	7.05	72	3	0.363395595	-0.160641653	0.002233856	7.165166667	0.288589496	0.231301046	CZL074/VL062645	CZL074/VL062645:@.13.	NA
([CML202/CML442//[DTP2WC4H255-1-2-2-BB/[[NAW5867/P30-SR]-111-2/[NAW5867/P30-SR]-25-1]-8-1-1-B-1]-1-2-2-B]-1-1-1-1-BBB-1-B/LaPostaSeqC7-F103-1-2-1-1-BBB)F2-B-13//(CML395/CML444)	2819	Kenya	10_Kiboko_Optimum	Optimum_10	Kiboko	Kiboko_Optimum	Optimum	10	10_10_Kiboko_Optimum	1	11	131	13	6.42	58	0	0.352939666	-0.193432691	0.00022224	7.122888889	0.383331422	0.183545902	CZL074/VL062645	CZL074/VL062645:@.13.	NA
([CML202/CML442//[DTP2WC4H255-1-2-2-BB/[[NAW5867/P30-SR]-111-2/[NAW5867/P30-SR]-25-1]-8-1-1-B-1]-1-2-2-B]-1-1-1-1-BBB-1-B/LaPostaSeqC7-F103-1-2-1-1-BBB)F2-B-13//(CML395/CML444)	3037	Kenya	10_Kiboko_Optimum	Optimum_10	Kiboko	Kiboko_Optimum	Optimum	10	10_10_Kiboko_Optimum	2	30	349	13	6.83	59	0	0.352939666	-0.193432691	0.00022224	7.122888889	0.383331422	0.183545902	CZL074/VL062645	CZL074/VL062645:@.13.	NA
([CML202/CML442//[DTP2WC4H255-1-2-2-BB/[[NAW5867/P30-SR]-111-2/[NAW5867/P30-SR]-25-1]-8-1-1-B-1]-1-2-2-B]-1-1-1-1-BBB-1-B/LaPostaSeqC7-F103-1-2-1-1-BBB)F2-B-13//(CML395/CML444)	4070	Kenya	10_Mtwapa_Optimum	Optimum_10	Mtwapa	Mtwapa_Optimum	Optimum	10	10_10_Mtwapa_Optimum	2	26	302	13	4.13	56	2	0.178153287	-0.439720062	1.87E-18	5.011	0.18278101	0.109567361	CZL074/VL062645	CZL074/VL062645:@.13.	NA
([CML202/CML442//[DTP2WC4H255-1-2-2-BB/[[NAW5867/P30-SR]-111-2/[NAW5867/P30-SR]-25-1]-8-1-1-B-1]-1-2-2-B]-1-1-1-1-BBB-1-B/LaPostaSeqC7-F103-1-2-1-1-BBB)F2-B-13//(CML395/CML444)	3917	Kenya	10_Mtwapa_Optimum	Optimum_10	Mtwapa	Mtwapa_Optimum	Optimum	10	10_10_Mtwapa_Optimum	1	13	149	13	5.56	54	0	0.178153287	-0.439720062	1.87E-18	5.011	0.18278101	0.109567361	CZL074/VL062645	CZL074/VL062645:@.13.	NA
([CML202/CML442//[DTP2WC4H255-1-2-2-BB/[[NAW5867/P30-SR]-111-2/[NAW5867/P30-SR]-25-1]-8-1-1-B-1]-1-2-2-B]-1-1-1-1-BBB-1-B/LaPostaSeqC7-F103-1-2-1-1-BBB)F2-B-130//(CML395/CML444)	3404	Kenya	10_Kakamega_Optimum	Optimum_10	Kakamega	Kakamega_Optimum	Optimum	10	10_10_Kakamega_Optimum	2	30	356	129	11.24	75	0	0.228871664	-0.219439058	2.73E-05	9.94015752	0.464058749	0.275155194	CZL074/VL062645	CZL074/VL062645:@.130.	NA
([CML202/CML442//[DTP2WC4H255-1-2-2-BB/[[NAW5867/P30-SR]-111-2/[NAW5867/P30-SR]-25-1]-8-1-1-B-1]-1-2-2-B]-1-1-1-1-BBB-1-B/LaPostaSeqC7-F103-1-2-1-1-BBB)F2-B-130//(CML395/CML444)	4093	Kenya	10_Mtwapa_Optimum	Optimum_10	Mtwapa	Mtwapa_Optimum	Optimum	10	10_10_Mtwapa_Optimum	2	28	325	129	5.28	59	-1	0.178153287	-0.439720062	1.87E-18	5.011	0.18278101	0.109567361	CZL074/VL062645	CZL074/VL062645:@.130.	NA
([CML202/CML442//[DTP2WC4H255-1-2-2-BB/[[NAW5867/P30-SR]-111-2/[NAW5867/P30-SR]-25-1]-8-1-1-B-1]-1-2-2-B]-1-1-1-1-BBB-1-B/LaPostaSeqC7-F103-1-2-1-1-BBB)F2-B-130//(CML395/CML444)	3055	Kenya	10_Kakamega_Optimum	Optimum_10	Kakamega	Kakamega_Optimum	Optimum	10	10_10_Kakamega_Optimum	1	1	7	129	10.46	73	0	0.228871664	-0.219439058	2.73E-05	9.94015752	0.464058749	0.275155194	CZL074/VL062645	CZL074/VL062645:@.130.	NA
([CML202/CML442//[DTP2WC4H255-1-2-2-BB/[[NAW5867/P30-SR]-111-2/[NAW5867/P30-SR]-25-1]-8-1-1-B-1]-1-2-2-B]-1-1-1-1-BBB-1-B/LaPostaSeqC7-F103-1-2-1-1-BBB)F2-B-130//(CML395/CML444)	3812	Kenya	10_Mtwapa_Optimum	Optimum_10	Mtwapa	Mtwapa_Optimum	Optimum	10	10_10_Mtwapa_Optimum	1	4	44	129	4.77	59	-2	0.178153287	-0.439720062	1.87E-18	5.011	0.18278101	0.109567361	CZL074/VL062645	CZL074/VL062645:@.130.	NA
([CML202/CML442//[DTP2WC4H255-1-2-2-BB/[[NAW5867/P30-SR]-111-2/[NAW5867/P30-SR]-25-1]-8-1-1-B-1]-1-2-2-B]-1-1-1-1-BBB-1-B/LaPostaSeqC7-F103-1-2-1-1-BBB)F2-B-130//(CML395/CML444)	2872	Kenya	10_Kiboko_Optimum	Optimum_10	Kiboko	Kiboko_Optimum	Optimum	10	10_10_Kiboko_Optimum	2	16	184	129	6.46	58	0	0.352939666	-0.193432691	0.00022224	7.122888889	0.383331422	0.183545902	CZL074/VL062645	CZL074/VL062645:@.130.	NA
([CML202/CML442//[DTP2WC4H255-1-2-2-BB/[[NAW5867/P30-SR]-111-2/[NAW5867/P30-SR]-25-1]-8-1-1-B-1]-1-2-2-B]-1-1-1-1-BBB-1-B/LaPostaSeqC7-F103-1-2-1-1-BBB)F2-B-130//(CML395/CML444)	3456	Kenya	10_Embu_Optimum	Optimum_10	Embu	Embu_Optimum	Optimum	10	10_10_Embu_Optimum	1	4	48	129	7.82	71	0	0.363395595	-0.160641653	0.002233856	7.165166667	0.288589496	0.231301046	CZL074/VL062645	CZL074/VL062645:@.130.	NA
([CML202/CML442//[DTP2WC4H255-1-2-2-BB/[[NAW5867/P30-SR]-111-2/[NAW5867/P30-SR]-25-1]-8-1-1-B-1]-1-2-2-B]-1-1-1-1-BBB-1-B/LaPostaSeqC7-F103-1-2-1-1-BBB)F2-B-130//(CML395/CML444)	2803	Kenya	10_Kiboko_Optimum	Optimum_10	Kiboko	Kiboko_Optimum	Optimum	10	10_10_Kiboko_Optimum	1	10	115	129	6.91	58	-2	0.352939666	-0.193432691	0.00022224	7.122888889	0.383331422	0.183545902	CZL074/VL062645	CZL074/VL062645:@.130.	NA
([CML202/CML442//[DTP2WC4H255-1-2-2-BB/[[NAW5867/P30-SR]-111-2/[NAW5867/P30-SR]-25-1]-8-1-1-B-1]-1-2-2-B]-1-1-1-1-BBB-1-B/LaPostaSeqC7-F103-1-2-1-1-BBB)F2-B-130//(CML395/CML444)	3731	Kenya	10_Embu_Optimum	Optimum_10	Embu	Embu_Optimum	Optimum	10	10_10_Embu_Optimum	2	27	323	129	9.23	74	1	0.363395595	-0.160641653	0.002233856	7.165166667	0.288589496	0.231301046	CZL074/VL062645	CZL074/VL062645:@.130.	NA
([CML202/CML442//[DTP2WC4H255-1-2-2-BB/[[NAW5867/P30-SR]-111-2/[NAW5867/P30-SR]-25-1]-8-1-1-B-1]-1-2-2-B]-1-1-1-1-BBB-1-B/LaPostaSeqC7-F103-1-2-1-1-BBB)F2-B-131//(CML395/CML444)	3886	Kenya	10_Mtwapa_Optimum	Optimum_10	Mtwapa	Mtwapa_Optimum	Optimum	10	10_10_Mtwapa_Optimum	1	10	118	130	6.48	53	0	0.178153287	-0.439720062	1.87E-18	5.011	0.18278101	0.109567361	CZL074/VL062645	CZL074/VL062645:@.131.	NA
([CML202/CML442//[DTP2WC4H255-1-2-2-BB/[[NAW5867/P30-SR]-111-2/[NAW5867/P30-SR]-25-1]-8-1-1-B-1]-1-2-2-B]-1-1-1-1-BBB-1-B/LaPostaSeqC7-F103-1-2-1-1-BBB)F2-B-131//(CML395/CML444)	2877	Kenya	10_Kiboko_Optimum	Optimum_10	Kiboko	Kiboko_Optimum	Optimum	10	10_10_Kiboko_Optimum	2	16	189	130	4.69	58	0	0.352939666	-0.193432691	0.00022224	7.122888889	0.383331422	0.183545902	CZL074/VL062645	CZL074/VL062645:@.131.	NA
([CML202/CML442//[DTP2WC4H255-1-2-2-BB/[[NAW5867/P30-SR]-111-2/[NAW5867/P30-SR]-25-1]-8-1-1-B-1]-1-2-2-B]-1-1-1-1-BBB-1-B/LaPostaSeqC7-F103-1-2-1-1-BBB)F2-B-131//(CML395/CML444)	4008	Kenya	10_Mtwapa_Optimum	Optimum_10	Mtwapa	Mtwapa_Optimum	Optimum	10	10_10_Mtwapa_Optimum	2	20	240	130	4.53	52	0	0.178153287	-0.439720062	1.87E-18	5.011	0.18278101	0.109567361	CZL074/VL062645	CZL074/VL062645:@.131.	NA
([CML202/CML442//[DTP2WC4H255-1-2-2-BB/[[NAW5867/P30-SR]-111-2/[NAW5867/P30-SR]-25-1]-8-1-1-B-1]-1-2-2-B]-1-1-1-1-BBB-1-B/LaPostaSeqC7-F103-1-2-1-1-BBB)F2-B-131//(CML395/CML444)	3249	Kenya	10_Kakamega_Optimum	Optimum_10	Kakamega	Kakamega_Optimum	Optimum	10	10_10_Kakamega_Optimum	2	17	201	130	11.02	72	0	0.228871664	-0.219439058	2.73E-05	9.94015752	0.464058749	0.275155194	CZL074/VL062645	CZL074/VL062645:@.131.	NA
([CML202/CML442//[DTP2WC4H255-1-2-2-BB/[[NAW5867/P30-SR]-111-2/[NAW5867/P30-SR]-25-1]-8-1-1-B-1]-1-2-2-B]-1-1-1-1-BBB-1-B/LaPostaSeqC7-F103-1-2-1-1-BBB)F2-B-131//(CML395/CML444)	3432	Kenya	10_Embu_Optimum	Optimum_10	Embu	Embu_Optimum	Optimum	10	10_10_Embu_Optimum	1	2	24	130	5.64	72	0	0.363395595	-0.160641653	0.002233856	7.165166667	0.288589496	0.231301046	CZL074/VL062645	CZL074/VL062645:@.131.	NA
([CML202/CML442//[DTP2WC4H255-1-2-2-BB/[[NAW5867/P30-SR]-111-2/[NAW5867/P30-SR]-25-1]-8-1-1-B-1]-1-2-2-B]-1-1-1-1-BBB-1-B/LaPostaSeqC7-F103-1-2-1-1-BBB)F2-B-131//(CML395/CML444)	3077	Kenya	10_Kakamega_Optimum	Optimum_10	Kakamega	Kakamega_Optimum	Optimum	10	10_10_Kakamega_Optimum	1	3	29	130	10.01	72	0	0.228871664	-0.219439058	2.73E-05	9.94015752	0.464058749	0.275155194	CZL074/VL062645	CZL074/VL062645:@.131.	NA
([CML202/CML442//[DTP2WC4H255-1-2-2-BB/[[NAW5867/P30-SR]-111-2/[NAW5867/P30-SR]-25-1]-8-1-1-B-1]-1-2-2-B]-1-1-1-1-BBB-1-B/LaPostaSeqC7-F103-1-2-1-1-BBB)F2-B-131//(CML395/CML444)	2842	Kenya	10_Kiboko_Optimum	Optimum_10	Kiboko	Kiboko_Optimum	Optimum	10	10_10_Kiboko_Optimum	1	13	154	130	7.84	57	0	0.352939666	-0.193432691	0.00022224	7.122888889	0.383331422	0.183545902	CZL074/VL062645	CZL074/VL062645:@.131.	NA
([CML202/CML442//[DTP2WC4H255-1-2-2-BB/[[NAW5867/P30-SR]-111-2/[NAW5867/P30-SR]-25-1]-8-1-1-B-1]-1-2-2-B]-1-1-1-1-BBB-1-B/LaPostaSeqC7-F103-1-2-1-1-BBB)F2-B-131//(CML395/CML444)	3683	Kenya	10_Embu_Optimum	Optimum_10	Embu	Embu_Optimum	Optimum	10	10_10_Embu_Optimum	2	23	275	130	8.25	71	0	0.363395595	-0.160641653	0.002233856	7.165166667	0.288589496	0.231301046	CZL074/VL062645	CZL074/VL062645:@.131.	NA
([CML202/CML442//[DTP2WC4H255-1-2-2-BB/[[NAW5867/P30-SR]-111-2/[NAW5867/P30-SR]-25-1]-8-1-1-B-1]-1-2-2-B]-1-1-1-1-BBB-1-B/LaPostaSeqC7-F103-1-2-1-1-BBB)F2-B-132//(CML395/CML444)	3714	Kenya	10_Embu_Optimum	Optimum_10	Embu	Embu_Optimum	Optimum	10	10_10_Embu_Optimum	2	26	306	131	6.76	75	0	0.363395595	-0.160641653	0.002233856	7.165166667	0.288589496	0.231301046	CZL074/VL062645	CZL074/VL062645:@.132.	NA
([CML202/CML442//[DTP2WC4H255-1-2-2-BB/[[NAW5867/P30-SR]-111-2/[NAW5867/P30-SR]-25-1]-8-1-1-B-1]-1-2-2-B]-1-1-1-1-BBB-1-B/LaPostaSeqC7-F103-1-2-1-1-BBB)F2-B-132//(CML395/CML444)	3566	Kenya	10_Embu_Optimum	Optimum_10	Embu	Embu_Optimum	Optimum	10	10_10_Embu_Optimum	1	14	158	131	7.08	72	-1	0.363395595	-0.160641653	0.002233856	7.165166667	0.288589496	0.231301046	CZL074/VL062645	CZL074/VL062645:@.132.	NA
([CML202/CML442//[DTP2WC4H255-1-2-2-BB/[[NAW5867/P30-SR]-111-2/[NAW5867/P30-SR]-25-1]-8-1-1-B-1]-1-2-2-B]-1-1-1-1-BBB-1-B/LaPostaSeqC7-F103-1-2-1-1-BBB)F2-B-132//(CML395/CML444)	3153	Kenya	10_Kakamega_Optimum	Optimum_10	Kakamega	Kakamega_Optimum	Optimum	10	10_10_Kakamega_Optimum	1	9	105	131	10.28	71	0	0.228871664	-0.219439058	2.73E-05	9.94015752	0.464058749	0.275155194	CZL074/VL062645	CZL074/VL062645:@.132.	NA
([CML202/CML442//[DTP2WC4H255-1-2-2-BB/[[NAW5867/P30-SR]-111-2/[NAW5867/P30-SR]-25-1]-8-1-1-B-1]-1-2-2-B]-1-1-1-1-BBB-1-B/LaPostaSeqC7-F103-1-2-1-1-BBB)F2-B-132//(CML395/CML444)	3847	Kenya	10_Mtwapa_Optimum	Optimum_10	Mtwapa	Mtwapa_Optimum	Optimum	10	10_10_Mtwapa_Optimum	1	7	79	131	3.9	56	1	0.178153287	-0.439720062	1.87E-18	5.011	0.18278101	0.109567361	CZL074/VL062645	CZL074/VL062645:@.132.	NA
([CML202/CML442//[DTP2WC4H255-1-2-2-BB/[[NAW5867/P30-SR]-111-2/[NAW5867/P30-SR]-25-1]-8-1-1-B-1]-1-2-2-B]-1-1-1-1-BBB-1-B/LaPostaSeqC7-F103-1-2-1-1-BBB)F2-B-132//(CML395/CML444)	4042	Kenya	10_Mtwapa_Optimum	Optimum_10	Mtwapa	Mtwapa_Optimum	Optimum	10	10_10_Mtwapa_Optimum	2	23	274	131	5.27	55	2	0.178153287	-0.439720062	1.87E-18	5.011	0.18278101	0.109567361	CZL074/VL062645	CZL074/VL062645:@.132.	NA
([CML202/CML442//[DTP2WC4H255-1-2-2-BB/[[NAW5867/P30-SR]-111-2/[NAW5867/P30-SR]-25-1]-8-1-1-B-1]-1-2-2-B]-1-1-1-1-BBB-1-B/LaPostaSeqC7-F103-1-2-1-1-BBB)F2-B-132//(CML395/CML444)	2875	Kenya	10_Kiboko_Optimum	Optimum_10	Kiboko	Kiboko_Optimum	Optimum	10	10_10_Kiboko_Optimum	2	16	187	131	6.45	58	0	0.352939666	-0.193432691	0.00022224	7.122888889	0.383331422	0.183545902	CZL074/VL062645	CZL074/VL062645:@.132.	NA
([CML202/CML442//[DTP2WC4H255-1-2-2-BB/[[NAW5867/P30-SR]-111-2/[NAW5867/P30-SR]-25-1]-8-1-1-B-1]-1-2-2-B]-1-1-1-1-BBB-1-B/LaPostaSeqC7-F103-1-2-1-1-BBB)F2-B-132//(CML395/CML444)	3277	Kenya	10_Kakamega_Optimum	Optimum_10	Kakamega	Kakamega_Optimum	Optimum	10	10_10_Kakamega_Optimum	2	20	229	131	11.03	71	0	0.228871664	-0.219439058	2.73E-05	9.94015752	0.464058749	0.275155194	CZL074/VL062645	CZL074/VL062645:@.132.	NA
([CML202/CML442//[DTP2WC4H255-1-2-2-BB/[[NAW5867/P30-SR]-111-2/[NAW5867/P30-SR]-25-1]-8-1-1-B-1]-1-2-2-B]-1-1-1-1-BBB-1-B/LaPostaSeqC7-F103-1-2-1-1-BBB)F2-B-132//(CML395/CML444)	2742	Kenya	10_Kiboko_Optimum	Optimum_10	Kiboko	Kiboko_Optimum	Optimum	10	10_10_Kiboko_Optimum	1	5	54	131	7.25	56	0	0.352939666	-0.193432691	0.00022224	7.122888889	0.383331422	0.183545902	CZL074/VL062645	CZL074/VL062645:@.132.	NA
([CML202/CML442//[DTP2WC4H255-1-2-2-BB/[[NAW5867/P30-SR]-111-2/[NAW5867/P30-SR]-25-1]-8-1-1-B-1]-1-2-2-B]-1-1-1-1-BBB-1-B/LaPostaSeqC7-F103-1-2-1-1-BBB)F2-B-133//(CML395/CML444)	3567	Kenya	10_Embu_Optimum	Optimum_10	Embu	Embu_Optimum	Optimum	10	10_10_Embu_Optimum	1	14	159	132	8.04	73	-1	0.363395595	-0.160641653	0.002233856	7.165166667	0.288589496	0.231301046	CZL074/VL062645	CZL074/VL062645:@.133.	NA
([CML202/CML442//[DTP2WC4H255-1-2-2-BB/[[NAW5867/P30-SR]-111-2/[NAW5867/P30-SR]-25-1]-8-1-1-B-1]-1-2-2-B]-1-1-1-1-BBB-1-B/LaPostaSeqC7-F103-1-2-1-1-BBB)F2-B-133//(CML395/CML444)	3407	Kenya	10_Kakamega_Optimum	Optimum_10	Kakamega	Kakamega_Optimum	Optimum	10	10_10_Kakamega_Optimum	2	30	359	132	9.86	71	1	0.228871664	-0.219439058	2.73E-05	9.94015752	0.464058749	0.275155194	CZL074/VL062645	CZL074/VL062645:@.133.	NA
([CML202/CML442//[DTP2WC4H255-1-2-2-BB/[[NAW5867/P30-SR]-111-2/[NAW5867/P30-SR]-25-1]-8-1-1-B-1]-1-2-2-B]-1-1-1-1-BBB-1-B/LaPostaSeqC7-F103-1-2-1-1-BBB)F2-B-133//(CML395/CML444)	3973	Kenya	10_Mtwapa_Optimum	Optimum_10	Mtwapa	Mtwapa_Optimum	Optimum	10	10_10_Mtwapa_Optimum	2	18	205	132	5.35	57	-4	0.178153287	-0.439720062	1.87E-18	5.011	0.18278101	0.109567361	CZL074/VL062645	CZL074/VL062645:@.133.	NA
([CML202/CML442//[DTP2WC4H255-1-2-2-BB/[[NAW5867/P30-SR]-111-2/[NAW5867/P30-SR]-25-1]-8-1-1-B-1]-1-2-2-B]-1-1-1-1-BBB-1-B/LaPostaSeqC7-F103-1-2-1-1-BBB)F2-B-133//(CML395/CML444)	3161	Kenya	10_Kakamega_Optimum	Optimum_10	Kakamega	Kakamega_Optimum	Optimum	10	10_10_Kakamega_Optimum	1	10	113	132	13.16	74	-1	0.228871664	-0.219439058	2.73E-05	9.94015752	0.464058749	0.275155194	CZL074/VL062645	CZL074/VL062645:@.133.	NA
([CML202/CML442//[DTP2WC4H255-1-2-2-BB/[[NAW5867/P30-SR]-111-2/[NAW5867/P30-SR]-25-1]-8-1-1-B-1]-1-2-2-B]-1-1-1-1-BBB-1-B/LaPostaSeqC7-F103-1-2-1-1-BBB)F2-B-133//(CML395/CML444)	2861	Kenya	10_Kiboko_Optimum	Optimum_10	Kiboko	Kiboko_Optimum	Optimum	10	10_10_Kiboko_Optimum	1	15	173	132	7.74	59	-1	0.352939666	-0.193432691	0.00022224	7.122888889	0.383331422	0.183545902	CZL074/VL062645	CZL074/VL062645:@.133.	NA
([CML202/CML442//[DTP2WC4H255-1-2-2-BB/[[NAW5867/P30-SR]-111-2/[NAW5867/P30-SR]-25-1]-8-1-1-B-1]-1-2-2-B]-1-1-1-1-BBB-1-B/LaPostaSeqC7-F103-1-2-1-1-BBB)F2-B-133//(CML395/CML444)	3828	Kenya	10_Mtwapa_Optimum	Optimum_10	Mtwapa	Mtwapa_Optimum	Optimum	10	10_10_Mtwapa_Optimum	1	5	60	132	3.65	57	0	0.178153287	-0.439720062	1.87E-18	5.011	0.18278101	0.109567361	CZL074/VL062645	CZL074/VL062645:@.133.	NA
([CML202/CML442//[DTP2WC4H255-1-2-2-BB/[[NAW5867/P30-SR]-111-2/[NAW5867/P30-SR]-25-1]-8-1-1-B-1]-1-2-2-B]-1-1-1-1-BBB-1-B/LaPostaSeqC7-F103-1-2-1-1-BBB)F2-B-133//(CML395/CML444)	3035	Kenya	10_Kiboko_Optimum	Optimum_10	Kiboko	Kiboko_Optimum	Optimum	10	10_10_Kiboko_Optimum	2	29	347	132	5.68	58	0	0.352939666	-0.193432691	0.00022224	7.122888889	0.383331422	0.183545902	CZL074/VL062645	CZL074/VL062645:@.133.	NA
([CML202/CML442//[DTP2WC4H255-1-2-2-BB/[[NAW5867/P30-SR]-111-2/[NAW5867/P30-SR]-25-1]-8-1-1-B-1]-1-2-2-B]-1-1-1-1-BBB-1-B/LaPostaSeqC7-F103-1-2-1-1-BBB)F2-B-133//(CML395/CML444)	3682	Kenya	10_Embu_Optimum	Optimum_10	Embu	Embu_Optimum	Optimum	10	10_10_Embu_Optimum	2	23	274	132	7.39	73	-3	0.363395595	-0.160641653	0.002233856	7.165166667	0.288589496	0.231301046	CZL074/VL062645	CZL074/VL062645:@.133.	NA
([CML202/CML442//[DTP2WC4H255-1-2-2-BB/[[NAW5867/P30-SR]-111-2/[NAW5867/P30-SR]-25-1]-8-1-1-B-1]-1-2-2-B]-1-1-1-1-BBB-1-B/LaPostaSeqC7-F103-1-2-1-1-BBB)F2-B-134//(CML395/CML444)	3381	Kenya	10_Kakamega_Optimum	Optimum_10	Kakamega	Kakamega_Optimum	Optimum	10	10_10_Kakamega_Optimum	2	28	333	133	11.51	74	-1	0.228871664	-0.219439058	2.73E-05	9.94015752	0.464058749	0.275155194	CZL074/VL062645	CZL074/VL062645:@.134.	NA
([CML202/CML442//[DTP2WC4H255-1-2-2-BB/[[NAW5867/P30-SR]-111-2/[NAW5867/P30-SR]-25-1]-8-1-1-B-1]-1-2-2-B]-1-1-1-1-BBB-1-B/LaPostaSeqC7-F103-1-2-1-1-BBB)F2-B-134//(CML395/CML444)	3069	Kenya	10_Kakamega_Optimum	Optimum_10	Kakamega	Kakamega_Optimum	Optimum	10	10_10_Kakamega_Optimum	1	2	21	133	11.09	73	0	0.228871664	-0.219439058	2.73E-05	9.94015752	0.464058749	0.275155194	CZL074/VL062645	CZL074/VL062645:@.134.	NA
([CML202/CML442//[DTP2WC4H255-1-2-2-BB/[[NAW5867/P30-SR]-111-2/[NAW5867/P30-SR]-25-1]-8-1-1-B-1]-1-2-2-B]-1-1-1-1-BBB-1-B/LaPostaSeqC7-F103-1-2-1-1-BBB)F2-B-134//(CML395/CML444)	3918	Kenya	10_Mtwapa_Optimum	Optimum_10	Mtwapa	Mtwapa_Optimum	Optimum	10	10_10_Mtwapa_Optimum	1	13	150	133	5.04	54	-1	0.178153287	-0.439720062	1.87E-18	5.011	0.18278101	0.109567361	CZL074/VL062645	CZL074/VL062645:@.134.	NA
([CML202/CML442//[DTP2WC4H255-1-2-2-BB/[[NAW5867/P30-SR]-111-2/[NAW5867/P30-SR]-25-1]-8-1-1-B-1]-1-2-2-B]-1-1-1-1-BBB-1-B/LaPostaSeqC7-F103-1-2-1-1-BBB)F2-B-134//(CML395/CML444)	3975	Kenya	10_Mtwapa_Optimum	Optimum_10	Mtwapa	Mtwapa_Optimum	Optimum	10	10_10_Mtwapa_Optimum	2	18	207	133	4.39	60	-3	0.178153287	-0.439720062	1.87E-18	5.011	0.18278101	0.109567361	CZL074/VL062645	CZL074/VL062645:@.134.	NA
([CML202/CML442//[DTP2WC4H255-1-2-2-BB/[[NAW5867/P30-SR]-111-2/[NAW5867/P30-SR]-25-1]-8-1-1-B-1]-1-2-2-B]-1-1-1-1-BBB-1-B/LaPostaSeqC7-F103-1-2-1-1-BBB)F2-B-134//(CML395/CML444)	3662	Kenya	10_Embu_Optimum	Optimum_10	Embu	Embu_Optimum	Optimum	10	10_10_Embu_Optimum	2	22	254	133	9.32	71	-2	0.363395595	-0.160641653	0.002233856	7.165166667	0.288589496	0.231301046	CZL074/VL062645	CZL074/VL062645:@.134.	NA
([CML202/CML442//[DTP2WC4H255-1-2-2-BB/[[NAW5867/P30-SR]-111-2/[NAW5867/P30-SR]-25-1]-8-1-1-B-1]-1-2-2-B]-1-1-1-1-BBB-1-B/LaPostaSeqC7-F103-1-2-1-1-BBB)F2-B-134//(CML395/CML444)	2787	Kenya	10_Kiboko_Optimum	Optimum_10	Kiboko	Kiboko_Optimum	Optimum	10	10_10_Kiboko_Optimum	1	9	99	133	7.95	57	-1	0.352939666	-0.193432691	0.00022224	7.122888889	0.383331422	0.183545902	CZL074/VL062645	CZL074/VL062645:@.134.	NA
([CML202/CML442//[DTP2WC4H255-1-2-2-BB/[[NAW5867/P30-SR]-111-2/[NAW5867/P30-SR]-25-1]-8-1-1-B-1]-1-2-2-B]-1-1-1-1-BBB-1-B/LaPostaSeqC7-F103-1-2-1-1-BBB)F2-B-134//(CML395/CML444)	2917	Kenya	10_Kiboko_Optimum	Optimum_10	Kiboko	Kiboko_Optimum	Optimum	10	10_10_Kiboko_Optimum	2	20	229	133	7.24	57	0	0.352939666	-0.193432691	0.00022224	7.122888889	0.383331422	0.183545902	CZL074/VL062645	CZL074/VL062645:@.134.	NA
([CML202/CML442//[DTP2WC4H255-1-2-2-BB/[[NAW5867/P30-SR]-111-2/[NAW5867/P30-SR]-25-1]-8-1-1-B-1]-1-2-2-B]-1-1-1-1-BBB-1-B/LaPostaSeqC7-F103-1-2-1-1-BBB)F2-B-134//(CML395/CML444)	3581	Kenya	10_Embu_Optimum	Optimum_10	Embu	Embu_Optimum	Optimum	10	10_10_Embu_Optimum	1	15	173	133	7.01	72	-1	0.363395595	-0.160641653	0.002233856	7.165166667	0.288589496	0.231301046	CZL074/VL062645	CZL074/VL062645:@.134.	NA
([CML202/CML442//[DTP2WC4H255-1-2-2-BB/[[NAW5867/P30-SR]-111-2/[NAW5867/P30-SR]-25-1]-8-1-1-B-1]-1-2-2-B]-1-1-1-1-BBB-1-B/LaPostaSeqC7-F103-1-2-1-1-BBB)F2-B-135//(CML395/CML444)	3775	Kenya	10_Mtwapa_Optimum	Optimum_10	Mtwapa	Mtwapa_Optimum	Optimum	10	10_10_Mtwapa_Optimum	1	1	7	134	3.91	58	3	0.178153287	-0.439720062	1.87E-18	5.011	0.18278101	0.109567361	CZL074/VL062645	CZL074/VL062645:@.135.	NA
([CML202/CML442//[DTP2WC4H255-1-2-2-BB/[[NAW5867/P30-SR]-111-2/[NAW5867/P30-SR]-25-1]-8-1-1-B-1]-1-2-2-B]-1-1-1-1-BBB-1-B/LaPostaSeqC7-F103-1-2-1-1-BBB)F2-B-135//(CML395/CML444)	2828	Kenya	10_Kiboko_Optimum	Optimum_10	Kiboko	Kiboko_Optimum	Optimum	10	10_10_Kiboko_Optimum	1	12	140	134	6.35	58	0	0.352939666	-0.193432691	0.00022224	7.122888889	0.383331422	0.183545902	CZL074/VL062645	CZL074/VL062645:@.135.	NA
([CML202/CML442//[DTP2WC4H255-1-2-2-BB/[[NAW5867/P30-SR]-111-2/[NAW5867/P30-SR]-25-1]-8-1-1-B-1]-1-2-2-B]-1-1-1-1-BBB-1-B/LaPostaSeqC7-F103-1-2-1-1-BBB)F2-B-135//(CML395/CML444)	3963	Kenya	10_Mtwapa_Optimum	Optimum_10	Mtwapa	Mtwapa_Optimum	Optimum	10	10_10_Mtwapa_Optimum	2	17	195	134	5.82	53	4	0.178153287	-0.439720062	1.87E-18	5.011	0.18278101	0.109567361	CZL074/VL062645	CZL074/VL062645:@.135.	NA
([CML202/CML442//[DTP2WC4H255-1-2-2-BB/[[NAW5867/P30-SR]-111-2/[NAW5867/P30-SR]-25-1]-8-1-1-B-1]-1-2-2-B]-1-1-1-1-BBB-1-B/LaPostaSeqC7-F103-1-2-1-1-BBB)F2-B-135//(CML395/CML444)	3232	Kenya	10_Kakamega_Optimum	Optimum_10	Kakamega	Kakamega_Optimum	Optimum	10	10_10_Kakamega_Optimum	2	16	184	134	9.95	72	0	0.228871664	-0.219439058	2.73E-05	9.94015752	0.464058749	0.275155194	CZL074/VL062645	CZL074/VL062645:@.135.	NA
([CML202/CML442//[DTP2WC4H255-1-2-2-BB/[[NAW5867/P30-SR]-111-2/[NAW5867/P30-SR]-25-1]-8-1-1-B-1]-1-2-2-B]-1-1-1-1-BBB-1-B/LaPostaSeqC7-F103-1-2-1-1-BBB)F2-B-135//(CML395/CML444)	3685	Kenya	10_Embu_Optimum	Optimum_10	Embu	Embu_Optimum	Optimum	10	10_10_Embu_Optimum	2	24	277	134	9.28	73	0	0.363395595	-0.160641653	0.002233856	7.165166667	0.288589496	0.231301046	CZL074/VL062645	CZL074/VL062645:@.135.	NA
([CML202/CML442//[DTP2WC4H255-1-2-2-BB/[[NAW5867/P30-SR]-111-2/[NAW5867/P30-SR]-25-1]-8-1-1-B-1]-1-2-2-B]-1-1-1-1-BBB-1-B/LaPostaSeqC7-F103-1-2-1-1-BBB)F2-B-135//(CML395/CML444)	3526	Kenya	10_Embu_Optimum	Optimum_10	Embu	Embu_Optimum	Optimum	10	10_10_Embu_Optimum	1	10	118	134	7.11	71	0	0.363395595	-0.160641653	0.002233856	7.165166667	0.288589496	0.231301046	CZL074/VL062645	CZL074/VL062645:@.135.	NA
([CML202/CML442//[DTP2WC4H255-1-2-2-BB/[[NAW5867/P30-SR]-111-2/[NAW5867/P30-SR]-25-1]-8-1-1-B-1]-1-2-2-B]-1-1-1-1-BBB-1-B/LaPostaSeqC7-F103-1-2-1-1-BBB)F2-B-135//(CML395/CML444)	3171	Kenya	10_Kakamega_Optimum	Optimum_10	Kakamega	Kakamega_Optimum	Optimum	10	10_10_Kakamega_Optimum	1	11	123	134	7.78	75	-1	0.228871664	-0.219439058	2.73E-05	9.94015752	0.464058749	0.275155194	CZL074/VL062645	CZL074/VL062645:@.135.	NA
([CML202/CML442//[DTP2WC4H255-1-2-2-BB/[[NAW5867/P30-SR]-111-2/[NAW5867/P30-SR]-25-1]-8-1-1-B-1]-1-2-2-B]-1-1-1-1-BBB-1-B/LaPostaSeqC7-F103-1-2-1-1-BBB)F2-B-135//(CML395/CML444)	2878	Kenya	10_Kiboko_Optimum	Optimum_10	Kiboko	Kiboko_Optimum	Optimum	10	10_10_Kiboko_Optimum	2	16	190	134	6.71	59	0	0.352939666	-0.193432691	0.00022224	7.122888889	0.383331422	0.183545902	CZL074/VL062645	CZL074/VL062645:@.135.	NA
([CML202/CML442//[DTP2WC4H255-1-2-2-BB/[[NAW5867/P30-SR]-111-2/[NAW5867/P30-SR]-25-1]-8-1-1-B-1]-1-2-2-B]-1-1-1-1-BBB-1-B/LaPostaSeqC7-F103-1-2-1-1-BBB)F2-B-136//(CML395/CML444)	4025	Kenya	10_Mtwapa_Optimum	Optimum_10	Mtwapa	Mtwapa_Optimum	Optimum	10	10_10_Mtwapa_Optimum	2	22	257	135	4.73	53	2	0.178153287	-0.439720062	1.87E-18	5.011	0.18278101	0.109567361	CZL074/VL062645	CZL074/VL062645:@.136.	NA
([CML202/CML442//[DTP2WC4H255-1-2-2-BB/[[NAW5867/P30-SR]-111-2/[NAW5867/P30-SR]-25-1]-8-1-1-B-1]-1-2-2-B]-1-1-1-1-BBB-1-B/LaPostaSeqC7-F103-1-2-1-1-BBB)F2-B-136//(CML395/CML444)	3597	Kenya	10_Embu_Optimum	Optimum_10	Embu	Embu_Optimum	Optimum	10	10_10_Embu_Optimum	2	16	189	135	6.15	72	-2	0.363395595	-0.160641653	0.002233856	7.165166667	0.288589496	0.231301046	CZL074/VL062645	CZL074/VL062645:@.136.	NA
([CML202/CML442//[DTP2WC4H255-1-2-2-BB/[[NAW5867/P30-SR]-111-2/[NAW5867/P30-SR]-25-1]-8-1-1-B-1]-1-2-2-B]-1-1-1-1-BBB-1-B/LaPostaSeqC7-F103-1-2-1-1-BBB)F2-B-136//(CML395/CML444)	3856	Kenya	10_Mtwapa_Optimum	Optimum_10	Mtwapa	Mtwapa_Optimum	Optimum	10	10_10_Mtwapa_Optimum	1	8	88	135	3.73	61	0	0.178153287	-0.439720062	1.87E-18	5.011	0.18278101	0.109567361	CZL074/VL062645	CZL074/VL062645:@.136.	NA
([CML202/CML442//[DTP2WC4H255-1-2-2-BB/[[NAW5867/P30-SR]-111-2/[NAW5867/P30-SR]-25-1]-8-1-1-B-1]-1-2-2-B]-1-1-1-1-BBB-1-B/LaPostaSeqC7-F103-1-2-1-1-BBB)F2-B-136//(CML395/CML444)	3454	Kenya	10_Embu_Optimum	Optimum_10	Embu	Embu_Optimum	Optimum	10	10_10_Embu_Optimum	1	4	46	135	6.67	71	-1	0.363395595	-0.160641653	0.002233856	7.165166667	0.288589496	0.231301046	CZL074/VL062645	CZL074/VL062645:@.136.	NA
([CML202/CML442//[DTP2WC4H255-1-2-2-BB/[[NAW5867/P30-SR]-111-2/[NAW5867/P30-SR]-25-1]-8-1-1-B-1]-1-2-2-B]-1-1-1-1-BBB-1-B/LaPostaSeqC7-F103-1-2-1-1-BBB)F2-B-136//(CML395/CML444)	2779	Kenya	10_Kiboko_Optimum	Optimum_10	Kiboko	Kiboko_Optimum	Optimum	10	10_10_Kiboko_Optimum	1	8	91	135	7.55	56	-1	0.352939666	-0.193432691	0.00022224	7.122888889	0.383331422	0.183545902	CZL074/VL062645	CZL074/VL062645:@.136.	NA
([CML202/CML442//[DTP2WC4H255-1-2-2-BB/[[NAW5867/P30-SR]-111-2/[NAW5867/P30-SR]-25-1]-8-1-1-B-1]-1-2-2-B]-1-1-1-1-BBB-1-B/LaPostaSeqC7-F103-1-2-1-1-BBB)F2-B-136//(CML395/CML444)	3236	Kenya	10_Kakamega_Optimum	Optimum_10	Kakamega	Kakamega_Optimum	Optimum	10	10_10_Kakamega_Optimum	2	16	188	135	10.22	72	0	0.228871664	-0.219439058	2.73E-05	9.94015752	0.464058749	0.275155194	CZL074/VL062645	CZL074/VL062645:@.136.	NA
([CML202/CML442//[DTP2WC4H255-1-2-2-BB/[[NAW5867/P30-SR]-111-2/[NAW5867/P30-SR]-25-1]-8-1-1-B-1]-1-2-2-B]-1-1-1-1-BBB-1-B/LaPostaSeqC7-F103-1-2-1-1-BBB)F2-B-136//(CML395/CML444)	3024	Kenya	10_Kiboko_Optimum	Optimum_10	Kiboko	Kiboko_Optimum	Optimum	10	10_10_Kiboko_Optimum	2	28	336	135	8.38	56	0	0.352939666	-0.193432691	0.00022224	7.122888889	0.383331422	0.183545902	CZL074/VL062645	CZL074/VL062645:@.136.	NA
([CML202/CML442//[DTP2WC4H255-1-2-2-BB/[[NAW5867/P30-SR]-111-2/[NAW5867/P30-SR]-25-1]-8-1-1-B-1]-1-2-2-B]-1-1-1-1-BBB-1-B/LaPostaSeqC7-F103-1-2-1-1-BBB)F2-B-136//(CML395/CML444)	3211	Kenya	10_Kakamega_Optimum	Optimum_10	Kakamega	Kakamega_Optimum	Optimum	10	10_10_Kakamega_Optimum	1	14	163	135	8.89	74	0	0.228871664	-0.219439058	2.73E-05	9.94015752	0.464058749	0.275155194	CZL074/VL062645	CZL074/VL062645:@.136.	NA
([CML202/CML442//[DTP2WC4H255-1-2-2-BB/[[NAW5867/P30-SR]-111-2/[NAW5867/P30-SR]-25-1]-8-1-1-B-1]-1-2-2-B]-1-1-1-1-BBB-1-B/LaPostaSeqC7-F103-1-2-1-1-BBB)F2-B-137//(CML395/CML444)	3889	Kenya	10_Mtwapa_Optimum	Optimum_10	Mtwapa	Mtwapa_Optimum	Optimum	10	10_10_Mtwapa_Optimum	1	11	121	136	4.81	57	0	0.178153287	-0.439720062	1.87E-18	5.011	0.18278101	0.109567361	CZL074/VL062645	CZL074/VL062645:@.137.	NA
([CML202/CML442//[DTP2WC4H255-1-2-2-BB/[[NAW5867/P30-SR]-111-2/[NAW5867/P30-SR]-25-1]-8-1-1-B-1]-1-2-2-B]-1-1-1-1-BBB-1-B/LaPostaSeqC7-F103-1-2-1-1-BBB)F2-B-137//(CML395/CML444)	3110	Kenya	10_Kakamega_Optimum	Optimum_10	Kakamega	Kakamega_Optimum	Optimum	10	10_10_Kakamega_Optimum	1	6	62	136	10.9	73	0	0.228871664	-0.219439058	2.73E-05	9.94015752	0.464058749	0.275155194	CZL074/VL062645	CZL074/VL062645:@.137.	NA
([CML202/CML442//[DTP2WC4H255-1-2-2-BB/[[NAW5867/P30-SR]-111-2/[NAW5867/P30-SR]-25-1]-8-1-1-B-1]-1-2-2-B]-1-1-1-1-BBB-1-B/LaPostaSeqC7-F103-1-2-1-1-BBB)F2-B-137//(CML395/CML444)	2785	Kenya	10_Kiboko_Optimum	Optimum_10	Kiboko	Kiboko_Optimum	Optimum	10	10_10_Kiboko_Optimum	1	9	97	136	7.56	57	0	0.352939666	-0.193432691	0.00022224	7.122888889	0.383331422	0.183545902	CZL074/VL062645	CZL074/VL062645:@.137.	NA
([CML202/CML442//[DTP2WC4H255-1-2-2-BB/[[NAW5867/P30-SR]-111-2/[NAW5867/P30-SR]-25-1]-8-1-1-B-1]-1-2-2-B]-1-1-1-1-BBB-1-B/LaPostaSeqC7-F103-1-2-1-1-BBB)F2-B-137//(CML395/CML444)	3477	Kenya	10_Embu_Optimum	Optimum_10	Embu	Embu_Optimum	Optimum	10	10_10_Embu_Optimum	1	6	69	136	7.3	72	0	0.363395595	-0.160641653	0.002233856	7.165166667	0.288589496	0.231301046	CZL074/VL062645	CZL074/VL062645:@.137.	NA
([CML202/CML442//[DTP2WC4H255-1-2-2-BB/[[NAW5867/P30-SR]-111-2/[NAW5867/P30-SR]-25-1]-8-1-1-B-1]-1-2-2-B]-1-1-1-1-BBB-1-B/LaPostaSeqC7-F103-1-2-1-1-BBB)F2-B-137//(CML395/CML444)	3767	Kenya	10_Embu_Optimum	Optimum_10	Embu	Embu_Optimum	Optimum	10	10_10_Embu_Optimum	2	30	359	136	6.12	74	1	0.363395595	-0.160641653	0.002233856	7.165166667	0.288589496	0.231301046	CZL074/VL062645	CZL074/VL062645:@.137.	NA
([CML202/CML442//[DTP2WC4H255-1-2-2-BB/[[NAW5867/P30-SR]-111-2/[NAW5867/P30-SR]-25-1]-8-1-1-B-1]-1-2-2-B]-1-1-1-1-BBB-1-B/LaPostaSeqC7-F103-1-2-1-1-BBB)F2-B-137//(CML395/CML444)	3384	Kenya	10_Kakamega_Optimum	Optimum_10	Kakamega	Kakamega_Optimum	Optimum	10	10_10_Kakamega_Optimum	2	28	336	136	10.92	74	0	0.228871664	-0.219439058	2.73E-05	9.94015752	0.464058749	0.275155194	CZL074/VL062645	CZL074/VL062645:@.137.	NA
([CML202/CML442//[DTP2WC4H255-1-2-2-BB/[[NAW5867/P30-SR]-111-2/[NAW5867/P30-SR]-25-1]-8-1-1-B-1]-1-2-2-B]-1-1-1-1-BBB-1-B/LaPostaSeqC7-F103-1-2-1-1-BBB)F2-B-137//(CML395/CML444)	4026	Kenya	10_Mtwapa_Optimum	Optimum_10	Mtwapa	Mtwapa_Optimum	Optimum	10	10_10_Mtwapa_Optimum	2	22	258	136	6.16	55	0	0.178153287	-0.439720062	1.87E-18	5.011	0.18278101	0.109567361	CZL074/VL062645	CZL074/VL062645:@.137.	NA
([CML202/CML442//[DTP2WC4H255-1-2-2-BB/[[NAW5867/P30-SR]-111-2/[NAW5867/P30-SR]-25-1]-8-1-1-B-1]-1-2-2-B]-1-1-1-1-BBB-1-B/LaPostaSeqC7-F103-1-2-1-1-BBB)F2-B-137//(CML395/CML444)	2942	Kenya	10_Kiboko_Optimum	Optimum_10	Kiboko	Kiboko_Optimum	Optimum	10	10_10_Kiboko_Optimum	2	22	254	136	8.01	56	0	0.352939666	-0.193432691	0.00022224	7.122888889	0.383331422	0.183545902	CZL074/VL062645	CZL074/VL062645:@.137.	NA
([CML202/CML442//[DTP2WC4H255-1-2-2-BB/[[NAW5867/P30-SR]-111-2/[NAW5867/P30-SR]-25-1]-8-1-1-B-1]-1-2-2-B]-1-1-1-1-BBB-1-B/LaPostaSeqC7-F103-1-2-1-1-BBB)F2-B-138//(CML395/CML444)	3832	Kenya	10_Mtwapa_Optimum	Optimum_10	Mtwapa	Mtwapa_Optimum	Optimum	10	10_10_Mtwapa_Optimum	1	6	64	137	5.59	57	-2	0.178153287	-0.439720062	1.87E-18	5.011	0.18278101	0.109567361	CZL074/VL062645	CZL074/VL062645:@.138.	gd_3758_1808
([CML202/CML442//[DTP2WC4H255-1-2-2-BB/[[NAW5867/P30-SR]-111-2/[NAW5867/P30-SR]-25-1]-8-1-1-B-1]-1-2-2-B]-1-1-1-1-BBB-1-B/LaPostaSeqC7-F103-1-2-1-1-BBB)F2-B-138//(CML395/CML444)	3306	Kenya	10_Kakamega_Optimum	Optimum_10	Kakamega	Kakamega_Optimum	Optimum	10	10_10_Kakamega_Optimum	2	22	258	137	4.89	74	-2	0.228871664	-0.219439058	2.73E-05	9.94015752	0.464058749	0.275155194	CZL074/VL062645	CZL074/VL062645:@.138.	gd_3758_1808
([CML202/CML442//[DTP2WC4H255-1-2-2-BB/[[NAW5867/P30-SR]-111-2/[NAW5867/P30-SR]-25-1]-8-1-1-B-1]-1-2-2-B]-1-1-1-1-BBB-1-B/LaPostaSeqC7-F103-1-2-1-1-BBB)F2-B-138//(CML395/CML444)	4043	Kenya	10_Mtwapa_Optimum	Optimum_10	Mtwapa	Mtwapa_Optimum	Optimum	10	10_10_Mtwapa_Optimum	2	23	275	137	5.53	55	2	0.178153287	-0.439720062	1.87E-18	5.011	0.18278101	0.109567361	CZL074/VL062645	CZL074/VL062645:@.138.	gd_3758_1808
([CML202/CML442//[DTP2WC4H255-1-2-2-BB/[[NAW5867/P30-SR]-111-2/[NAW5867/P30-SR]-25-1]-8-1-1-B-1]-1-2-2-B]-1-1-1-1-BBB-1-B/LaPostaSeqC7-F103-1-2-1-1-BBB)F2-B-138//(CML395/CML444)	3019	Kenya	10_Kiboko_Optimum	Optimum_10	Kiboko	Kiboko_Optimum	Optimum	10	10_10_Kiboko_Optimum	2	28	331	137	5.99	57	-1	0.352939666	-0.193432691	0.00022224	7.122888889	0.383331422	0.183545902	CZL074/VL062645	CZL074/VL062645:@.138.	gd_3758_1808
([CML202/CML442//[DTP2WC4H255-1-2-2-BB/[[NAW5867/P30-SR]-111-2/[NAW5867/P30-SR]-25-1]-8-1-1-B-1]-1-2-2-B]-1-1-1-1-BBB-1-B/LaPostaSeqC7-F103-1-2-1-1-BBB)F2-B-138//(CML395/CML444)	3180	Kenya	10_Kakamega_Optimum	Optimum_10	Kakamega	Kakamega_Optimum	Optimum	10	10_10_Kakamega_Optimum	1	11	132	137	7.07	72	0	0.228871664	-0.219439058	2.73E-05	9.94015752	0.464058749	0.275155194	CZL074/VL062645	CZL074/VL062645:@.138.	gd_3758_1808
([CML202/CML442//[DTP2WC4H255-1-2-2-BB/[[NAW5867/P30-SR]-111-2/[NAW5867/P30-SR]-25-1]-8-1-1-B-1]-1-2-2-B]-1-1-1-1-BBB-1-B/LaPostaSeqC7-F103-1-2-1-1-BBB)F2-B-138//(CML395/CML444)	3705	Kenya	10_Embu_Optimum	Optimum_10	Embu	Embu_Optimum	Optimum	10	10_10_Embu_Optimum	2	25	297	137	7.91	72	-1	0.363395595	-0.160641653	0.002233856	7.165166667	0.288589496	0.231301046	CZL074/VL062645	CZL074/VL062645:@.138.	gd_3758_1808
([CML202/CML442//[DTP2WC4H255-1-2-2-BB/[[NAW5867/P30-SR]-111-2/[NAW5867/P30-SR]-25-1]-8-1-1-B-1]-1-2-2-B]-1-1-1-1-BBB-1-B/LaPostaSeqC7-F103-1-2-1-1-BBB)F2-B-138//(CML395/CML444)	2797	Kenya	10_Kiboko_Optimum	Optimum_10	Kiboko	Kiboko_Optimum	Optimum	10	10_10_Kiboko_Optimum	1	10	109	137	6.37	58	0	0.352939666	-0.193432691	0.00022224	7.122888889	0.383331422	0.183545902	CZL074/VL062645	CZL074/VL062645:@.138.	gd_3758_1808
([CML202/CML442//[DTP2WC4H255-1-2-2-BB/[[NAW5867/P30-SR]-111-2/[NAW5867/P30-SR]-25-1]-8-1-1-B-1]-1-2-2-B]-1-1-1-1-BBB-1-B/LaPostaSeqC7-F103-1-2-1-1-BBB)F2-B-138//(CML395/CML444)	3478	Kenya	10_Embu_Optimum	Optimum_10	Embu	Embu_Optimum	Optimum	10	10_10_Embu_Optimum	1	6	70	137	7.18	70	-1	0.363395595	-0.160641653	0.002233856	7.165166667	0.288589496	0.231301046	CZL074/VL062645	CZL074/VL062645:@.138.	gd_3758_1808
([CML202/CML442//[DTP2WC4H255-1-2-2-BB/[[NAW5867/P30-SR]-111-2/[NAW5867/P30-SR]-25-1]-8-1-1-B-1]-1-2-2-B]-1-1-1-1-BBB-1-B/LaPostaSeqC7-F103-1-2-1-1-BBB)F2-B-139//(CML395/CML444)	3212	Kenya	10_Kakamega_Optimum	Optimum_10	Kakamega	Kakamega_Optimum	Optimum	10	10_10_Kakamega_Optimum	1	14	164	138	10.02	72	-1	0.228871664	-0.219439058	2.73E-05	9.94015752	0.464058749	0.275155194	CZL074/VL062645	CZL074/VL062645:@.139.	NA
([CML202/CML442//[DTP2WC4H255-1-2-2-BB/[[NAW5867/P30-SR]-111-2/[NAW5867/P30-SR]-25-1]-8-1-1-B-1]-1-2-2-B]-1-1-1-1-BBB-1-B/LaPostaSeqC7-F103-1-2-1-1-BBB)F2-B-139//(CML395/CML444)	2817	Kenya	10_Kiboko_Optimum	Optimum_10	Kiboko	Kiboko_Optimum	Optimum	10	10_10_Kiboko_Optimum	1	11	129	138	6.47	59	-1	0.352939666	-0.193432691	0.00022224	7.122888889	0.383331422	0.183545902	CZL074/VL062645	CZL074/VL062645:@.139.	NA
([CML202/CML442//[DTP2WC4H255-1-2-2-BB/[[NAW5867/P30-SR]-111-2/[NAW5867/P30-SR]-25-1]-8-1-1-B-1]-1-2-2-B]-1-1-1-1-BBB-1-B/LaPostaSeqC7-F103-1-2-1-1-BBB)F2-B-139//(CML395/CML444)	3329	Kenya	10_Kakamega_Optimum	Optimum_10	Kakamega	Kakamega_Optimum	Optimum	10	10_10_Kakamega_Optimum	2	24	281	138	10.29	74	0	0.228871664	-0.219439058	2.73E-05	9.94015752	0.464058749	0.275155194	CZL074/VL062645	CZL074/VL062645:@.139.	NA
([CML202/CML442//[DTP2WC4H255-1-2-2-BB/[[NAW5867/P30-SR]-111-2/[NAW5867/P30-SR]-25-1]-8-1-1-B-1]-1-2-2-B]-1-1-1-1-BBB-1-B/LaPostaSeqC7-F103-1-2-1-1-BBB)F2-B-139//(CML395/CML444)	3921	Kenya	10_Mtwapa_Optimum	Optimum_10	Mtwapa	Mtwapa_Optimum	Optimum	10	10_10_Mtwapa_Optimum	1	13	153	138	5.69	54	-1	0.178153287	-0.439720062	1.87E-18	5.011	0.18278101	0.109567361	CZL074/VL062645	CZL074/VL062645:@.139.	NA
([CML202/CML442//[DTP2WC4H255-1-2-2-BB/[[NAW5867/P30-SR]-111-2/[NAW5867/P30-SR]-25-1]-8-1-1-B-1]-1-2-2-B]-1-1-1-1-BBB-1-B/LaPostaSeqC7-F103-1-2-1-1-BBB)F2-B-139//(CML395/CML444)	3569	Kenya	10_Embu_Optimum	Optimum_10	Embu	Embu_Optimum	Optimum	10	10_10_Embu_Optimum	1	14	161	138	7.45	72	0	0.363395595	-0.160641653	0.002233856	7.165166667	0.288589496	0.231301046	CZL074/VL062645	CZL074/VL062645:@.139.	NA
([CML202/CML442//[DTP2WC4H255-1-2-2-BB/[[NAW5867/P30-SR]-111-2/[NAW5867/P30-SR]-25-1]-8-1-1-B-1]-1-2-2-B]-1-1-1-1-BBB-1-B/LaPostaSeqC7-F103-1-2-1-1-BBB)F2-B-139//(CML395/CML444)	2915	Kenya	10_Kiboko_Optimum	Optimum_10	Kiboko	Kiboko_Optimum	Optimum	10	10_10_Kiboko_Optimum	2	19	227	138	7.98	57	1	0.352939666	-0.193432691	0.00022224	7.122888889	0.383331422	0.183545902	CZL074/VL062645	CZL074/VL062645:@.139.	NA
([CML202/CML442//[DTP2WC4H255-1-2-2-BB/[[NAW5867/P30-SR]-111-2/[NAW5867/P30-SR]-25-1]-8-1-1-B-1]-1-2-2-B]-1-1-1-1-BBB-1-B/LaPostaSeqC7-F103-1-2-1-1-BBB)F2-B-139//(CML395/CML444)	3602	Kenya	10_Embu_Optimum	Optimum_10	Embu	Embu_Optimum	Optimum	10	10_10_Embu_Optimum	2	17	194	138	6.56	72	1	0.363395595	-0.160641653	0.002233856	7.165166667	0.288589496	0.231301046	CZL074/VL062645	CZL074/VL062645:@.139.	NA
([CML202/CML442//[DTP2WC4H255-1-2-2-BB/[[NAW5867/P30-SR]-111-2/[NAW5867/P30-SR]-25-1]-8-1-1-B-1]-1-2-2-B]-1-1-1-1-BBB-1-B/LaPostaSeqC7-F103-1-2-1-1-BBB)F2-B-139//(CML395/CML444)	4052	Kenya	10_Mtwapa_Optimum	Optimum_10	Mtwapa	Mtwapa_Optimum	Optimum	10	10_10_Mtwapa_Optimum	2	24	284	138	4.46	58	0	0.178153287	-0.439720062	1.87E-18	5.011	0.18278101	0.109567361	CZL074/VL062645	CZL074/VL062645:@.139.	NA
([CML202/CML442//[DTP2WC4H255-1-2-2-BB/[[NAW5867/P30-SR]-111-2/[NAW5867/P30-SR]-25-1]-8-1-1-B-1]-1-2-2-B]-1-1-1-1-BBB-1-B/LaPostaSeqC7-F103-1-2-1-1-BBB)F2-B-14//(CML395/CML444)	2731	Kenya	10_Kiboko_Optimum	Optimum_10	Kiboko	Kiboko_Optimum	Optimum	10	10_10_Kiboko_Optimum	1	4	43	14	7.75	57	0	0.352939666	-0.193432691	0.00022224	7.122888889	0.383331422	0.183545902	CZL074/VL062645	CZL074/VL062645:@.14.	NA
([CML202/CML442//[DTP2WC4H255-1-2-2-BB/[[NAW5867/P30-SR]-111-2/[NAW5867/P30-SR]-25-1]-8-1-1-B-1]-1-2-2-B]-1-1-1-1-BBB-1-B/LaPostaSeqC7-F103-1-2-1-1-BBB)F2-B-14//(CML395/CML444)	3496	Kenya	10_Embu_Optimum	Optimum_10	Embu	Embu_Optimum	Optimum	10	10_10_Embu_Optimum	1	8	88	14	7.75	74	0	0.363395595	-0.160641653	0.002233856	7.165166667	0.288589496	0.231301046	CZL074/VL062645	CZL074/VL062645:@.14.	NA
([CML202/CML442//[DTP2WC4H255-1-2-2-BB/[[NAW5867/P30-SR]-111-2/[NAW5867/P30-SR]-25-1]-8-1-1-B-1]-1-2-2-B]-1-1-1-1-BBB-1-B/LaPostaSeqC7-F103-1-2-1-1-BBB)F2-B-14//(CML395/CML444)	3012	Kenya	10_Kiboko_Optimum	Optimum_10	Kiboko	Kiboko_Optimum	Optimum	10	10_10_Kiboko_Optimum	2	27	324	14	6.44	58	0	0.352939666	-0.193432691	0.00022224	7.122888889	0.383331422	0.183545902	CZL074/VL062645	CZL074/VL062645:@.14.	NA
([CML202/CML442//[DTP2WC4H255-1-2-2-BB/[[NAW5867/P30-SR]-111-2/[NAW5867/P30-SR]-25-1]-8-1-1-B-1]-1-2-2-B]-1-1-1-1-BBB-1-B/LaPostaSeqC7-F103-1-2-1-1-BBB)F2-B-14//(CML395/CML444)	3908	Kenya	10_Mtwapa_Optimum	Optimum_10	Mtwapa	Mtwapa_Optimum	Optimum	10	10_10_Mtwapa_Optimum	1	12	140	14	6.39	54	1	0.178153287	-0.439720062	1.87E-18	5.011	0.18278101	0.109567361	CZL074/VL062645	CZL074/VL062645:@.14.	NA
([CML202/CML442//[DTP2WC4H255-1-2-2-BB/[[NAW5867/P30-SR]-111-2/[NAW5867/P30-SR]-25-1]-8-1-1-B-1]-1-2-2-B]-1-1-1-1-BBB-1-B/LaPostaSeqC7-F103-1-2-1-1-BBB)F2-B-14//(CML395/CML444)	3150	Kenya	10_Kakamega_Optimum	Optimum_10	Kakamega	Kakamega_Optimum	Optimum	10	10_10_Kakamega_Optimum	1	9	102	14	10.41	73	-2	0.228871664	-0.219439058	2.73E-05	9.94015752	0.464058749	0.275155194	CZL074/VL062645	CZL074/VL062645:@.14.	NA
([CML202/CML442//[DTP2WC4H255-1-2-2-BB/[[NAW5867/P30-SR]-111-2/[NAW5867/P30-SR]-25-1]-8-1-1-B-1]-1-2-2-B]-1-1-1-1-BBB-1-B/LaPostaSeqC7-F103-1-2-1-1-BBB)F2-B-14//(CML395/CML444)	3290	Kenya	10_Kakamega_Optimum	Optimum_10	Kakamega	Kakamega_Optimum	Optimum	10	10_10_Kakamega_Optimum	2	21	242	14	10.49	75	-1	0.228871664	-0.219439058	2.73E-05	9.94015752	0.464058749	0.275155194	CZL074/VL062645	CZL074/VL062645:@.14.	NA
([CML202/CML442//[DTP2WC4H255-1-2-2-BB/[[NAW5867/P30-SR]-111-2/[NAW5867/P30-SR]-25-1]-8-1-1-B-1]-1-2-2-B]-1-1-1-1-BBB-1-B/LaPostaSeqC7-F103-1-2-1-1-BBB)F2-B-14//(CML395/CML444)	3631	Kenya	10_Embu_Optimum	Optimum_10	Embu	Embu_Optimum	Optimum	10	10_10_Embu_Optimum	2	19	223	14	8.53	72	0	0.363395595	-0.160641653	0.002233856	7.165166667	0.288589496	0.231301046	CZL074/VL062645	CZL074/VL062645:@.14.	NA
([CML202/CML442//[DTP2WC4H255-1-2-2-BB/[[NAW5867/P30-SR]-111-2/[NAW5867/P30-SR]-25-1]-8-1-1-B-1]-1-2-2-B]-1-1-1-1-BBB-1-B/LaPostaSeqC7-F103-1-2-1-1-BBB)F2-B-14//(CML395/CML444)	4104	Kenya	10_Mtwapa_Optimum	Optimum_10	Mtwapa	Mtwapa_Optimum	Optimum	10	10_10_Mtwapa_Optimum	2	28	336	14	5.37	57	0	0.178153287	-0.439720062	1.87E-18	5.011	0.18278101	0.109567361	CZL074/VL062645	CZL074/VL062645:@.14.	NA
([CML202/CML442//[DTP2WC4H255-1-2-2-BB/[[NAW5867/P30-SR]-111-2/[NAW5867/P30-SR]-25-1]-8-1-1-B-1]-1-2-2-B]-1-1-1-1-BBB-1-B/LaPostaSeqC7-F103-1-2-1-1-BBB)F2-B-140//(CML395/CML444)	3094	Kenya	10_Kakamega_Optimum	Optimum_10	Kakamega	Kakamega_Optimum	Optimum	10	10_10_Kakamega_Optimum	1	4	46	139	10.04	74	-1	0.228871664	-0.219439058	2.73E-05	9.94015752	0.464058749	0.275155194	CZL074/VL062645	CZL074/VL062645:@.140.	NA
([CML202/CML442//[DTP2WC4H255-1-2-2-BB/[[NAW5867/P30-SR]-111-2/[NAW5867/P30-SR]-25-1]-8-1-1-B-1]-1-2-2-B]-1-1-1-1-BBB-1-B/LaPostaSeqC7-F103-1-2-1-1-BBB)F2-B-140//(CML395/CML444)	2747	Kenya	10_Kiboko_Optimum	Optimum_10	Kiboko	Kiboko_Optimum	Optimum	10	10_10_Kiboko_Optimum	1	5	59	139	7.78	58	0	0.352939666	-0.193432691	0.00022224	7.122888889	0.383331422	0.183545902	CZL074/VL062645	CZL074/VL062645:@.140.	NA
([CML202/CML442//[DTP2WC4H255-1-2-2-BB/[[NAW5867/P30-SR]-111-2/[NAW5867/P30-SR]-25-1]-8-1-1-B-1]-1-2-2-B]-1-1-1-1-BBB-1-B/LaPostaSeqC7-F103-1-2-1-1-BBB)F2-B-140//(CML395/CML444)	3455	Kenya	10_Embu_Optimum	Optimum_10	Embu	Embu_Optimum	Optimum	10	10_10_Embu_Optimum	1	4	47	139	7.27	71	0	0.363395595	-0.160641653	0.002233856	7.165166667	0.288589496	0.231301046	CZL074/VL062645	CZL074/VL062645:@.140.	NA
([CML202/CML442//[DTP2WC4H255-1-2-2-BB/[[NAW5867/P30-SR]-111-2/[NAW5867/P30-SR]-25-1]-8-1-1-B-1]-1-2-2-B]-1-1-1-1-BBB-1-B/LaPostaSeqC7-F103-1-2-1-1-BBB)F2-B-140//(CML395/CML444)	3794	Kenya	10_Mtwapa_Optimum	Optimum_10	Mtwapa	Mtwapa_Optimum	Optimum	10	10_10_Mtwapa_Optimum	1	3	26	139	4.65	58	-1	0.178153287	-0.439720062	1.87E-18	5.011	0.18278101	0.109567361	CZL074/VL062645	CZL074/VL062645:@.140.	NA
([CML202/CML442//[DTP2WC4H255-1-2-2-BB/[[NAW5867/P30-SR]-111-2/[NAW5867/P30-SR]-25-1]-8-1-1-B-1]-1-2-2-B]-1-1-1-1-BBB-1-B/LaPostaSeqC7-F103-1-2-1-1-BBB)F2-B-140//(CML395/CML444)	3961	Kenya	10_Mtwapa_Optimum	Optimum_10	Mtwapa	Mtwapa_Optimum	Optimum	10	10_10_Mtwapa_Optimum	2	17	193	139	5.95	54	0	0.178153287	-0.439720062	1.87E-18	5.011	0.18278101	0.109567361	CZL074/VL062645	CZL074/VL062645:@.140.	NA
([CML202/CML442//[DTP2WC4H255-1-2-2-BB/[[NAW5867/P30-SR]-111-2/[NAW5867/P30-SR]-25-1]-8-1-1-B-1]-1-2-2-B]-1-1-1-1-BBB-1-B/LaPostaSeqC7-F103-1-2-1-1-BBB)F2-B-140//(CML395/CML444)	3296	Kenya	10_Kakamega_Optimum	Optimum_10	Kakamega	Kakamega_Optimum	Optimum	10	10_10_Kakamega_Optimum	2	21	248	139	10.91	74	0	0.228871664	-0.219439058	2.73E-05	9.94015752	0.464058749	0.275155194	CZL074/VL062645	CZL074/VL062645:@.140.	NA
([CML202/CML442//[DTP2WC4H255-1-2-2-BB/[[NAW5867/P30-SR]-111-2/[NAW5867/P30-SR]-25-1]-8-1-1-B-1]-1-2-2-B]-1-1-1-1-BBB-1-B/LaPostaSeqC7-F103-1-2-1-1-BBB)F2-B-140//(CML395/CML444)	3021	Kenya	10_Kiboko_Optimum	Optimum_10	Kiboko	Kiboko_Optimum	Optimum	10	10_10_Kiboko_Optimum	2	28	333	139	8.01	58	0	0.352939666	-0.193432691	0.00022224	7.122888889	0.383331422	0.183545902	CZL074/VL062645	CZL074/VL062645:@.140.	NA
([CML202/CML442//[DTP2WC4H255-1-2-2-BB/[[NAW5867/P30-SR]-111-2/[NAW5867/P30-SR]-25-1]-8-1-1-B-1]-1-2-2-B]-1-1-1-1-BBB-1-B/LaPostaSeqC7-F103-1-2-1-1-BBB)F2-B-140//(CML395/CML444)	3661	Kenya	10_Embu_Optimum	Optimum_10	Embu	Embu_Optimum	Optimum	10	10_10_Embu_Optimum	2	22	253	139	8.65	73	0	0.363395595	-0.160641653	0.002233856	7.165166667	0.288589496	0.231301046	CZL074/VL062645	CZL074/VL062645:@.140.	NA
([CML202/CML442//[DTP2WC4H255-1-2-2-BB/[[NAW5867/P30-SR]-111-2/[NAW5867/P30-SR]-25-1]-8-1-1-B-1]-1-2-2-B]-1-1-1-1-BBB-1-B/LaPostaSeqC7-F103-1-2-1-1-BBB)F2-B-141//(CML395/CML444)	3880	Kenya	10_Mtwapa_Optimum	Optimum_10	Mtwapa	Mtwapa_Optimum	Optimum	10	10_10_Mtwapa_Optimum	1	10	112	140	4.64	55	0	0.178153287	-0.439720062	1.87E-18	5.011	0.18278101	0.109567361	CZL074/VL062645	CZL074/VL062645:@.141.	NA
([CML202/CML442//[DTP2WC4H255-1-2-2-BB/[[NAW5867/P30-SR]-111-2/[NAW5867/P30-SR]-25-1]-8-1-1-B-1]-1-2-2-B]-1-1-1-1-BBB-1-B/LaPostaSeqC7-F103-1-2-1-1-BBB)F2-B-141//(CML395/CML444)	3179	Kenya	10_Kakamega_Optimum	Optimum_10	Kakamega	Kakamega_Optimum	Optimum	10	10_10_Kakamega_Optimum	1	11	131	140	9.68	73	-1	0.228871664	-0.219439058	2.73E-05	9.94015752	0.464058749	0.275155194	CZL074/VL062645	CZL074/VL062645:@.141.	NA
([CML202/CML442//[DTP2WC4H255-1-2-2-BB/[[NAW5867/P30-SR]-111-2/[NAW5867/P30-SR]-25-1]-8-1-1-B-1]-1-2-2-B]-1-1-1-1-BBB-1-B/LaPostaSeqC7-F103-1-2-1-1-BBB)F2-B-141//(CML395/CML444)	3252	Kenya	10_Kakamega_Optimum	Optimum_10	Kakamega	Kakamega_Optimum	Optimum	10	10_10_Kakamega_Optimum	2	17	204	140	11.26	74	-2	0.228871664	-0.219439058	2.73E-05	9.94015752	0.464058749	0.275155194	CZL074/VL062645	CZL074/VL062645:@.141.	NA
([CML202/CML442//[DTP2WC4H255-1-2-2-BB/[[NAW5867/P30-SR]-111-2/[NAW5867/P30-SR]-25-1]-8-1-1-B-1]-1-2-2-B]-1-1-1-1-BBB-1-B/LaPostaSeqC7-F103-1-2-1-1-BBB)F2-B-141//(CML395/CML444)	3448	Kenya	10_Embu_Optimum	Optimum_10	Embu	Embu_Optimum	Optimum	10	10_10_Embu_Optimum	1	4	40	140	7	73	0	0.363395595	-0.160641653	0.002233856	7.165166667	0.288589496	0.231301046	CZL074/VL062645	CZL074/VL062645:@.141.	NA
([CML202/CML442//[DTP2WC4H255-1-2-2-BB/[[NAW5867/P30-SR]-111-2/[NAW5867/P30-SR]-25-1]-8-1-1-B-1]-1-2-2-B]-1-1-1-1-BBB-1-B/LaPostaSeqC7-F103-1-2-1-1-BBB)F2-B-141//(CML395/CML444)	2715	Kenya	10_Kiboko_Optimum	Optimum_10	Kiboko	Kiboko_Optimum	Optimum	10	10_10_Kiboko_Optimum	1	3	27	140	8.16	58	-1	0.352939666	-0.193432691	0.00022224	7.122888889	0.383331422	0.183545902	CZL074/VL062645	CZL074/VL062645:@.141.	NA
([CML202/CML442//[DTP2WC4H255-1-2-2-BB/[[NAW5867/P30-SR]-111-2/[NAW5867/P30-SR]-25-1]-8-1-1-B-1]-1-2-2-B]-1-1-1-1-BBB-1-B/LaPostaSeqC7-F103-1-2-1-1-BBB)F2-B-141//(CML395/CML444)	2960	Kenya	10_Kiboko_Optimum	Optimum_10	Kiboko	Kiboko_Optimum	Optimum	10	10_10_Kiboko_Optimum	2	23	272	140	7.74	58	-1	0.352939666	-0.193432691	0.00022224	7.122888889	0.383331422	0.183545902	CZL074/VL062645	CZL074/VL062645:@.141.	NA
([CML202/CML442//[DTP2WC4H255-1-2-2-BB/[[NAW5867/P30-SR]-111-2/[NAW5867/P30-SR]-25-1]-8-1-1-B-1]-1-2-2-B]-1-1-1-1-BBB-1-B/LaPostaSeqC7-F103-1-2-1-1-BBB)F2-B-141//(CML395/CML444)	4097	Kenya	10_Mtwapa_Optimum	Optimum_10	Mtwapa	Mtwapa_Optimum	Optimum	10	10_10_Mtwapa_Optimum	2	28	329	140	3.39	55	6	0.178153287	-0.439720062	1.87E-18	5.011	0.18278101	0.109567361	CZL074/VL062645	CZL074/VL062645:@.141.	NA
([CML202/CML442//[DTP2WC4H255-1-2-2-BB/[[NAW5867/P30-SR]-111-2/[NAW5867/P30-SR]-25-1]-8-1-1-B-1]-1-2-2-B]-1-1-1-1-BBB-1-B/LaPostaSeqC7-F103-1-2-1-1-BBB)F2-B-141//(CML395/CML444)	3625	Kenya	10_Embu_Optimum	Optimum_10	Embu	Embu_Optimum	Optimum	10	10_10_Embu_Optimum	2	19	217	140	7.71	71	1	0.363395595	-0.160641653	0.002233856	7.165166667	0.288589496	0.231301046	CZL074/VL062645	CZL074/VL062645:@.141.	NA
([CML202/CML442//[DTP2WC4H255-1-2-2-BB/[[NAW5867/P30-SR]-111-2/[NAW5867/P30-SR]-25-1]-8-1-1-B-1]-1-2-2-B]-1-1-1-1-BBB-1-B/LaPostaSeqC7-F103-1-2-1-1-BBB)F2-B-142//(CML395/CML444)	3799	Kenya	10_Mtwapa_Optimum	Optimum_10	Mtwapa	Mtwapa_Optimum	Optimum	10	10_10_Mtwapa_Optimum	1	3	31	141	3.28	61	-2	0.178153287	-0.439720062	1.87E-18	5.011	0.18278101	0.109567361	CZL074/VL062645	CZL074/VL062645:@.142.	NA
([CML202/CML442//[DTP2WC4H255-1-2-2-BB/[[NAW5867/P30-SR]-111-2/[NAW5867/P30-SR]-25-1]-8-1-1-B-1]-1-2-2-B]-1-1-1-1-BBB-1-B/LaPostaSeqC7-F103-1-2-1-1-BBB)F2-B-142//(CML395/CML444)	3490	Kenya	10_Embu_Optimum	Optimum_10	Embu	Embu_Optimum	Optimum	10	10_10_Embu_Optimum	1	7	82	141	6.82	70	0	0.363395595	-0.160641653	0.002233856	7.165166667	0.288589496	0.231301046	CZL074/VL062645	CZL074/VL062645:@.142.	NA
([CML202/CML442//[DTP2WC4H255-1-2-2-BB/[[NAW5867/P30-SR]-111-2/[NAW5867/P30-SR]-25-1]-8-1-1-B-1]-1-2-2-B]-1-1-1-1-BBB-1-B/LaPostaSeqC7-F103-1-2-1-1-BBB)F2-B-142//(CML395/CML444)	3310	Kenya	10_Kakamega_Optimum	Optimum_10	Kakamega	Kakamega_Optimum	Optimum	10	10_10_Kakamega_Optimum	2	22	262	141	5.76	74	0	0.228871664	-0.219439058	2.73E-05	9.94015752	0.464058749	0.275155194	CZL074/VL062645	CZL074/VL062645:@.142.	NA
([CML202/CML442//[DTP2WC4H255-1-2-2-BB/[[NAW5867/P30-SR]-111-2/[NAW5867/P30-SR]-25-1]-8-1-1-B-1]-1-2-2-B]-1-1-1-1-BBB-1-B/LaPostaSeqC7-F103-1-2-1-1-BBB)F2-B-142//(CML395/CML444)	3073	Kenya	10_Kakamega_Optimum	Optimum_10	Kakamega	Kakamega_Optimum	Optimum	10	10_10_Kakamega_Optimum	1	3	25	141	9.33	71	0	0.228871664	-0.219439058	2.73E-05	9.94015752	0.464058749	0.275155194	CZL074/VL062645	CZL074/VL062645:@.142.	NA
([CML202/CML442//[DTP2WC4H255-1-2-2-BB/[[NAW5867/P30-SR]-111-2/[NAW5867/P30-SR]-25-1]-8-1-1-B-1]-1-2-2-B]-1-1-1-1-BBB-1-B/LaPostaSeqC7-F103-1-2-1-1-BBB)F2-B-142//(CML395/CML444)	2949	Kenya	10_Kiboko_Optimum	Optimum_10	Kiboko	Kiboko_Optimum	Optimum	10	10_10_Kiboko_Optimum	2	22	261	141	7.47	56	0	0.352939666	-0.193432691	0.00022224	7.122888889	0.383331422	0.183545902	CZL074/VL062645	CZL074/VL062645:@.142.	NA
([CML202/CML442//[DTP2WC4H255-1-2-2-BB/[[NAW5867/P30-SR]-111-2/[NAW5867/P30-SR]-25-1]-8-1-1-B-1]-1-2-2-B]-1-1-1-1-BBB-1-B/LaPostaSeqC7-F103-1-2-1-1-BBB)F2-B-142//(CML395/CML444)	2745	Kenya	10_Kiboko_Optimum	Optimum_10	Kiboko	Kiboko_Optimum	Optimum	10	10_10_Kiboko_Optimum	1	5	57	141	7.77	56	0	0.352939666	-0.193432691	0.00022224	7.122888889	0.383331422	0.183545902	CZL074/VL062645	CZL074/VL062645:@.142.	NA
([CML202/CML442//[DTP2WC4H255-1-2-2-BB/[[NAW5867/P30-SR]-111-2/[NAW5867/P30-SR]-25-1]-8-1-1-B-1]-1-2-2-B]-1-1-1-1-BBB-1-B/LaPostaSeqC7-F103-1-2-1-1-BBB)F2-B-142//(CML395/CML444)	3728	Kenya	10_Embu_Optimum	Optimum_10	Embu	Embu_Optimum	Optimum	10	10_10_Embu_Optimum	2	27	320	141	6.59	73	0	0.363395595	-0.160641653	0.002233856	7.165166667	0.288589496	0.231301046	CZL074/VL062645	CZL074/VL062645:@.142.	NA
([CML202/CML442//[DTP2WC4H255-1-2-2-BB/[[NAW5867/P30-SR]-111-2/[NAW5867/P30-SR]-25-1]-8-1-1-B-1]-1-2-2-B]-1-1-1-1-BBB-1-B/LaPostaSeqC7-F103-1-2-1-1-BBB)F2-B-142//(CML395/CML444)	4106	Kenya	10_Mtwapa_Optimum	Optimum_10	Mtwapa	Mtwapa_Optimum	Optimum	10	10_10_Mtwapa_Optimum	2	29	338	141	3.5	61	0	0.178153287	-0.439720062	1.87E-18	5.011	0.18278101	0.109567361	CZL074/VL062645	CZL074/VL062645:@.142.	NA
([CML202/CML442//[DTP2WC4H255-1-2-2-BB/[[NAW5867/P30-SR]-111-2/[NAW5867/P30-SR]-25-1]-8-1-1-B-1]-1-2-2-B]-1-1-1-1-BBB-1-B/LaPostaSeqC7-F103-1-2-1-1-BBB)F2-B-143//(CML395/CML444)	3774	Kenya	10_Mtwapa_Optimum	Optimum_10	Mtwapa	Mtwapa_Optimum	Optimum	10	10_10_Mtwapa_Optimum	1	1	6	142	4.83	58	0	0.178153287	-0.439720062	1.87E-18	5.011	0.18278101	0.109567361	CZL074/VL062645	CZL074/VL062645:@.143.	NA
([CML202/CML442//[DTP2WC4H255-1-2-2-BB/[[NAW5867/P30-SR]-111-2/[NAW5867/P30-SR]-25-1]-8-1-1-B-1]-1-2-2-B]-1-1-1-1-BBB-1-B/LaPostaSeqC7-F103-1-2-1-1-BBB)F2-B-143//(CML395/CML444)	4064	Kenya	10_Mtwapa_Optimum	Optimum_10	Mtwapa	Mtwapa_Optimum	Optimum	10	10_10_Mtwapa_Optimum	2	25	296	142	6.71	54	5	0.178153287	-0.439720062	1.87E-18	5.011	0.18278101	0.109567361	CZL074/VL062645	CZL074/VL062645:@.143.	NA
([CML202/CML442//[DTP2WC4H255-1-2-2-BB/[[NAW5867/P30-SR]-111-2/[NAW5867/P30-SR]-25-1]-8-1-1-B-1]-1-2-2-B]-1-1-1-1-BBB-1-B/LaPostaSeqC7-F103-1-2-1-1-BBB)F2-B-143//(CML395/CML444)	2940	Kenya	10_Kiboko_Optimum	Optimum_10	Kiboko	Kiboko_Optimum	Optimum	10	10_10_Kiboko_Optimum	2	21	252	142	7.57	57	0	0.352939666	-0.193432691	0.00022224	7.122888889	0.383331422	0.183545902	CZL074/VL062645	CZL074/VL062645:@.143.	NA
([CML202/CML442//[DTP2WC4H255-1-2-2-BB/[[NAW5867/P30-SR]-111-2/[NAW5867/P30-SR]-25-1]-8-1-1-B-1]-1-2-2-B]-1-1-1-1-BBB-1-B/LaPostaSeqC7-F103-1-2-1-1-BBB)F2-B-143//(CML395/CML444)	3446	Kenya	10_Embu_Optimum	Optimum_10	Embu	Embu_Optimum	Optimum	10	10_10_Embu_Optimum	1	4	38	142	5.11	74	0	0.363395595	-0.160641653	0.002233856	7.165166667	0.288589496	0.231301046	CZL074/VL062645	CZL074/VL062645:@.143.	NA
([CML202/CML442//[DTP2WC4H255-1-2-2-BB/[[NAW5867/P30-SR]-111-2/[NAW5867/P30-SR]-25-1]-8-1-1-B-1]-1-2-2-B]-1-1-1-1-BBB-1-B/LaPostaSeqC7-F103-1-2-1-1-BBB)F2-B-143//(CML395/CML444)	3321	Kenya	10_Kakamega_Optimum	Optimum_10	Kakamega	Kakamega_Optimum	Optimum	10	10_10_Kakamega_Optimum	2	23	273	142	12.09	74	-1	0.228871664	-0.219439058	2.73E-05	9.94015752	0.464058749	0.275155194	CZL074/VL062645	CZL074/VL062645:@.143.	NA
([CML202/CML442//[DTP2WC4H255-1-2-2-BB/[[NAW5867/P30-SR]-111-2/[NAW5867/P30-SR]-25-1]-8-1-1-B-1]-1-2-2-B]-1-1-1-1-BBB-1-B/LaPostaSeqC7-F103-1-2-1-1-BBB)F2-B-143//(CML395/CML444)	3224	Kenya	10_Kakamega_Optimum	Optimum_10	Kakamega	Kakamega_Optimum	Optimum	10	10_10_Kakamega_Optimum	1	15	176	142	11.66	74	0	0.228871664	-0.219439058	2.73E-05	9.94015752	0.464058749	0.275155194	CZL074/VL062645	CZL074/VL062645:@.143.	NA
([CML202/CML442//[DTP2WC4H255-1-2-2-BB/[[NAW5867/P30-SR]-111-2/[NAW5867/P30-SR]-25-1]-8-1-1-B-1]-1-2-2-B]-1-1-1-1-BBB-1-B/LaPostaSeqC7-F103-1-2-1-1-BBB)F2-B-143//(CML395/CML444)	3741	Kenya	10_Embu_Optimum	Optimum_10	Embu	Embu_Optimum	Optimum	10	10_10_Embu_Optimum	2	28	333	142	6.75	72	0	0.363395595	-0.160641653	0.002233856	7.165166667	0.288589496	0.231301046	CZL074/VL062645	CZL074/VL062645:@.143.	NA
([CML202/CML442//[DTP2WC4H255-1-2-2-BB/[[NAW5867/P30-SR]-111-2/[NAW5867/P30-SR]-25-1]-8-1-1-B-1]-1-2-2-B]-1-1-1-1-BBB-1-B/LaPostaSeqC7-F103-1-2-1-1-BBB)F2-B-143//(CML395/CML444)	2867	Kenya	10_Kiboko_Optimum	Optimum_10	Kiboko	Kiboko_Optimum	Optimum	10	10_10_Kiboko_Optimum	1	15	179	142	7.69	58	1	0.352939666	-0.193432691	0.00022224	7.122888889	0.383331422	0.183545902	CZL074/VL062645	CZL074/VL062645:@.143.	NA
([CML202/CML442//[DTP2WC4H255-1-2-2-BB/[[NAW5867/P30-SR]-111-2/[NAW5867/P30-SR]-25-1]-8-1-1-B-1]-1-2-2-B]-1-1-1-1-BBB-1-B/LaPostaSeqC7-F103-1-2-1-1-BBB)F2-B-144//(CML395/CML444)	3208	Kenya	10_Kakamega_Optimum	Optimum_10	Kakamega	Kakamega_Optimum	Optimum	10	10_10_Kakamega_Optimum	1	14	160	143	4.65	74	-2	0.228871664	-0.219439058	2.73E-05	9.94015752	0.464058749	0.275155194	CZL074/VL062645	CZL074/VL062645:@.144.	NA
([CML202/CML442//[DTP2WC4H255-1-2-2-BB/[[NAW5867/P30-SR]-111-2/[NAW5867/P30-SR]-25-1]-8-1-1-B-1]-1-2-2-B]-1-1-1-1-BBB-1-B/LaPostaSeqC7-F103-1-2-1-1-BBB)F2-B-144//(CML395/CML444)	3291	Kenya	10_Kakamega_Optimum	Optimum_10	Kakamega	Kakamega_Optimum	Optimum	10	10_10_Kakamega_Optimum	2	21	243	143	9.16	78	-1	0.228871664	-0.219439058	2.73E-05	9.94015752	0.464058749	0.275155194	CZL074/VL062645	CZL074/VL062645:@.144.	NA
([CML202/CML442//[DTP2WC4H255-1-2-2-BB/[[NAW5867/P30-SR]-111-2/[NAW5867/P30-SR]-25-1]-8-1-1-B-1]-1-2-2-B]-1-1-1-1-BBB-1-B/LaPostaSeqC7-F103-1-2-1-1-BBB)F2-B-144//(CML395/CML444)	3438	Kenya	10_Embu_Optimum	Optimum_10	Embu	Embu_Optimum	Optimum	10	10_10_Embu_Optimum	1	3	30	143	7.33	76	0	0.363395595	-0.160641653	0.002233856	7.165166667	0.288589496	0.231301046	CZL074/VL062645	CZL074/VL062645:@.144.	NA
([CML202/CML442//[DTP2WC4H255-1-2-2-BB/[[NAW5867/P30-SR]-111-2/[NAW5867/P30-SR]-25-1]-8-1-1-B-1]-1-2-2-B]-1-1-1-1-BBB-1-B/LaPostaSeqC7-F103-1-2-1-1-BBB)F2-B-144//(CML395/CML444)	2937	Kenya	10_Kiboko_Optimum	Optimum_10	Kiboko	Kiboko_Optimum	Optimum	10	10_10_Kiboko_Optimum	2	21	249	143	7.71	57	0	0.352939666	-0.193432691	0.00022224	7.122888889	0.383331422	0.183545902	CZL074/VL062645	CZL074/VL062645:@.144.	NA
([CML202/CML442//[DTP2WC4H255-1-2-2-BB/[[NAW5867/P30-SR]-111-2/[NAW5867/P30-SR]-25-1]-8-1-1-B-1]-1-2-2-B]-1-1-1-1-BBB-1-B/LaPostaSeqC7-F103-1-2-1-1-BBB)F2-B-144//(CML395/CML444)	3754	Kenya	10_Embu_Optimum	Optimum_10	Embu	Embu_Optimum	Optimum	10	10_10_Embu_Optimum	2	29	346	143	7.64	75	-1	0.363395595	-0.160641653	0.002233856	7.165166667	0.288589496	0.231301046	CZL074/VL062645	CZL074/VL062645:@.144.	NA
([CML202/CML442//[DTP2WC4H255-1-2-2-BB/[[NAW5867/P30-SR]-111-2/[NAW5867/P30-SR]-25-1]-8-1-1-B-1]-1-2-2-B]-1-1-1-1-BBB-1-B/LaPostaSeqC7-F103-1-2-1-1-BBB)F2-B-144//(CML395/CML444)	4122	Kenya	10_Mtwapa_Optimum	Optimum_10	Mtwapa	Mtwapa_Optimum	Optimum	10	10_10_Mtwapa_Optimum	2	30	354	143	3.88	58	0	0.178153287	-0.439720062	1.87E-18	5.011	0.18278101	0.109567361	CZL074/VL062645	CZL074/VL062645:@.144.	NA
([CML202/CML442//[DTP2WC4H255-1-2-2-BB/[[NAW5867/P30-SR]-111-2/[NAW5867/P30-SR]-25-1]-8-1-1-B-1]-1-2-2-B]-1-1-1-1-BBB-1-B/LaPostaSeqC7-F103-1-2-1-1-BBB)F2-B-144//(CML395/CML444)	3881	Kenya	10_Mtwapa_Optimum	Optimum_10	Mtwapa	Mtwapa_Optimum	Optimum	10	10_10_Mtwapa_Optimum	1	10	113	143	5.91	56	1	0.178153287	-0.439720062	1.87E-18	5.011	0.18278101	0.109567361	CZL074/VL062645	CZL074/VL062645:@.144.	NA
([CML202/CML442//[DTP2WC4H255-1-2-2-BB/[[NAW5867/P30-SR]-111-2/[NAW5867/P30-SR]-25-1]-8-1-1-B-1]-1-2-2-B]-1-1-1-1-BBB-1-B/LaPostaSeqC7-F103-1-2-1-1-BBB)F2-B-144//(CML395/CML444)	2757	Kenya	10_Kiboko_Optimum	Optimum_10	Kiboko	Kiboko_Optimum	Optimum	10	10_10_Kiboko_Optimum	1	6	69	143	6.5	59	0	0.352939666	-0.193432691	0.00022224	7.122888889	0.383331422	0.183545902	CZL074/VL062645	CZL074/VL062645:@.144.	NA
([CML202/CML442//[DTP2WC4H255-1-2-2-BB/[[NAW5867/P30-SR]-111-2/[NAW5867/P30-SR]-25-1]-8-1-1-B-1]-1-2-2-B]-1-1-1-1-BBB-1-B/LaPostaSeqC7-F103-1-2-1-1-BBB)F2-B-145//(CML395/CML444)	3414	Kenya	10_Embu_Optimum	Optimum_10	Embu	Embu_Optimum	Optimum	10	10_10_Embu_Optimum	1	1	6	144	5.76	72	0	0.363395595	-0.160641653	0.002233856	7.165166667	0.288589496	0.231301046	CZL074/VL062645	CZL074/VL062645:@.145.	gd_3759_1809
([CML202/CML442//[DTP2WC4H255-1-2-2-BB/[[NAW5867/P30-SR]-111-2/[NAW5867/P30-SR]-25-1]-8-1-1-B-1]-1-2-2-B]-1-1-1-1-BBB-1-B/LaPostaSeqC7-F103-1-2-1-1-BBB)F2-B-145//(CML395/CML444)	2732	Kenya	10_Kiboko_Optimum	Optimum_10	Kiboko	Kiboko_Optimum	Optimum	10	10_10_Kiboko_Optimum	1	4	44	144	4.75	57	0	0.352939666	-0.193432691	0.00022224	7.122888889	0.383331422	0.183545902	CZL074/VL062645	CZL074/VL062645:@.145.	gd_3759_1809
([CML202/CML442//[DTP2WC4H255-1-2-2-BB/[[NAW5867/P30-SR]-111-2/[NAW5867/P30-SR]-25-1]-8-1-1-B-1]-1-2-2-B]-1-1-1-1-BBB-1-B/LaPostaSeqC7-F103-1-2-1-1-BBB)F2-B-145//(CML395/CML444)	2896	Kenya	10_Kiboko_Optimum	Optimum_10	Kiboko	Kiboko_Optimum	Optimum	10	10_10_Kiboko_Optimum	2	18	208	144	6.22	56	0	0.352939666	-0.193432691	0.00022224	7.122888889	0.383331422	0.183545902	CZL074/VL062645	CZL074/VL062645:@.145.	gd_3759_1809
([CML202/CML442//[DTP2WC4H255-1-2-2-BB/[[NAW5867/P30-SR]-111-2/[NAW5867/P30-SR]-25-1]-8-1-1-B-1]-1-2-2-B]-1-1-1-1-BBB-1-B/LaPostaSeqC7-F103-1-2-1-1-BBB)F2-B-145//(CML395/CML444)	4112	Kenya	10_Mtwapa_Optimum	Optimum_10	Mtwapa	Mtwapa_Optimum	Optimum	10	10_10_Mtwapa_Optimum	2	29	344	144	4.86	57	1	0.178153287	-0.439720062	1.87E-18	5.011	0.18278101	0.109567361	CZL074/VL062645	CZL074/VL062645:@.145.	gd_3759_1809
([CML202/CML442//[DTP2WC4H255-1-2-2-BB/[[NAW5867/P30-SR]-111-2/[NAW5867/P30-SR]-25-1]-8-1-1-B-1]-1-2-2-B]-1-1-1-1-BBB-1-B/LaPostaSeqC7-F103-1-2-1-1-BBB)F2-B-145//(CML395/CML444)	3788	Kenya	10_Mtwapa_Optimum	Optimum_10	Mtwapa	Mtwapa_Optimum	Optimum	10	10_10_Mtwapa_Optimum	1	2	20	144	4.51	57	1	0.178153287	-0.439720062	1.87E-18	5.011	0.18278101	0.109567361	CZL074/VL062645	CZL074/VL062645:@.145.	gd_3759_1809
([CML202/CML442//[DTP2WC4H255-1-2-2-BB/[[NAW5867/P30-SR]-111-2/[NAW5867/P30-SR]-25-1]-8-1-1-B-1]-1-2-2-B]-1-1-1-1-BBB-1-B/LaPostaSeqC7-F103-1-2-1-1-BBB)F2-B-145//(CML395/CML444)	3241	Kenya	10_Kakamega_Optimum	Optimum_10	Kakamega	Kakamega_Optimum	Optimum	10	10_10_Kakamega_Optimum	2	17	193	144	9.16	72	-1	0.228871664	-0.219439058	2.73E-05	9.94015752	0.464058749	0.275155194	CZL074/VL062645	CZL074/VL062645:@.145.	gd_3759_1809
([CML202/CML442//[DTP2WC4H255-1-2-2-BB/[[NAW5867/P30-SR]-111-2/[NAW5867/P30-SR]-25-1]-8-1-1-B-1]-1-2-2-B]-1-1-1-1-BBB-1-B/LaPostaSeqC7-F103-1-2-1-1-BBB)F2-B-145//(CML395/CML444)	3701	Kenya	10_Embu_Optimum	Optimum_10	Embu	Embu_Optimum	Optimum	10	10_10_Embu_Optimum	2	25	293	144	7.52	71	-1	0.363395595	-0.160641653	0.002233856	7.165166667	0.288589496	0.231301046	CZL074/VL062645	CZL074/VL062645:@.145.	gd_3759_1809
([CML202/CML442//[DTP2WC4H255-1-2-2-BB/[[NAW5867/P30-SR]-111-2/[NAW5867/P30-SR]-25-1]-8-1-1-B-1]-1-2-2-B]-1-1-1-1-BBB-1-B/LaPostaSeqC7-F103-1-2-1-1-BBB)F2-B-145//(CML395/CML444)	3184	Kenya	10_Kakamega_Optimum	Optimum_10	Kakamega	Kakamega_Optimum	Optimum	10	10_10_Kakamega_Optimum	1	12	136	144	6.19	74	-2	0.228871664	-0.219439058	2.73E-05	9.94015752	0.464058749	0.275155194	CZL074/VL062645	CZL074/VL062645:@.145.	gd_3759_1809
([CML202/CML442//[DTP2WC4H255-1-2-2-BB/[[NAW5867/P30-SR]-111-2/[NAW5867/P30-SR]-25-1]-8-1-1-B-1]-1-2-2-B]-1-1-1-1-BBB-1-B/LaPostaSeqC7-F103-1-2-1-1-BBB)F2-B-146//(CML395/CML444)	3860	Kenya	10_Mtwapa_Optimum	Optimum_10	Mtwapa	Mtwapa_Optimum	Optimum	10	10_10_Mtwapa_Optimum	1	8	92	145	3.45	61	0	0.178153287	-0.439720062	1.87E-18	5.011	0.18278101	0.109567361	CZL074/VL062645	CZL074/VL062645:@.146.	NA
([CML202/CML442//[DTP2WC4H255-1-2-2-BB/[[NAW5867/P30-SR]-111-2/[NAW5867/P30-SR]-25-1]-8-1-1-B-1]-1-2-2-B]-1-1-1-1-BBB-1-B/LaPostaSeqC7-F103-1-2-1-1-BBB)F2-B-146//(CML395/CML444)	2885	Kenya	10_Kiboko_Optimum	Optimum_10	Kiboko	Kiboko_Optimum	Optimum	10	10_10_Kiboko_Optimum	2	17	197	145	6.84	57	1	0.352939666	-0.193432691	0.00022224	7.122888889	0.383331422	0.183545902	CZL074/VL062645	CZL074/VL062645:@.146.	NA
([CML202/CML442//[DTP2WC4H255-1-2-2-BB/[[NAW5867/P30-SR]-111-2/[NAW5867/P30-SR]-25-1]-8-1-1-B-1]-1-2-2-B]-1-1-1-1-BBB-1-B/LaPostaSeqC7-F103-1-2-1-1-BBB)F2-B-146//(CML395/CML444)	3166	Kenya	10_Kakamega_Optimum	Optimum_10	Kakamega	Kakamega_Optimum	Optimum	10	10_10_Kakamega_Optimum	1	10	118	145	6.75	74	0	0.228871664	-0.219439058	2.73E-05	9.94015752	0.464058749	0.275155194	CZL074/VL062645	CZL074/VL062645:@.146.	NA
([CML202/CML442//[DTP2WC4H255-1-2-2-BB/[[NAW5867/P30-SR]-111-2/[NAW5867/P30-SR]-25-1]-8-1-1-B-1]-1-2-2-B]-1-1-1-1-BBB-1-B/LaPostaSeqC7-F103-1-2-1-1-BBB)F2-B-146//(CML395/CML444)	3246	Kenya	10_Kakamega_Optimum	Optimum_10	Kakamega	Kakamega_Optimum	Optimum	10	10_10_Kakamega_Optimum	2	17	198	145	11.62	72	0	0.228871664	-0.219439058	2.73E-05	9.94015752	0.464058749	0.275155194	CZL074/VL062645	CZL074/VL062645:@.146.	NA
([CML202/CML442//[DTP2WC4H255-1-2-2-BB/[[NAW5867/P30-SR]-111-2/[NAW5867/P30-SR]-25-1]-8-1-1-B-1]-1-2-2-B]-1-1-1-1-BBB-1-B/LaPostaSeqC7-F103-1-2-1-1-BBB)F2-B-146//(CML395/CML444)	2808	Kenya	10_Kiboko_Optimum	Optimum_10	Kiboko	Kiboko_Optimum	Optimum	10	10_10_Kiboko_Optimum	1	10	120	145	6.34	60	0	0.352939666	-0.193432691	0.00022224	7.122888889	0.383331422	0.183545902	CZL074/VL062645	CZL074/VL062645:@.146.	NA
([CML202/CML442//[DTP2WC4H255-1-2-2-BB/[[NAW5867/P30-SR]-111-2/[NAW5867/P30-SR]-25-1]-8-1-1-B-1]-1-2-2-B]-1-1-1-1-BBB-1-B/LaPostaSeqC7-F103-1-2-1-1-BBB)F2-B-146//(CML395/CML444)	3561	Kenya	10_Embu_Optimum	Optimum_10	Embu	Embu_Optimum	Optimum	10	10_10_Embu_Optimum	1	13	153	145	6.94	72	-1	0.363395595	-0.160641653	0.002233856	7.165166667	0.288589496	0.231301046	CZL074/VL062645	CZL074/VL062645:@.146.	NA
([CML202/CML442//[DTP2WC4H255-1-2-2-BB/[[NAW5867/P30-SR]-111-2/[NAW5867/P30-SR]-25-1]-8-1-1-B-1]-1-2-2-B]-1-1-1-1-BBB-1-B/LaPostaSeqC7-F103-1-2-1-1-BBB)F2-B-146//(CML395/CML444)	3658	Kenya	10_Embu_Optimum	Optimum_10	Embu	Embu_Optimum	Optimum	10	10_10_Embu_Optimum	2	21	250	145	7.1	75	0	0.363395595	-0.160641653	0.002233856	7.165166667	0.288589496	0.231301046	CZL074/VL062645	CZL074/VL062645:@.146.	NA
([CML202/CML442//[DTP2WC4H255-1-2-2-BB/[[NAW5867/P30-SR]-111-2/[NAW5867/P30-SR]-25-1]-8-1-1-B-1]-1-2-2-B]-1-1-1-1-BBB-1-B/LaPostaSeqC7-F103-1-2-1-1-BBB)F2-B-146//(CML395/CML444)	3992	Kenya	10_Mtwapa_Optimum	Optimum_10	Mtwapa	Mtwapa_Optimum	Optimum	10	10_10_Mtwapa_Optimum	2	19	224	145	4.34	55	-2	0.178153287	-0.439720062	1.87E-18	5.011	0.18278101	0.109567361	CZL074/VL062645	CZL074/VL062645:@.146.	NA
([CML202/CML442//[DTP2WC4H255-1-2-2-BB/[[NAW5867/P30-SR]-111-2/[NAW5867/P30-SR]-25-1]-8-1-1-B-1]-1-2-2-B]-1-1-1-1-BBB-1-B/LaPostaSeqC7-F103-1-2-1-1-BBB)F2-B-147//(CML395/CML444)	3932	Kenya	10_Mtwapa_Optimum	Optimum_10	Mtwapa	Mtwapa_Optimum	Optimum	10	10_10_Mtwapa_Optimum	1	14	164	146	6.17	53	0	0.178153287	-0.439720062	1.87E-18	5.011	0.18278101	0.109567361	CZL074/VL062645	CZL074/VL062645:@.147.	NA
([CML202/CML442//[DTP2WC4H255-1-2-2-BB/[[NAW5867/P30-SR]-111-2/[NAW5867/P30-SR]-25-1]-8-1-1-B-1]-1-2-2-B]-1-1-1-1-BBB-1-B/LaPostaSeqC7-F103-1-2-1-1-BBB)F2-B-147//(CML395/CML444)	3195	Kenya	10_Kakamega_Optimum	Optimum_10	Kakamega	Kakamega_Optimum	Optimum	10	10_10_Kakamega_Optimum	1	13	147	146	7.55	75	0	0.228871664	-0.219439058	2.73E-05	9.94015752	0.464058749	0.275155194	CZL074/VL062645	CZL074/VL062645:@.147.	NA
([CML202/CML442//[DTP2WC4H255-1-2-2-BB/[[NAW5867/P30-SR]-111-2/[NAW5867/P30-SR]-25-1]-8-1-1-B-1]-1-2-2-B]-1-1-1-1-BBB-1-B/LaPostaSeqC7-F103-1-2-1-1-BBB)F2-B-147//(CML395/CML444)	3558	Kenya	10_Embu_Optimum	Optimum_10	Embu	Embu_Optimum	Optimum	10	10_10_Embu_Optimum	1	13	150	146	7.53	72	-2	0.363395595	-0.160641653	0.002233856	7.165166667	0.288589496	0.231301046	CZL074/VL062645	CZL074/VL062645:@.147.	NA
([CML202/CML442//[DTP2WC4H255-1-2-2-BB/[[NAW5867/P30-SR]-111-2/[NAW5867/P30-SR]-25-1]-8-1-1-B-1]-1-2-2-B]-1-1-1-1-BBB-1-B/LaPostaSeqC7-F103-1-2-1-1-BBB)F2-B-147//(CML395/CML444)	3621	Kenya	10_Embu_Optimum	Optimum_10	Embu	Embu_Optimum	Optimum	10	10_10_Embu_Optimum	2	18	213	146	5.77	72	0	0.363395595	-0.160641653	0.002233856	7.165166667	0.288589496	0.231301046	CZL074/VL062645	CZL074/VL062645:@.147.	NA
([CML202/CML442//[DTP2WC4H255-1-2-2-BB/[[NAW5867/P30-SR]-111-2/[NAW5867/P30-SR]-25-1]-8-1-1-B-1]-1-2-2-B]-1-1-1-1-BBB-1-B/LaPostaSeqC7-F103-1-2-1-1-BBB)F2-B-147//(CML395/CML444)	3399	Kenya	10_Kakamega_Optimum	Optimum_10	Kakamega	Kakamega_Optimum	Optimum	10	10_10_Kakamega_Optimum	2	30	351	146	10.93	74	-2	0.228871664	-0.219439058	2.73E-05	9.94015752	0.464058749	0.275155194	CZL074/VL062645	CZL074/VL062645:@.147.	NA
([CML202/CML442//[DTP2WC4H255-1-2-2-BB/[[NAW5867/P30-SR]-111-2/[NAW5867/P30-SR]-25-1]-8-1-1-B-1]-1-2-2-B]-1-1-1-1-BBB-1-B/LaPostaSeqC7-F103-1-2-1-1-BBB)F2-B-147//(CML395/CML444)	2880	Kenya	10_Kiboko_Optimum	Optimum_10	Kiboko	Kiboko_Optimum	Optimum	10	10_10_Kiboko_Optimum	2	16	192	146	8.92	57	0	0.352939666	-0.193432691	0.00022224	7.122888889	0.383331422	0.183545902	CZL074/VL062645	CZL074/VL062645:@.147.	NA
([CML202/CML442//[DTP2WC4H255-1-2-2-BB/[[NAW5867/P30-SR]-111-2/[NAW5867/P30-SR]-25-1]-8-1-1-B-1]-1-2-2-B]-1-1-1-1-BBB-1-B/LaPostaSeqC7-F103-1-2-1-1-BBB)F2-B-147//(CML395/CML444)	2766	Kenya	10_Kiboko_Optimum	Optimum_10	Kiboko	Kiboko_Optimum	Optimum	10	10_10_Kiboko_Optimum	1	7	78	146	8.1	57	0	0.352939666	-0.193432691	0.00022224	7.122888889	0.383331422	0.183545902	CZL074/VL062645	CZL074/VL062645:@.147.	NA
([CML202/CML442//[DTP2WC4H255-1-2-2-BB/[[NAW5867/P30-SR]-111-2/[NAW5867/P30-SR]-25-1]-8-1-1-B-1]-1-2-2-B]-1-1-1-1-BBB-1-B/LaPostaSeqC7-F103-1-2-1-1-BBB)F2-B-147//(CML395/CML444)	4078	Kenya	10_Mtwapa_Optimum	Optimum_10	Mtwapa	Mtwapa_Optimum	Optimum	10	10_10_Mtwapa_Optimum	2	26	310	146	7.34	58	0	0.178153287	-0.439720062	1.87E-18	5.011	0.18278101	0.109567361	CZL074/VL062645	CZL074/VL062645:@.147.	NA
([CML202/CML442//[DTP2WC4H255-1-2-2-BB/[[NAW5867/P30-SR]-111-2/[NAW5867/P30-SR]-25-1]-8-1-1-B-1]-1-2-2-B]-1-1-1-1-BBB-1-B/LaPostaSeqC7-F103-1-2-1-1-BBB)F2-B-148//(CML395/CML444)	3991	Kenya	10_Mtwapa_Optimum	Optimum_10	Mtwapa	Mtwapa_Optimum	Optimum	10	10_10_Mtwapa_Optimum	2	19	223	147	6.5	55	-1	0.178153287	-0.439720062	1.87E-18	5.011	0.18278101	0.109567361	CZL074/VL062645	CZL074/VL062645:@.148.	NA
([CML202/CML442//[DTP2WC4H255-1-2-2-BB/[[NAW5867/P30-SR]-111-2/[NAW5867/P30-SR]-25-1]-8-1-1-B-1]-1-2-2-B]-1-1-1-1-BBB-1-B/LaPostaSeqC7-F103-1-2-1-1-BBB)F2-B-148//(CML395/CML444)	3271	Kenya	10_Kakamega_Optimum	Optimum_10	Kakamega	Kakamega_Optimum	Optimum	10	10_10_Kakamega_Optimum	2	19	223	147	7.51	74	-2	0.228871664	-0.219439058	2.73E-05	9.94015752	0.464058749	0.275155194	CZL074/VL062645	CZL074/VL062645:@.148.	NA
([CML202/CML442//[DTP2WC4H255-1-2-2-BB/[[NAW5867/P30-SR]-111-2/[NAW5867/P30-SR]-25-1]-8-1-1-B-1]-1-2-2-B]-1-1-1-1-BBB-1-B/LaPostaSeqC7-F103-1-2-1-1-BBB)F2-B-148//(CML395/CML444)	3199	Kenya	10_Kakamega_Optimum	Optimum_10	Kakamega	Kakamega_Optimum	Optimum	10	10_10_Kakamega_Optimum	1	13	151	147	10.5	71	0	0.228871664	-0.219439058	2.73E-05	9.94015752	0.464058749	0.275155194	CZL074/VL062645	CZL074/VL062645:@.148.	NA
([CML202/CML442//[DTP2WC4H255-1-2-2-BB/[[NAW5867/P30-SR]-111-2/[NAW5867/P30-SR]-25-1]-8-1-1-B-1]-1-2-2-B]-1-1-1-1-BBB-1-B/LaPostaSeqC7-F103-1-2-1-1-BBB)F2-B-148//(CML395/CML444)	2834	Kenya	10_Kiboko_Optimum	Optimum_10	Kiboko	Kiboko_Optimum	Optimum	10	10_10_Kiboko_Optimum	1	13	146	147	7.37	57	0	0.352939666	-0.193432691	0.00022224	7.122888889	0.383331422	0.183545902	CZL074/VL062645	CZL074/VL062645:@.148.	NA
([CML202/CML442//[DTP2WC4H255-1-2-2-BB/[[NAW5867/P30-SR]-111-2/[NAW5867/P30-SR]-25-1]-8-1-1-B-1]-1-2-2-B]-1-1-1-1-BBB-1-B/LaPostaSeqC7-F103-1-2-1-1-BBB)F2-B-148//(CML395/CML444)	3497	Kenya	10_Embu_Optimum	Optimum_10	Embu	Embu_Optimum	Optimum	10	10_10_Embu_Optimum	1	8	89	147	8.4	77	-1	0.363395595	-0.160641653	0.002233856	7.165166667	0.288589496	0.231301046	CZL074/VL062645	CZL074/VL062645:@.148.	NA
([CML202/CML442//[DTP2WC4H255-1-2-2-BB/[[NAW5867/P30-SR]-111-2/[NAW5867/P30-SR]-25-1]-8-1-1-B-1]-1-2-2-B]-1-1-1-1-BBB-1-B/LaPostaSeqC7-F103-1-2-1-1-BBB)F2-B-148//(CML395/CML444)	3827	Kenya	10_Mtwapa_Optimum	Optimum_10	Mtwapa	Mtwapa_Optimum	Optimum	10	10_10_Mtwapa_Optimum	1	5	59	147	3.08	61	0	0.178153287	-0.439720062	1.87E-18	5.011	0.18278101	0.109567361	CZL074/VL062645	CZL074/VL062645:@.148.	NA
([CML202/CML442//[DTP2WC4H255-1-2-2-BB/[[NAW5867/P30-SR]-111-2/[NAW5867/P30-SR]-25-1]-8-1-1-B-1]-1-2-2-B]-1-1-1-1-BBB-1-B/LaPostaSeqC7-F103-1-2-1-1-BBB)F2-B-148//(CML395/CML444)	3768	Kenya	10_Embu_Optimum	Optimum_10	Embu	Embu_Optimum	Optimum	10	10_10_Embu_Optimum	2	30	360	147	8.07	77	-1	0.363395595	-0.160641653	0.002233856	7.165166667	0.288589496	0.231301046	CZL074/VL062645	CZL074/VL062645:@.148.	NA
([CML202/CML442//[DTP2WC4H255-1-2-2-BB/[[NAW5867/P30-SR]-111-2/[NAW5867/P30-SR]-25-1]-8-1-1-B-1]-1-2-2-B]-1-1-1-1-BBB-1-B/LaPostaSeqC7-F103-1-2-1-1-BBB)F2-B-148//(CML395/CML444)	2981	Kenya	10_Kiboko_Optimum	Optimum_10	Kiboko	Kiboko_Optimum	Optimum	10	10_10_Kiboko_Optimum	2	25	293	147	6.17	58	-1	0.352939666	-0.193432691	0.00022224	7.122888889	0.383331422	0.183545902	CZL074/VL062645	CZL074/VL062645:@.148.	NA
([CML202/CML442//[DTP2WC4H255-1-2-2-BB/[[NAW5867/P30-SR]-111-2/[NAW5867/P30-SR]-25-1]-8-1-1-B-1]-1-2-2-B]-1-1-1-1-BBB-1-B/LaPostaSeqC7-F103-1-2-1-1-BBB)F2-B-149//(CML395/CML444)	3515	Kenya	10_Embu_Optimum	Optimum_10	Embu	Embu_Optimum	Optimum	10	10_10_Embu_Optimum	1	9	107	148	7.84	74	0	0.363395595	-0.160641653	0.002233856	7.165166667	0.288589496	0.231301046	CZL074/VL062645	CZL074/VL062645:@.149.	NA
([CML202/CML442//[DTP2WC4H255-1-2-2-BB/[[NAW5867/P30-SR]-111-2/[NAW5867/P30-SR]-25-1]-8-1-1-B-1]-1-2-2-B]-1-1-1-1-BBB-1-B/LaPostaSeqC7-F103-1-2-1-1-BBB)F2-B-149//(CML395/CML444)	3026	Kenya	10_Kiboko_Optimum	Optimum_10	Kiboko	Kiboko_Optimum	Optimum	10	10_10_Kiboko_Optimum	2	29	338	148	6.91	59	0	0.352939666	-0.193432691	0.00022224	7.122888889	0.383331422	0.183545902	CZL074/VL062645	CZL074/VL062645:@.149.	NA
([CML202/CML442//[DTP2WC4H255-1-2-2-BB/[[NAW5867/P30-SR]-111-2/[NAW5867/P30-SR]-25-1]-8-1-1-B-1]-1-2-2-B]-1-1-1-1-BBB-1-B/LaPostaSeqC7-F103-1-2-1-1-BBB)F2-B-149//(CML395/CML444)	3298	Kenya	10_Kakamega_Optimum	Optimum_10	Kakamega	Kakamega_Optimum	Optimum	10	10_10_Kakamega_Optimum	2	21	250	148	10.58	74	-1	0.228871664	-0.219439058	2.73E-05	9.94015752	0.464058749	0.275155194	CZL074/VL062645	CZL074/VL062645:@.149.	NA
([CML202/CML442//[DTP2WC4H255-1-2-2-BB/[[NAW5867/P30-SR]-111-2/[NAW5867/P30-SR]-25-1]-8-1-1-B-1]-1-2-2-B]-1-1-1-1-BBB-1-B/LaPostaSeqC7-F103-1-2-1-1-BBB)F2-B-149//(CML395/CML444)	2754	Kenya	10_Kiboko_Optimum	Optimum_10	Kiboko	Kiboko_Optimum	Optimum	10	10_10_Kiboko_Optimum	1	6	66	148	7.46	58	0	0.352939666	-0.193432691	0.00022224	7.122888889	0.383331422	0.183545902	CZL074/VL062645	CZL074/VL062645:@.149.	NA
([CML202/CML442//[DTP2WC4H255-1-2-2-BB/[[NAW5867/P30-SR]-111-2/[NAW5867/P30-SR]-25-1]-8-1-1-B-1]-1-2-2-B]-1-1-1-1-BBB-1-B/LaPostaSeqC7-F103-1-2-1-1-BBB)F2-B-149//(CML395/CML444)	3134	Kenya	10_Kakamega_Optimum	Optimum_10	Kakamega	Kakamega_Optimum	Optimum	10	10_10_Kakamega_Optimum	1	8	86	148	11.03	72	0	0.228871664	-0.219439058	2.73E-05	9.94015752	0.464058749	0.275155194	CZL074/VL062645	CZL074/VL062645:@.149.	NA
([CML202/CML442//[DTP2WC4H255-1-2-2-BB/[[NAW5867/P30-SR]-111-2/[NAW5867/P30-SR]-25-1]-8-1-1-B-1]-1-2-2-B]-1-1-1-1-BBB-1-B/LaPostaSeqC7-F103-1-2-1-1-BBB)F2-B-149//(CML395/CML444)	3589	Kenya	10_Embu_Optimum	Optimum_10	Embu	Embu_Optimum	Optimum	10	10_10_Embu_Optimum	2	16	181	148	7.87	71	-1	0.363395595	-0.160641653	0.002233856	7.165166667	0.288589496	0.231301046	CZL074/VL062645	CZL074/VL062645:@.149.	NA
([CML202/CML442//[DTP2WC4H255-1-2-2-BB/[[NAW5867/P30-SR]-111-2/[NAW5867/P30-SR]-25-1]-8-1-1-B-1]-1-2-2-B]-1-1-1-1-BBB-1-B/LaPostaSeqC7-F103-1-2-1-1-BBB)F2-B-149//(CML395/CML444)	4041	Kenya	10_Mtwapa_Optimum	Optimum_10	Mtwapa	Mtwapa_Optimum	Optimum	10	10_10_Mtwapa_Optimum	2	23	273	148	5.02	56	1	0.178153287	-0.439720062	1.87E-18	5.011	0.18278101	0.109567361	CZL074/VL062645	CZL074/VL062645:@.149.	NA
([CML202/CML442//[DTP2WC4H255-1-2-2-BB/[[NAW5867/P30-SR]-111-2/[NAW5867/P30-SR]-25-1]-8-1-1-B-1]-1-2-2-B]-1-1-1-1-BBB-1-B/LaPostaSeqC7-F103-1-2-1-1-BBB)F2-B-149//(CML395/CML444)	3785	Kenya	10_Mtwapa_Optimum	Optimum_10	Mtwapa	Mtwapa_Optimum	Optimum	10	10_10_Mtwapa_Optimum	1	2	17	148	3.88	61	0	0.178153287	-0.439720062	1.87E-18	5.011	0.18278101	0.109567361	CZL074/VL062645	CZL074/VL062645:@.149.	NA
([CML202/CML442//[DTP2WC4H255-1-2-2-BB/[[NAW5867/P30-SR]-111-2/[NAW5867/P30-SR]-25-1]-8-1-1-B-1]-1-2-2-B]-1-1-1-1-BBB-1-B/LaPostaSeqC7-F103-1-2-1-1-BBB)F2-B-15//(CML395/CML444)	2760	Kenya	10_Kiboko_Optimum	Optimum_10	Kiboko	Kiboko_Optimum	Optimum	10	10_10_Kiboko_Optimum	1	6	72	15	8.21	57	0	0.352939666	-0.193432691	0.00022224	7.122888889	0.383331422	0.183545902	CZL074/VL062645	CZL074/VL062645:@.15.	NA
([CML202/CML442//[DTP2WC4H255-1-2-2-BB/[[NAW5867/P30-SR]-111-2/[NAW5867/P30-SR]-25-1]-8-1-1-B-1]-1-2-2-B]-1-1-1-1-BBB-1-B/LaPostaSeqC7-F103-1-2-1-1-BBB)F2-B-15//(CML395/CML444)	3041	Kenya	10_Kiboko_Optimum	Optimum_10	Kiboko	Kiboko_Optimum	Optimum	10	10_10_Kiboko_Optimum	2	30	353	15	6.68	58	0	0.352939666	-0.193432691	0.00022224	7.122888889	0.383331422	0.183545902	CZL074/VL062645	CZL074/VL062645:@.15.	NA
([CML202/CML442//[DTP2WC4H255-1-2-2-BB/[[NAW5867/P30-SR]-111-2/[NAW5867/P30-SR]-25-1]-8-1-1-B-1]-1-2-2-B]-1-1-1-1-BBB-1-B/LaPostaSeqC7-F103-1-2-1-1-BBB)F2-B-15//(CML395/CML444)	3053	Kenya	10_Kakamega_Optimum	Optimum_10	Kakamega	Kakamega_Optimum	Optimum	10	10_10_Kakamega_Optimum	1	1	5	15	11.23	72	0	0.228871664	-0.219439058	2.73E-05	9.94015752	0.464058749	0.275155194	CZL074/VL062645	CZL074/VL062645:@.15.	NA
([CML202/CML442//[DTP2WC4H255-1-2-2-BB/[[NAW5867/P30-SR]-111-2/[NAW5867/P30-SR]-25-1]-8-1-1-B-1]-1-2-2-B]-1-1-1-1-BBB-1-B/LaPostaSeqC7-F103-1-2-1-1-BBB)F2-B-15//(CML395/CML444)	3523	Kenya	10_Embu_Optimum	Optimum_10	Embu	Embu_Optimum	Optimum	10	10_10_Embu_Optimum	1	10	115	15	8.76	70	0	0.363395595	-0.160641653	0.002233856	7.165166667	0.288589496	0.231301046	CZL074/VL062645	CZL074/VL062645:@.15.	NA
([CML202/CML442//[DTP2WC4H255-1-2-2-BB/[[NAW5867/P30-SR]-111-2/[NAW5867/P30-SR]-25-1]-8-1-1-B-1]-1-2-2-B]-1-1-1-1-BBB-1-B/LaPostaSeqC7-F103-1-2-1-1-BBB)F2-B-15//(CML395/CML444)	3311	Kenya	10_Kakamega_Optimum	Optimum_10	Kakamega	Kakamega_Optimum	Optimum	10	10_10_Kakamega_Optimum	2	22	263	15	6.94	79	0	0.228871664	-0.219439058	2.73E-05	9.94015752	0.464058749	0.275155194	CZL074/VL062645	CZL074/VL062645:@.15.	NA
([CML202/CML442//[DTP2WC4H255-1-2-2-BB/[[NAW5867/P30-SR]-111-2/[NAW5867/P30-SR]-25-1]-8-1-1-B-1]-1-2-2-B]-1-1-1-1-BBB-1-B/LaPostaSeqC7-F103-1-2-1-1-BBB)F2-B-15//(CML395/CML444)	3960	Kenya	10_Mtwapa_Optimum	Optimum_10	Mtwapa	Mtwapa_Optimum	Optimum	10	10_10_Mtwapa_Optimum	2	16	192	15	5.63	55	-3	0.178153287	-0.439720062	1.87E-18	5.011	0.18278101	0.109567361	CZL074/VL062645	CZL074/VL062645:@.15.	NA
([CML202/CML442//[DTP2WC4H255-1-2-2-BB/[[NAW5867/P30-SR]-111-2/[NAW5867/P30-SR]-25-1]-8-1-1-B-1]-1-2-2-B]-1-1-1-1-BBB-1-B/LaPostaSeqC7-F103-1-2-1-1-BBB)F2-B-15//(CML395/CML444)	3916	Kenya	10_Mtwapa_Optimum	Optimum_10	Mtwapa	Mtwapa_Optimum	Optimum	10	10_10_Mtwapa_Optimum	1	13	148	15	5.68	54	-1	0.178153287	-0.439720062	1.87E-18	5.011	0.18278101	0.109567361	CZL074/VL062645	CZL074/VL062645:@.15.	NA
([CML202/CML442//[DTP2WC4H255-1-2-2-BB/[[NAW5867/P30-SR]-111-2/[NAW5867/P30-SR]-25-1]-8-1-1-B-1]-1-2-2-B]-1-1-1-1-BBB-1-B/LaPostaSeqC7-F103-1-2-1-1-BBB)F2-B-15//(CML395/CML444)	3763	Kenya	10_Embu_Optimum	Optimum_10	Embu	Embu_Optimum	Optimum	10	10_10_Embu_Optimum	2	30	355	15	8.75	75	-2	0.363395595	-0.160641653	0.002233856	7.165166667	0.288589496	0.231301046	CZL074/VL062645	CZL074/VL062645:@.15.	NA
([CML202/CML442//[DTP2WC4H255-1-2-2-BB/[[NAW5867/P30-SR]-111-2/[NAW5867/P30-SR]-25-1]-8-1-1-B-1]-1-2-2-B]-1-1-1-1-BBB-1-B/LaPostaSeqC7-F103-1-2-1-1-BBB)F2-B-150//(CML395/CML444)	3657	Kenya	10_Embu_Optimum	Optimum_10	Embu	Embu_Optimum	Optimum	10	10_10_Embu_Optimum	2	21	249	149	9.7	73	0	0.363395595	-0.160641653	0.002233856	7.165166667	0.288589496	0.231301046	CZL074/VL062645	CZL074/VL062645:@.150.	gd_3760_1791
([CML202/CML442//[DTP2WC4H255-1-2-2-BB/[[NAW5867/P30-SR]-111-2/[NAW5867/P30-SR]-25-1]-8-1-1-B-1]-1-2-2-B]-1-1-1-1-BBB-1-B/LaPostaSeqC7-F103-1-2-1-1-BBB)F2-B-150//(CML395/CML444)	3920	Kenya	10_Mtwapa_Optimum	Optimum_10	Mtwapa	Mtwapa_Optimum	Optimum	10	10_10_Mtwapa_Optimum	1	13	152	149	6.29	54	-1	0.178153287	-0.439720062	1.87E-18	5.011	0.18278101	0.109567361	CZL074/VL062645	CZL074/VL062645:@.150.	gd_3760_1791
([CML202/CML442//[DTP2WC4H255-1-2-2-BB/[[NAW5867/P30-SR]-111-2/[NAW5867/P30-SR]-25-1]-8-1-1-B-1]-1-2-2-B]-1-1-1-1-BBB-1-B/LaPostaSeqC7-F103-1-2-1-1-BBB)F2-B-150//(CML395/CML444)	3386	Kenya	10_Kakamega_Optimum	Optimum_10	Kakamega	Kakamega_Optimum	Optimum	10	10_10_Kakamega_Optimum	2	29	338	149	11.02	74	0	0.228871664	-0.219439058	2.73E-05	9.94015752	0.464058749	0.275155194	CZL074/VL062645	CZL074/VL062645:@.150.	gd_3760_1791
([CML202/CML442//[DTP2WC4H255-1-2-2-BB/[[NAW5867/P30-SR]-111-2/[NAW5867/P30-SR]-25-1]-8-1-1-B-1]-1-2-2-B]-1-1-1-1-BBB-1-B/LaPostaSeqC7-F103-1-2-1-1-BBB)F2-B-150//(CML395/CML444)	4034	Kenya	10_Mtwapa_Optimum	Optimum_10	Mtwapa	Mtwapa_Optimum	Optimum	10	10_10_Mtwapa_Optimum	2	23	266	149	6.13	57	-1	0.178153287	-0.439720062	1.87E-18	5.011	0.18278101	0.109567361	CZL074/VL062645	CZL074/VL062645:@.150.	gd_3760_1791
([CML202/CML442//[DTP2WC4H255-1-2-2-BB/[[NAW5867/P30-SR]-111-2/[NAW5867/P30-SR]-25-1]-8-1-1-B-1]-1-2-2-B]-1-1-1-1-BBB-1-B/LaPostaSeqC7-F103-1-2-1-1-BBB)F2-B-150//(CML395/CML444)	2733	Kenya	10_Kiboko_Optimum	Optimum_10	Kiboko	Kiboko_Optimum	Optimum	10	10_10_Kiboko_Optimum	1	4	45	149	6.99	58	1	0.352939666	-0.193432691	0.00022224	7.122888889	0.383331422	0.183545902	CZL074/VL062645	CZL074/VL062645:@.150.	gd_3760_1791
([CML202/CML442//[DTP2WC4H255-1-2-2-BB/[[NAW5867/P30-SR]-111-2/[NAW5867/P30-SR]-25-1]-8-1-1-B-1]-1-2-2-B]-1-1-1-1-BBB-1-B/LaPostaSeqC7-F103-1-2-1-1-BBB)F2-B-150//(CML395/CML444)	3067	Kenya	10_Kakamega_Optimum	Optimum_10	Kakamega	Kakamega_Optimum	Optimum	10	10_10_Kakamega_Optimum	1	2	19	149	11.25	73	0	0.228871664	-0.219439058	2.73E-05	9.94015752	0.464058749	0.275155194	CZL074/VL062645	CZL074/VL062645:@.150.	gd_3760_1791
([CML202/CML442//[DTP2WC4H255-1-2-2-BB/[[NAW5867/P30-SR]-111-2/[NAW5867/P30-SR]-25-1]-8-1-1-B-1]-1-2-2-B]-1-1-1-1-BBB-1-B/LaPostaSeqC7-F103-1-2-1-1-BBB)F2-B-150//(CML395/CML444)	3537	Kenya	10_Embu_Optimum	Optimum_10	Embu	Embu_Optimum	Optimum	10	10_10_Embu_Optimum	1	11	129	149	6.64	72	0	0.363395595	-0.160641653	0.002233856	7.165166667	0.288589496	0.231301046	CZL074/VL062645	CZL074/VL062645:@.150.	gd_3760_1791
([CML202/CML442//[DTP2WC4H255-1-2-2-BB/[[NAW5867/P30-SR]-111-2/[NAW5867/P30-SR]-25-1]-8-1-1-B-1]-1-2-2-B]-1-1-1-1-BBB-1-B/LaPostaSeqC7-F103-1-2-1-1-BBB)F2-B-150//(CML395/CML444)	2968	Kenya	10_Kiboko_Optimum	Optimum_10	Kiboko	Kiboko_Optimum	Optimum	10	10_10_Kiboko_Optimum	2	24	280	149	7.78	57	0	0.352939666	-0.193432691	0.00022224	7.122888889	0.383331422	0.183545902	CZL074/VL062645	CZL074/VL062645:@.150.	gd_3760_1791
([CML202/CML442//[DTP2WC4H255-1-2-2-BB/[[NAW5867/P30-SR]-111-2/[NAW5867/P30-SR]-25-1]-8-1-1-B-1]-1-2-2-B]-1-1-1-1-BBB-1-B/LaPostaSeqC7-F103-1-2-1-1-BBB)F2-B-151//(CML395/CML444)	3437	Kenya	10_Embu_Optimum	Optimum_10	Embu	Embu_Optimum	Optimum	10	10_10_Embu_Optimum	1	3	29	150	5.86	74	0	0.363395595	-0.160641653	0.002233856	7.165166667	0.288589496	0.231301046	CZL074/VL062645	CZL074/VL062645:@.151.	NA
([CML202/CML442//[DTP2WC4H255-1-2-2-BB/[[NAW5867/P30-SR]-111-2/[NAW5867/P30-SR]-25-1]-8-1-1-B-1]-1-2-2-B]-1-1-1-1-BBB-1-B/LaPostaSeqC7-F103-1-2-1-1-BBB)F2-B-151//(CML395/CML444)	4059	Kenya	10_Mtwapa_Optimum	Optimum_10	Mtwapa	Mtwapa_Optimum	Optimum	10	10_10_Mtwapa_Optimum	2	25	291	150	4.56	61	0	0.178153287	-0.439720062	1.87E-18	5.011	0.18278101	0.109567361	CZL074/VL062645	CZL074/VL062645:@.151.	NA
([CML202/CML442//[DTP2WC4H255-1-2-2-BB/[[NAW5867/P30-SR]-111-2/[NAW5867/P30-SR]-25-1]-8-1-1-B-1]-1-2-2-B]-1-1-1-1-BBB-1-B/LaPostaSeqC7-F103-1-2-1-1-BBB)F2-B-151//(CML395/CML444)	2952	Kenya	10_Kiboko_Optimum	Optimum_10	Kiboko	Kiboko_Optimum	Optimum	10	10_10_Kiboko_Optimum	2	22	264	150	6.28	58	0	0.352939666	-0.193432691	0.00022224	7.122888889	0.383331422	0.183545902	CZL074/VL062645	CZL074/VL062645:@.151.	NA
([CML202/CML442//[DTP2WC4H255-1-2-2-BB/[[NAW5867/P30-SR]-111-2/[NAW5867/P30-SR]-25-1]-8-1-1-B-1]-1-2-2-B]-1-1-1-1-BBB-1-B/LaPostaSeqC7-F103-1-2-1-1-BBB)F2-B-151//(CML395/CML444)	2782	Kenya	10_Kiboko_Optimum	Optimum_10	Kiboko	Kiboko_Optimum	Optimum	10	10_10_Kiboko_Optimum	1	8	94	150	7.81	56	0	0.352939666	-0.193432691	0.00022224	7.122888889	0.383331422	0.183545902	CZL074/VL062645	CZL074/VL062645:@.151.	NA
([CML202/CML442//[DTP2WC4H255-1-2-2-BB/[[NAW5867/P30-SR]-111-2/[NAW5867/P30-SR]-25-1]-8-1-1-B-1]-1-2-2-B]-1-1-1-1-BBB-1-B/LaPostaSeqC7-F103-1-2-1-1-BBB)F2-B-151//(CML395/CML444)	3305	Kenya	10_Kakamega_Optimum	Optimum_10	Kakamega	Kakamega_Optimum	Optimum	10	10_10_Kakamega_Optimum	2	22	257	150	4.41	75	0	0.228871664	-0.219439058	2.73E-05	9.94015752	0.464058749	0.275155194	CZL074/VL062645	CZL074/VL062645:@.151.	NA
([CML202/CML442//[DTP2WC4H255-1-2-2-BB/[[NAW5867/P30-SR]-111-2/[NAW5867/P30-SR]-25-1]-8-1-1-B-1]-1-2-2-B]-1-1-1-1-BBB-1-B/LaPostaSeqC7-F103-1-2-1-1-BBB)F2-B-151//(CML395/CML444)	3637	Kenya	10_Embu_Optimum	Optimum_10	Embu	Embu_Optimum	Optimum	10	10_10_Embu_Optimum	2	20	229	150	6.95	72	-1	0.363395595	-0.160641653	0.002233856	7.165166667	0.288589496	0.231301046	CZL074/VL062645	CZL074/VL062645:@.151.	NA
([CML202/CML442//[DTP2WC4H255-1-2-2-BB/[[NAW5867/P30-SR]-111-2/[NAW5867/P30-SR]-25-1]-8-1-1-B-1]-1-2-2-B]-1-1-1-1-BBB-1-B/LaPostaSeqC7-F103-1-2-1-1-BBB)F2-B-151//(CML395/CML444)	3945	Kenya	10_Mtwapa_Optimum	Optimum_10	Mtwapa	Mtwapa_Optimum	Optimum	10	10_10_Mtwapa_Optimum	1	15	177	150	6.57	53	4	0.178153287	-0.439720062	1.87E-18	5.011	0.18278101	0.109567361	CZL074/VL062645	CZL074/VL062645:@.151.	NA
([CML202/CML442//[DTP2WC4H255-1-2-2-BB/[[NAW5867/P30-SR]-111-2/[NAW5867/P30-SR]-25-1]-8-1-1-B-1]-1-2-2-B]-1-1-1-1-BBB-1-B/LaPostaSeqC7-F103-1-2-1-1-BBB)F2-B-151//(CML395/CML444)	3168	Kenya	10_Kakamega_Optimum	Optimum_10	Kakamega	Kakamega_Optimum	Optimum	10	10_10_Kakamega_Optimum	1	10	120	150	11.77	73	-1	0.228871664	-0.219439058	2.73E-05	9.94015752	0.464058749	0.275155194	CZL074/VL062645	CZL074/VL062645:@.151.	NA
([CML202/CML442//[DTP2WC4H255-1-2-2-BB/[[NAW5867/P30-SR]-111-2/[NAW5867/P30-SR]-25-1]-8-1-1-B-1]-1-2-2-B]-1-1-1-1-BBB-1-B/LaPostaSeqC7-F103-1-2-1-1-BBB)F2-B-152//(CML395/CML444)	3113	Kenya	10_Kakamega_Optimum	Optimum_10	Kakamega	Kakamega_Optimum	Optimum	10	10_10_Kakamega_Optimum	1	6	65	151	7.86	74	-1	0.228871664	-0.219439058	2.73E-05	9.94015752	0.464058749	0.275155194	CZL074/VL062645	CZL074/VL062645:@.152.	NA
([CML202/CML442//[DTP2WC4H255-1-2-2-BB/[[NAW5867/P30-SR]-111-2/[NAW5867/P30-SR]-25-1]-8-1-1-B-1]-1-2-2-B]-1-1-1-1-BBB-1-B/LaPostaSeqC7-F103-1-2-1-1-BBB)F2-B-152//(CML395/CML444)	3729	Kenya	10_Embu_Optimum	Optimum_10	Embu	Embu_Optimum	Optimum	10	10_10_Embu_Optimum	2	27	321	151	7.24	71	0	0.363395595	-0.160641653	0.002233856	7.165166667	0.288589496	0.231301046	CZL074/VL062645	CZL074/VL062645:@.152.	NA
([CML202/CML442//[DTP2WC4H255-1-2-2-BB/[[NAW5867/P30-SR]-111-2/[NAW5867/P30-SR]-25-1]-8-1-1-B-1]-1-2-2-B]-1-1-1-1-BBB-1-B/LaPostaSeqC7-F103-1-2-1-1-BBB)F2-B-152//(CML395/CML444)	3981	Kenya	10_Mtwapa_Optimum	Optimum_10	Mtwapa	Mtwapa_Optimum	Optimum	10	10_10_Mtwapa_Optimum	2	18	213	151	5.43	54	-1	0.178153287	-0.439720062	1.87E-18	5.011	0.18278101	0.109567361	CZL074/VL062645	CZL074/VL062645:@.152.	NA
([CML202/CML442//[DTP2WC4H255-1-2-2-BB/[[NAW5867/P30-SR]-111-2/[NAW5867/P30-SR]-25-1]-8-1-1-B-1]-1-2-2-B]-1-1-1-1-BBB-1-B/LaPostaSeqC7-F103-1-2-1-1-BBB)F2-B-152//(CML395/CML444)	2774	Kenya	10_Kiboko_Optimum	Optimum_10	Kiboko	Kiboko_Optimum	Optimum	10	10_10_Kiboko_Optimum	1	8	86	151	7.88	57	0	0.352939666	-0.193432691	0.00022224	7.122888889	0.383331422	0.183545902	CZL074/VL062645	CZL074/VL062645:@.152.	NA
([CML202/CML442//[DTP2WC4H255-1-2-2-BB/[[NAW5867/P30-SR]-111-2/[NAW5867/P30-SR]-25-1]-8-1-1-B-1]-1-2-2-B]-1-1-1-1-BBB-1-B/LaPostaSeqC7-F103-1-2-1-1-BBB)F2-B-152//(CML395/CML444)	3904	Kenya	10_Mtwapa_Optimum	Optimum_10	Mtwapa	Mtwapa_Optimum	Optimum	10	10_10_Mtwapa_Optimum	1	12	136	151	3.96	54	-1	0.178153287	-0.439720062	1.87E-18	5.011	0.18278101	0.109567361	CZL074/VL062645	CZL074/VL062645:@.152.	NA
([CML202/CML442//[DTP2WC4H255-1-2-2-BB/[[NAW5867/P30-SR]-111-2/[NAW5867/P30-SR]-25-1]-8-1-1-B-1]-1-2-2-B]-1-1-1-1-BBB-1-B/LaPostaSeqC7-F103-1-2-1-1-BBB)F2-B-152//(CML395/CML444)	3289	Kenya	10_Kakamega_Optimum	Optimum_10	Kakamega	Kakamega_Optimum	Optimum	10	10_10_Kakamega_Optimum	2	21	241	151	9.94	73	0	0.228871664	-0.219439058	2.73E-05	9.94015752	0.464058749	0.275155194	CZL074/VL062645	CZL074/VL062645:@.152.	NA
([CML202/CML442//[DTP2WC4H255-1-2-2-BB/[[NAW5867/P30-SR]-111-2/[NAW5867/P30-SR]-25-1]-8-1-1-B-1]-1-2-2-B]-1-1-1-1-BBB-1-B/LaPostaSeqC7-F103-1-2-1-1-BBB)F2-B-152//(CML395/CML444)	3430	Kenya	10_Embu_Optimum	Optimum_10	Embu	Embu_Optimum	Optimum	10	10_10_Embu_Optimum	1	2	22	151	6.21	72	0	0.363395595	-0.160641653	0.002233856	7.165166667	0.288589496	0.231301046	CZL074/VL062645	CZL074/VL062645:@.152.	NA
([CML202/CML442//[DTP2WC4H255-1-2-2-BB/[[NAW5867/P30-SR]-111-2/[NAW5867/P30-SR]-25-1]-8-1-1-B-1]-1-2-2-B]-1-1-1-1-BBB-1-B/LaPostaSeqC7-F103-1-2-1-1-BBB)F2-B-152//(CML395/CML444)	2961	Kenya	10_Kiboko_Optimum	Optimum_10	Kiboko	Kiboko_Optimum	Optimum	10	10_10_Kiboko_Optimum	2	23	273	151	7.9	56	0	0.352939666	-0.193432691	0.00022224	7.122888889	0.383331422	0.183545902	CZL074/VL062645	CZL074/VL062645:@.152.	NA
([CML202/CML442//[DTP2WC4H255-1-2-2-BB/[[NAW5867/P30-SR]-111-2/[NAW5867/P30-SR]-25-1]-8-1-1-B-1]-1-2-2-B]-1-1-1-1-BBB-1-B/LaPostaSeqC7-F103-1-2-1-1-BBB)F2-B-153//(CML395/CML444)	3574	Kenya	10_Embu_Optimum	Optimum_10	Embu	Embu_Optimum	Optimum	10	10_10_Embu_Optimum	1	14	166	152	6.57	70	0	0.363395595	-0.160641653	0.002233856	7.165166667	0.288589496	0.231301046	CZL074/VL062645	CZL074/VL062645:@.153.	gd_3761_1810
([CML202/CML442//[DTP2WC4H255-1-2-2-BB/[[NAW5867/P30-SR]-111-2/[NAW5867/P30-SR]-25-1]-8-1-1-B-1]-1-2-2-B]-1-1-1-1-BBB-1-B/LaPostaSeqC7-F103-1-2-1-1-BBB)F2-B-153//(CML395/CML444)	3664	Kenya	10_Embu_Optimum	Optimum_10	Embu	Embu_Optimum	Optimum	10	10_10_Embu_Optimum	2	22	256	152	4.44	74	2	0.363395595	-0.160641653	0.002233856	7.165166667	0.288589496	0.231301046	CZL074/VL062645	CZL074/VL062645:@.153.	gd_3761_1810
([CML202/CML442//[DTP2WC4H255-1-2-2-BB/[[NAW5867/P30-SR]-111-2/[NAW5867/P30-SR]-25-1]-8-1-1-B-1]-1-2-2-B]-1-1-1-1-BBB-1-B/LaPostaSeqC7-F103-1-2-1-1-BBB)F2-B-153//(CML395/CML444)	3815	Kenya	10_Mtwapa_Optimum	Optimum_10	Mtwapa	Mtwapa_Optimum	Optimum	10	10_10_Mtwapa_Optimum	1	4	47	152	4.89	57	5	0.178153287	-0.439720062	1.87E-18	5.011	0.18278101	0.109567361	CZL074/VL062645	CZL074/VL062645:@.153.	gd_3761_1810
([CML202/CML442//[DTP2WC4H255-1-2-2-BB/[[NAW5867/P30-SR]-111-2/[NAW5867/P30-SR]-25-1]-8-1-1-B-1]-1-2-2-B]-1-1-1-1-BBB-1-B/LaPostaSeqC7-F103-1-2-1-1-BBB)F2-B-153//(CML395/CML444)	4062	Kenya	10_Mtwapa_Optimum	Optimum_10	Mtwapa	Mtwapa_Optimum	Optimum	10	10_10_Mtwapa_Optimum	2	25	294	152	5.08	57	0	0.178153287	-0.439720062	1.87E-18	5.011	0.18278101	0.109567361	CZL074/VL062645	CZL074/VL062645:@.153.	gd_3761_1810
([CML202/CML442//[DTP2WC4H255-1-2-2-BB/[[NAW5867/P30-SR]-111-2/[NAW5867/P30-SR]-25-1]-8-1-1-B-1]-1-2-2-B]-1-1-1-1-BBB-1-B/LaPostaSeqC7-F103-1-2-1-1-BBB)F2-B-153//(CML395/CML444)	2820	Kenya	10_Kiboko_Optimum	Optimum_10	Kiboko	Kiboko_Optimum	Optimum	10	10_10_Kiboko_Optimum	1	11	132	152	5.5	58	0	0.352939666	-0.193432691	0.00022224	7.122888889	0.383331422	0.183545902	CZL074/VL062645	CZL074/VL062645:@.153.	gd_3761_1810
([CML202/CML442//[DTP2WC4H255-1-2-2-BB/[[NAW5867/P30-SR]-111-2/[NAW5867/P30-SR]-25-1]-8-1-1-B-1]-1-2-2-B]-1-1-1-1-BBB-1-B/LaPostaSeqC7-F103-1-2-1-1-BBB)F2-B-153//(CML395/CML444)	3103	Kenya	10_Kakamega_Optimum	Optimum_10	Kakamega	Kakamega_Optimum	Optimum	10	10_10_Kakamega_Optimum	1	5	55	152	8.73	73	-1	0.228871664	-0.219439058	2.73E-05	9.94015752	0.464058749	0.275155194	CZL074/VL062645	CZL074/VL062645:@.153.	gd_3761_1810
([CML202/CML442//[DTP2WC4H255-1-2-2-BB/[[NAW5867/P30-SR]-111-2/[NAW5867/P30-SR]-25-1]-8-1-1-B-1]-1-2-2-B]-1-1-1-1-BBB-1-B/LaPostaSeqC7-F103-1-2-1-1-BBB)F2-B-153//(CML395/CML444)	2922	Kenya	10_Kiboko_Optimum	Optimum_10	Kiboko	Kiboko_Optimum	Optimum	10	10_10_Kiboko_Optimum	2	20	234	152	7.06	57	1	0.352939666	-0.193432691	0.00022224	7.122888889	0.383331422	0.183545902	CZL074/VL062645	CZL074/VL062645:@.153.	gd_3761_1810
([CML202/CML442//[DTP2WC4H255-1-2-2-BB/[[NAW5867/P30-SR]-111-2/[NAW5867/P30-SR]-25-1]-8-1-1-B-1]-1-2-2-B]-1-1-1-1-BBB-1-B/LaPostaSeqC7-F103-1-2-1-1-BBB)F2-B-153//(CML395/CML444)	3349	Kenya	10_Kakamega_Optimum	Optimum_10	Kakamega	Kakamega_Optimum	Optimum	10	10_10_Kakamega_Optimum	2	26	301	152	10.48	72	0	0.228871664	-0.219439058	2.73E-05	9.94015752	0.464058749	0.275155194	CZL074/VL062645	CZL074/VL062645:@.153.	gd_3761_1810
([CML202/CML442//[DTP2WC4H255-1-2-2-BB/[[NAW5867/P30-SR]-111-2/[NAW5867/P30-SR]-25-1]-8-1-1-B-1]-1-2-2-B]-1-1-1-1-BBB-1-B/LaPostaSeqC7-F103-1-2-1-1-BBB)F2-B-154//(CML395/CML444)	2830	Kenya	10_Kiboko_Optimum	Optimum_10	Kiboko	Kiboko_Optimum	Optimum	10	10_10_Kiboko_Optimum	1	12	142	153	6.32	59	0	0.352939666	-0.193432691	0.00022224	7.122888889	0.383331422	0.183545902	CZL074/VL062645	CZL074/VL062645:@.154.	NA
([CML202/CML442//[DTP2WC4H255-1-2-2-BB/[[NAW5867/P30-SR]-111-2/[NAW5867/P30-SR]-25-1]-8-1-1-B-1]-1-2-2-B]-1-1-1-1-BBB-1-B/LaPostaSeqC7-F103-1-2-1-1-BBB)F2-B-154//(CML395/CML444)	3805	Kenya	10_Mtwapa_Optimum	Optimum_10	Mtwapa	Mtwapa_Optimum	Optimum	10	10_10_Mtwapa_Optimum	1	4	37	153	3.46	57	0	0.178153287	-0.439720062	1.87E-18	5.011	0.18278101	0.109567361	CZL074/VL062645	CZL074/VL062645:@.154.	NA
([CML202/CML442//[DTP2WC4H255-1-2-2-BB/[[NAW5867/P30-SR]-111-2/[NAW5867/P30-SR]-25-1]-8-1-1-B-1]-1-2-2-B]-1-1-1-1-BBB-1-B/LaPostaSeqC7-F103-1-2-1-1-BBB)F2-B-154//(CML395/CML444)	3238	Kenya	10_Kakamega_Optimum	Optimum_10	Kakamega	Kakamega_Optimum	Optimum	10	10_10_Kakamega_Optimum	2	16	190	153	10	72	0	0.228871664	-0.219439058	2.73E-05	9.94015752	0.464058749	0.275155194	CZL074/VL062645	CZL074/VL062645:@.154.	NA
([CML202/CML442//[DTP2WC4H255-1-2-2-BB/[[NAW5867/P30-SR]-111-2/[NAW5867/P30-SR]-25-1]-8-1-1-B-1]-1-2-2-B]-1-1-1-1-BBB-1-B/LaPostaSeqC7-F103-1-2-1-1-BBB)F2-B-154//(CML395/CML444)	2886	Kenya	10_Kiboko_Optimum	Optimum_10	Kiboko	Kiboko_Optimum	Optimum	10	10_10_Kiboko_Optimum	2	17	198	153	8.24	56	0	0.352939666	-0.193432691	0.00022224	7.122888889	0.383331422	0.183545902	CZL074/VL062645	CZL074/VL062645:@.154.	NA
([CML202/CML442//[DTP2WC4H255-1-2-2-BB/[[NAW5867/P30-SR]-111-2/[NAW5867/P30-SR]-25-1]-8-1-1-B-1]-1-2-2-B]-1-1-1-1-BBB-1-B/LaPostaSeqC7-F103-1-2-1-1-BBB)F2-B-154//(CML395/CML444)	4037	Kenya	10_Mtwapa_Optimum	Optimum_10	Mtwapa	Mtwapa_Optimum	Optimum	10	10_10_Mtwapa_Optimum	2	23	269	153	8	55	0	0.178153287	-0.439720062	1.87E-18	5.011	0.18278101	0.109567361	CZL074/VL062645	CZL074/VL062645:@.154.	NA
([CML202/CML442//[DTP2WC4H255-1-2-2-BB/[[NAW5867/P30-SR]-111-2/[NAW5867/P30-SR]-25-1]-8-1-1-B-1]-1-2-2-B]-1-1-1-1-BBB-1-B/LaPostaSeqC7-F103-1-2-1-1-BBB)F2-B-154//(CML395/CML444)	3434	Kenya	10_Embu_Optimum	Optimum_10	Embu	Embu_Optimum	Optimum	10	10_10_Embu_Optimum	1	3	26	153	6.29	73	1	0.363395595	-0.160641653	0.002233856	7.165166667	0.288589496	0.231301046	CZL074/VL062645	CZL074/VL062645:@.154.	NA
([CML202/CML442//[DTP2WC4H255-1-2-2-BB/[[NAW5867/P30-SR]-111-2/[NAW5867/P30-SR]-25-1]-8-1-1-B-1]-1-2-2-B]-1-1-1-1-BBB-1-B/LaPostaSeqC7-F103-1-2-1-1-BBB)F2-B-154//(CML395/CML444)	3151	Kenya	10_Kakamega_Optimum	Optimum_10	Kakamega	Kakamega_Optimum	Optimum	10	10_10_Kakamega_Optimum	1	9	103	153	10	76	0	0.228871664	-0.219439058	2.73E-05	9.94015752	0.464058749	0.275155194	CZL074/VL062645	CZL074/VL062645:@.154.	NA
([CML202/CML442//[DTP2WC4H255-1-2-2-BB/[[NAW5867/P30-SR]-111-2/[NAW5867/P30-SR]-25-1]-8-1-1-B-1]-1-2-2-B]-1-1-1-1-BBB-1-B/LaPostaSeqC7-F103-1-2-1-1-BBB)F2-B-154//(CML395/CML444)	3718	Kenya	10_Embu_Optimum	Optimum_10	Embu	Embu_Optimum	Optimum	10	10_10_Embu_Optimum	2	26	310	153	7.26	74	0	0.363395595	-0.160641653	0.002233856	7.165166667	0.288589496	0.231301046	CZL074/VL062645	CZL074/VL062645:@.154.	NA
([CML202/CML442//[DTP2WC4H255-1-2-2-BB/[[NAW5867/P30-SR]-111-2/[NAW5867/P30-SR]-25-1]-8-1-1-B-1]-1-2-2-B]-1-1-1-1-BBB-1-B/LaPostaSeqC7-F103-1-2-1-1-BBB)F2-B-155//(CML395/CML444)	3669	Kenya	10_Embu_Optimum	Optimum_10	Embu	Embu_Optimum	Optimum	10	10_10_Embu_Optimum	2	22	261	154	6.35	75	0	0.363395595	-0.160641653	0.002233856	7.165166667	0.288589496	0.231301046	CZL074/VL062645	CZL074/VL062645:@.155.	NA
([CML202/CML442//[DTP2WC4H255-1-2-2-BB/[[NAW5867/P30-SR]-111-2/[NAW5867/P30-SR]-25-1]-8-1-1-B-1]-1-2-2-B]-1-1-1-1-BBB-1-B/LaPostaSeqC7-F103-1-2-1-1-BBB)F2-B-155//(CML395/CML444)	3443	Kenya	10_Embu_Optimum	Optimum_10	Embu	Embu_Optimum	Optimum	10	10_10_Embu_Optimum	1	3	35	154	5.21	73	1	0.363395595	-0.160641653	0.002233856	7.165166667	0.288589496	0.231301046	CZL074/VL062645	CZL074/VL062645:@.155.	NA
([CML202/CML442//[DTP2WC4H255-1-2-2-BB/[[NAW5867/P30-SR]-111-2/[NAW5867/P30-SR]-25-1]-8-1-1-B-1]-1-2-2-B]-1-1-1-1-BBB-1-B/LaPostaSeqC7-F103-1-2-1-1-BBB)F2-B-155//(CML395/CML444)	3371	Kenya	10_Kakamega_Optimum	Optimum_10	Kakamega	Kakamega_Optimum	Optimum	10	10_10_Kakamega_Optimum	2	27	323	154	12.27	76	-2	0.228871664	-0.219439058	2.73E-05	9.94015752	0.464058749	0.275155194	CZL074/VL062645	CZL074/VL062645:@.155.	NA
([CML202/CML442//[DTP2WC4H255-1-2-2-BB/[[NAW5867/P30-SR]-111-2/[NAW5867/P30-SR]-25-1]-8-1-1-B-1]-1-2-2-B]-1-1-1-1-BBB-1-B/LaPostaSeqC7-F103-1-2-1-1-BBB)F2-B-155//(CML395/CML444)	3933	Kenya	10_Mtwapa_Optimum	Optimum_10	Mtwapa	Mtwapa_Optimum	Optimum	10	10_10_Mtwapa_Optimum	1	14	165	154	6.39	54	0	0.178153287	-0.439720062	1.87E-18	5.011	0.18278101	0.109567361	CZL074/VL062645	CZL074/VL062645:@.155.	NA
([CML202/CML442//[DTP2WC4H255-1-2-2-BB/[[NAW5867/P30-SR]-111-2/[NAW5867/P30-SR]-25-1]-8-1-1-B-1]-1-2-2-B]-1-1-1-1-BBB-1-B/LaPostaSeqC7-F103-1-2-1-1-BBB)F2-B-155//(CML395/CML444)	2933	Kenya	10_Kiboko_Optimum	Optimum_10	Kiboko	Kiboko_Optimum	Optimum	10	10_10_Kiboko_Optimum	2	21	245	154	8.89	59	-1	0.352939666	-0.193432691	0.00022224	7.122888889	0.383331422	0.183545902	CZL074/VL062645	CZL074/VL062645:@.155.	NA
([CML202/CML442//[DTP2WC4H255-1-2-2-BB/[[NAW5867/P30-SR]-111-2/[NAW5867/P30-SR]-25-1]-8-1-1-B-1]-1-2-2-B]-1-1-1-1-BBB-1-B/LaPostaSeqC7-F103-1-2-1-1-BBB)F2-B-155//(CML395/CML444)	2728	Kenya	10_Kiboko_Optimum	Optimum_10	Kiboko	Kiboko_Optimum	Optimum	10	10_10_Kiboko_Optimum	1	4	40	154	7.66	59	-1	0.352939666	-0.193432691	0.00022224	7.122888889	0.383331422	0.183545902	CZL074/VL062645	CZL074/VL062645:@.155.	NA
([CML202/CML442//[DTP2WC4H255-1-2-2-BB/[[NAW5867/P30-SR]-111-2/[NAW5867/P30-SR]-25-1]-8-1-1-B-1]-1-2-2-B]-1-1-1-1-BBB-1-B/LaPostaSeqC7-F103-1-2-1-1-BBB)F2-B-155//(CML395/CML444)	4099	Kenya	10_Mtwapa_Optimum	Optimum_10	Mtwapa	Mtwapa_Optimum	Optimum	10	10_10_Mtwapa_Optimum	2	28	331	154	5.05	61	-2	0.178153287	-0.439720062	1.87E-18	5.011	0.18278101	0.109567361	CZL074/VL062645	CZL074/VL062645:@.155.	NA
([CML202/CML442//[DTP2WC4H255-1-2-2-BB/[[NAW5867/P30-SR]-111-2/[NAW5867/P30-SR]-25-1]-8-1-1-B-1]-1-2-2-B]-1-1-1-1-BBB-1-B/LaPostaSeqC7-F103-1-2-1-1-BBB)F2-B-155//(CML395/CML444)	3205	Kenya	10_Kakamega_Optimum	Optimum_10	Kakamega	Kakamega_Optimum	Optimum	10	10_10_Kakamega_Optimum	1	14	157	154	11.86	74	0	0.228871664	-0.219439058	2.73E-05	9.94015752	0.464058749	0.275155194	CZL074/VL062645	CZL074/VL062645:@.155.	NA
([CML202/CML442//[DTP2WC4H255-1-2-2-BB/[[NAW5867/P30-SR]-111-2/[NAW5867/P30-SR]-25-1]-8-1-1-B-1]-1-2-2-B]-1-1-1-1-BBB-1-B/LaPostaSeqC7-F103-1-2-1-1-BBB)F2-B-156//(CML395/CML444)	3791	Kenya	10_Mtwapa_Optimum	Optimum_10	Mtwapa	Mtwapa_Optimum	Optimum	10	10_10_Mtwapa_Optimum	1	2	23	155	4.09	58	0	0.178153287	-0.439720062	1.87E-18	5.011	0.18278101	0.109567361	CZL074/VL062645	CZL074/VL062645:@.156.	NA
([CML202/CML442//[DTP2WC4H255-1-2-2-BB/[[NAW5867/P30-SR]-111-2/[NAW5867/P30-SR]-25-1]-8-1-1-B-1]-1-2-2-B]-1-1-1-1-BBB-1-B/LaPostaSeqC7-F103-1-2-1-1-BBB)F2-B-156//(CML395/CML444)	3489	Kenya	10_Embu_Optimum	Optimum_10	Embu	Embu_Optimum	Optimum	10	10_10_Embu_Optimum	1	7	81	155	7.73	72	-1	0.363395595	-0.160641653	0.002233856	7.165166667	0.288589496	0.231301046	CZL074/VL062645	CZL074/VL062645:@.156.	NA
([CML202/CML442//[DTP2WC4H255-1-2-2-BB/[[NAW5867/P30-SR]-111-2/[NAW5867/P30-SR]-25-1]-8-1-1-B-1]-1-2-2-B]-1-1-1-1-BBB-1-B/LaPostaSeqC7-F103-1-2-1-1-BBB)F2-B-156//(CML395/CML444)	3369	Kenya	10_Kakamega_Optimum	Optimum_10	Kakamega	Kakamega_Optimum	Optimum	10	10_10_Kakamega_Optimum	2	27	321	155	11.45	75	0	0.228871664	-0.219439058	2.73E-05	9.94015752	0.464058749	0.275155194	CZL074/VL062645	CZL074/VL062645:@.156.	NA
([CML202/CML442//[DTP2WC4H255-1-2-2-BB/[[NAW5867/P30-SR]-111-2/[NAW5867/P30-SR]-25-1]-8-1-1-B-1]-1-2-2-B]-1-1-1-1-BBB-1-B/LaPostaSeqC7-F103-1-2-1-1-BBB)F2-B-156//(CML395/CML444)	2807	Kenya	10_Kiboko_Optimum	Optimum_10	Kiboko	Kiboko_Optimum	Optimum	10	10_10_Kiboko_Optimum	1	10	119	155	6.98	60	-1	0.352939666	-0.193432691	0.00022224	7.122888889	0.383331422	0.183545902	CZL074/VL062645	CZL074/VL062645:@.156.	NA
([CML202/CML442//[DTP2WC4H255-1-2-2-BB/[[NAW5867/P30-SR]-111-2/[NAW5867/P30-SR]-25-1]-8-1-1-B-1]-1-2-2-B]-1-1-1-1-BBB-1-B/LaPostaSeqC7-F103-1-2-1-1-BBB)F2-B-156//(CML395/CML444)	2951	Kenya	10_Kiboko_Optimum	Optimum_10	Kiboko	Kiboko_Optimum	Optimum	10	10_10_Kiboko_Optimum	2	22	263	155	7.26	59	0	0.352939666	-0.193432691	0.00022224	7.122888889	0.383331422	0.183545902	CZL074/VL062645	CZL074/VL062645:@.156.	NA
([CML202/CML442//[DTP2WC4H255-1-2-2-BB/[[NAW5867/P30-SR]-111-2/[NAW5867/P30-SR]-25-1]-8-1-1-B-1]-1-2-2-B]-1-1-1-1-BBB-1-B/LaPostaSeqC7-F103-1-2-1-1-BBB)F2-B-156//(CML395/CML444)	3226	Kenya	10_Kakamega_Optimum	Optimum_10	Kakamega	Kakamega_Optimum	Optimum	10	10_10_Kakamega_Optimum	1	15	178	155	8.69	76	-2	0.228871664	-0.219439058	2.73E-05	9.94015752	0.464058749	0.275155194	CZL074/VL062645	CZL074/VL062645:@.156.	NA
([CML202/CML442//[DTP2WC4H255-1-2-2-BB/[[NAW5867/P30-SR]-111-2/[NAW5867/P30-SR]-25-1]-8-1-1-B-1]-1-2-2-B]-1-1-1-1-BBB-1-B/LaPostaSeqC7-F103-1-2-1-1-BBB)F2-B-156//(CML395/CML444)	3690	Kenya	10_Embu_Optimum	Optimum_10	Embu	Embu_Optimum	Optimum	10	10_10_Embu_Optimum	2	24	282	155	9.27	73	-1	0.363395595	-0.160641653	0.002233856	7.165166667	0.288589496	0.231301046	CZL074/VL062645	CZL074/VL062645:@.156.	NA
([CML202/CML442//[DTP2WC4H255-1-2-2-BB/[[NAW5867/P30-SR]-111-2/[NAW5867/P30-SR]-25-1]-8-1-1-B-1]-1-2-2-B]-1-1-1-1-BBB-1-B/LaPostaSeqC7-F103-1-2-1-1-BBB)F2-B-156//(CML395/CML444)	3974	Kenya	10_Mtwapa_Optimum	Optimum_10	Mtwapa	Mtwapa_Optimum	Optimum	10	10_10_Mtwapa_Optimum	2	18	206	155	5.08	54	-1	0.178153287	-0.439720062	1.87E-18	5.011	0.18278101	0.109567361	CZL074/VL062645	CZL074/VL062645:@.156.	NA
([CML202/CML442//[DTP2WC4H255-1-2-2-BB/[[NAW5867/P30-SR]-111-2/[NAW5867/P30-SR]-25-1]-8-1-1-B-1]-1-2-2-B]-1-1-1-1-BBB-1-B/LaPostaSeqC7-F103-1-2-1-1-BBB)F2-B-157//(CML395/CML444)	2764	Kenya	10_Kiboko_Optimum	Optimum_10	Kiboko	Kiboko_Optimum	Optimum	10	10_10_Kiboko_Optimum	1	7	76	156	6.4	57	0	0.352939666	-0.193432691	0.00022224	7.122888889	0.383331422	0.183545902	CZL074/VL062645	CZL074/VL062645:@.157.	NA
([CML202/CML442//[DTP2WC4H255-1-2-2-BB/[[NAW5867/P30-SR]-111-2/[NAW5867/P30-SR]-25-1]-8-1-1-B-1]-1-2-2-B]-1-1-1-1-BBB-1-B/LaPostaSeqC7-F103-1-2-1-1-BBB)F2-B-157//(CML395/CML444)	3366	Kenya	10_Kakamega_Optimum	Optimum_10	Kakamega	Kakamega_Optimum	Optimum	10	10_10_Kakamega_Optimum	2	27	318	156	8.41	79	-3	0.228871664	-0.219439058	2.73E-05	9.94015752	0.464058749	0.275155194	CZL074/VL062645	CZL074/VL062645:@.157.	NA
([CML202/CML442//[DTP2WC4H255-1-2-2-BB/[[NAW5867/P30-SR]-111-2/[NAW5867/P30-SR]-25-1]-8-1-1-B-1]-1-2-2-B]-1-1-1-1-BBB-1-B/LaPostaSeqC7-F103-1-2-1-1-BBB)F2-B-157//(CML395/CML444)	3864	Kenya	10_Mtwapa_Optimum	Optimum_10	Mtwapa	Mtwapa_Optimum	Optimum	10	10_10_Mtwapa_Optimum	1	8	96	156	3.41	61	0	0.178153287	-0.439720062	1.87E-18	5.011	0.18278101	0.109567361	CZL074/VL062645	CZL074/VL062645:@.157.	NA
([CML202/CML442//[DTP2WC4H255-1-2-2-BB/[[NAW5867/P30-SR]-111-2/[NAW5867/P30-SR]-25-1]-8-1-1-B-1]-1-2-2-B]-1-1-1-1-BBB-1-B/LaPostaSeqC7-F103-1-2-1-1-BBB)F2-B-157//(CML395/CML444)	3119	Kenya	10_Kakamega_Optimum	Optimum_10	Kakamega	Kakamega_Optimum	Optimum	10	10_10_Kakamega_Optimum	1	6	71	156	10.99	74	-1	0.228871664	-0.219439058	2.73E-05	9.94015752	0.464058749	0.275155194	CZL074/VL062645	CZL074/VL062645:@.157.	NA
([CML202/CML442//[DTP2WC4H255-1-2-2-BB/[[NAW5867/P30-SR]-111-2/[NAW5867/P30-SR]-25-1]-8-1-1-B-1]-1-2-2-B]-1-1-1-1-BBB-1-B/LaPostaSeqC7-F103-1-2-1-1-BBB)F2-B-157//(CML395/CML444)	2995	Kenya	10_Kiboko_Optimum	Optimum_10	Kiboko	Kiboko_Optimum	Optimum	10	10_10_Kiboko_Optimum	2	26	307	156	5.99	59	0	0.352939666	-0.193432691	0.00022224	7.122888889	0.383331422	0.183545902	CZL074/VL062645	CZL074/VL062645:@.157.	NA
([CML202/CML442//[DTP2WC4H255-1-2-2-BB/[[NAW5867/P30-SR]-111-2/[NAW5867/P30-SR]-25-1]-8-1-1-B-1]-1-2-2-B]-1-1-1-1-BBB-1-B/LaPostaSeqC7-F103-1-2-1-1-BBB)F2-B-157//(CML395/CML444)	4057	Kenya	10_Mtwapa_Optimum	Optimum_10	Mtwapa	Mtwapa_Optimum	Optimum	10	10_10_Mtwapa_Optimum	2	25	289	156	6.24	57	0	0.178153287	-0.439720062	1.87E-18	5.011	0.18278101	0.109567361	CZL074/VL062645	CZL074/VL062645:@.157.	NA
([CML202/CML442//[DTP2WC4H255-1-2-2-BB/[[NAW5867/P30-SR]-111-2/[NAW5867/P30-SR]-25-1]-8-1-1-B-1]-1-2-2-B]-1-1-1-1-BBB-1-B/LaPostaSeqC7-F103-1-2-1-1-BBB)F2-B-157//(CML395/CML444)	3750	Kenya	10_Embu_Optimum	Optimum_10	Embu	Embu_Optimum	Optimum	10	10_10_Embu_Optimum	2	29	342	156	7.08	75	0	0.363395595	-0.160641653	0.002233856	7.165166667	0.288589496	0.231301046	CZL074/VL062645	CZL074/VL062645:@.157.	NA
([CML202/CML442//[DTP2WC4H255-1-2-2-BB/[[NAW5867/P30-SR]-111-2/[NAW5867/P30-SR]-25-1]-8-1-1-B-1]-1-2-2-B]-1-1-1-1-BBB-1-B/LaPostaSeqC7-F103-1-2-1-1-BBB)F2-B-157//(CML395/CML444)	3529	Kenya	10_Embu_Optimum	Optimum_10	Embu	Embu_Optimum	Optimum	10	10_10_Embu_Optimum	1	11	121	156	9.45	73	0	0.363395595	-0.160641653	0.002233856	7.165166667	0.288589496	0.231301046	CZL074/VL062645	CZL074/VL062645:@.157.	NA
([CML202/CML442//[DTP2WC4H255-1-2-2-BB/[[NAW5867/P30-SR]-111-2/[NAW5867/P30-SR]-25-1]-8-1-1-B-1]-1-2-2-B]-1-1-1-1-BBB-1-B/LaPostaSeqC7-F103-1-2-1-1-BBB)F2-B-158//(CML395/CML444)	3052	Kenya	10_Kakamega_Optimum	Optimum_10	Kakamega	Kakamega_Optimum	Optimum	10	10_10_Kakamega_Optimum	1	1	4	157	10.85	72	0	0.228871664	-0.219439058	2.73E-05	9.94015752	0.464058749	0.275155194	CZL074/VL062645	CZL074/VL062645:@.158.	NA
([CML202/CML442//[DTP2WC4H255-1-2-2-BB/[[NAW5867/P30-SR]-111-2/[NAW5867/P30-SR]-25-1]-8-1-1-B-1]-1-2-2-B]-1-1-1-1-BBB-1-B/LaPostaSeqC7-F103-1-2-1-1-BBB)F2-B-158//(CML395/CML444)	3624	Kenya	10_Embu_Optimum	Optimum_10	Embu	Embu_Optimum	Optimum	10	10_10_Embu_Optimum	2	18	216	157	7.49	72	-1	0.363395595	-0.160641653	0.002233856	7.165166667	0.288589496	0.231301046	CZL074/VL062645	CZL074/VL062645:@.158.	NA
([CML202/CML442//[DTP2WC4H255-1-2-2-BB/[[NAW5867/P30-SR]-111-2/[NAW5867/P30-SR]-25-1]-8-1-1-B-1]-1-2-2-B]-1-1-1-1-BBB-1-B/LaPostaSeqC7-F103-1-2-1-1-BBB)F2-B-158//(CML395/CML444)	2730	Kenya	10_Kiboko_Optimum	Optimum_10	Kiboko	Kiboko_Optimum	Optimum	10	10_10_Kiboko_Optimum	1	4	42	157	7.2	59	0	0.352939666	-0.193432691	0.00022224	7.122888889	0.383331422	0.183545902	CZL074/VL062645	CZL074/VL062645:@.158.	NA
([CML202/CML442//[DTP2WC4H255-1-2-2-BB/[[NAW5867/P30-SR]-111-2/[NAW5867/P30-SR]-25-1]-8-1-1-B-1]-1-2-2-B]-1-1-1-1-BBB-1-B/LaPostaSeqC7-F103-1-2-1-1-BBB)F2-B-158//(CML395/CML444)	3483	Kenya	10_Embu_Optimum	Optimum_10	Embu	Embu_Optimum	Optimum	10	10_10_Embu_Optimum	1	7	75	157	9.54	73	-2	0.363395595	-0.160641653	0.002233856	7.165166667	0.288589496	0.231301046	CZL074/VL062645	CZL074/VL062645:@.158.	NA
([CML202/CML442//[DTP2WC4H255-1-2-2-BB/[[NAW5867/P30-SR]-111-2/[NAW5867/P30-SR]-25-1]-8-1-1-B-1]-1-2-2-B]-1-1-1-1-BBB-1-B/LaPostaSeqC7-F103-1-2-1-1-BBB)F2-B-158//(CML395/CML444)	3849	Kenya	10_Mtwapa_Optimum	Optimum_10	Mtwapa	Mtwapa_Optimum	Optimum	10	10_10_Mtwapa_Optimum	1	7	81	157	3.38	58	-1	0.178153287	-0.439720062	1.87E-18	5.011	0.18278101	0.109567361	CZL074/VL062645	CZL074/VL062645:@.158.	NA
([CML202/CML442//[DTP2WC4H255-1-2-2-BB/[[NAW5867/P30-SR]-111-2/[NAW5867/P30-SR]-25-1]-8-1-1-B-1]-1-2-2-B]-1-1-1-1-BBB-1-B/LaPostaSeqC7-F103-1-2-1-1-BBB)F2-B-158//(CML395/CML444)	3374	Kenya	10_Kakamega_Optimum	Optimum_10	Kakamega	Kakamega_Optimum	Optimum	10	10_10_Kakamega_Optimum	2	28	326	157	6.58	75	-1	0.228871664	-0.219439058	2.73E-05	9.94015752	0.464058749	0.275155194	CZL074/VL062645	CZL074/VL062645:@.158.	NA
([CML202/CML442//[DTP2WC4H255-1-2-2-BB/[[NAW5867/P30-SR]-111-2/[NAW5867/P30-SR]-25-1]-8-1-1-B-1]-1-2-2-B]-1-1-1-1-BBB-1-B/LaPostaSeqC7-F103-1-2-1-1-BBB)F2-B-158//(CML395/CML444)	3957	Kenya	10_Mtwapa_Optimum	Optimum_10	Mtwapa	Mtwapa_Optimum	Optimum	10	10_10_Mtwapa_Optimum	2	16	189	157	6.17	57	0	0.178153287	-0.439720062	1.87E-18	5.011	0.18278101	0.109567361	CZL074/VL062645	CZL074/VL062645:@.158.	NA
([CML202/CML442//[DTP2WC4H255-1-2-2-BB/[[NAW5867/P30-SR]-111-2/[NAW5867/P30-SR]-25-1]-8-1-1-B-1]-1-2-2-B]-1-1-1-1-BBB-1-B/LaPostaSeqC7-F103-1-2-1-1-BBB)F2-B-158//(CML395/CML444)	2997	Kenya	10_Kiboko_Optimum	Optimum_10	Kiboko	Kiboko_Optimum	Optimum	10	10_10_Kiboko_Optimum	2	26	309	157	6.98	59	0	0.352939666	-0.193432691	0.00022224	7.122888889	0.383331422	0.183545902	CZL074/VL062645	CZL074/VL062645:@.158.	NA
([CML202/CML442//[DTP2WC4H255-1-2-2-BB/[[NAW5867/P30-SR]-111-2/[NAW5867/P30-SR]-25-1]-8-1-1-B-1]-1-2-2-B]-1-1-1-1-BBB-1-B/LaPostaSeqC7-F103-1-2-1-1-BBB)F2-B-159//(CML395/CML444)	3162	Kenya	10_Kakamega_Optimum	Optimum_10	Kakamega	Kakamega_Optimum	Optimum	10	10_10_Kakamega_Optimum	1	10	114	158	8.18	74	0	0.228871664	-0.219439058	2.73E-05	9.94015752	0.464058749	0.275155194	CZL074/VL062645	CZL074/VL062645:@.159.	NA
([CML202/CML442//[DTP2WC4H255-1-2-2-BB/[[NAW5867/P30-SR]-111-2/[NAW5867/P30-SR]-25-1]-8-1-1-B-1]-1-2-2-B]-1-1-1-1-BBB-1-B/LaPostaSeqC7-F103-1-2-1-1-BBB)F2-B-159//(CML395/CML444)	3463	Kenya	10_Embu_Optimum	Optimum_10	Embu	Embu_Optimum	Optimum	10	10_10_Embu_Optimum	1	5	55	158	6.93	72	-1	0.363395595	-0.160641653	0.002233856	7.165166667	0.288589496	0.231301046	CZL074/VL062645	CZL074/VL062645:@.159.	NA
([CML202/CML442//[DTP2WC4H255-1-2-2-BB/[[NAW5867/P30-SR]-111-2/[NAW5867/P30-SR]-25-1]-8-1-1-B-1]-1-2-2-B]-1-1-1-1-BBB-1-B/LaPostaSeqC7-F103-1-2-1-1-BBB)F2-B-159//(CML395/CML444)	2844	Kenya	10_Kiboko_Optimum	Optimum_10	Kiboko	Kiboko_Optimum	Optimum	10	10_10_Kiboko_Optimum	1	13	156	158	7.77	56	0	0.352939666	-0.193432691	0.00022224	7.122888889	0.383331422	0.183545902	CZL074/VL062645	CZL074/VL062645:@.159.	NA
([CML202/CML442//[DTP2WC4H255-1-2-2-BB/[[NAW5867/P30-SR]-111-2/[NAW5867/P30-SR]-25-1]-8-1-1-B-1]-1-2-2-B]-1-1-1-1-BBB-1-B/LaPostaSeqC7-F103-1-2-1-1-BBB)F2-B-159//(CML395/CML444)	3697	Kenya	10_Embu_Optimum	Optimum_10	Embu	Embu_Optimum	Optimum	10	10_10_Embu_Optimum	2	25	289	158	5.08	74	-1	0.363395595	-0.160641653	0.002233856	7.165166667	0.288589496	0.231301046	CZL074/VL062645	CZL074/VL062645:@.159.	NA
([CML202/CML442//[DTP2WC4H255-1-2-2-BB/[[NAW5867/P30-SR]-111-2/[NAW5867/P30-SR]-25-1]-8-1-1-B-1]-1-2-2-B]-1-1-1-1-BBB-1-B/LaPostaSeqC7-F103-1-2-1-1-BBB)F2-B-159//(CML395/CML444)	2898	Kenya	10_Kiboko_Optimum	Optimum_10	Kiboko	Kiboko_Optimum	Optimum	10	10_10_Kiboko_Optimum	2	18	210	158	7.02	58	1	0.352939666	-0.193432691	0.00022224	7.122888889	0.383331422	0.183545902	CZL074/VL062645	CZL074/VL062645:@.159.	NA
([CML202/CML442//[DTP2WC4H255-1-2-2-BB/[[NAW5867/P30-SR]-111-2/[NAW5867/P30-SR]-25-1]-8-1-1-B-1]-1-2-2-B]-1-1-1-1-BBB-1-B/LaPostaSeqC7-F103-1-2-1-1-BBB)F2-B-159//(CML395/CML444)	3896	Kenya	10_Mtwapa_Optimum	Optimum_10	Mtwapa	Mtwapa_Optimum	Optimum	10	10_10_Mtwapa_Optimum	1	11	128	158	6.62	53	0	0.178153287	-0.439720062	1.87E-18	5.011	0.18278101	0.109567361	CZL074/VL062645	CZL074/VL062645:@.159.	NA
([CML202/CML442//[DTP2WC4H255-1-2-2-BB/[[NAW5867/P30-SR]-111-2/[NAW5867/P30-SR]-25-1]-8-1-1-B-1]-1-2-2-B]-1-1-1-1-BBB-1-B/LaPostaSeqC7-F103-1-2-1-1-BBB)F2-B-159//(CML395/CML444)	4087	Kenya	10_Mtwapa_Optimum	Optimum_10	Mtwapa	Mtwapa_Optimum	Optimum	10	10_10_Mtwapa_Optimum	2	27	319	158	7.6	55	0	0.178153287	-0.439720062	1.87E-18	5.011	0.18278101	0.109567361	CZL074/VL062645	CZL074/VL062645:@.159.	NA
([CML202/CML442//[DTP2WC4H255-1-2-2-BB/[[NAW5867/P30-SR]-111-2/[NAW5867/P30-SR]-25-1]-8-1-1-B-1]-1-2-2-B]-1-1-1-1-BBB-1-B/LaPostaSeqC7-F103-1-2-1-1-BBB)F2-B-159//(CML395/CML444)	3359	Kenya	10_Kakamega_Optimum	Optimum_10	Kakamega	Kakamega_Optimum	Optimum	10	10_10_Kakamega_Optimum	2	26	311	158	11.32	74	1	0.228871664	-0.219439058	2.73E-05	9.94015752	0.464058749	0.275155194	CZL074/VL062645	CZL074/VL062645:@.159.	NA
([CML202/CML442//[DTP2WC4H255-1-2-2-BB/[[NAW5867/P30-SR]-111-2/[NAW5867/P30-SR]-25-1]-8-1-1-B-1]-1-2-2-B]-1-1-1-1-BBB-1-B/LaPostaSeqC7-F103-1-2-1-1-BBB)F2-B-16//(CML395/CML444)	3339	Kenya	10_Kakamega_Optimum	Optimum_10	Kakamega	Kakamega_Optimum	Optimum	10	10_10_Kakamega_Optimum	2	25	291	16	11.73	75	-1	0.228871664	-0.219439058	2.73E-05	9.94015752	0.464058749	0.275155194	CZL074/VL062645	CZL074/VL062645:@.16.	gd_3762_1783
([CML202/CML442//[DTP2WC4H255-1-2-2-BB/[[NAW5867/P30-SR]-111-2/[NAW5867/P30-SR]-25-1]-8-1-1-B-1]-1-2-2-B]-1-1-1-1-BBB-1-B/LaPostaSeqC7-F103-1-2-1-1-BBB)F2-B-16//(CML395/CML444)	2969	Kenya	10_Kiboko_Optimum	Optimum_10	Kiboko	Kiboko_Optimum	Optimum	10	10_10_Kiboko_Optimum	2	24	281	16	7.89	57	0	0.352939666	-0.193432691	0.00022224	7.122888889	0.383331422	0.183545902	CZL074/VL062645	CZL074/VL062645:@.16.	gd_3762_1783
([CML202/CML442//[DTP2WC4H255-1-2-2-BB/[[NAW5867/P30-SR]-111-2/[NAW5867/P30-SR]-25-1]-8-1-1-B-1]-1-2-2-B]-1-1-1-1-BBB-1-B/LaPostaSeqC7-F103-1-2-1-1-BBB)F2-B-16//(CML395/CML444)	3148	Kenya	10_Kakamega_Optimum	Optimum_10	Kakamega	Kakamega_Optimum	Optimum	10	10_10_Kakamega_Optimum	1	9	100	16	12.43	75	-1	0.228871664	-0.219439058	2.73E-05	9.94015752	0.464058749	0.275155194	CZL074/VL062645	CZL074/VL062645:@.16.	gd_3762_1783
([CML202/CML442//[DTP2WC4H255-1-2-2-BB/[[NAW5867/P30-SR]-111-2/[NAW5867/P30-SR]-25-1]-8-1-1-B-1]-1-2-2-B]-1-1-1-1-BBB-1-B/LaPostaSeqC7-F103-1-2-1-1-BBB)F2-B-16//(CML395/CML444)	3773	Kenya	10_Mtwapa_Optimum	Optimum_10	Mtwapa	Mtwapa_Optimum	Optimum	10	10_10_Mtwapa_Optimum	1	1	5	16	5.19	58	1	0.178153287	-0.439720062	1.87E-18	5.011	0.18278101	0.109567361	CZL074/VL062645	CZL074/VL062645:@.16.	gd_3762_1783
([CML202/CML442//[DTP2WC4H255-1-2-2-BB/[[NAW5867/P30-SR]-111-2/[NAW5867/P30-SR]-25-1]-8-1-1-B-1]-1-2-2-B]-1-1-1-1-BBB-1-B/LaPostaSeqC7-F103-1-2-1-1-BBB)F2-B-16//(CML395/CML444)	3693	Kenya	10_Embu_Optimum	Optimum_10	Embu	Embu_Optimum	Optimum	10	10_10_Embu_Optimum	2	24	285	16	7.22	75	-2	0.363395595	-0.160641653	0.002233856	7.165166667	0.288589496	0.231301046	CZL074/VL062645	CZL074/VL062645:@.16.	gd_3762_1783
([CML202/CML442//[DTP2WC4H255-1-2-2-BB/[[NAW5867/P30-SR]-111-2/[NAW5867/P30-SR]-25-1]-8-1-1-B-1]-1-2-2-B]-1-1-1-1-BBB-1-B/LaPostaSeqC7-F103-1-2-1-1-BBB)F2-B-16//(CML395/CML444)	4075	Kenya	10_Mtwapa_Optimum	Optimum_10	Mtwapa	Mtwapa_Optimum	Optimum	10	10_10_Mtwapa_Optimum	2	26	307	16	5.65	61	-3	0.178153287	-0.439720062	1.87E-18	5.011	0.18278101	0.109567361	CZL074/VL062645	CZL074/VL062645:@.16.	gd_3762_1783
([CML202/CML442//[DTP2WC4H255-1-2-2-BB/[[NAW5867/P30-SR]-111-2/[NAW5867/P30-SR]-25-1]-8-1-1-B-1]-1-2-2-B]-1-1-1-1-BBB-1-B/LaPostaSeqC7-F103-1-2-1-1-BBB)F2-B-16//(CML395/CML444)	3475	Kenya	10_Embu_Optimum	Optimum_10	Embu	Embu_Optimum	Optimum	10	10_10_Embu_Optimum	1	6	67	16	7.45	72	-2	0.363395595	-0.160641653	0.002233856	7.165166667	0.288589496	0.231301046	CZL074/VL062645	CZL074/VL062645:@.16.	gd_3762_1783
([CML202/CML442//[DTP2WC4H255-1-2-2-BB/[[NAW5867/P30-SR]-111-2/[NAW5867/P30-SR]-25-1]-8-1-1-B-1]-1-2-2-B]-1-1-1-1-BBB-1-B/LaPostaSeqC7-F103-1-2-1-1-BBB)F2-B-16//(CML395/CML444)	2753	Kenya	10_Kiboko_Optimum	Optimum_10	Kiboko	Kiboko_Optimum	Optimum	10	10_10_Kiboko_Optimum	1	6	65	16	7.53	58	0	0.352939666	-0.193432691	0.00022224	7.122888889	0.383331422	0.183545902	CZL074/VL062645	CZL074/VL062645:@.16.	gd_3762_1783
([CML202/CML442//[DTP2WC4H255-1-2-2-BB/[[NAW5867/P30-SR]-111-2/[NAW5867/P30-SR]-25-1]-8-1-1-B-1]-1-2-2-B]-1-1-1-1-BBB-1-B/LaPostaSeqC7-F103-1-2-1-1-BBB)F2-B-160//(CML395/CML444)	2941	Kenya	10_Kiboko_Optimum	Optimum_10	Kiboko	Kiboko_Optimum	Optimum	10	10_10_Kiboko_Optimum	2	22	253	159	7.49	56	0	0.352939666	-0.193432691	0.00022224	7.122888889	0.383331422	0.183545902	CZL074/VL062645	CZL074/VL062645:@.160.	gd_3763_1811
([CML202/CML442//[DTP2WC4H255-1-2-2-BB/[[NAW5867/P30-SR]-111-2/[NAW5867/P30-SR]-25-1]-8-1-1-B-1]-1-2-2-B]-1-1-1-1-BBB-1-B/LaPostaSeqC7-F103-1-2-1-1-BBB)F2-B-160//(CML395/CML444)	2689	Kenya	10_Kiboko_Optimum	Optimum_10	Kiboko	Kiboko_Optimum	Optimum	10	10_10_Kiboko_Optimum	1	1	1	159	5.34	60	1	0.352939666	-0.193432691	0.00022224	7.122888889	0.383331422	0.183545902	CZL074/VL062645	CZL074/VL062645:@.160.	gd_3763_1811
([CML202/CML442//[DTP2WC4H255-1-2-2-BB/[[NAW5867/P30-SR]-111-2/[NAW5867/P30-SR]-25-1]-8-1-1-B-1]-1-2-2-B]-1-1-1-1-BBB-1-B/LaPostaSeqC7-F103-1-2-1-1-BBB)F2-B-160//(CML395/CML444)	3341	Kenya	10_Kakamega_Optimum	Optimum_10	Kakamega	Kakamega_Optimum	Optimum	10	10_10_Kakamega_Optimum	2	25	293	159	7.15	74	0	0.228871664	-0.219439058	2.73E-05	9.94015752	0.464058749	0.275155194	CZL074/VL062645	CZL074/VL062645:@.160.	gd_3763_1811
([CML202/CML442//[DTP2WC4H255-1-2-2-BB/[[NAW5867/P30-SR]-111-2/[NAW5867/P30-SR]-25-1]-8-1-1-B-1]-1-2-2-B]-1-1-1-1-BBB-1-B/LaPostaSeqC7-F103-1-2-1-1-BBB)F2-B-160//(CML395/CML444)	3588	Kenya	10_Embu_Optimum	Optimum_10	Embu	Embu_Optimum	Optimum	10	10_10_Embu_Optimum	1	15	180	159	4.95	70	-1	0.363395595	-0.160641653	0.002233856	7.165166667	0.288589496	0.231301046	CZL074/VL062645	CZL074/VL062645:@.160.	gd_3763_1811
([CML202/CML442//[DTP2WC4H255-1-2-2-BB/[[NAW5867/P30-SR]-111-2/[NAW5867/P30-SR]-25-1]-8-1-1-B-1]-1-2-2-B]-1-1-1-1-BBB-1-B/LaPostaSeqC7-F103-1-2-1-1-BBB)F2-B-160//(CML395/CML444)	3721	Kenya	10_Embu_Optimum	Optimum_10	Embu	Embu_Optimum	Optimum	10	10_10_Embu_Optimum	2	27	313	159	1.68	73	3	0.363395595	-0.160641653	0.002233856	7.165166667	0.288589496	0.231301046	CZL074/VL062645	CZL074/VL062645:@.160.	gd_3763_1811
([CML202/CML442//[DTP2WC4H255-1-2-2-BB/[[NAW5867/P30-SR]-111-2/[NAW5867/P30-SR]-25-1]-8-1-1-B-1]-1-2-2-B]-1-1-1-1-BBB-1-B/LaPostaSeqC7-F103-1-2-1-1-BBB)F2-B-160//(CML395/CML444)	3798	Kenya	10_Mtwapa_Optimum	Optimum_10	Mtwapa	Mtwapa_Optimum	Optimum	10	10_10_Mtwapa_Optimum	1	3	30	159	3	58	0	0.178153287	-0.439720062	1.87E-18	5.011	0.18278101	0.109567361	CZL074/VL062645	CZL074/VL062645:@.160.	gd_3763_1811
([CML202/CML442//[DTP2WC4H255-1-2-2-BB/[[NAW5867/P30-SR]-111-2/[NAW5867/P30-SR]-25-1]-8-1-1-B-1]-1-2-2-B]-1-1-1-1-BBB-1-B/LaPostaSeqC7-F103-1-2-1-1-BBB)F2-B-160//(CML395/CML444)	3142	Kenya	10_Kakamega_Optimum	Optimum_10	Kakamega	Kakamega_Optimum	Optimum	10	10_10_Kakamega_Optimum	1	8	94	159	7.47	74	-1	0.228871664	-0.219439058	2.73E-05	9.94015752	0.464058749	0.275155194	CZL074/VL062645	CZL074/VL062645:@.160.	gd_3763_1811
([CML202/CML442//[DTP2WC4H255-1-2-2-BB/[[NAW5867/P30-SR]-111-2/[NAW5867/P30-SR]-25-1]-8-1-1-B-1]-1-2-2-B]-1-1-1-1-BBB-1-B/LaPostaSeqC7-F103-1-2-1-1-BBB)F2-B-160//(CML395/CML444)	4054	Kenya	10_Mtwapa_Optimum	Optimum_10	Mtwapa	Mtwapa_Optimum	Optimum	10	10_10_Mtwapa_Optimum	2	24	286	159	4.23	57	0	0.178153287	-0.439720062	1.87E-18	5.011	0.18278101	0.109567361	CZL074/VL062645	CZL074/VL062645:@.160.	gd_3763_1811
([CML202/CML442//[DTP2WC4H255-1-2-2-BB/[[NAW5867/P30-SR]-111-2/[NAW5867/P30-SR]-25-1]-8-1-1-B-1]-1-2-2-B]-1-1-1-1-BBB-1-B/LaPostaSeqC7-F103-1-2-1-1-BBB)F2-B-161//(CML395/CML444)	3838	Kenya	10_Mtwapa_Optimum	Optimum_10	Mtwapa	Mtwapa_Optimum	Optimum	10	10_10_Mtwapa_Optimum	1	6	70	160	5.45	57	0	0.178153287	-0.439720062	1.87E-18	5.011	0.18278101	0.109567361	CZL074/VL062645	CZL074/VL062645:@.161.	NA
([CML202/CML442//[DTP2WC4H255-1-2-2-BB/[[NAW5867/P30-SR]-111-2/[NAW5867/P30-SR]-25-1]-8-1-1-B-1]-1-2-2-B]-1-1-1-1-BBB-1-B/LaPostaSeqC7-F103-1-2-1-1-BBB)F2-B-161//(CML395/CML444)	3230	Kenya	10_Kakamega_Optimum	Optimum_10	Kakamega	Kakamega_Optimum	Optimum	10	10_10_Kakamega_Optimum	2	16	182	160	10.78	74	-2	0.228871664	-0.219439058	2.73E-05	9.94015752	0.464058749	0.275155194	CZL074/VL062645	CZL074/VL062645:@.161.	NA
([CML202/CML442//[DTP2WC4H255-1-2-2-BB/[[NAW5867/P30-SR]-111-2/[NAW5867/P30-SR]-25-1]-8-1-1-B-1]-1-2-2-B]-1-1-1-1-BBB-1-B/LaPostaSeqC7-F103-1-2-1-1-BBB)F2-B-161//(CML395/CML444)	3221	Kenya	10_Kakamega_Optimum	Optimum_10	Kakamega	Kakamega_Optimum	Optimum	10	10_10_Kakamega_Optimum	1	15	173	160	10.61	75	0	0.228871664	-0.219439058	2.73E-05	9.94015752	0.464058749	0.275155194	CZL074/VL062645	CZL074/VL062645:@.161.	NA
([CML202/CML442//[DTP2WC4H255-1-2-2-BB/[[NAW5867/P30-SR]-111-2/[NAW5867/P30-SR]-25-1]-8-1-1-B-1]-1-2-2-B]-1-1-1-1-BBB-1-B/LaPostaSeqC7-F103-1-2-1-1-BBB)F2-B-161//(CML395/CML444)	3504	Kenya	10_Embu_Optimum	Optimum_10	Embu	Embu_Optimum	Optimum	10	10_10_Embu_Optimum	1	8	96	160	8.43	73	0	0.363395595	-0.160641653	0.002233856	7.165166667	0.288589496	0.231301046	CZL074/VL062645	CZL074/VL062645:@.161.	NA
([CML202/CML442//[DTP2WC4H255-1-2-2-BB/[[NAW5867/P30-SR]-111-2/[NAW5867/P30-SR]-25-1]-8-1-1-B-1]-1-2-2-B]-1-1-1-1-BBB-1-B/LaPostaSeqC7-F103-1-2-1-1-BBB)F2-B-161//(CML395/CML444)	2993	Kenya	10_Kiboko_Optimum	Optimum_10	Kiboko	Kiboko_Optimum	Optimum	10	10_10_Kiboko_Optimum	2	26	305	160	6.82	61	-1	0.352939666	-0.193432691	0.00022224	7.122888889	0.383331422	0.183545902	CZL074/VL062645	CZL074/VL062645:@.161.	NA
([CML202/CML442//[DTP2WC4H255-1-2-2-BB/[[NAW5867/P30-SR]-111-2/[NAW5867/P30-SR]-25-1]-8-1-1-B-1]-1-2-2-B]-1-1-1-1-BBB-1-B/LaPostaSeqC7-F103-1-2-1-1-BBB)F2-B-161//(CML395/CML444)	2696	Kenya	10_Kiboko_Optimum	Optimum_10	Kiboko	Kiboko_Optimum	Optimum	10	10_10_Kiboko_Optimum	1	1	8	160	7.77	58	0	0.352939666	-0.193432691	0.00022224	7.122888889	0.383331422	0.183545902	CZL074/VL062645	CZL074/VL062645:@.161.	NA
([CML202/CML442//[DTP2WC4H255-1-2-2-BB/[[NAW5867/P30-SR]-111-2/[NAW5867/P30-SR]-25-1]-8-1-1-B-1]-1-2-2-B]-1-1-1-1-BBB-1-B/LaPostaSeqC7-F103-1-2-1-1-BBB)F2-B-161//(CML395/CML444)	4071	Kenya	10_Mtwapa_Optimum	Optimum_10	Mtwapa	Mtwapa_Optimum	Optimum	10	10_10_Mtwapa_Optimum	2	26	303	160	4.9	61	-4	0.178153287	-0.439720062	1.87E-18	5.011	0.18278101	0.109567361	CZL074/VL062645	CZL074/VL062645:@.161.	NA
([CML202/CML442//[DTP2WC4H255-1-2-2-BB/[[NAW5867/P30-SR]-111-2/[NAW5867/P30-SR]-25-1]-8-1-1-B-1]-1-2-2-B]-1-1-1-1-BBB-1-B/LaPostaSeqC7-F103-1-2-1-1-BBB)F2-B-161//(CML395/CML444)	3659	Kenya	10_Embu_Optimum	Optimum_10	Embu	Embu_Optimum	Optimum	10	10_10_Embu_Optimum	2	21	251	160	6.85	75	-2	0.363395595	-0.160641653	0.002233856	7.165166667	0.288589496	0.231301046	CZL074/VL062645	CZL074/VL062645:@.161.	NA
([CML202/CML442//[DTP2WC4H255-1-2-2-BB/[[NAW5867/P30-SR]-111-2/[NAW5867/P30-SR]-25-1]-8-1-1-B-1]-1-2-2-B]-1-1-1-1-BBB-1-B/LaPostaSeqC7-F103-1-2-1-1-BBB)F2-B-162//(CML395/CML444)	3678	Kenya	10_Embu_Optimum	Optimum_10	Embu	Embu_Optimum	Optimum	10	10_10_Embu_Optimum	2	23	270	161	6.78	71	0	0.363395595	-0.160641653	0.002233856	7.165166667	0.288589496	0.231301046	CZL074/VL062645	CZL074/VL062645:@.162.	NA
([CML202/CML442//[DTP2WC4H255-1-2-2-BB/[[NAW5867/P30-SR]-111-2/[NAW5867/P30-SR]-25-1]-8-1-1-B-1]-1-2-2-B]-1-1-1-1-BBB-1-B/LaPostaSeqC7-F103-1-2-1-1-BBB)F2-B-162//(CML395/CML444)	3136	Kenya	10_Kakamega_Optimum	Optimum_10	Kakamega	Kakamega_Optimum	Optimum	10	10_10_Kakamega_Optimum	1	8	88	161	10.34	72	0	0.228871664	-0.219439058	2.73E-05	9.94015752	0.464058749	0.275155194	CZL074/VL062645	CZL074/VL062645:@.162.	NA
([CML202/CML442//[DTP2WC4H255-1-2-2-BB/[[NAW5867/P30-SR]-111-2/[NAW5867/P30-SR]-25-1]-8-1-1-B-1]-1-2-2-B]-1-1-1-1-BBB-1-B/LaPostaSeqC7-F103-1-2-1-1-BBB)F2-B-162//(CML395/CML444)	3409	Kenya	10_Embu_Optimum	Optimum_10	Embu	Embu_Optimum	Optimum	10	10_10_Embu_Optimum	1	1	1	161	6	74	0	0.363395595	-0.160641653	0.002233856	7.165166667	0.288589496	0.231301046	CZL074/VL062645	CZL074/VL062645:@.162.	NA
([CML202/CML442//[DTP2WC4H255-1-2-2-BB/[[NAW5867/P30-SR]-111-2/[NAW5867/P30-SR]-25-1]-8-1-1-B-1]-1-2-2-B]-1-1-1-1-BBB-1-B/LaPostaSeqC7-F103-1-2-1-1-BBB)F2-B-162//(CML395/CML444)	3268	Kenya	10_Kakamega_Optimum	Optimum_10	Kakamega	Kakamega_Optimum	Optimum	10	10_10_Kakamega_Optimum	2	19	220	161	8.85	75	-3	0.228871664	-0.219439058	2.73E-05	9.94015752	0.464058749	0.275155194	CZL074/VL062645	CZL074/VL062645:@.162.	NA
([CML202/CML442//[DTP2WC4H255-1-2-2-BB/[[NAW5867/P30-SR]-111-2/[NAW5867/P30-SR]-25-1]-8-1-1-B-1]-1-2-2-B]-1-1-1-1-BBB-1-B/LaPostaSeqC7-F103-1-2-1-1-BBB)F2-B-162//(CML395/CML444)	3923	Kenya	10_Mtwapa_Optimum	Optimum_10	Mtwapa	Mtwapa_Optimum	Optimum	10	10_10_Mtwapa_Optimum	1	13	155	161	5.72	55	-1	0.178153287	-0.439720062	1.87E-18	5.011	0.18278101	0.109567361	CZL074/VL062645	CZL074/VL062645:@.162.	NA
([CML202/CML442//[DTP2WC4H255-1-2-2-BB/[[NAW5867/P30-SR]-111-2/[NAW5867/P30-SR]-25-1]-8-1-1-B-1]-1-2-2-B]-1-1-1-1-BBB-1-B/LaPostaSeqC7-F103-1-2-1-1-BBB)F2-B-162//(CML395/CML444)	2876	Kenya	10_Kiboko_Optimum	Optimum_10	Kiboko	Kiboko_Optimum	Optimum	10	10_10_Kiboko_Optimum	2	16	188	161	5.88	58	0	0.352939666	-0.193432691	0.00022224	7.122888889	0.383331422	0.183545902	CZL074/VL062645	CZL074/VL062645:@.162.	NA
([CML202/CML442//[DTP2WC4H255-1-2-2-BB/[[NAW5867/P30-SR]-111-2/[NAW5867/P30-SR]-25-1]-8-1-1-B-1]-1-2-2-B]-1-1-1-1-BBB-1-B/LaPostaSeqC7-F103-1-2-1-1-BBB)F2-B-162//(CML395/CML444)	4119	Kenya	10_Mtwapa_Optimum	Optimum_10	Mtwapa	Mtwapa_Optimum	Optimum	10	10_10_Mtwapa_Optimum	2	30	351	161	3.51	61	0	0.178153287	-0.439720062	1.87E-18	5.011	0.18278101	0.109567361	CZL074/VL062645	CZL074/VL062645:@.162.	NA
([CML202/CML442//[DTP2WC4H255-1-2-2-BB/[[NAW5867/P30-SR]-111-2/[NAW5867/P30-SR]-25-1]-8-1-1-B-1]-1-2-2-B]-1-1-1-1-BBB-1-B/LaPostaSeqC7-F103-1-2-1-1-BBB)F2-B-162//(CML395/CML444)	2726	Kenya	10_Kiboko_Optimum	Optimum_10	Kiboko	Kiboko_Optimum	Optimum	10	10_10_Kiboko_Optimum	1	4	38	161	7.54	56	0	0.352939666	-0.193432691	0.00022224	7.122888889	0.383331422	0.183545902	CZL074/VL062645	CZL074/VL062645:@.162.	NA
([CML202/CML442//[DTP2WC4H255-1-2-2-BB/[[NAW5867/P30-SR]-111-2/[NAW5867/P30-SR]-25-1]-8-1-1-B-1]-1-2-2-B]-1-1-1-1-BBB-1-B/LaPostaSeqC7-F103-1-2-1-1-BBB)F2-B-163//(CML395/CML444)	3467	Kenya	10_Embu_Optimum	Optimum_10	Embu	Embu_Optimum	Optimum	10	10_10_Embu_Optimum	1	5	59	162	8.28	70	-2	0.363395595	-0.160641653	0.002233856	7.165166667	0.288589496	0.231301046	CZL074/VL062645	CZL074/VL062645:@.163.	NA
([CML202/CML442//[DTP2WC4H255-1-2-2-BB/[[NAW5867/P30-SR]-111-2/[NAW5867/P30-SR]-25-1]-8-1-1-B-1]-1-2-2-B]-1-1-1-1-BBB-1-B/LaPostaSeqC7-F103-1-2-1-1-BBB)F2-B-163//(CML395/CML444)	4001	Kenya	10_Mtwapa_Optimum	Optimum_10	Mtwapa	Mtwapa_Optimum	Optimum	10	10_10_Mtwapa_Optimum	2	20	233	162	5.5	54	-1	0.178153287	-0.439720062	1.87E-18	5.011	0.18278101	0.109567361	CZL074/VL062645	CZL074/VL062645:@.163.	NA
([CML202/CML442//[DTP2WC4H255-1-2-2-BB/[[NAW5867/P30-SR]-111-2/[NAW5867/P30-SR]-25-1]-8-1-1-B-1]-1-2-2-B]-1-1-1-1-BBB-1-B/LaPostaSeqC7-F103-1-2-1-1-BBB)F2-B-163//(CML395/CML444)	3090	Kenya	10_Kakamega_Optimum	Optimum_10	Kakamega	Kakamega_Optimum	Optimum	10	10_10_Kakamega_Optimum	1	4	42	162	13.5	75	-2	0.228871664	-0.219439058	2.73E-05	9.94015752	0.464058749	0.275155194	CZL074/VL062645	CZL074/VL062645:@.163.	NA
([CML202/CML442//[DTP2WC4H255-1-2-2-BB/[[NAW5867/P30-SR]-111-2/[NAW5867/P30-SR]-25-1]-8-1-1-B-1]-1-2-2-B]-1-1-1-1-BBB-1-B/LaPostaSeqC7-F103-1-2-1-1-BBB)F2-B-163//(CML395/CML444)	3033	Kenya	10_Kiboko_Optimum	Optimum_10	Kiboko	Kiboko_Optimum	Optimum	10	10_10_Kiboko_Optimum	2	29	345	162	5.88	57	1	0.352939666	-0.193432691	0.00022224	7.122888889	0.383331422	0.183545902	CZL074/VL062645	CZL074/VL062645:@.163.	NA
([CML202/CML442//[DTP2WC4H255-1-2-2-BB/[[NAW5867/P30-SR]-111-2/[NAW5867/P30-SR]-25-1]-8-1-1-B-1]-1-2-2-B]-1-1-1-1-BBB-1-B/LaPostaSeqC7-F103-1-2-1-1-BBB)F2-B-163//(CML395/CML444)	3400	Kenya	10_Kakamega_Optimum	Optimum_10	Kakamega	Kakamega_Optimum	Optimum	10	10_10_Kakamega_Optimum	2	30	352	162	10.88	74	-1	0.228871664	-0.219439058	2.73E-05	9.94015752	0.464058749	0.275155194	CZL074/VL062645	CZL074/VL062645:@.163.	NA
([CML202/CML442//[DTP2WC4H255-1-2-2-BB/[[NAW5867/P30-SR]-111-2/[NAW5867/P30-SR]-25-1]-8-1-1-B-1]-1-2-2-B]-1-1-1-1-BBB-1-B/LaPostaSeqC7-F103-1-2-1-1-BBB)F2-B-163//(CML395/CML444)	3713	Kenya	10_Embu_Optimum	Optimum_10	Embu	Embu_Optimum	Optimum	10	10_10_Embu_Optimum	2	26	305	162	6.37	74	0	0.363395595	-0.160641653	0.002233856	7.165166667	0.288589496	0.231301046	CZL074/VL062645	CZL074/VL062645:@.163.	NA
([CML202/CML442//[DTP2WC4H255-1-2-2-BB/[[NAW5867/P30-SR]-111-2/[NAW5867/P30-SR]-25-1]-8-1-1-B-1]-1-2-2-B]-1-1-1-1-BBB-1-B/LaPostaSeqC7-F103-1-2-1-1-BBB)F2-B-163//(CML395/CML444)	2821	Kenya	10_Kiboko_Optimum	Optimum_10	Kiboko	Kiboko_Optimum	Optimum	10	10_10_Kiboko_Optimum	1	12	133	162	6.29	58	0	0.352939666	-0.193432691	0.00022224	7.122888889	0.383331422	0.183545902	CZL074/VL062645	CZL074/VL062645:@.163.	NA
([CML202/CML442//[DTP2WC4H255-1-2-2-BB/[[NAW5867/P30-SR]-111-2/[NAW5867/P30-SR]-25-1]-8-1-1-B-1]-1-2-2-B]-1-1-1-1-BBB-1-B/LaPostaSeqC7-F103-1-2-1-1-BBB)F2-B-163//(CML395/CML444)	3793	Kenya	10_Mtwapa_Optimum	Optimum_10	Mtwapa	Mtwapa_Optimum	Optimum	10	10_10_Mtwapa_Optimum	1	3	25	162	4.56	57	0	0.178153287	-0.439720062	1.87E-18	5.011	0.18278101	0.109567361	CZL074/VL062645	CZL074/VL062645:@.163.	NA
([CML202/CML442//[DTP2WC4H255-1-2-2-BB/[[NAW5867/P30-SR]-111-2/[NAW5867/P30-SR]-25-1]-8-1-1-B-1]-1-2-2-B]-1-1-1-1-BBB-1-B/LaPostaSeqC7-F103-1-2-1-1-BBB)F2-B-164//(CML395/CML444)	3893	Kenya	10_Mtwapa_Optimum	Optimum_10	Mtwapa	Mtwapa_Optimum	Optimum	10	10_10_Mtwapa_Optimum	1	11	125	163	7.17	52	-2	0.178153287	-0.439720062	1.87E-18	5.011	0.18278101	0.109567361	CZL074/VL062645	CZL074/VL062645:@.164.	NA
([CML202/CML442//[DTP2WC4H255-1-2-2-BB/[[NAW5867/P30-SR]-111-2/[NAW5867/P30-SR]-25-1]-8-1-1-B-1]-1-2-2-B]-1-1-1-1-BBB-1-B/LaPostaSeqC7-F103-1-2-1-1-BBB)F2-B-164//(CML395/CML444)	2734	Kenya	10_Kiboko_Optimum	Optimum_10	Kiboko	Kiboko_Optimum	Optimum	10	10_10_Kiboko_Optimum	1	4	46	163	7.48	57	0	0.352939666	-0.193432691	0.00022224	7.122888889	0.383331422	0.183545902	CZL074/VL062645	CZL074/VL062645:@.164.	NA
([CML202/CML442//[DTP2WC4H255-1-2-2-BB/[[NAW5867/P30-SR]-111-2/[NAW5867/P30-SR]-25-1]-8-1-1-B-1]-1-2-2-B]-1-1-1-1-BBB-1-B/LaPostaSeqC7-F103-1-2-1-1-BBB)F2-B-164//(CML395/CML444)	3517	Kenya	10_Embu_Optimum	Optimum_10	Embu	Embu_Optimum	Optimum	10	10_10_Embu_Optimum	1	10	109	163	7.07	73	-1	0.363395595	-0.160641653	0.002233856	7.165166667	0.288589496	0.231301046	CZL074/VL062645	CZL074/VL062645:@.164.	NA
([CML202/CML442//[DTP2WC4H255-1-2-2-BB/[[NAW5867/P30-SR]-111-2/[NAW5867/P30-SR]-25-1]-8-1-1-B-1]-1-2-2-B]-1-1-1-1-BBB-1-B/LaPostaSeqC7-F103-1-2-1-1-BBB)F2-B-164//(CML395/CML444)	3679	Kenya	10_Embu_Optimum	Optimum_10	Embu	Embu_Optimum	Optimum	10	10_10_Embu_Optimum	2	23	271	163	6.03	72	-1	0.363395595	-0.160641653	0.002233856	7.165166667	0.288589496	0.231301046	CZL074/VL062645	CZL074/VL062645:@.164.	NA
([CML202/CML442//[DTP2WC4H255-1-2-2-BB/[[NAW5867/P30-SR]-111-2/[NAW5867/P30-SR]-25-1]-8-1-1-B-1]-1-2-2-B]-1-1-1-1-BBB-1-B/LaPostaSeqC7-F103-1-2-1-1-BBB)F2-B-164//(CML395/CML444)	3220	Kenya	10_Kakamega_Optimum	Optimum_10	Kakamega	Kakamega_Optimum	Optimum	10	10_10_Kakamega_Optimum	1	15	172	163	8.61	74	-2	0.228871664	-0.219439058	2.73E-05	9.94015752	0.464058749	0.275155194	CZL074/VL062645	CZL074/VL062645:@.164.	NA
([CML202/CML442//[DTP2WC4H255-1-2-2-BB/[[NAW5867/P30-SR]-111-2/[NAW5867/P30-SR]-25-1]-8-1-1-B-1]-1-2-2-B]-1-1-1-1-BBB-1-B/LaPostaSeqC7-F103-1-2-1-1-BBB)F2-B-164//(CML395/CML444)	3350	Kenya	10_Kakamega_Optimum	Optimum_10	Kakamega	Kakamega_Optimum	Optimum	10	10_10_Kakamega_Optimum	2	26	302	163	10.24	72	0	0.228871664	-0.219439058	2.73E-05	9.94015752	0.464058749	0.275155194	CZL074/VL062645	CZL074/VL062645:@.164.	NA
([CML202/CML442//[DTP2WC4H255-1-2-2-BB/[[NAW5867/P30-SR]-111-2/[NAW5867/P30-SR]-25-1]-8-1-1-B-1]-1-2-2-B]-1-1-1-1-BBB-1-B/LaPostaSeqC7-F103-1-2-1-1-BBB)F2-B-164//(CML395/CML444)	4046	Kenya	10_Mtwapa_Optimum	Optimum_10	Mtwapa	Mtwapa_Optimum	Optimum	10	10_10_Mtwapa_Optimum	2	24	278	163	5.92	57	0	0.178153287	-0.439720062	1.87E-18	5.011	0.18278101	0.109567361	CZL074/VL062645	CZL074/VL062645:@.164.	NA
([CML202/CML442//[DTP2WC4H255-1-2-2-BB/[[NAW5867/P30-SR]-111-2/[NAW5867/P30-SR]-25-1]-8-1-1-B-1]-1-2-2-B]-1-1-1-1-BBB-1-B/LaPostaSeqC7-F103-1-2-1-1-BBB)F2-B-164//(CML395/CML444)	2943	Kenya	10_Kiboko_Optimum	Optimum_10	Kiboko	Kiboko_Optimum	Optimum	10	10_10_Kiboko_Optimum	2	22	255	163	7.22	56	0	0.352939666	-0.193432691	0.00022224	7.122888889	0.383331422	0.183545902	CZL074/VL062645	CZL074/VL062645:@.164.	NA
([CML202/CML442//[DTP2WC4H255-1-2-2-BB/[[NAW5867/P30-SR]-111-2/[NAW5867/P30-SR]-25-1]-8-1-1-B-1]-1-2-2-B]-1-1-1-1-BBB-1-B/LaPostaSeqC7-F103-1-2-1-1-BBB)F2-B-165//(CML395/CML444)	3995	Kenya	10_Mtwapa_Optimum	Optimum_10	Mtwapa	Mtwapa_Optimum	Optimum	10	10_10_Mtwapa_Optimum	2	19	227	164	6.93	53	-2	0.178153287	-0.439720062	1.87E-18	5.011	0.18278101	0.109567361	CZL074/VL062645	CZL074/VL062645:@.165.	gd_3764_1792
([CML202/CML442//[DTP2WC4H255-1-2-2-BB/[[NAW5867/P30-SR]-111-2/[NAW5867/P30-SR]-25-1]-8-1-1-B-1]-1-2-2-B]-1-1-1-1-BBB-1-B/LaPostaSeqC7-F103-1-2-1-1-BBB)F2-B-165//(CML395/CML444)	3749	Kenya	10_Embu_Optimum	Optimum_10	Embu	Embu_Optimum	Optimum	10	10_10_Embu_Optimum	2	29	341	164	7.46	74	1	0.363395595	-0.160641653	0.002233856	7.165166667	0.288589496	0.231301046	CZL074/VL062645	CZL074/VL062645:@.165.	gd_3764_1792
([CML202/CML442//[DTP2WC4H255-1-2-2-BB/[[NAW5867/P30-SR]-111-2/[NAW5867/P30-SR]-25-1]-8-1-1-B-1]-1-2-2-B]-1-1-1-1-BBB-1-B/LaPostaSeqC7-F103-1-2-1-1-BBB)F2-B-165//(CML395/CML444)	3200	Kenya	10_Kakamega_Optimum	Optimum_10	Kakamega	Kakamega_Optimum	Optimum	10	10_10_Kakamega_Optimum	1	13	152	164	12.72	74	0	0.228871664	-0.219439058	2.73E-05	9.94015752	0.464058749	0.275155194	CZL074/VL062645	CZL074/VL062645:@.165.	gd_3764_1792
([CML202/CML442//[DTP2WC4H255-1-2-2-BB/[[NAW5867/P30-SR]-111-2/[NAW5867/P30-SR]-25-1]-8-1-1-B-1]-1-2-2-B]-1-1-1-1-BBB-1-B/LaPostaSeqC7-F103-1-2-1-1-BBB)F2-B-165//(CML395/CML444)	3460	Kenya	10_Embu_Optimum	Optimum_10	Embu	Embu_Optimum	Optimum	10	10_10_Embu_Optimum	1	5	52	164	7.51	72	-2	0.363395595	-0.160641653	0.002233856	7.165166667	0.288589496	0.231301046	CZL074/VL062645	CZL074/VL062645:@.165.	gd_3764_1792
([CML202/CML442//[DTP2WC4H255-1-2-2-BB/[[NAW5867/P30-SR]-111-2/[NAW5867/P30-SR]-25-1]-8-1-1-B-1]-1-2-2-B]-1-1-1-1-BBB-1-B/LaPostaSeqC7-F103-1-2-1-1-BBB)F2-B-165//(CML395/CML444)	2860	Kenya	10_Kiboko_Optimum	Optimum_10	Kiboko	Kiboko_Optimum	Optimum	10	10_10_Kiboko_Optimum	1	15	172	164	7.92	58	0	0.352939666	-0.193432691	0.00022224	7.122888889	0.383331422	0.183545902	CZL074/VL062645	CZL074/VL062645:@.165.	gd_3764_1792
([CML202/CML442//[DTP2WC4H255-1-2-2-BB/[[NAW5867/P30-SR]-111-2/[NAW5867/P30-SR]-25-1]-8-1-1-B-1]-1-2-2-B]-1-1-1-1-BBB-1-B/LaPostaSeqC7-F103-1-2-1-1-BBB)F2-B-165//(CML395/CML444)	3914	Kenya	10_Mtwapa_Optimum	Optimum_10	Mtwapa	Mtwapa_Optimum	Optimum	10	10_10_Mtwapa_Optimum	1	13	146	164	6.24	54	0	0.178153287	-0.439720062	1.87E-18	5.011	0.18278101	0.109567361	CZL074/VL062645	CZL074/VL062645:@.165.	gd_3764_1792
([CML202/CML442//[DTP2WC4H255-1-2-2-BB/[[NAW5867/P30-SR]-111-2/[NAW5867/P30-SR]-25-1]-8-1-1-B-1]-1-2-2-B]-1-1-1-1-BBB-1-B/LaPostaSeqC7-F103-1-2-1-1-BBB)F2-B-165//(CML395/CML444)	2883	Kenya	10_Kiboko_Optimum	Optimum_10	Kiboko	Kiboko_Optimum	Optimum	10	10_10_Kiboko_Optimum	2	17	195	164	6.78	58	0	0.352939666	-0.193432691	0.00022224	7.122888889	0.383331422	0.183545902	CZL074/VL062645	CZL074/VL062645:@.165.	gd_3764_1792
([CML202/CML442//[DTP2WC4H255-1-2-2-BB/[[NAW5867/P30-SR]-111-2/[NAW5867/P30-SR]-25-1]-8-1-1-B-1]-1-2-2-B]-1-1-1-1-BBB-1-B/LaPostaSeqC7-F103-1-2-1-1-BBB)F2-B-165//(CML395/CML444)	3245	Kenya	10_Kakamega_Optimum	Optimum_10	Kakamega	Kakamega_Optimum	Optimum	10	10_10_Kakamega_Optimum	2	17	197	164	11.85	74	-2	0.228871664	-0.219439058	2.73E-05	9.94015752	0.464058749	0.275155194	CZL074/VL062645	CZL074/VL062645:@.165.	gd_3764_1792
([CML202/CML442//[DTP2WC4H255-1-2-2-BB/[[NAW5867/P30-SR]-111-2/[NAW5867/P30-SR]-25-1]-8-1-1-B-1]-1-2-2-B]-1-1-1-1-BBB-1-B/LaPostaSeqC7-F103-1-2-1-1-BBB)F2-B-166//(CML395/CML444)	3247	Kenya	10_Kakamega_Optimum	Optimum_10	Kakamega	Kakamega_Optimum	Optimum	10	10_10_Kakamega_Optimum	2	17	199	165	7.55	72	0	0.228871664	-0.219439058	2.73E-05	9.94015752	0.464058749	0.275155194	CZL074/VL062645	CZL074/VL062645:@.166.	NA
([CML202/CML442//[DTP2WC4H255-1-2-2-BB/[[NAW5867/P30-SR]-111-2/[NAW5867/P30-SR]-25-1]-8-1-1-B-1]-1-2-2-B]-1-1-1-1-BBB-1-B/LaPostaSeqC7-F103-1-2-1-1-BBB)F2-B-166//(CML395/CML444)	2735	Kenya	10_Kiboko_Optimum	Optimum_10	Kiboko	Kiboko_Optimum	Optimum	10	10_10_Kiboko_Optimum	1	4	47	165	6.78	57	0	0.352939666	-0.193432691	0.00022224	7.122888889	0.383331422	0.183545902	CZL074/VL062645	CZL074/VL062645:@.166.	NA
([CML202/CML442//[DTP2WC4H255-1-2-2-BB/[[NAW5867/P30-SR]-111-2/[NAW5867/P30-SR]-25-1]-8-1-1-B-1]-1-2-2-B]-1-1-1-1-BBB-1-B/LaPostaSeqC7-F103-1-2-1-1-BBB)F2-B-166//(CML395/CML444)	2887	Kenya	10_Kiboko_Optimum	Optimum_10	Kiboko	Kiboko_Optimum	Optimum	10	10_10_Kiboko_Optimum	2	17	199	165	7.59	57	0	0.352939666	-0.193432691	0.00022224	7.122888889	0.383331422	0.183545902	CZL074/VL062645	CZL074/VL062645:@.166.	NA
([CML202/CML442//[DTP2WC4H255-1-2-2-BB/[[NAW5867/P30-SR]-111-2/[NAW5867/P30-SR]-25-1]-8-1-1-B-1]-1-2-2-B]-1-1-1-1-BBB-1-B/LaPostaSeqC7-F103-1-2-1-1-BBB)F2-B-166//(CML395/CML444)	4022	Kenya	10_Mtwapa_Optimum	Optimum_10	Mtwapa	Mtwapa_Optimum	Optimum	10	10_10_Mtwapa_Optimum	2	22	254	165	4.86	55	0	0.178153287	-0.439720062	1.87E-18	5.011	0.18278101	0.109567361	CZL074/VL062645	CZL074/VL062645:@.166.	NA
([CML202/CML442//[DTP2WC4H255-1-2-2-BB/[[NAW5867/P30-SR]-111-2/[NAW5867/P30-SR]-25-1]-8-1-1-B-1]-1-2-2-B]-1-1-1-1-BBB-1-B/LaPostaSeqC7-F103-1-2-1-1-BBB)F2-B-166//(CML395/CML444)	3711	Kenya	10_Embu_Optimum	Optimum_10	Embu	Embu_Optimum	Optimum	10	10_10_Embu_Optimum	2	26	303	165	5.79	77	-1	0.363395595	-0.160641653	0.002233856	7.165166667	0.288589496	0.231301046	CZL074/VL062645	CZL074/VL062645:@.166.	NA
([CML202/CML442//[DTP2WC4H255-1-2-2-BB/[[NAW5867/P30-SR]-111-2/[NAW5867/P30-SR]-25-1]-8-1-1-B-1]-1-2-2-B]-1-1-1-1-BBB-1-B/LaPostaSeqC7-F103-1-2-1-1-BBB)F2-B-166//(CML395/CML444)	3821	Kenya	10_Mtwapa_Optimum	Optimum_10	Mtwapa	Mtwapa_Optimum	Optimum	10	10_10_Mtwapa_Optimum	1	5	53	165	4.74	56	1	0.178153287	-0.439720062	1.87E-18	5.011	0.18278101	0.109567361	CZL074/VL062645	CZL074/VL062645:@.166.	NA
([CML202/CML442//[DTP2WC4H255-1-2-2-BB/[[NAW5867/P30-SR]-111-2/[NAW5867/P30-SR]-25-1]-8-1-1-B-1]-1-2-2-B]-1-1-1-1-BBB-1-B/LaPostaSeqC7-F103-1-2-1-1-BBB)F2-B-166//(CML395/CML444)	3210	Kenya	10_Kakamega_Optimum	Optimum_10	Kakamega	Kakamega_Optimum	Optimum	10	10_10_Kakamega_Optimum	1	14	162	165	9.78	72	-1	0.228871664	-0.219439058	2.73E-05	9.94015752	0.464058749	0.275155194	CZL074/VL062645	CZL074/VL062645:@.166.	NA
([CML202/CML442//[DTP2WC4H255-1-2-2-BB/[[NAW5867/P30-SR]-111-2/[NAW5867/P30-SR]-25-1]-8-1-1-B-1]-1-2-2-B]-1-1-1-1-BBB-1-B/LaPostaSeqC7-F103-1-2-1-1-BBB)F2-B-166//(CML395/CML444)	3524	Kenya	10_Embu_Optimum	Optimum_10	Embu	Embu_Optimum	Optimum	10	10_10_Embu_Optimum	1	10	116	165	7.73	70	0	0.363395595	-0.160641653	0.002233856	7.165166667	0.288589496	0.231301046	CZL074/VL062645	CZL074/VL062645:@.166.	NA
([CML202/CML442//[DTP2WC4H255-1-2-2-BB/[[NAW5867/P30-SR]-111-2/[NAW5867/P30-SR]-25-1]-8-1-1-B-1]-1-2-2-B]-1-1-1-1-BBB-1-B/LaPostaSeqC7-F103-1-2-1-1-BBB)F2-B-167//(CML395/CML444)	3538	Kenya	10_Embu_Optimum	Optimum_10	Embu	Embu_Optimum	Optimum	10	10_10_Embu_Optimum	1	11	130	166	7.46	73	-1	0.363395595	-0.160641653	0.002233856	7.165166667	0.288589496	0.231301046	CZL074/VL062645	CZL074/VL062645:@.167.	NA
([CML202/CML442//[DTP2WC4H255-1-2-2-BB/[[NAW5867/P30-SR]-111-2/[NAW5867/P30-SR]-25-1]-8-1-1-B-1]-1-2-2-B]-1-1-1-1-BBB-1-B/LaPostaSeqC7-F103-1-2-1-1-BBB)F2-B-167//(CML395/CML444)	3058	Kenya	10_Kakamega_Optimum	Optimum_10	Kakamega	Kakamega_Optimum	Optimum	10	10_10_Kakamega_Optimum	1	1	10	166	9.18	73	0	0.228871664	-0.219439058	2.73E-05	9.94015752	0.464058749	0.275155194	CZL074/VL062645	CZL074/VL062645:@.167.	NA
([CML202/CML442//[DTP2WC4H255-1-2-2-BB/[[NAW5867/P30-SR]-111-2/[NAW5867/P30-SR]-25-1]-8-1-1-B-1]-1-2-2-B]-1-1-1-1-BBB-1-B/LaPostaSeqC7-F103-1-2-1-1-BBB)F2-B-167//(CML395/CML444)	2929	Kenya	10_Kiboko_Optimum	Optimum_10	Kiboko	Kiboko_Optimum	Optimum	10	10_10_Kiboko_Optimum	2	21	241	166	9.15	57	-1	0.352939666	-0.193432691	0.00022224	7.122888889	0.383331422	0.183545902	CZL074/VL062645	CZL074/VL062645:@.167.	NA
([CML202/CML442//[DTP2WC4H255-1-2-2-BB/[[NAW5867/P30-SR]-111-2/[NAW5867/P30-SR]-25-1]-8-1-1-B-1]-1-2-2-B]-1-1-1-1-BBB-1-B/LaPostaSeqC7-F103-1-2-1-1-BBB)F2-B-167//(CML395/CML444)	3706	Kenya	10_Embu_Optimum	Optimum_10	Embu	Embu_Optimum	Optimum	10	10_10_Embu_Optimum	2	25	298	166	8.99	71	0	0.363395595	-0.160641653	0.002233856	7.165166667	0.288589496	0.231301046	CZL074/VL062645	CZL074/VL062645:@.167.	NA
([CML202/CML442//[DTP2WC4H255-1-2-2-BB/[[NAW5867/P30-SR]-111-2/[NAW5867/P30-SR]-25-1]-8-1-1-B-1]-1-2-2-B]-1-1-1-1-BBB-1-B/LaPostaSeqC7-F103-1-2-1-1-BBB)F2-B-167//(CML395/CML444)	2690	Kenya	10_Kiboko_Optimum	Optimum_10	Kiboko	Kiboko_Optimum	Optimum	10	10_10_Kiboko_Optimum	1	1	2	166	9.25	59	0	0.352939666	-0.193432691	0.00022224	7.122888889	0.383331422	0.183545902	CZL074/VL062645	CZL074/VL062645:@.167.	NA
([CML202/CML442//[DTP2WC4H255-1-2-2-BB/[[NAW5867/P30-SR]-111-2/[NAW5867/P30-SR]-25-1]-8-1-1-B-1]-1-2-2-B]-1-1-1-1-BBB-1-B/LaPostaSeqC7-F103-1-2-1-1-BBB)F2-B-167//(CML395/CML444)	3890	Kenya	10_Mtwapa_Optimum	Optimum_10	Mtwapa	Mtwapa_Optimum	Optimum	10	10_10_Mtwapa_Optimum	1	11	122	166	7.45	57	0	0.178153287	-0.439720062	1.87E-18	5.011	0.18278101	0.109567361	CZL074/VL062645	CZL074/VL062645:@.167.	NA
([CML202/CML442//[DTP2WC4H255-1-2-2-BB/[[NAW5867/P30-SR]-111-2/[NAW5867/P30-SR]-25-1]-8-1-1-B-1]-1-2-2-B]-1-1-1-1-BBB-1-B/LaPostaSeqC7-F103-1-2-1-1-BBB)F2-B-167//(CML395/CML444)	3250	Kenya	10_Kakamega_Optimum	Optimum_10	Kakamega	Kakamega_Optimum	Optimum	10	10_10_Kakamega_Optimum	2	17	202	166	9.56	75	0	0.228871664	-0.219439058	2.73E-05	9.94015752	0.464058749	0.275155194	CZL074/VL062645	CZL074/VL062645:@.167.	NA
([CML202/CML442//[DTP2WC4H255-1-2-2-BB/[[NAW5867/P30-SR]-111-2/[NAW5867/P30-SR]-25-1]-8-1-1-B-1]-1-2-2-B]-1-1-1-1-BBB-1-B/LaPostaSeqC7-F103-1-2-1-1-BBB)F2-B-167//(CML395/CML444)	3990	Kenya	10_Mtwapa_Optimum	Optimum_10	Mtwapa	Mtwapa_Optimum	Optimum	10	10_10_Mtwapa_Optimum	2	19	222	166	6.19	55	-2	0.178153287	-0.439720062	1.87E-18	5.011	0.18278101	0.109567361	CZL074/VL062645	CZL074/VL062645:@.167.	NA
([CML202/CML442//[DTP2WC4H255-1-2-2-BB/[[NAW5867/P30-SR]-111-2/[NAW5867/P30-SR]-25-1]-8-1-1-B-1]-1-2-2-B]-1-1-1-1-BBB-1-B/LaPostaSeqC7-F103-1-2-1-1-BBB)F2-B-169//(CML395/CML444)	2901	Kenya	10_Kiboko_Optimum	Optimum_10	Kiboko	Kiboko_Optimum	Optimum	10	10_10_Kiboko_Optimum	2	18	213	167	8.96	57	0	0.352939666	-0.193432691	0.00022224	7.122888889	0.383331422	0.183545902	CZL074/VL062645	CZL074/VL062645:@.169.	NA
([CML202/CML442//[DTP2WC4H255-1-2-2-BB/[[NAW5867/P30-SR]-111-2/[NAW5867/P30-SR]-25-1]-8-1-1-B-1]-1-2-2-B]-1-1-1-1-BBB-1-B/LaPostaSeqC7-F103-1-2-1-1-BBB)F2-B-169//(CML395/CML444)	3724	Kenya	10_Embu_Optimum	Optimum_10	Embu	Embu_Optimum	Optimum	10	10_10_Embu_Optimum	2	27	316	167	5.81	73	1	0.363395595	-0.160641653	0.002233856	7.165166667	0.288589496	0.231301046	CZL074/VL062645	CZL074/VL062645:@.169.	NA
([CML202/CML442//[DTP2WC4H255-1-2-2-BB/[[NAW5867/P30-SR]-111-2/[NAW5867/P30-SR]-25-1]-8-1-1-B-1]-1-2-2-B]-1-1-1-1-BBB-1-B/LaPostaSeqC7-F103-1-2-1-1-BBB)F2-B-169//(CML395/CML444)	3968	Kenya	10_Mtwapa_Optimum	Optimum_10	Mtwapa	Mtwapa_Optimum	Optimum	10	10_10_Mtwapa_Optimum	2	17	200	167	5.54	57	-3	0.178153287	-0.439720062	1.87E-18	5.011	0.18278101	0.109567361	CZL074/VL062645	CZL074/VL062645:@.169.	NA
([CML202/CML442//[DTP2WC4H255-1-2-2-BB/[[NAW5867/P30-SR]-111-2/[NAW5867/P30-SR]-25-1]-8-1-1-B-1]-1-2-2-B]-1-1-1-1-BBB-1-B/LaPostaSeqC7-F103-1-2-1-1-BBB)F2-B-169//(CML395/CML444)	3102	Kenya	10_Kakamega_Optimum	Optimum_10	Kakamega	Kakamega_Optimum	Optimum	10	10_10_Kakamega_Optimum	1	5	54	167	11.21	72	0	0.228871664	-0.219439058	2.73E-05	9.94015752	0.464058749	0.275155194	CZL074/VL062645	CZL074/VL062645:@.169.	NA
([CML202/CML442//[DTP2WC4H255-1-2-2-BB/[[NAW5867/P30-SR]-111-2/[NAW5867/P30-SR]-25-1]-8-1-1-B-1]-1-2-2-B]-1-1-1-1-BBB-1-B/LaPostaSeqC7-F103-1-2-1-1-BBB)F2-B-169//(CML395/CML444)	3892	Kenya	10_Mtwapa_Optimum	Optimum_10	Mtwapa	Mtwapa_Optimum	Optimum	10	10_10_Mtwapa_Optimum	1	11	124	167	6.39	53	0	0.178153287	-0.439720062	1.87E-18	5.011	0.18278101	0.109567361	CZL074/VL062645	CZL074/VL062645:@.169.	NA
([CML202/CML442//[DTP2WC4H255-1-2-2-BB/[[NAW5867/P30-SR]-111-2/[NAW5867/P30-SR]-25-1]-8-1-1-B-1]-1-2-2-B]-1-1-1-1-BBB-1-B/LaPostaSeqC7-F103-1-2-1-1-BBB)F2-B-169//(CML395/CML444)	3244	Kenya	10_Kakamega_Optimum	Optimum_10	Kakamega	Kakamega_Optimum	Optimum	10	10_10_Kakamega_Optimum	2	17	196	167	10.96	72	0	0.228871664	-0.219439058	2.73E-05	9.94015752	0.464058749	0.275155194	CZL074/VL062645	CZL074/VL062645:@.169.	NA
([CML202/CML442//[DTP2WC4H255-1-2-2-BB/[[NAW5867/P30-SR]-111-2/[NAW5867/P30-SR]-25-1]-8-1-1-B-1]-1-2-2-B]-1-1-1-1-BBB-1-B/LaPostaSeqC7-F103-1-2-1-1-BBB)F2-B-169//(CML395/CML444)	3519	Kenya	10_Embu_Optimum	Optimum_10	Embu	Embu_Optimum	Optimum	10	10_10_Embu_Optimum	1	10	111	167	7.07	74	0	0.363395595	-0.160641653	0.002233856	7.165166667	0.288589496	0.231301046	CZL074/VL062645	CZL074/VL062645:@.169.	NA
([CML202/CML442//[DTP2WC4H255-1-2-2-BB/[[NAW5867/P30-SR]-111-2/[NAW5867/P30-SR]-25-1]-8-1-1-B-1]-1-2-2-B]-1-1-1-1-BBB-1-B/LaPostaSeqC7-F103-1-2-1-1-BBB)F2-B-169//(CML395/CML444)	2856	Kenya	10_Kiboko_Optimum	Optimum_10	Kiboko	Kiboko_Optimum	Optimum	10	10_10_Kiboko_Optimum	1	14	168	167	7.93	59	-1	0.352939666	-0.193432691	0.00022224	7.122888889	0.383331422	0.183545902	CZL074/VL062645	CZL074/VL062645:@.169.	NA
([CML202/CML442//[DTP2WC4H255-1-2-2-BB/[[NAW5867/P30-SR]-111-2/[NAW5867/P30-SR]-25-1]-8-1-1-B-1]-1-2-2-B]-1-1-1-1-BBB-1-B/LaPostaSeqC7-F103-1-2-1-1-BBB)F2-B-17//(CML395/CML444)	3814	Kenya	10_Mtwapa_Optimum	Optimum_10	Mtwapa	Mtwapa_Optimum	Optimum	10	10_10_Mtwapa_Optimum	1	4	46	17	3.87	61	0	0.178153287	-0.439720062	1.87E-18	5.011	0.18278101	0.109567361	CZL074/VL062645	CZL074/VL062645:@.17.	NA
([CML202/CML442//[DTP2WC4H255-1-2-2-BB/[[NAW5867/P30-SR]-111-2/[NAW5867/P30-SR]-25-1]-8-1-1-B-1]-1-2-2-B]-1-1-1-1-BBB-1-B/LaPostaSeqC7-F103-1-2-1-1-BBB)F2-B-17//(CML395/CML444)	3032	Kenya	10_Kiboko_Optimum	Optimum_10	Kiboko	Kiboko_Optimum	Optimum	10	10_10_Kiboko_Optimum	2	29	344	17	7.55	59	0	0.352939666	-0.193432691	0.00022224	7.122888889	0.383331422	0.183545902	CZL074/VL062645	CZL074/VL062645:@.17.	NA
([CML202/CML442//[DTP2WC4H255-1-2-2-BB/[[NAW5867/P30-SR]-111-2/[NAW5867/P30-SR]-25-1]-8-1-1-B-1]-1-2-2-B]-1-1-1-1-BBB-1-B/LaPostaSeqC7-F103-1-2-1-1-BBB)F2-B-17//(CML395/CML444)	2694	Kenya	10_Kiboko_Optimum	Optimum_10	Kiboko	Kiboko_Optimum	Optimum	10	10_10_Kiboko_Optimum	1	1	6	17	8.35	58	-1	0.352939666	-0.193432691	0.00022224	7.122888889	0.383331422	0.183545902	CZL074/VL062645	CZL074/VL062645:@.17.	NA
([CML202/CML442//[DTP2WC4H255-1-2-2-BB/[[NAW5867/P30-SR]-111-2/[NAW5867/P30-SR]-25-1]-8-1-1-B-1]-1-2-2-B]-1-1-1-1-BBB-1-B/LaPostaSeqC7-F103-1-2-1-1-BBB)F2-B-17//(CML395/CML444)	3765	Kenya	10_Embu_Optimum	Optimum_10	Embu	Embu_Optimum	Optimum	10	10_10_Embu_Optimum	2	30	357	17	7.87	73	0	0.363395595	-0.160641653	0.002233856	7.165166667	0.288589496	0.231301046	CZL074/VL062645	CZL074/VL062645:@.17.	NA
([CML202/CML442//[DTP2WC4H255-1-2-2-BB/[[NAW5867/P30-SR]-111-2/[NAW5867/P30-SR]-25-1]-8-1-1-B-1]-1-2-2-B]-1-1-1-1-BBB-1-B/LaPostaSeqC7-F103-1-2-1-1-BBB)F2-B-17//(CML395/CML444)	3120	Kenya	10_Kakamega_Optimum	Optimum_10	Kakamega	Kakamega_Optimum	Optimum	10	10_10_Kakamega_Optimum	1	6	72	17	10.26	73	0	0.228871664	-0.219439058	2.73E-05	9.94015752	0.464058749	0.275155194	CZL074/VL062645	CZL074/VL062645:@.17.	NA
([CML202/CML442//[DTP2WC4H255-1-2-2-BB/[[NAW5867/P30-SR]-111-2/[NAW5867/P30-SR]-25-1]-8-1-1-B-1]-1-2-2-B]-1-1-1-1-BBB-1-B/LaPostaSeqC7-F103-1-2-1-1-BBB)F2-B-17//(CML395/CML444)	4079	Kenya	10_Mtwapa_Optimum	Optimum_10	Mtwapa	Mtwapa_Optimum	Optimum	10	10_10_Mtwapa_Optimum	2	26	311	17	5.63	58	-1	0.178153287	-0.439720062	1.87E-18	5.011	0.18278101	0.109567361	CZL074/VL062645	CZL074/VL062645:@.17.	NA
([CML202/CML442//[DTP2WC4H255-1-2-2-BB/[[NAW5867/P30-SR]-111-2/[NAW5867/P30-SR]-25-1]-8-1-1-B-1]-1-2-2-B]-1-1-1-1-BBB-1-B/LaPostaSeqC7-F103-1-2-1-1-BBB)F2-B-17//(CML395/CML444)	3419	Kenya	10_Embu_Optimum	Optimum_10	Embu	Embu_Optimum	Optimum	10	10_10_Embu_Optimum	1	1	11	17	5.12	71	2	0.363395595	-0.160641653	0.002233856	7.165166667	0.288589496	0.231301046	CZL074/VL062645	CZL074/VL062645:@.17.	NA
([CML202/CML442//[DTP2WC4H255-1-2-2-BB/[[NAW5867/P30-SR]-111-2/[NAW5867/P30-SR]-25-1]-8-1-1-B-1]-1-2-2-B]-1-1-1-1-BBB-1-B/LaPostaSeqC7-F103-1-2-1-1-BBB)F2-B-17//(CML395/CML444)	3269	Kenya	10_Kakamega_Optimum	Optimum_10	Kakamega	Kakamega_Optimum	Optimum	10	10_10_Kakamega_Optimum	2	19	221	17	6.27	74	0	0.228871664	-0.219439058	2.73E-05	9.94015752	0.464058749	0.275155194	CZL074/VL062645	CZL074/VL062645:@.17.	NA
([CML202/CML442//[DTP2WC4H255-1-2-2-BB/[[NAW5867/P30-SR]-111-2/[NAW5867/P30-SR]-25-1]-8-1-1-B-1]-1-2-2-B]-1-1-1-1-BBB-1-B/LaPostaSeqC7-F103-1-2-1-1-BBB)F2-B-170//(CML395/CML444)	3632	Kenya	10_Embu_Optimum	Optimum_10	Embu	Embu_Optimum	Optimum	10	10_10_Embu_Optimum	2	19	224	168	8.34	74	-1	0.363395595	-0.160641653	0.002233856	7.165166667	0.288589496	0.231301046	CZL074/VL062645	CZL074/VL062645:@.170.	NA
([CML202/CML442//[DTP2WC4H255-1-2-2-BB/[[NAW5867/P30-SR]-111-2/[NAW5867/P30-SR]-25-1]-8-1-1-B-1]-1-2-2-B]-1-1-1-1-BBB-1-B/LaPostaSeqC7-F103-1-2-1-1-BBB)F2-B-170//(CML395/CML444)	3038	Kenya	10_Kiboko_Optimum	Optimum_10	Kiboko	Kiboko_Optimum	Optimum	10	10_10_Kiboko_Optimum	2	30	350	168	5.8	59	1	0.352939666	-0.193432691	0.00022224	7.122888889	0.383331422	0.183545902	CZL074/VL062645	CZL074/VL062645:@.170.	NA
([CML202/CML442//[DTP2WC4H255-1-2-2-BB/[[NAW5867/P30-SR]-111-2/[NAW5867/P30-SR]-25-1]-8-1-1-B-1]-1-2-2-B]-1-1-1-1-BBB-1-B/LaPostaSeqC7-F103-1-2-1-1-BBB)F2-B-170//(CML395/CML444)	3112	Kenya	10_Kakamega_Optimum	Optimum_10	Kakamega	Kakamega_Optimum	Optimum	10	10_10_Kakamega_Optimum	1	6	64	168	11.75	74	-1	0.228871664	-0.219439058	2.73E-05	9.94015752	0.464058749	0.275155194	CZL074/VL062645	CZL074/VL062645:@.170.	NA
([CML202/CML442//[DTP2WC4H255-1-2-2-BB/[[NAW5867/P30-SR]-111-2/[NAW5867/P30-SR]-25-1]-8-1-1-B-1]-1-2-2-B]-1-1-1-1-BBB-1-B/LaPostaSeqC7-F103-1-2-1-1-BBB)F2-B-170//(CML395/CML444)	3565	Kenya	10_Embu_Optimum	Optimum_10	Embu	Embu_Optimum	Optimum	10	10_10_Embu_Optimum	1	14	157	168	7.05	73	0	0.363395595	-0.160641653	0.002233856	7.165166667	0.288589496	0.231301046	CZL074/VL062645	CZL074/VL062645:@.170.	NA
([CML202/CML442//[DTP2WC4H255-1-2-2-BB/[[NAW5867/P30-SR]-111-2/[NAW5867/P30-SR]-25-1]-8-1-1-B-1]-1-2-2-B]-1-1-1-1-BBB-1-B/LaPostaSeqC7-F103-1-2-1-1-BBB)F2-B-170//(CML395/CML444)	3279	Kenya	10_Kakamega_Optimum	Optimum_10	Kakamega	Kakamega_Optimum	Optimum	10	10_10_Kakamega_Optimum	2	20	231	168	12.04	73	0	0.228871664	-0.219439058	2.73E-05	9.94015752	0.464058749	0.275155194	CZL074/VL062645	CZL074/VL062645:@.170.	NA
([CML202/CML442//[DTP2WC4H255-1-2-2-BB/[[NAW5867/P30-SR]-111-2/[NAW5867/P30-SR]-25-1]-8-1-1-B-1]-1-2-2-B]-1-1-1-1-BBB-1-B/LaPostaSeqC7-F103-1-2-1-1-BBB)F2-B-170//(CML395/CML444)	3800	Kenya	10_Mtwapa_Optimum	Optimum_10	Mtwapa	Mtwapa_Optimum	Optimum	10	10_10_Mtwapa_Optimum	1	3	32	168	3.58	62	0	0.178153287	-0.439720062	1.87E-18	5.011	0.18278101	0.109567361	CZL074/VL062645	CZL074/VL062645:@.170.	NA
([CML202/CML442//[DTP2WC4H255-1-2-2-BB/[[NAW5867/P30-SR]-111-2/[NAW5867/P30-SR]-25-1]-8-1-1-B-1]-1-2-2-B]-1-1-1-1-BBB-1-B/LaPostaSeqC7-F103-1-2-1-1-BBB)F2-B-170//(CML395/CML444)	2703	Kenya	10_Kiboko_Optimum	Optimum_10	Kiboko	Kiboko_Optimum	Optimum	10	10_10_Kiboko_Optimum	1	2	15	168	7.49	58	-1	0.352939666	-0.193432691	0.00022224	7.122888889	0.383331422	0.183545902	CZL074/VL062645	CZL074/VL062645:@.170.	NA
([CML202/CML442//[DTP2WC4H255-1-2-2-BB/[[NAW5867/P30-SR]-111-2/[NAW5867/P30-SR]-25-1]-8-1-1-B-1]-1-2-2-B]-1-1-1-1-BBB-1-B/LaPostaSeqC7-F103-1-2-1-1-BBB)F2-B-170//(CML395/CML444)	4094	Kenya	10_Mtwapa_Optimum	Optimum_10	Mtwapa	Mtwapa_Optimum	Optimum	10	10_10_Mtwapa_Optimum	2	28	326	168	5.3	59	0	0.178153287	-0.439720062	1.87E-18	5.011	0.18278101	0.109567361	CZL074/VL062645	CZL074/VL062645:@.170.	NA
([CML202/CML442//[DTP2WC4H255-1-2-2-BB/[[NAW5867/P30-SR]-111-2/[NAW5867/P30-SR]-25-1]-8-1-1-B-1]-1-2-2-B]-1-1-1-1-BBB-1-B/LaPostaSeqC7-F103-1-2-1-1-BBB)F2-B-171//(CML395/CML444)	3046	Kenya	10_Kiboko_Optimum	Optimum_10	Kiboko	Kiboko_Optimum	Optimum	10	10_10_Kiboko_Optimum	2	30	358	169	6.29	57	-1	0.352939666	-0.193432691	0.00022224	7.122888889	0.383331422	0.183545902	CZL074/VL062645	CZL074/VL062645:@.171.	NA
([CML202/CML442//[DTP2WC4H255-1-2-2-BB/[[NAW5867/P30-SR]-111-2/[NAW5867/P30-SR]-25-1]-8-1-1-B-1]-1-2-2-B]-1-1-1-1-BBB-1-B/LaPostaSeqC7-F103-1-2-1-1-BBB)F2-B-171//(CML395/CML444)	3554	Kenya	10_Embu_Optimum	Optimum_10	Embu	Embu_Optimum	Optimum	10	10_10_Embu_Optimum	1	13	146	169	6.44	72	-1	0.363395595	-0.160641653	0.002233856	7.165166667	0.288589496	0.231301046	CZL074/VL062645	CZL074/VL062645:@.171.	NA
([CML202/CML442//[DTP2WC4H255-1-2-2-BB/[[NAW5867/P30-SR]-111-2/[NAW5867/P30-SR]-25-1]-8-1-1-B-1]-1-2-2-B]-1-1-1-1-BBB-1-B/LaPostaSeqC7-F103-1-2-1-1-BBB)F2-B-171//(CML395/CML444)	3906	Kenya	10_Mtwapa_Optimum	Optimum_10	Mtwapa	Mtwapa_Optimum	Optimum	10	10_10_Mtwapa_Optimum	1	12	138	169	5.52	54	-1	0.178153287	-0.439720062	1.87E-18	5.011	0.18278101	0.109567361	CZL074/VL062645	CZL074/VL062645:@.171.	NA
([CML202/CML442//[DTP2WC4H255-1-2-2-BB/[[NAW5867/P30-SR]-111-2/[NAW5867/P30-SR]-25-1]-8-1-1-B-1]-1-2-2-B]-1-1-1-1-BBB-1-B/LaPostaSeqC7-F103-1-2-1-1-BBB)F2-B-171//(CML395/CML444)	2736	Kenya	10_Kiboko_Optimum	Optimum_10	Kiboko	Kiboko_Optimum	Optimum	10	10_10_Kiboko_Optimum	1	4	48	169	6.48	58	-1	0.352939666	-0.193432691	0.00022224	7.122888889	0.383331422	0.183545902	CZL074/VL062645	CZL074/VL062645:@.171.	NA
([CML202/CML442//[DTP2WC4H255-1-2-2-BB/[[NAW5867/P30-SR]-111-2/[NAW5867/P30-SR]-25-1]-8-1-1-B-1]-1-2-2-B]-1-1-1-1-BBB-1-B/LaPostaSeqC7-F103-1-2-1-1-BBB)F2-B-171//(CML395/CML444)	3085	Kenya	10_Kakamega_Optimum	Optimum_10	Kakamega	Kakamega_Optimum	Optimum	10	10_10_Kakamega_Optimum	1	4	37	169	8.1	75	-1	0.228871664	-0.219439058	2.73E-05	9.94015752	0.464058749	0.275155194	CZL074/VL062645	CZL074/VL062645:@.171.	NA
([CML202/CML442//[DTP2WC4H255-1-2-2-BB/[[NAW5867/P30-SR]-111-2/[NAW5867/P30-SR]-25-1]-8-1-1-B-1]-1-2-2-B]-1-1-1-1-BBB-1-B/LaPostaSeqC7-F103-1-2-1-1-BBB)F2-B-171//(CML395/CML444)	3667	Kenya	10_Embu_Optimum	Optimum_10	Embu	Embu_Optimum	Optimum	10	10_10_Embu_Optimum	2	22	259	169	7.12	73	-2	0.363395595	-0.160641653	0.002233856	7.165166667	0.288589496	0.231301046	CZL074/VL062645	CZL074/VL062645:@.171.	NA
([CML202/CML442//[DTP2WC4H255-1-2-2-BB/[[NAW5867/P30-SR]-111-2/[NAW5867/P30-SR]-25-1]-8-1-1-B-1]-1-2-2-B]-1-1-1-1-BBB-1-B/LaPostaSeqC7-F103-1-2-1-1-BBB)F2-B-171//(CML395/CML444)	3985	Kenya	10_Mtwapa_Optimum	Optimum_10	Mtwapa	Mtwapa_Optimum	Optimum	10	10_10_Mtwapa_Optimum	2	19	217	169	5.89	57	0	0.178153287	-0.439720062	1.87E-18	5.011	0.18278101	0.109567361	CZL074/VL062645	CZL074/VL062645:@.171.	NA
([CML202/CML442//[DTP2WC4H255-1-2-2-BB/[[NAW5867/P30-SR]-111-2/[NAW5867/P30-SR]-25-1]-8-1-1-B-1]-1-2-2-B]-1-1-1-1-BBB-1-B/LaPostaSeqC7-F103-1-2-1-1-BBB)F2-B-171//(CML395/CML444)	3284	Kenya	10_Kakamega_Optimum	Optimum_10	Kakamega	Kakamega_Optimum	Optimum	10	10_10_Kakamega_Optimum	2	20	236	169	11.21	74	-2	0.228871664	-0.219439058	2.73E-05	9.94015752	0.464058749	0.275155194	CZL074/VL062645	CZL074/VL062645:@.171.	NA
([CML202/CML442//[DTP2WC4H255-1-2-2-BB/[[NAW5867/P30-SR]-111-2/[NAW5867/P30-SR]-25-1]-8-1-1-B-1]-1-2-2-B]-1-1-1-1-BBB-1-B/LaPostaSeqC7-F103-1-2-1-1-BBB)F2-B-172//(CML395/CML444)	3780	Kenya	10_Mtwapa_Optimum	Optimum_10	Mtwapa	Mtwapa_Optimum	Optimum	10	10_10_Mtwapa_Optimum	1	1	12	170	4.14	58	0	0.178153287	-0.439720062	1.87E-18	5.011	0.18278101	0.109567361	CZL074/VL062645	CZL074/VL062645:@.172.	NA
([CML202/CML442//[DTP2WC4H255-1-2-2-BB/[[NAW5867/P30-SR]-111-2/[NAW5867/P30-SR]-25-1]-8-1-1-B-1]-1-2-2-B]-1-1-1-1-BBB-1-B/LaPostaSeqC7-F103-1-2-1-1-BBB)F2-B-172//(CML395/CML444)	2889	Kenya	10_Kiboko_Optimum	Optimum_10	Kiboko	Kiboko_Optimum	Optimum	10	10_10_Kiboko_Optimum	2	17	201	170	6.47	57	0	0.352939666	-0.193432691	0.00022224	7.122888889	0.383331422	0.183545902	CZL074/VL062645	CZL074/VL062645:@.172.	NA
([CML202/CML442//[DTP2WC4H255-1-2-2-BB/[[NAW5867/P30-SR]-111-2/[NAW5867/P30-SR]-25-1]-8-1-1-B-1]-1-2-2-B]-1-1-1-1-BBB-1-B/LaPostaSeqC7-F103-1-2-1-1-BBB)F2-B-172//(CML395/CML444)	3390	Kenya	10_Kakamega_Optimum	Optimum_10	Kakamega	Kakamega_Optimum	Optimum	10	10_10_Kakamega_Optimum	2	29	342	170	8.29	75	-1	0.228871664	-0.219439058	2.73E-05	9.94015752	0.464058749	0.275155194	CZL074/VL062645	CZL074/VL062645:@.172.	NA
([CML202/CML442//[DTP2WC4H255-1-2-2-BB/[[NAW5867/P30-SR]-111-2/[NAW5867/P30-SR]-25-1]-8-1-1-B-1]-1-2-2-B]-1-1-1-1-BBB-1-B/LaPostaSeqC7-F103-1-2-1-1-BBB)F2-B-172//(CML395/CML444)	3986	Kenya	10_Mtwapa_Optimum	Optimum_10	Mtwapa	Mtwapa_Optimum	Optimum	10	10_10_Mtwapa_Optimum	2	19	218	170	6.04	54	1	0.178153287	-0.439720062	1.87E-18	5.011	0.18278101	0.109567361	CZL074/VL062645	CZL074/VL062645:@.172.	NA
([CML202/CML442//[DTP2WC4H255-1-2-2-BB/[[NAW5867/P30-SR]-111-2/[NAW5867/P30-SR]-25-1]-8-1-1-B-1]-1-2-2-B]-1-1-1-1-BBB-1-B/LaPostaSeqC7-F103-1-2-1-1-BBB)F2-B-172//(CML395/CML444)	3201	Kenya	10_Kakamega_Optimum	Optimum_10	Kakamega	Kakamega_Optimum	Optimum	10	10_10_Kakamega_Optimum	1	13	153	170	10.44	72	0	0.228871664	-0.219439058	2.73E-05	9.94015752	0.464058749	0.275155194	CZL074/VL062645	CZL074/VL062645:@.172.	NA
([CML202/CML442//[DTP2WC4H255-1-2-2-BB/[[NAW5867/P30-SR]-111-2/[NAW5867/P30-SR]-25-1]-8-1-1-B-1]-1-2-2-B]-1-1-1-1-BBB-1-B/LaPostaSeqC7-F103-1-2-1-1-BBB)F2-B-172//(CML395/CML444)	2723	Kenya	10_Kiboko_Optimum	Optimum_10	Kiboko	Kiboko_Optimum	Optimum	10	10_10_Kiboko_Optimum	1	3	35	170	7.32	57	1	0.352939666	-0.193432691	0.00022224	7.122888889	0.383331422	0.183545902	CZL074/VL062645	CZL074/VL062645:@.172.	NA
([CML202/CML442//[DTP2WC4H255-1-2-2-BB/[[NAW5867/P30-SR]-111-2/[NAW5867/P30-SR]-25-1]-8-1-1-B-1]-1-2-2-B]-1-1-1-1-BBB-1-B/LaPostaSeqC7-F103-1-2-1-1-BBB)F2-B-172//(CML395/CML444)	3559	Kenya	10_Embu_Optimum	Optimum_10	Embu	Embu_Optimum	Optimum	10	10_10_Embu_Optimum	1	13	151	170	5.57	73	0	0.363395595	-0.160641653	0.002233856	7.165166667	0.288589496	0.231301046	CZL074/VL062645	CZL074/VL062645:@.172.	NA
([CML202/CML442//[DTP2WC4H255-1-2-2-BB/[[NAW5867/P30-SR]-111-2/[NAW5867/P30-SR]-25-1]-8-1-1-B-1]-1-2-2-B]-1-1-1-1-BBB-1-B/LaPostaSeqC7-F103-1-2-1-1-BBB)F2-B-172//(CML395/CML444)	3601	Kenya	10_Embu_Optimum	Optimum_10	Embu	Embu_Optimum	Optimum	10	10_10_Embu_Optimum	2	17	193	170	6.73	72	0	0.363395595	-0.160641653	0.002233856	7.165166667	0.288589496	0.231301046	CZL074/VL062645	CZL074/VL062645:@.172.	NA
([CML202/CML442//[DTP2WC4H255-1-2-2-BB/[[NAW5867/P30-SR]-111-2/[NAW5867/P30-SR]-25-1]-8-1-1-B-1]-1-2-2-B]-1-1-1-1-BBB-1-B/LaPostaSeqC7-F103-1-2-1-1-BBB)F2-B-173//(CML395/CML444)	3156	Kenya	10_Kakamega_Optimum	Optimum_10	Kakamega	Kakamega_Optimum	Optimum	10	10_10_Kakamega_Optimum	1	9	108	171	6.26	72	-1	0.228871664	-0.219439058	2.73E-05	9.94015752	0.464058749	0.275155194	CZL074/VL062645	CZL074/VL062645:@.173.	gd_3765_1812
([CML202/CML442//[DTP2WC4H255-1-2-2-BB/[[NAW5867/P30-SR]-111-2/[NAW5867/P30-SR]-25-1]-8-1-1-B-1]-1-2-2-B]-1-1-1-1-BBB-1-B/LaPostaSeqC7-F103-1-2-1-1-BBB)F2-B-173//(CML395/CML444)	2788	Kenya	10_Kiboko_Optimum	Optimum_10	Kiboko	Kiboko_Optimum	Optimum	10	10_10_Kiboko_Optimum	1	9	100	171	5.99	56	0	0.352939666	-0.193432691	0.00022224	7.122888889	0.383331422	0.183545902	CZL074/VL062645	CZL074/VL062645:@.173.	gd_3765_1812
([CML202/CML442//[DTP2WC4H255-1-2-2-BB/[[NAW5867/P30-SR]-111-2/[NAW5867/P30-SR]-25-1]-8-1-1-B-1]-1-2-2-B]-1-1-1-1-BBB-1-B/LaPostaSeqC7-F103-1-2-1-1-BBB)F2-B-173//(CML395/CML444)	3708	Kenya	10_Embu_Optimum	Optimum_10	Embu	Embu_Optimum	Optimum	10	10_10_Embu_Optimum	2	25	300	171	6.91	71	0	0.363395595	-0.160641653	0.002233856	7.165166667	0.288589496	0.231301046	CZL074/VL062645	CZL074/VL062645:@.173.	gd_3765_1812
([CML202/CML442//[DTP2WC4H255-1-2-2-BB/[[NAW5867/P30-SR]-111-2/[NAW5867/P30-SR]-25-1]-8-1-1-B-1]-1-2-2-B]-1-1-1-1-BBB-1-B/LaPostaSeqC7-F103-1-2-1-1-BBB)F2-B-173//(CML395/CML444)	3260	Kenya	10_Kakamega_Optimum	Optimum_10	Kakamega	Kakamega_Optimum	Optimum	10	10_10_Kakamega_Optimum	2	18	212	171	6.88	74	0	0.228871664	-0.219439058	2.73E-05	9.94015752	0.464058749	0.275155194	CZL074/VL062645	CZL074/VL062645:@.173.	gd_3765_1812
([CML202/CML442//[DTP2WC4H255-1-2-2-BB/[[NAW5867/P30-SR]-111-2/[NAW5867/P30-SR]-25-1]-8-1-1-B-1]-1-2-2-B]-1-1-1-1-BBB-1-B/LaPostaSeqC7-F103-1-2-1-1-BBB)F2-B-173//(CML395/CML444)	3509	Kenya	10_Embu_Optimum	Optimum_10	Embu	Embu_Optimum	Optimum	10	10_10_Embu_Optimum	1	9	101	171	5.88	72	-1	0.363395595	-0.160641653	0.002233856	7.165166667	0.288589496	0.231301046	CZL074/VL062645	CZL074/VL062645:@.173.	gd_3765_1812
([CML202/CML442//[DTP2WC4H255-1-2-2-BB/[[NAW5867/P30-SR]-111-2/[NAW5867/P30-SR]-25-1]-8-1-1-B-1]-1-2-2-B]-1-1-1-1-BBB-1-B/LaPostaSeqC7-F103-1-2-1-1-BBB)F2-B-173//(CML395/CML444)	4004	Kenya	10_Mtwapa_Optimum	Optimum_10	Mtwapa	Mtwapa_Optimum	Optimum	10	10_10_Mtwapa_Optimum	2	20	236	171	4.69	53	0	0.178153287	-0.439720062	1.87E-18	5.011	0.18278101	0.109567361	CZL074/VL062645	CZL074/VL062645:@.173.	gd_3765_1812
([CML202/CML442//[DTP2WC4H255-1-2-2-BB/[[NAW5867/P30-SR]-111-2/[NAW5867/P30-SR]-25-1]-8-1-1-B-1]-1-2-2-B]-1-1-1-1-BBB-1-B/LaPostaSeqC7-F103-1-2-1-1-BBB)F2-B-173//(CML395/CML444)	3025	Kenya	10_Kiboko_Optimum	Optimum_10	Kiboko	Kiboko_Optimum	Optimum	10	10_10_Kiboko_Optimum	2	29	337	171	8.01	57	1	0.352939666	-0.193432691	0.00022224	7.122888889	0.383331422	0.183545902	CZL074/VL062645	CZL074/VL062645:@.173.	gd_3765_1812
([CML202/CML442//[DTP2WC4H255-1-2-2-BB/[[NAW5867/P30-SR]-111-2/[NAW5867/P30-SR]-25-1]-8-1-1-B-1]-1-2-2-B]-1-1-1-1-BBB-1-B/LaPostaSeqC7-F103-1-2-1-1-BBB)F2-B-173//(CML395/CML444)	3808	Kenya	10_Mtwapa_Optimum	Optimum_10	Mtwapa	Mtwapa_Optimum	Optimum	10	10_10_Mtwapa_Optimum	1	4	40	171	4.45	58	0	0.178153287	-0.439720062	1.87E-18	5.011	0.18278101	0.109567361	CZL074/VL062645	CZL074/VL062645:@.173.	gd_3765_1812
([CML202/CML442//[DTP2WC4H255-1-2-2-BB/[[NAW5867/P30-SR]-111-2/[NAW5867/P30-SR]-25-1]-8-1-1-B-1]-1-2-2-B]-1-1-1-1-BBB-1-B/LaPostaSeqC7-F103-1-2-1-1-BBB)F2-B-174//(CML395/CML444)	3859	Kenya	10_Mtwapa_Optimum	Optimum_10	Mtwapa	Mtwapa_Optimum	Optimum	10	10_10_Mtwapa_Optimum	1	8	91	172	2.59	61	1	0.178153287	-0.439720062	1.87E-18	5.011	0.18278101	0.109567361	CZL074/VL062645	CZL074/VL062645:@.174.	NA
([CML202/CML442//[DTP2WC4H255-1-2-2-BB/[[NAW5867/P30-SR]-111-2/[NAW5867/P30-SR]-25-1]-8-1-1-B-1]-1-2-2-B]-1-1-1-1-BBB-1-B/LaPostaSeqC7-F103-1-2-1-1-BBB)F2-B-174//(CML395/CML444)	3725	Kenya	10_Embu_Optimum	Optimum_10	Embu	Embu_Optimum	Optimum	10	10_10_Embu_Optimum	2	27	317	172	6.31	72	0	0.363395595	-0.160641653	0.002233856	7.165166667	0.288589496	0.231301046	CZL074/VL062645	CZL074/VL062645:@.174.	NA
([CML202/CML442//[DTP2WC4H255-1-2-2-BB/[[NAW5867/P30-SR]-111-2/[NAW5867/P30-SR]-25-1]-8-1-1-B-1]-1-2-2-B]-1-1-1-1-BBB-1-B/LaPostaSeqC7-F103-1-2-1-1-BBB)F2-B-174//(CML395/CML444)	3549	Kenya	10_Embu_Optimum	Optimum_10	Embu	Embu_Optimum	Optimum	10	10_10_Embu_Optimum	1	12	141	172	5.76	72	-1	0.363395595	-0.160641653	0.002233856	7.165166667	0.288589496	0.231301046	CZL074/VL062645	CZL074/VL062645:@.174.	NA
([CML202/CML442//[DTP2WC4H255-1-2-2-BB/[[NAW5867/P30-SR]-111-2/[NAW5867/P30-SR]-25-1]-8-1-1-B-1]-1-2-2-B]-1-1-1-1-BBB-1-B/LaPostaSeqC7-F103-1-2-1-1-BBB)F2-B-174//(CML395/CML444)	4048	Kenya	10_Mtwapa_Optimum	Optimum_10	Mtwapa	Mtwapa_Optimum	Optimum	10	10_10_Mtwapa_Optimum	2	24	280	172	5.33	58	0	0.178153287	-0.439720062	1.87E-18	5.011	0.18278101	0.109567361	CZL074/VL062645	CZL074/VL062645:@.174.	NA
([CML202/CML442//[DTP2WC4H255-1-2-2-BB/[[NAW5867/P30-SR]-111-2/[NAW5867/P30-SR]-25-1]-8-1-1-B-1]-1-2-2-B]-1-1-1-1-BBB-1-B/LaPostaSeqC7-F103-1-2-1-1-BBB)F2-B-174//(CML395/CML444)	3100	Kenya	10_Kakamega_Optimum	Optimum_10	Kakamega	Kakamega_Optimum	Optimum	10	10_10_Kakamega_Optimum	1	5	52	172	12.09	72	0	0.228871664	-0.219439058	2.73E-05	9.94015752	0.464058749	0.275155194	CZL074/VL062645	CZL074/VL062645:@.174.	NA
([CML202/CML442//[DTP2WC4H255-1-2-2-BB/[[NAW5867/P30-SR]-111-2/[NAW5867/P30-SR]-25-1]-8-1-1-B-1]-1-2-2-B]-1-1-1-1-BBB-1-B/LaPostaSeqC7-F103-1-2-1-1-BBB)F2-B-174//(CML395/CML444)	3235	Kenya	10_Kakamega_Optimum	Optimum_10	Kakamega	Kakamega_Optimum	Optimum	10	10_10_Kakamega_Optimum	2	16	187	172	12.12	72	0	0.228871664	-0.219439058	2.73E-05	9.94015752	0.464058749	0.275155194	CZL074/VL062645	CZL074/VL062645:@.174.	NA
([CML202/CML442//[DTP2WC4H255-1-2-2-BB/[[NAW5867/P30-SR]-111-2/[NAW5867/P30-SR]-25-1]-8-1-1-B-1]-1-2-2-B]-1-1-1-1-BBB-1-B/LaPostaSeqC7-F103-1-2-1-1-BBB)F2-B-174//(CML395/CML444)	2857	Kenya	10_Kiboko_Optimum	Optimum_10	Kiboko	Kiboko_Optimum	Optimum	10	10_10_Kiboko_Optimum	1	15	169	172	6.34	59	0	0.352939666	-0.193432691	0.00022224	7.122888889	0.383331422	0.183545902	CZL074/VL062645	CZL074/VL062645:@.174.	NA
([CML202/CML442//[DTP2WC4H255-1-2-2-BB/[[NAW5867/P30-SR]-111-2/[NAW5867/P30-SR]-25-1]-8-1-1-B-1]-1-2-2-B]-1-1-1-1-BBB-1-B/LaPostaSeqC7-F103-1-2-1-1-BBB)F2-B-174//(CML395/CML444)	2954	Kenya	10_Kiboko_Optimum	Optimum_10	Kiboko	Kiboko_Optimum	Optimum	10	10_10_Kiboko_Optimum	2	23	266	172	7.24	57	1	0.352939666	-0.193432691	0.00022224	7.122888889	0.383331422	0.183545902	CZL074/VL062645	CZL074/VL062645:@.174.	NA
([CML202/CML442//[DTP2WC4H255-1-2-2-BB/[[NAW5867/P30-SR]-111-2/[NAW5867/P30-SR]-25-1]-8-1-1-B-1]-1-2-2-B]-1-1-1-1-BBB-1-B/LaPostaSeqC7-F103-1-2-1-1-BBB)F2-B-175//(CML395/CML444)	3946	Kenya	10_Mtwapa_Optimum	Optimum_10	Mtwapa	Mtwapa_Optimum	Optimum	10	10_10_Mtwapa_Optimum	1	15	178	173	5.92	53	1	0.178153287	-0.439720062	1.87E-18	5.011	0.18278101	0.109567361	CZL074/VL062645	CZL074/VL062645:@.175.	NA
([CML202/CML442//[DTP2WC4H255-1-2-2-BB/[[NAW5867/P30-SR]-111-2/[NAW5867/P30-SR]-25-1]-8-1-1-B-1]-1-2-2-B]-1-1-1-1-BBB-1-B/LaPostaSeqC7-F103-1-2-1-1-BBB)F2-B-175//(CML395/CML444)	2743	Kenya	10_Kiboko_Optimum	Optimum_10	Kiboko	Kiboko_Optimum	Optimum	10	10_10_Kiboko_Optimum	1	5	55	173	6.69	57	0	0.352939666	-0.193432691	0.00022224	7.122888889	0.383331422	0.183545902	CZL074/VL062645	CZL074/VL062645:@.175.	NA
([CML202/CML442//[DTP2WC4H255-1-2-2-BB/[[NAW5867/P30-SR]-111-2/[NAW5867/P30-SR]-25-1]-8-1-1-B-1]-1-2-2-B]-1-1-1-1-BBB-1-B/LaPostaSeqC7-F103-1-2-1-1-BBB)F2-B-175//(CML395/CML444)	3039	Kenya	10_Kiboko_Optimum	Optimum_10	Kiboko	Kiboko_Optimum	Optimum	10	10_10_Kiboko_Optimum	2	30	351	173	5.89	58	1	0.352939666	-0.193432691	0.00022224	7.122888889	0.383331422	0.183545902	CZL074/VL062645	CZL074/VL062645:@.175.	NA
([CML202/CML442//[DTP2WC4H255-1-2-2-BB/[[NAW5867/P30-SR]-111-2/[NAW5867/P30-SR]-25-1]-8-1-1-B-1]-1-2-2-B]-1-1-1-1-BBB-1-B/LaPostaSeqC7-F103-1-2-1-1-BBB)F2-B-175//(CML395/CML444)	3372	Kenya	10_Kakamega_Optimum	Optimum_10	Kakamega	Kakamega_Optimum	Optimum	10	10_10_Kakamega_Optimum	2	27	324	173	9.47	75	0	0.228871664	-0.219439058	2.73E-05	9.94015752	0.464058749	0.275155194	CZL074/VL062645	CZL074/VL062645:@.175.	NA
([CML202/CML442//[DTP2WC4H255-1-2-2-BB/[[NAW5867/P30-SR]-111-2/[NAW5867/P30-SR]-25-1]-8-1-1-B-1]-1-2-2-B]-1-1-1-1-BBB-1-B/LaPostaSeqC7-F103-1-2-1-1-BBB)F2-B-175//(CML395/CML444)	3536	Kenya	10_Embu_Optimum	Optimum_10	Embu	Embu_Optimum	Optimum	10	10_10_Embu_Optimum	1	11	128	173	8.55	73	0	0.363395595	-0.160641653	0.002233856	7.165166667	0.288589496	0.231301046	CZL074/VL062645	CZL074/VL062645:@.175.	NA
([CML202/CML442//[DTP2WC4H255-1-2-2-BB/[[NAW5867/P30-SR]-111-2/[NAW5867/P30-SR]-25-1]-8-1-1-B-1]-1-2-2-B]-1-1-1-1-BBB-1-B/LaPostaSeqC7-F103-1-2-1-1-BBB)F2-B-175//(CML395/CML444)	3104	Kenya	10_Kakamega_Optimum	Optimum_10	Kakamega	Kakamega_Optimum	Optimum	10	10_10_Kakamega_Optimum	1	5	56	173	10.3	73	2	0.228871664	-0.219439058	2.73E-05	9.94015752	0.464058749	0.275155194	CZL074/VL062645	CZL074/VL062645:@.175.	NA
([CML202/CML442//[DTP2WC4H255-1-2-2-BB/[[NAW5867/P30-SR]-111-2/[NAW5867/P30-SR]-25-1]-8-1-1-B-1]-1-2-2-B]-1-1-1-1-BBB-1-B/LaPostaSeqC7-F103-1-2-1-1-BBB)F2-B-175//(CML395/CML444)	4096	Kenya	10_Mtwapa_Optimum	Optimum_10	Mtwapa	Mtwapa_Optimum	Optimum	10	10_10_Mtwapa_Optimum	2	28	328	173	5.56	54	1	0.178153287	-0.439720062	1.87E-18	5.011	0.18278101	0.109567361	CZL074/VL062645	CZL074/VL062645:@.175.	NA
([CML202/CML442//[DTP2WC4H255-1-2-2-BB/[[NAW5867/P30-SR]-111-2/[NAW5867/P30-SR]-25-1]-8-1-1-B-1]-1-2-2-B]-1-1-1-1-BBB-1-B/LaPostaSeqC7-F103-1-2-1-1-BBB)F2-B-175//(CML395/CML444)	3645	Kenya	10_Embu_Optimum	Optimum_10	Embu	Embu_Optimum	Optimum	10	10_10_Embu_Optimum	2	20	237	173	9.54	74	1	0.363395595	-0.160641653	0.002233856	7.165166667	0.288589496	0.231301046	CZL074/VL062645	CZL074/VL062645:@.175.	NA
([CML202/CML442//[DTP2WC4H255-1-2-2-BB/[[NAW5867/P30-SR]-111-2/[NAW5867/P30-SR]-25-1]-8-1-1-B-1]-1-2-2-B]-1-1-1-1-BBB-1-B/LaPostaSeqC7-F103-1-2-1-1-BBB)F2-B-176//(CML395/CML444)	3457	Kenya	10_Embu_Optimum	Optimum_10	Embu	Embu_Optimum	Optimum	10	10_10_Embu_Optimum	1	5	49	174	7.71	72	-2	0.363395595	-0.160641653	0.002233856	7.165166667	0.288589496	0.231301046	CZL074/VL062645	CZL074/VL062645:@.176.	NA
([CML202/CML442//[DTP2WC4H255-1-2-2-BB/[[NAW5867/P30-SR]-111-2/[NAW5867/P30-SR]-25-1]-8-1-1-B-1]-1-2-2-B]-1-1-1-1-BBB-1-B/LaPostaSeqC7-F103-1-2-1-1-BBB)F2-B-176//(CML395/CML444)	3388	Kenya	10_Kakamega_Optimum	Optimum_10	Kakamega	Kakamega_Optimum	Optimum	10	10_10_Kakamega_Optimum	2	29	340	174	9.54	74	-1	0.228871664	-0.219439058	2.73E-05	9.94015752	0.464058749	0.275155194	CZL074/VL062645	CZL074/VL062645:@.176.	NA
([CML202/CML442//[DTP2WC4H255-1-2-2-BB/[[NAW5867/P30-SR]-111-2/[NAW5867/P30-SR]-25-1]-8-1-1-B-1]-1-2-2-B]-1-1-1-1-BBB-1-B/LaPostaSeqC7-F103-1-2-1-1-BBB)F2-B-176//(CML395/CML444)	3866	Kenya	10_Mtwapa_Optimum	Optimum_10	Mtwapa	Mtwapa_Optimum	Optimum	10	10_10_Mtwapa_Optimum	1	9	98	174	3.36	58	0	0.178153287	-0.439720062	1.87E-18	5.011	0.18278101	0.109567361	CZL074/VL062645	CZL074/VL062645:@.176.	NA
([CML202/CML442//[DTP2WC4H255-1-2-2-BB/[[NAW5867/P30-SR]-111-2/[NAW5867/P30-SR]-25-1]-8-1-1-B-1]-1-2-2-B]-1-1-1-1-BBB-1-B/LaPostaSeqC7-F103-1-2-1-1-BBB)F2-B-176//(CML395/CML444)	3639	Kenya	10_Embu_Optimum	Optimum_10	Embu	Embu_Optimum	Optimum	10	10_10_Embu_Optimum	2	20	231	174	7.42	72	-1	0.363395595	-0.160641653	0.002233856	7.165166667	0.288589496	0.231301046	CZL074/VL062645	CZL074/VL062645:@.176.	NA
([CML202/CML442//[DTP2WC4H255-1-2-2-BB/[[NAW5867/P30-SR]-111-2/[NAW5867/P30-SR]-25-1]-8-1-1-B-1]-1-2-2-B]-1-1-1-1-BBB-1-B/LaPostaSeqC7-F103-1-2-1-1-BBB)F2-B-176//(CML395/CML444)	2755	Kenya	10_Kiboko_Optimum	Optimum_10	Kiboko	Kiboko_Optimum	Optimum	10	10_10_Kiboko_Optimum	1	6	67	174	6.89	57	-1	0.352939666	-0.193432691	0.00022224	7.122888889	0.383331422	0.183545902	CZL074/VL062645	CZL074/VL062645:@.176.	NA
([CML202/CML442//[DTP2WC4H255-1-2-2-BB/[[NAW5867/P30-SR]-111-2/[NAW5867/P30-SR]-25-1]-8-1-1-B-1]-1-2-2-B]-1-1-1-1-BBB-1-B/LaPostaSeqC7-F103-1-2-1-1-BBB)F2-B-176//(CML395/CML444)	3982	Kenya	10_Mtwapa_Optimum	Optimum_10	Mtwapa	Mtwapa_Optimum	Optimum	10	10_10_Mtwapa_Optimum	2	18	214	174	2.93	54	-1	0.178153287	-0.439720062	1.87E-18	5.011	0.18278101	0.109567361	CZL074/VL062645	CZL074/VL062645:@.176.	NA
([CML202/CML442//[DTP2WC4H255-1-2-2-BB/[[NAW5867/P30-SR]-111-2/[NAW5867/P30-SR]-25-1]-8-1-1-B-1]-1-2-2-B]-1-1-1-1-BBB-1-B/LaPostaSeqC7-F103-1-2-1-1-BBB)F2-B-176//(CML395/CML444)	3215	Kenya	10_Kakamega_Optimum	Optimum_10	Kakamega	Kakamega_Optimum	Optimum	10	10_10_Kakamega_Optimum	1	14	167	174	10.84	72	-1	0.228871664	-0.219439058	2.73E-05	9.94015752	0.464058749	0.275155194	CZL074/VL062645	CZL074/VL062645:@.176.	NA
([CML202/CML442//[DTP2WC4H255-1-2-2-BB/[[NAW5867/P30-SR]-111-2/[NAW5867/P30-SR]-25-1]-8-1-1-B-1]-1-2-2-B]-1-1-1-1-BBB-1-B/LaPostaSeqC7-F103-1-2-1-1-BBB)F2-B-176//(CML395/CML444)	2870	Kenya	10_Kiboko_Optimum	Optimum_10	Kiboko	Kiboko_Optimum	Optimum	10	10_10_Kiboko_Optimum	2	16	182	174	7.77	57	-1	0.352939666	-0.193432691	0.00022224	7.122888889	0.383331422	0.183545902	CZL074/VL062645	CZL074/VL062645:@.176.	NA
([CML202/CML442//[DTP2WC4H255-1-2-2-BB/[[NAW5867/P30-SR]-111-2/[NAW5867/P30-SR]-25-1]-8-1-1-B-1]-1-2-2-B]-1-1-1-1-BBB-1-B/LaPostaSeqC7-F103-1-2-1-1-BBB)F2-B-177//(CML395/CML444)	2717	Kenya	10_Kiboko_Optimum	Optimum_10	Kiboko	Kiboko_Optimum	Optimum	10	10_10_Kiboko_Optimum	1	3	29	175	7.6	57	0	0.352939666	-0.193432691	0.00022224	7.122888889	0.383331422	0.183545902	CZL074/VL062645	CZL074/VL062645:@.177.	NA
([CML202/CML442//[DTP2WC4H255-1-2-2-BB/[[NAW5867/P30-SR]-111-2/[NAW5867/P30-SR]-25-1]-8-1-1-B-1]-1-2-2-B]-1-1-1-1-BBB-1-B/LaPostaSeqC7-F103-1-2-1-1-BBB)F2-B-177//(CML395/CML444)	4089	Kenya	10_Mtwapa_Optimum	Optimum_10	Mtwapa	Mtwapa_Optimum	Optimum	10	10_10_Mtwapa_Optimum	2	27	321	175	4.06	61	0	0.178153287	-0.439720062	1.87E-18	5.011	0.18278101	0.109567361	CZL074/VL062645	CZL074/VL062645:@.177.	NA
([CML202/CML442//[DTP2WC4H255-1-2-2-BB/[[NAW5867/P30-SR]-111-2/[NAW5867/P30-SR]-25-1]-8-1-1-B-1]-1-2-2-B]-1-1-1-1-BBB-1-B/LaPostaSeqC7-F103-1-2-1-1-BBB)F2-B-177//(CML395/CML444)	3488	Kenya	10_Embu_Optimum	Optimum_10	Embu	Embu_Optimum	Optimum	10	10_10_Embu_Optimum	1	7	80	175	7.95	72	0	0.363395595	-0.160641653	0.002233856	7.165166667	0.288589496	0.231301046	CZL074/VL062645	CZL074/VL062645:@.177.	NA
([CML202/CML442//[DTP2WC4H255-1-2-2-BB/[[NAW5867/P30-SR]-111-2/[NAW5867/P30-SR]-25-1]-8-1-1-B-1]-1-2-2-B]-1-1-1-1-BBB-1-B/LaPostaSeqC7-F103-1-2-1-1-BBB)F2-B-177//(CML395/CML444)	3784	Kenya	10_Mtwapa_Optimum	Optimum_10	Mtwapa	Mtwapa_Optimum	Optimum	10	10_10_Mtwapa_Optimum	1	2	16	175	5.07	57	0	0.178153287	-0.439720062	1.87E-18	5.011	0.18278101	0.109567361	CZL074/VL062645	CZL074/VL062645:@.177.	NA
([CML202/CML442//[DTP2WC4H255-1-2-2-BB/[[NAW5867/P30-SR]-111-2/[NAW5867/P30-SR]-25-1]-8-1-1-B-1]-1-2-2-B]-1-1-1-1-BBB-1-B/LaPostaSeqC7-F103-1-2-1-1-BBB)F2-B-177//(CML395/CML444)	3183	Kenya	10_Kakamega_Optimum	Optimum_10	Kakamega	Kakamega_Optimum	Optimum	10	10_10_Kakamega_Optimum	1	12	135	175	9.11	75	-1	0.228871664	-0.219439058	2.73E-05	9.94015752	0.464058749	0.275155194	CZL074/VL062645	CZL074/VL062645:@.177.	NA
([CML202/CML442//[DTP2WC4H255-1-2-2-BB/[[NAW5867/P30-SR]-111-2/[NAW5867/P30-SR]-25-1]-8-1-1-B-1]-1-2-2-B]-1-1-1-1-BBB-1-B/LaPostaSeqC7-F103-1-2-1-1-BBB)F2-B-177//(CML395/CML444)	3354	Kenya	10_Kakamega_Optimum	Optimum_10	Kakamega	Kakamega_Optimum	Optimum	10	10_10_Kakamega_Optimum	2	26	306	175	11.59	74	1	0.228871664	-0.219439058	2.73E-05	9.94015752	0.464058749	0.275155194	CZL074/VL062645	CZL074/VL062645:@.177.	NA
([CML202/CML442//[DTP2WC4H255-1-2-2-BB/[[NAW5867/P30-SR]-111-2/[NAW5867/P30-SR]-25-1]-8-1-1-B-1]-1-2-2-B]-1-1-1-1-BBB-1-B/LaPostaSeqC7-F103-1-2-1-1-BBB)F2-B-177//(CML395/CML444)	2948	Kenya	10_Kiboko_Optimum	Optimum_10	Kiboko	Kiboko_Optimum	Optimum	10	10_10_Kiboko_Optimum	2	22	260	175	6.7	58	0	0.352939666	-0.193432691	0.00022224	7.122888889	0.383331422	0.183545902	CZL074/VL062645	CZL074/VL062645:@.177.	NA
([CML202/CML442//[DTP2WC4H255-1-2-2-BB/[[NAW5867/P30-SR]-111-2/[NAW5867/P30-SR]-25-1]-8-1-1-B-1]-1-2-2-B]-1-1-1-1-BBB-1-B/LaPostaSeqC7-F103-1-2-1-1-BBB)F2-B-177//(CML395/CML444)	3600	Kenya	10_Embu_Optimum	Optimum_10	Embu	Embu_Optimum	Optimum	10	10_10_Embu_Optimum	2	16	192	175	7.9	73	-2	0.363395595	-0.160641653	0.002233856	7.165166667	0.288589496	0.231301046	CZL074/VL062645	CZL074/VL062645:@.177.	NA
([CML202/CML442//[DTP2WC4H255-1-2-2-BB/[[NAW5867/P30-SR]-111-2/[NAW5867/P30-SR]-25-1]-8-1-1-B-1]-1-2-2-B]-1-1-1-1-BBB-1-B/LaPostaSeqC7-F103-1-2-1-1-BBB)F2-B-18//(CML395/CML444)	3732	Kenya	10_Embu_Optimum	Optimum_10	Embu	Embu_Optimum	Optimum	10	10_10_Embu_Optimum	2	27	324	18	7.32	72	-1	0.363395595	-0.160641653	0.002233856	7.165166667	0.288589496	0.231301046	CZL074/VL062645	CZL074/VL062645:@.18.	NA
([CML202/CML442//[DTP2WC4H255-1-2-2-BB/[[NAW5867/P30-SR]-111-2/[NAW5867/P30-SR]-25-1]-8-1-1-B-1]-1-2-2-B]-1-1-1-1-BBB-1-B/LaPostaSeqC7-F103-1-2-1-1-BBB)F2-B-18//(CML395/CML444)	3416	Kenya	10_Embu_Optimum	Optimum_10	Embu	Embu_Optimum	Optimum	10	10_10_Embu_Optimum	1	1	8	18	6.24	73	0	0.363395595	-0.160641653	0.002233856	7.165166667	0.288589496	0.231301046	CZL074/VL062645	CZL074/VL062645:@.18.	NA
([CML202/CML442//[DTP2WC4H255-1-2-2-BB/[[NAW5867/P30-SR]-111-2/[NAW5867/P30-SR]-25-1]-8-1-1-B-1]-1-2-2-B]-1-1-1-1-BBB-1-B/LaPostaSeqC7-F103-1-2-1-1-BBB)F2-B-18//(CML395/CML444)	3905	Kenya	10_Mtwapa_Optimum	Optimum_10	Mtwapa	Mtwapa_Optimum	Optimum	10	10_10_Mtwapa_Optimum	1	12	137	18	6.3	55	0	0.178153287	-0.439720062	1.87E-18	5.011	0.18278101	0.109567361	CZL074/VL062645	CZL074/VL062645:@.18.	NA
([CML202/CML442//[DTP2WC4H255-1-2-2-BB/[[NAW5867/P30-SR]-111-2/[NAW5867/P30-SR]-25-1]-8-1-1-B-1]-1-2-2-B]-1-1-1-1-BBB-1-B/LaPostaSeqC7-F103-1-2-1-1-BBB)F2-B-18//(CML395/CML444)	3076	Kenya	10_Kakamega_Optimum	Optimum_10	Kakamega	Kakamega_Optimum	Optimum	10	10_10_Kakamega_Optimum	1	3	28	18	11.25	71	0	0.228871664	-0.219439058	2.73E-05	9.94015752	0.464058749	0.275155194	CZL074/VL062645	CZL074/VL062645:@.18.	NA
([CML202/CML442//[DTP2WC4H255-1-2-2-BB/[[NAW5867/P30-SR]-111-2/[NAW5867/P30-SR]-25-1]-8-1-1-B-1]-1-2-2-B]-1-1-1-1-BBB-1-B/LaPostaSeqC7-F103-1-2-1-1-BBB)F2-B-18//(CML395/CML444)	3382	Kenya	10_Kakamega_Optimum	Optimum_10	Kakamega	Kakamega_Optimum	Optimum	10	10_10_Kakamega_Optimum	2	28	334	18	8.79	75	-1	0.228871664	-0.219439058	2.73E-05	9.94015752	0.464058749	0.275155194	CZL074/VL062645	CZL074/VL062645:@.18.	NA
([CML202/CML442//[DTP2WC4H255-1-2-2-BB/[[NAW5867/P30-SR]-111-2/[NAW5867/P30-SR]-25-1]-8-1-1-B-1]-1-2-2-B]-1-1-1-1-BBB-1-B/LaPostaSeqC7-F103-1-2-1-1-BBB)F2-B-18//(CML395/CML444)	3015	Kenya	10_Kiboko_Optimum	Optimum_10	Kiboko	Kiboko_Optimum	Optimum	10	10_10_Kiboko_Optimum	2	28	327	18	5.36	57	1	0.352939666	-0.193432691	0.00022224	7.122888889	0.383331422	0.183545902	CZL074/VL062645	CZL074/VL062645:@.18.	NA
([CML202/CML442//[DTP2WC4H255-1-2-2-BB/[[NAW5867/P30-SR]-111-2/[NAW5867/P30-SR]-25-1]-8-1-1-B-1]-1-2-2-B]-1-1-1-1-BBB-1-B/LaPostaSeqC7-F103-1-2-1-1-BBB)F2-B-18//(CML395/CML444)	3998	Kenya	10_Mtwapa_Optimum	Optimum_10	Mtwapa	Mtwapa_Optimum	Optimum	10	10_10_Mtwapa_Optimum	2	20	230	18	7.42	55	-1	0.178153287	-0.439720062	1.87E-18	5.011	0.18278101	0.109567361	CZL074/VL062645	CZL074/VL062645:@.18.	NA
([CML202/CML442//[DTP2WC4H255-1-2-2-BB/[[NAW5867/P30-SR]-111-2/[NAW5867/P30-SR]-25-1]-8-1-1-B-1]-1-2-2-B]-1-1-1-1-BBB-1-B/LaPostaSeqC7-F103-1-2-1-1-BBB)F2-B-18//(CML395/CML444)	2853	Kenya	10_Kiboko_Optimum	Optimum_10	Kiboko	Kiboko_Optimum	Optimum	10	10_10_Kiboko_Optimum	1	14	165	18	5.45	59	-1	0.352939666	-0.193432691	0.00022224	7.122888889	0.383331422	0.183545902	CZL074/VL062645	CZL074/VL062645:@.18.	NA
([CML202/CML442//[DTP2WC4H255-1-2-2-BB/[[NAW5867/P30-SR]-111-2/[NAW5867/P30-SR]-25-1]-8-1-1-B-1]-1-2-2-B]-1-1-1-1-BBB-1-B/LaPostaSeqC7-F103-1-2-1-1-BBB)F2-B-19//(CML395/CML444)	3852	Kenya	10_Mtwapa_Optimum	Optimum_10	Mtwapa	Mtwapa_Optimum	Optimum	10	10_10_Mtwapa_Optimum	1	7	84	19	4.13	59	0	0.178153287	-0.439720062	1.87E-18	5.011	0.18278101	0.109567361	CZL074/VL062645	CZL074/VL062645:@.19.	NA
([CML202/CML442//[DTP2WC4H255-1-2-2-BB/[[NAW5867/P30-SR]-111-2/[NAW5867/P30-SR]-25-1]-8-1-1-B-1]-1-2-2-B]-1-1-1-1-BBB-1-B/LaPostaSeqC7-F103-1-2-1-1-BBB)F2-B-19//(CML395/CML444)	4002	Kenya	10_Mtwapa_Optimum	Optimum_10	Mtwapa	Mtwapa_Optimum	Optimum	10	10_10_Mtwapa_Optimum	2	20	234	19	4.18	55	2	0.178153287	-0.439720062	1.87E-18	5.011	0.18278101	0.109567361	CZL074/VL062645	CZL074/VL062645:@.19.	NA
([CML202/CML442//[DTP2WC4H255-1-2-2-BB/[[NAW5867/P30-SR]-111-2/[NAW5867/P30-SR]-25-1]-8-1-1-B-1]-1-2-2-B]-1-1-1-1-BBB-1-B/LaPostaSeqC7-F103-1-2-1-1-BBB)F2-B-19//(CML395/CML444)	2882	Kenya	10_Kiboko_Optimum	Optimum_10	Kiboko	Kiboko_Optimum	Optimum	10	10_10_Kiboko_Optimum	2	17	194	19	6.44	59	0	0.352939666	-0.193432691	0.00022224	7.122888889	0.383331422	0.183545902	CZL074/VL062645	CZL074/VL062645:@.19.	NA
([CML202/CML442//[DTP2WC4H255-1-2-2-BB/[[NAW5867/P30-SR]-111-2/[NAW5867/P30-SR]-25-1]-8-1-1-B-1]-1-2-2-B]-1-1-1-1-BBB-1-B/LaPostaSeqC7-F103-1-2-1-1-BBB)F2-B-19//(CML395/CML444)	2756	Kenya	10_Kiboko_Optimum	Optimum_10	Kiboko	Kiboko_Optimum	Optimum	10	10_10_Kiboko_Optimum	1	6	68	19	7.94	58	0	0.352939666	-0.193432691	0.00022224	7.122888889	0.383331422	0.183545902	CZL074/VL062645	CZL074/VL062645:@.19.	NA
([CML202/CML442//[DTP2WC4H255-1-2-2-BB/[[NAW5867/P30-SR]-111-2/[NAW5867/P30-SR]-25-1]-8-1-1-B-1]-1-2-2-B]-1-1-1-1-BBB-1-B/LaPostaSeqC7-F103-1-2-1-1-BBB)F2-B-19//(CML395/CML444)	3547	Kenya	10_Embu_Optimum	Optimum_10	Embu	Embu_Optimum	Optimum	10	10_10_Embu_Optimum	1	12	139	19	7.52	74	-1	0.363395595	-0.160641653	0.002233856	7.165166667	0.288589496	0.231301046	CZL074/VL062645	CZL074/VL062645:@.19.	NA
([CML202/CML442//[DTP2WC4H255-1-2-2-BB/[[NAW5867/P30-SR]-111-2/[NAW5867/P30-SR]-25-1]-8-1-1-B-1]-1-2-2-B]-1-1-1-1-BBB-1-B/LaPostaSeqC7-F103-1-2-1-1-BBB)F2-B-19//(CML395/CML444)	3106	Kenya	10_Kakamega_Optimum	Optimum_10	Kakamega	Kakamega_Optimum	Optimum	10	10_10_Kakamega_Optimum	1	5	58	19	10.65	74	-1	0.228871664	-0.219439058	2.73E-05	9.94015752	0.464058749	0.275155194	CZL074/VL062645	CZL074/VL062645:@.19.	NA
([CML202/CML442//[DTP2WC4H255-1-2-2-BB/[[NAW5867/P30-SR]-111-2/[NAW5867/P30-SR]-25-1]-8-1-1-B-1]-1-2-2-B]-1-1-1-1-BBB-1-B/LaPostaSeqC7-F103-1-2-1-1-BBB)F2-B-19//(CML395/CML444)	3687	Kenya	10_Embu_Optimum	Optimum_10	Embu	Embu_Optimum	Optimum	10	10_10_Embu_Optimum	2	24	279	19	6.65	73	-1	0.363395595	-0.160641653	0.002233856	7.165166667	0.288589496	0.231301046	CZL074/VL062645	CZL074/VL062645:@.19.	NA
([CML202/CML442//[DTP2WC4H255-1-2-2-BB/[[NAW5867/P30-SR]-111-2/[NAW5867/P30-SR]-25-1]-8-1-1-B-1]-1-2-2-B]-1-1-1-1-BBB-1-B/LaPostaSeqC7-F103-1-2-1-1-BBB)F2-B-19//(CML395/CML444)	3297	Kenya	10_Kakamega_Optimum	Optimum_10	Kakamega	Kakamega_Optimum	Optimum	10	10_10_Kakamega_Optimum	2	21	249	19	5.61	75	-1	0.228871664	-0.219439058	2.73E-05	9.94015752	0.464058749	0.275155194	CZL074/VL062645	CZL074/VL062645:@.19.	NA
([CML202/CML442//[DTP2WC4H255-1-2-2-BB/[[NAW5867/P30-SR]-111-2/[NAW5867/P30-SR]-25-1]-8-1-1-B-1]-1-2-2-B]-1-1-1-1-BBB-1-B/LaPostaSeqC7-F103-1-2-1-1-BBB)F2-B-2//(CML395/CML444)	4121	Kenya	10_Mtwapa_Optimum	Optimum_10	Mtwapa	Mtwapa_Optimum	Optimum	10	10_10_Mtwapa_Optimum	2	30	353	2	4.81	62	0	0.178153287	-0.439720062	1.87E-18	5.011	0.18278101	0.109567361	CZL074/VL062645	CZL074/VL062645:@.2.	NA
([CML202/CML442//[DTP2WC4H255-1-2-2-BB/[[NAW5867/P30-SR]-111-2/[NAW5867/P30-SR]-25-1]-8-1-1-B-1]-1-2-2-B]-1-1-1-1-BBB-1-B/LaPostaSeqC7-F103-1-2-1-1-BBB)F2-B-2//(CML395/CML444)	2935	Kenya	10_Kiboko_Optimum	Optimum_10	Kiboko	Kiboko_Optimum	Optimum	10	10_10_Kiboko_Optimum	2	21	247	2	8.44	55	1	0.352939666	-0.193432691	0.00022224	7.122888889	0.383331422	0.183545902	CZL074/VL062645	CZL074/VL062645:@.2.	NA
([CML202/CML442//[DTP2WC4H255-1-2-2-BB/[[NAW5867/P30-SR]-111-2/[NAW5867/P30-SR]-25-1]-8-1-1-B-1]-1-2-2-B]-1-1-1-1-BBB-1-B/LaPostaSeqC7-F103-1-2-1-1-BBB)F2-B-2//(CML395/CML444)	2701	Kenya	10_Kiboko_Optimum	Optimum_10	Kiboko	Kiboko_Optimum	Optimum	10	10_10_Kiboko_Optimum	1	2	13	2	6.87	57	1	0.352939666	-0.193432691	0.00022224	7.122888889	0.383331422	0.183545902	CZL074/VL062645	CZL074/VL062645:@.2.	NA
([CML202/CML442//[DTP2WC4H255-1-2-2-BB/[[NAW5867/P30-SR]-111-2/[NAW5867/P30-SR]-25-1]-8-1-1-B-1]-1-2-2-B]-1-1-1-1-BBB-1-B/LaPostaSeqC7-F103-1-2-1-1-BBB)F2-B-2//(CML395/CML444)	3927	Kenya	10_Mtwapa_Optimum	Optimum_10	Mtwapa	Mtwapa_Optimum	Optimum	10	10_10_Mtwapa_Optimum	1	14	159	2	5.9	54	-1	0.178153287	-0.439720062	1.87E-18	5.011	0.18278101	0.109567361	CZL074/VL062645	CZL074/VL062645:@.2.	NA
([CML202/CML442//[DTP2WC4H255-1-2-2-BB/[[NAW5867/P30-SR]-111-2/[NAW5867/P30-SR]-25-1]-8-1-1-B-1]-1-2-2-B]-1-1-1-1-BBB-1-B/LaPostaSeqC7-F103-1-2-1-1-BBB)F2-B-2//(CML395/CML444)	3564	Kenya	10_Embu_Optimum	Optimum_10	Embu	Embu_Optimum	Optimum	10	10_10_Embu_Optimum	1	13	156	2	7.15	72	-3	0.363395595	-0.160641653	0.002233856	7.165166667	0.288589496	0.231301046	CZL074/VL062645	CZL074/VL062645:@.2.	NA
([CML202/CML442//[DTP2WC4H255-1-2-2-BB/[[NAW5867/P30-SR]-111-2/[NAW5867/P30-SR]-25-1]-8-1-1-B-1]-1-2-2-B]-1-1-1-1-BBB-1-B/LaPostaSeqC7-F103-1-2-1-1-BBB)F2-B-2//(CML395/CML444)	3146	Kenya	10_Kakamega_Optimum	Optimum_10	Kakamega	Kakamega_Optimum	Optimum	10	10_10_Kakamega_Optimum	1	9	98	2	11.48	71	0	0.228871664	-0.219439058	2.73E-05	9.94015752	0.464058749	0.275155194	CZL074/VL062645	CZL074/VL062645:@.2.	NA
([CML202/CML442//[DTP2WC4H255-1-2-2-BB/[[NAW5867/P30-SR]-111-2/[NAW5867/P30-SR]-25-1]-8-1-1-B-1]-1-2-2-B]-1-1-1-1-BBB-1-B/LaPostaSeqC7-F103-1-2-1-1-BBB)F2-B-2//(CML395/CML444)	3325	Kenya	10_Kakamega_Optimum	Optimum_10	Kakamega	Kakamega_Optimum	Optimum	10	10_10_Kakamega_Optimum	2	24	277	2	12.15	74	0	0.228871664	-0.219439058	2.73E-05	9.94015752	0.464058749	0.275155194	CZL074/VL062645	CZL074/VL062645:@.2.	NA
([CML202/CML442//[DTP2WC4H255-1-2-2-BB/[[NAW5867/P30-SR]-111-2/[NAW5867/P30-SR]-25-1]-8-1-1-B-1]-1-2-2-B]-1-1-1-1-BBB-1-B/LaPostaSeqC7-F103-1-2-1-1-BBB)F2-B-2//(CML395/CML444)	3695	Kenya	10_Embu_Optimum	Optimum_10	Embu	Embu_Optimum	Optimum	10	10_10_Embu_Optimum	2	24	287	2	9.46	72	-2	0.363395595	-0.160641653	0.002233856	7.165166667	0.288589496	0.231301046	CZL074/VL062645	CZL074/VL062645:@.2.	NA
([CML202/CML442//[DTP2WC4H255-1-2-2-BB/[[NAW5867/P30-SR]-111-2/[NAW5867/P30-SR]-25-1]-8-1-1-B-1]-1-2-2-B]-1-1-1-1-BBB-1-B/LaPostaSeqC7-F103-1-2-1-1-BBB)F2-B-20//(CML395/CML444)	2786	Kenya	10_Kiboko_Optimum	Optimum_10	Kiboko	Kiboko_Optimum	Optimum	10	10_10_Kiboko_Optimum	1	9	98	20	7.33	57	-1	0.352939666	-0.193432691	0.00022224	7.122888889	0.383331422	0.183545902	CZL074/VL062645	CZL074/VL062645:@.20.	NA
([CML202/CML442//[DTP2WC4H255-1-2-2-BB/[[NAW5867/P30-SR]-111-2/[NAW5867/P30-SR]-25-1]-8-1-1-B-1]-1-2-2-B]-1-1-1-1-BBB-1-B/LaPostaSeqC7-F103-1-2-1-1-BBB)F2-B-20//(CML395/CML444)	3977	Kenya	10_Mtwapa_Optimum	Optimum_10	Mtwapa	Mtwapa_Optimum	Optimum	10	10_10_Mtwapa_Optimum	2	18	209	20	5.67	62	0	0.178153287	-0.439720062	1.87E-18	5.011	0.18278101	0.109567361	CZL074/VL062645	CZL074/VL062645:@.20.	NA
([CML202/CML442//[DTP2WC4H255-1-2-2-BB/[[NAW5867/P30-SR]-111-2/[NAW5867/P30-SR]-25-1]-8-1-1-B-1]-1-2-2-B]-1-1-1-1-BBB-1-B/LaPostaSeqC7-F103-1-2-1-1-BBB)F2-B-20//(CML395/CML444)	3375	Kenya	10_Kakamega_Optimum	Optimum_10	Kakamega	Kakamega_Optimum	Optimum	10	10_10_Kakamega_Optimum	2	28	327	20	10.3	74	0	0.228871664	-0.219439058	2.73E-05	9.94015752	0.464058749	0.275155194	CZL074/VL062645	CZL074/VL062645:@.20.	NA
([CML202/CML442//[DTP2WC4H255-1-2-2-BB/[[NAW5867/P30-SR]-111-2/[NAW5867/P30-SR]-25-1]-8-1-1-B-1]-1-2-2-B]-1-1-1-1-BBB-1-B/LaPostaSeqC7-F103-1-2-1-1-BBB)F2-B-20//(CML395/CML444)	3413	Kenya	10_Embu_Optimum	Optimum_10	Embu	Embu_Optimum	Optimum	10	10_10_Embu_Optimum	1	1	5	20	5.77	72	0	0.363395595	-0.160641653	0.002233856	7.165166667	0.288589496	0.231301046	CZL074/VL062645	CZL074/VL062645:@.20.	NA
([CML202/CML442//[DTP2WC4H255-1-2-2-BB/[[NAW5867/P30-SR]-111-2/[NAW5867/P30-SR]-25-1]-8-1-1-B-1]-1-2-2-B]-1-1-1-1-BBB-1-B/LaPostaSeqC7-F103-1-2-1-1-BBB)F2-B-20//(CML395/CML444)	3097	Kenya	10_Kakamega_Optimum	Optimum_10	Kakamega	Kakamega_Optimum	Optimum	10	10_10_Kakamega_Optimum	1	5	49	20	7.2	74	0	0.228871664	-0.219439058	2.73E-05	9.94015752	0.464058749	0.275155194	CZL074/VL062645	CZL074/VL062645:@.20.	NA
([CML202/CML442//[DTP2WC4H255-1-2-2-BB/[[NAW5867/P30-SR]-111-2/[NAW5867/P30-SR]-25-1]-8-1-1-B-1]-1-2-2-B]-1-1-1-1-BBB-1-B/LaPostaSeqC7-F103-1-2-1-1-BBB)F2-B-20//(CML395/CML444)	3931	Kenya	10_Mtwapa_Optimum	Optimum_10	Mtwapa	Mtwapa_Optimum	Optimum	10	10_10_Mtwapa_Optimum	1	14	163	20	6.53	53	0	0.178153287	-0.439720062	1.87E-18	5.011	0.18278101	0.109567361	CZL074/VL062645	CZL074/VL062645:@.20.	NA
([CML202/CML442//[DTP2WC4H255-1-2-2-BB/[[NAW5867/P30-SR]-111-2/[NAW5867/P30-SR]-25-1]-8-1-1-B-1]-1-2-2-B]-1-1-1-1-BBB-1-B/LaPostaSeqC7-F103-1-2-1-1-BBB)F2-B-20//(CML395/CML444)	3006	Kenya	10_Kiboko_Optimum	Optimum_10	Kiboko	Kiboko_Optimum	Optimum	10	10_10_Kiboko_Optimum	2	27	318	20	6.84	58	0	0.352939666	-0.193432691	0.00022224	7.122888889	0.383331422	0.183545902	CZL074/VL062645	CZL074/VL062645:@.20.	NA
([CML202/CML442//[DTP2WC4H255-1-2-2-BB/[[NAW5867/P30-SR]-111-2/[NAW5867/P30-SR]-25-1]-8-1-1-B-1]-1-2-2-B]-1-1-1-1-BBB-1-B/LaPostaSeqC7-F103-1-2-1-1-BBB)F2-B-20//(CML395/CML444)	3617	Kenya	10_Embu_Optimum	Optimum_10	Embu	Embu_Optimum	Optimum	10	10_10_Embu_Optimum	2	18	209	20	6.75	73	-2	0.363395595	-0.160641653	0.002233856	7.165166667	0.288589496	0.231301046	CZL074/VL062645	CZL074/VL062645:@.20.	NA
([CML202/CML442//[DTP2WC4H255-1-2-2-BB/[[NAW5867/P30-SR]-111-2/[NAW5867/P30-SR]-25-1]-8-1-1-B-1]-1-2-2-B]-1-1-1-1-BBB-1-B/LaPostaSeqC7-F103-1-2-1-1-BBB)F2-B-21//(CML395/CML444)	3816	Kenya	10_Mtwapa_Optimum	Optimum_10	Mtwapa	Mtwapa_Optimum	Optimum	10	10_10_Mtwapa_Optimum	1	4	48	21	4.41	58	0	0.178153287	-0.439720062	1.87E-18	5.011	0.18278101	0.109567361	CZL074/VL062645	CZL074/VL062645:@.21.	NA
([CML202/CML442//[DTP2WC4H255-1-2-2-BB/[[NAW5867/P30-SR]-111-2/[NAW5867/P30-SR]-25-1]-8-1-1-B-1]-1-2-2-B]-1-1-1-1-BBB-1-B/LaPostaSeqC7-F103-1-2-1-1-BBB)F2-B-21//(CML395/CML444)	2778	Kenya	10_Kiboko_Optimum	Optimum_10	Kiboko	Kiboko_Optimum	Optimum	10	10_10_Kiboko_Optimum	1	8	90	21	6.87	57	0	0.352939666	-0.193432691	0.00022224	7.122888889	0.383331422	0.183545902	CZL074/VL062645	CZL074/VL062645:@.21.	NA
([CML202/CML442//[DTP2WC4H255-1-2-2-BB/[[NAW5867/P30-SR]-111-2/[NAW5867/P30-SR]-25-1]-8-1-1-B-1]-1-2-2-B]-1-1-1-1-BBB-1-B/LaPostaSeqC7-F103-1-2-1-1-BBB)F2-B-21//(CML395/CML444)	3234	Kenya	10_Kakamega_Optimum	Optimum_10	Kakamega	Kakamega_Optimum	Optimum	10	10_10_Kakamega_Optimum	2	16	186	21	10.9	75	-1	0.228871664	-0.219439058	2.73E-05	9.94015752	0.464058749	0.275155194	CZL074/VL062645	CZL074/VL062645:@.21.	NA
([CML202/CML442//[DTP2WC4H255-1-2-2-BB/[[NAW5867/P30-SR]-111-2/[NAW5867/P30-SR]-25-1]-8-1-1-B-1]-1-2-2-B]-1-1-1-1-BBB-1-B/LaPostaSeqC7-F103-1-2-1-1-BBB)F2-B-21//(CML395/CML444)	3121	Kenya	10_Kakamega_Optimum	Optimum_10	Kakamega	Kakamega_Optimum	Optimum	10	10_10_Kakamega_Optimum	1	7	73	21	8.56	73	0	0.228871664	-0.219439058	2.73E-05	9.94015752	0.464058749	0.275155194	CZL074/VL062645	CZL074/VL062645:@.21.	NA
([CML202/CML442//[DTP2WC4H255-1-2-2-BB/[[NAW5867/P30-SR]-111-2/[NAW5867/P30-SR]-25-1]-8-1-1-B-1]-1-2-2-B]-1-1-1-1-BBB-1-B/LaPostaSeqC7-F103-1-2-1-1-BBB)F2-B-21//(CML395/CML444)	4011	Kenya	10_Mtwapa_Optimum	Optimum_10	Mtwapa	Mtwapa_Optimum	Optimum	10	10_10_Mtwapa_Optimum	2	21	243	21	5.93	53	3	0.178153287	-0.439720062	1.87E-18	5.011	0.18278101	0.109567361	CZL074/VL062645	CZL074/VL062645:@.21.	NA
([CML202/CML442//[DTP2WC4H255-1-2-2-BB/[[NAW5867/P30-SR]-111-2/[NAW5867/P30-SR]-25-1]-8-1-1-B-1]-1-2-2-B]-1-1-1-1-BBB-1-B/LaPostaSeqC7-F103-1-2-1-1-BBB)F2-B-21//(CML395/CML444)	3590	Kenya	10_Embu_Optimum	Optimum_10	Embu	Embu_Optimum	Optimum	10	10_10_Embu_Optimum	2	16	182	21	7.52	73	0	0.363395595	-0.160641653	0.002233856	7.165166667	0.288589496	0.231301046	CZL074/VL062645	CZL074/VL062645:@.21.	NA
([CML202/CML442//[DTP2WC4H255-1-2-2-BB/[[NAW5867/P30-SR]-111-2/[NAW5867/P30-SR]-25-1]-8-1-1-B-1]-1-2-2-B]-1-1-1-1-BBB-1-B/LaPostaSeqC7-F103-1-2-1-1-BBB)F2-B-21//(CML395/CML444)	3568	Kenya	10_Embu_Optimum	Optimum_10	Embu	Embu_Optimum	Optimum	10	10_10_Embu_Optimum	1	14	160	21	7.26	74	-1	0.363395595	-0.160641653	0.002233856	7.165166667	0.288589496	0.231301046	CZL074/VL062645	CZL074/VL062645:@.21.	NA
([CML202/CML442//[DTP2WC4H255-1-2-2-BB/[[NAW5867/P30-SR]-111-2/[NAW5867/P30-SR]-25-1]-8-1-1-B-1]-1-2-2-B]-1-1-1-1-BBB-1-B/LaPostaSeqC7-F103-1-2-1-1-BBB)F2-B-21//(CML395/CML444)	2892	Kenya	10_Kiboko_Optimum	Optimum_10	Kiboko	Kiboko_Optimum	Optimum	10	10_10_Kiboko_Optimum	2	17	204	21	9.23	59	1	0.352939666	-0.193432691	0.00022224	7.122888889	0.383331422	0.183545902	CZL074/VL062645	CZL074/VL062645:@.21.	NA
([CML202/CML442//[DTP2WC4H255-1-2-2-BB/[[NAW5867/P30-SR]-111-2/[NAW5867/P30-SR]-25-1]-8-1-1-B-1]-1-2-2-B]-1-1-1-1-BBB-1-B/LaPostaSeqC7-F103-1-2-1-1-BBB)F2-B-22//(CML395/CML444)	2919	Kenya	10_Kiboko_Optimum	Optimum_10	Kiboko	Kiboko_Optimum	Optimum	10	10_10_Kiboko_Optimum	2	20	231	22	6.69	56	1	0.352939666	-0.193432691	0.00022224	7.122888889	0.383331422	0.183545902	CZL074/VL062645	CZL074/VL062645:@.22.	NA
([CML202/CML442//[DTP2WC4H255-1-2-2-BB/[[NAW5867/P30-SR]-111-2/[NAW5867/P30-SR]-25-1]-8-1-1-B-1]-1-2-2-B]-1-1-1-1-BBB-1-B/LaPostaSeqC7-F103-1-2-1-1-BBB)F2-B-22//(CML395/CML444)	3640	Kenya	10_Embu_Optimum	Optimum_10	Embu	Embu_Optimum	Optimum	10	10_10_Embu_Optimum	2	20	232	22	8.22	72	-1	0.363395595	-0.160641653	0.002233856	7.165166667	0.288589496	0.231301046	CZL074/VL062645	CZL074/VL062645:@.22.	NA
([CML202/CML442//[DTP2WC4H255-1-2-2-BB/[[NAW5867/P30-SR]-111-2/[NAW5867/P30-SR]-25-1]-8-1-1-B-1]-1-2-2-B]-1-1-1-1-BBB-1-B/LaPostaSeqC7-F103-1-2-1-1-BBB)F2-B-22//(CML395/CML444)	4085	Kenya	10_Mtwapa_Optimum	Optimum_10	Mtwapa	Mtwapa_Optimum	Optimum	10	10_10_Mtwapa_Optimum	2	27	317	22	6.48	58	1	0.178153287	-0.439720062	1.87E-18	5.011	0.18278101	0.109567361	CZL074/VL062645	CZL074/VL062645:@.22.	NA
([CML202/CML442//[DTP2WC4H255-1-2-2-BB/[[NAW5867/P30-SR]-111-2/[NAW5867/P30-SR]-25-1]-8-1-1-B-1]-1-2-2-B]-1-1-1-1-BBB-1-B/LaPostaSeqC7-F103-1-2-1-1-BBB)F2-B-22//(CML395/CML444)	3453	Kenya	10_Embu_Optimum	Optimum_10	Embu	Embu_Optimum	Optimum	10	10_10_Embu_Optimum	1	4	45	22	7.72	72	-1	0.363395595	-0.160641653	0.002233856	7.165166667	0.288589496	0.231301046	CZL074/VL062645	CZL074/VL062645:@.22.	NA
([CML202/CML442//[DTP2WC4H255-1-2-2-BB/[[NAW5867/P30-SR]-111-2/[NAW5867/P30-SR]-25-1]-8-1-1-B-1]-1-2-2-B]-1-1-1-1-BBB-1-B/LaPostaSeqC7-F103-1-2-1-1-BBB)F2-B-22//(CML395/CML444)	3086	Kenya	10_Kakamega_Optimum	Optimum_10	Kakamega	Kakamega_Optimum	Optimum	10	10_10_Kakamega_Optimum	1	4	38	22	7.9	75	-1	0.228871664	-0.219439058	2.73E-05	9.94015752	0.464058749	0.275155194	CZL074/VL062645	CZL074/VL062645:@.22.	NA
([CML202/CML442//[DTP2WC4H255-1-2-2-BB/[[NAW5867/P30-SR]-111-2/[NAW5867/P30-SR]-25-1]-8-1-1-B-1]-1-2-2-B]-1-1-1-1-BBB-1-B/LaPostaSeqC7-F103-1-2-1-1-BBB)F2-B-22//(CML395/CML444)	3833	Kenya	10_Mtwapa_Optimum	Optimum_10	Mtwapa	Mtwapa_Optimum	Optimum	10	10_10_Mtwapa_Optimum	1	6	65	22	5.88	55	-2	0.178153287	-0.439720062	1.87E-18	5.011	0.18278101	0.109567361	CZL074/VL062645	CZL074/VL062645:@.22.	NA
([CML202/CML442//[DTP2WC4H255-1-2-2-BB/[[NAW5867/P30-SR]-111-2/[NAW5867/P30-SR]-25-1]-8-1-1-B-1]-1-2-2-B]-1-1-1-1-BBB-1-B/LaPostaSeqC7-F103-1-2-1-1-BBB)F2-B-22//(CML395/CML444)	3304	Kenya	10_Kakamega_Optimum	Optimum_10	Kakamega	Kakamega_Optimum	Optimum	10	10_10_Kakamega_Optimum	2	22	256	22	9.96	75	-3	0.228871664	-0.219439058	2.73E-05	9.94015752	0.464058749	0.275155194	CZL074/VL062645	CZL074/VL062645:@.22.	NA
([CML202/CML442//[DTP2WC4H255-1-2-2-BB/[[NAW5867/P30-SR]-111-2/[NAW5867/P30-SR]-25-1]-8-1-1-B-1]-1-2-2-B]-1-1-1-1-BBB-1-B/LaPostaSeqC7-F103-1-2-1-1-BBB)F2-B-22//(CML395/CML444)	2805	Kenya	10_Kiboko_Optimum	Optimum_10	Kiboko	Kiboko_Optimum	Optimum	10	10_10_Kiboko_Optimum	1	10	117	22	4.13	60	-1	0.352939666	-0.193432691	0.00022224	7.122888889	0.383331422	0.183545902	CZL074/VL062645	CZL074/VL062645:@.22.	NA
([CML202/CML442//[DTP2WC4H255-1-2-2-BB/[[NAW5867/P30-SR]-111-2/[NAW5867/P30-SR]-25-1]-8-1-1-B-1]-1-2-2-B]-1-1-1-1-BBB-1-B/LaPostaSeqC7-F103-1-2-1-1-BBB)F2-B-23//(CML395/CML444)	3591	Kenya	10_Embu_Optimum	Optimum_10	Embu	Embu_Optimum	Optimum	10	10_10_Embu_Optimum	2	16	183	23	6.24	73	-2	0.363395595	-0.160641653	0.002233856	7.165166667	0.288589496	0.231301046	CZL074/VL062645	CZL074/VL062645:@.23.	NA
([CML202/CML442//[DTP2WC4H255-1-2-2-BB/[[NAW5867/P30-SR]-111-2/[NAW5867/P30-SR]-25-1]-8-1-1-B-1]-1-2-2-B]-1-1-1-1-BBB-1-B/LaPostaSeqC7-F103-1-2-1-1-BBB)F2-B-23//(CML395/CML444)	3081	Kenya	10_Kakamega_Optimum	Optimum_10	Kakamega	Kakamega_Optimum	Optimum	10	10_10_Kakamega_Optimum	1	3	33	23	7.14	76	0	0.228871664	-0.219439058	2.73E-05	9.94015752	0.464058749	0.275155194	CZL074/VL062645	CZL074/VL062645:@.23.	NA
([CML202/CML442//[DTP2WC4H255-1-2-2-BB/[[NAW5867/P30-SR]-111-2/[NAW5867/P30-SR]-25-1]-8-1-1-B-1]-1-2-2-B]-1-1-1-1-BBB-1-B/LaPostaSeqC7-F103-1-2-1-1-BBB)F2-B-23//(CML395/CML444)	3883	Kenya	10_Mtwapa_Optimum	Optimum_10	Mtwapa	Mtwapa_Optimum	Optimum	10	10_10_Mtwapa_Optimum	1	10	115	23	5.23	55	2	0.178153287	-0.439720062	1.87E-18	5.011	0.18278101	0.109567361	CZL074/VL062645	CZL074/VL062645:@.23.	NA
([CML202/CML442//[DTP2WC4H255-1-2-2-BB/[[NAW5867/P30-SR]-111-2/[NAW5867/P30-SR]-25-1]-8-1-1-B-1]-1-2-2-B]-1-1-1-1-BBB-1-B/LaPostaSeqC7-F103-1-2-1-1-BBB)F2-B-23//(CML395/CML444)	4012	Kenya	10_Mtwapa_Optimum	Optimum_10	Mtwapa	Mtwapa_Optimum	Optimum	10	10_10_Mtwapa_Optimum	2	21	244	23	4.83	55	0	0.178153287	-0.439720062	1.87E-18	5.011	0.18278101	0.109567361	CZL074/VL062645	CZL074/VL062645:@.23.	NA
([CML202/CML442//[DTP2WC4H255-1-2-2-BB/[[NAW5867/P30-SR]-111-2/[NAW5867/P30-SR]-25-1]-8-1-1-B-1]-1-2-2-B]-1-1-1-1-BBB-1-B/LaPostaSeqC7-F103-1-2-1-1-BBB)F2-B-23//(CML395/CML444)	3003	Kenya	10_Kiboko_Optimum	Optimum_10	Kiboko	Kiboko_Optimum	Optimum	10	10_10_Kiboko_Optimum	2	27	315	23	8.49	59	-1	0.352939666	-0.193432691	0.00022224	7.122888889	0.383331422	0.183545902	CZL074/VL062645	CZL074/VL062645:@.23.	NA
([CML202/CML442//[DTP2WC4H255-1-2-2-BB/[[NAW5867/P30-SR]-111-2/[NAW5867/P30-SR]-25-1]-8-1-1-B-1]-1-2-2-B]-1-1-1-1-BBB-1-B/LaPostaSeqC7-F103-1-2-1-1-BBB)F2-B-23//(CML395/CML444)	3295	Kenya	10_Kakamega_Optimum	Optimum_10	Kakamega	Kakamega_Optimum	Optimum	10	10_10_Kakamega_Optimum	2	21	247	23	7.08	79	0	0.228871664	-0.219439058	2.73E-05	9.94015752	0.464058749	0.275155194	CZL074/VL062645	CZL074/VL062645:@.23.	NA
([CML202/CML442//[DTP2WC4H255-1-2-2-BB/[[NAW5867/P30-SR]-111-2/[NAW5867/P30-SR]-25-1]-8-1-1-B-1]-1-2-2-B]-1-1-1-1-BBB-1-B/LaPostaSeqC7-F103-1-2-1-1-BBB)F2-B-23//(CML395/CML444)	2816	Kenya	10_Kiboko_Optimum	Optimum_10	Kiboko	Kiboko_Optimum	Optimum	10	10_10_Kiboko_Optimum	1	11	128	23	7.48	58	0	0.352939666	-0.193432691	0.00022224	7.122888889	0.383331422	0.183545902	CZL074/VL062645	CZL074/VL062645:@.23.	NA
([CML202/CML442//[DTP2WC4H255-1-2-2-BB/[[NAW5867/P30-SR]-111-2/[NAW5867/P30-SR]-25-1]-8-1-1-B-1]-1-2-2-B]-1-1-1-1-BBB-1-B/LaPostaSeqC7-F103-1-2-1-1-BBB)F2-B-23//(CML395/CML444)	3418	Kenya	10_Embu_Optimum	Optimum_10	Embu	Embu_Optimum	Optimum	10	10_10_Embu_Optimum	1	1	10	23	7.52	73	2	0.363395595	-0.160641653	0.002233856	7.165166667	0.288589496	0.231301046	CZL074/VL062645	CZL074/VL062645:@.23.	NA
([CML202/CML442//[DTP2WC4H255-1-2-2-BB/[[NAW5867/P30-SR]-111-2/[NAW5867/P30-SR]-25-1]-8-1-1-B-1]-1-2-2-B]-1-1-1-1-BBB-1-B/LaPostaSeqC7-F103-1-2-1-1-BBB)F2-B-24//(CML395/CML444)	3326	Kenya	10_Kakamega_Optimum	Optimum_10	Kakamega	Kakamega_Optimum	Optimum	10	10_10_Kakamega_Optimum	2	24	278	24	10.56	75	-1	0.228871664	-0.219439058	2.73E-05	9.94015752	0.464058749	0.275155194	CZL074/VL062645	CZL074/VL062645:@.24.	NA
([CML202/CML442//[DTP2WC4H255-1-2-2-BB/[[NAW5867/P30-SR]-111-2/[NAW5867/P30-SR]-25-1]-8-1-1-B-1]-1-2-2-B]-1-1-1-1-BBB-1-B/LaPostaSeqC7-F103-1-2-1-1-BBB)F2-B-24//(CML395/CML444)	3943	Kenya	10_Mtwapa_Optimum	Optimum_10	Mtwapa	Mtwapa_Optimum	Optimum	10	10_10_Mtwapa_Optimum	1	15	175	24	3.93	57	0	0.178153287	-0.439720062	1.87E-18	5.011	0.18278101	0.109567361	CZL074/VL062645	CZL074/VL062645:@.24.	NA
([CML202/CML442//[DTP2WC4H255-1-2-2-BB/[[NAW5867/P30-SR]-111-2/[NAW5867/P30-SR]-25-1]-8-1-1-B-1]-1-2-2-B]-1-1-1-1-BBB-1-B/LaPostaSeqC7-F103-1-2-1-1-BBB)F2-B-24//(CML395/CML444)	3627	Kenya	10_Embu_Optimum	Optimum_10	Embu	Embu_Optimum	Optimum	10	10_10_Embu_Optimum	2	19	219	24	7.01	72	1	0.363395595	-0.160641653	0.002233856	7.165166667	0.288589496	0.231301046	CZL074/VL062645	CZL074/VL062645:@.24.	NA
([CML202/CML442//[DTP2WC4H255-1-2-2-BB/[[NAW5867/P30-SR]-111-2/[NAW5867/P30-SR]-25-1]-8-1-1-B-1]-1-2-2-B]-1-1-1-1-BBB-1-B/LaPostaSeqC7-F103-1-2-1-1-BBB)F2-B-24//(CML395/CML444)	2700	Kenya	10_Kiboko_Optimum	Optimum_10	Kiboko	Kiboko_Optimum	Optimum	10	10_10_Kiboko_Optimum	1	1	12	24	7.65	56	0	0.352939666	-0.193432691	0.00022224	7.122888889	0.383331422	0.183545902	CZL074/VL062645	CZL074/VL062645:@.24.	NA
([CML202/CML442//[DTP2WC4H255-1-2-2-BB/[[NAW5867/P30-SR]-111-2/[NAW5867/P30-SR]-25-1]-8-1-1-B-1]-1-2-2-B]-1-1-1-1-BBB-1-B/LaPostaSeqC7-F103-1-2-1-1-BBB)F2-B-24//(CML395/CML444)	3507	Kenya	10_Embu_Optimum	Optimum_10	Embu	Embu_Optimum	Optimum	10	10_10_Embu_Optimum	1	9	99	24	9	72	-2	0.363395595	-0.160641653	0.002233856	7.165166667	0.288589496	0.231301046	CZL074/VL062645	CZL074/VL062645:@.24.	NA
([CML202/CML442//[DTP2WC4H255-1-2-2-BB/[[NAW5867/P30-SR]-111-2/[NAW5867/P30-SR]-25-1]-8-1-1-B-1]-1-2-2-B]-1-1-1-1-BBB-1-B/LaPostaSeqC7-F103-1-2-1-1-BBB)F2-B-24//(CML395/CML444)	2910	Kenya	10_Kiboko_Optimum	Optimum_10	Kiboko	Kiboko_Optimum	Optimum	10	10_10_Kiboko_Optimum	2	19	222	24	7.16	58	0	0.352939666	-0.193432691	0.00022224	7.122888889	0.383331422	0.183545902	CZL074/VL062645	CZL074/VL062645:@.24.	NA
([CML202/CML442//[DTP2WC4H255-1-2-2-BB/[[NAW5867/P30-SR]-111-2/[NAW5867/P30-SR]-25-1]-8-1-1-B-1]-1-2-2-B]-1-1-1-1-BBB-1-B/LaPostaSeqC7-F103-1-2-1-1-BBB)F2-B-24//(CML395/CML444)	3949	Kenya	10_Mtwapa_Optimum	Optimum_10	Mtwapa	Mtwapa_Optimum	Optimum	10	10_10_Mtwapa_Optimum	2	16	181	24	3.73	57	0	0.178153287	-0.439720062	1.87E-18	5.011	0.18278101	0.109567361	CZL074/VL062645	CZL074/VL062645:@.24.	NA
([CML202/CML442//[DTP2WC4H255-1-2-2-BB/[[NAW5867/P30-SR]-111-2/[NAW5867/P30-SR]-25-1]-8-1-1-B-1]-1-2-2-B]-1-1-1-1-BBB-1-B/LaPostaSeqC7-F103-1-2-1-1-BBB)F2-B-24//(CML395/CML444)	3143	Kenya	10_Kakamega_Optimum	Optimum_10	Kakamega	Kakamega_Optimum	Optimum	10	10_10_Kakamega_Optimum	1	8	95	24	8.44	73	-1	0.228871664	-0.219439058	2.73E-05	9.94015752	0.464058749	0.275155194	CZL074/VL062645	CZL074/VL062645:@.24.	NA
([CML202/CML442//[DTP2WC4H255-1-2-2-BB/[[NAW5867/P30-SR]-111-2/[NAW5867/P30-SR]-25-1]-8-1-1-B-1]-1-2-2-B]-1-1-1-1-BBB-1-B/LaPostaSeqC7-F103-1-2-1-1-BBB)F2-B-25//(CML395/CML444)	3608	Kenya	10_Embu_Optimum	Optimum_10	Embu	Embu_Optimum	Optimum	10	10_10_Embu_Optimum	2	17	200	25	5.81	71	0	0.363395595	-0.160641653	0.002233856	7.165166667	0.288589496	0.231301046	CZL074/VL062645	CZL074/VL062645:@.25.	NA
([CML202/CML442//[DTP2WC4H255-1-2-2-BB/[[NAW5867/P30-SR]-111-2/[NAW5867/P30-SR]-25-1]-8-1-1-B-1]-1-2-2-B]-1-1-1-1-BBB-1-B/LaPostaSeqC7-F103-1-2-1-1-BBB)F2-B-25//(CML395/CML444)	3107	Kenya	10_Kakamega_Optimum	Optimum_10	Kakamega	Kakamega_Optimum	Optimum	10	10_10_Kakamega_Optimum	1	5	59	25	9.89	75	-1	0.228871664	-0.219439058	2.73E-05	9.94015752	0.464058749	0.275155194	CZL074/VL062645	CZL074/VL062645:@.25.	NA
([CML202/CML442//[DTP2WC4H255-1-2-2-BB/[[NAW5867/P30-SR]-111-2/[NAW5867/P30-SR]-25-1]-8-1-1-B-1]-1-2-2-B]-1-1-1-1-BBB-1-B/LaPostaSeqC7-F103-1-2-1-1-BBB)F2-B-25//(CML395/CML444)	2983	Kenya	10_Kiboko_Optimum	Optimum_10	Kiboko	Kiboko_Optimum	Optimum	10	10_10_Kiboko_Optimum	2	25	295	25	8.48	58	-1	0.352939666	-0.193432691	0.00022224	7.122888889	0.383331422	0.183545902	CZL074/VL062645	CZL074/VL062645:@.25.	NA
([CML202/CML442//[DTP2WC4H255-1-2-2-BB/[[NAW5867/P30-SR]-111-2/[NAW5867/P30-SR]-25-1]-8-1-1-B-1]-1-2-2-B]-1-1-1-1-BBB-1-B/LaPostaSeqC7-F103-1-2-1-1-BBB)F2-B-25//(CML395/CML444)	3580	Kenya	10_Embu_Optimum	Optimum_10	Embu	Embu_Optimum	Optimum	10	10_10_Embu_Optimum	1	15	172	25	9.92	72	-1	0.363395595	-0.160641653	0.002233856	7.165166667	0.288589496	0.231301046	CZL074/VL062645	CZL074/VL062645:@.25.	NA
([CML202/CML442//[DTP2WC4H255-1-2-2-BB/[[NAW5867/P30-SR]-111-2/[NAW5867/P30-SR]-25-1]-8-1-1-B-1]-1-2-2-B]-1-1-1-1-BBB-1-B/LaPostaSeqC7-F103-1-2-1-1-BBB)F2-B-25//(CML395/CML444)	2752	Kenya	10_Kiboko_Optimum	Optimum_10	Kiboko	Kiboko_Optimum	Optimum	10	10_10_Kiboko_Optimum	1	6	64	25	8.46	58	0	0.352939666	-0.193432691	0.00022224	7.122888889	0.383331422	0.183545902	CZL074/VL062645	CZL074/VL062645:@.25.	NA
([CML202/CML442//[DTP2WC4H255-1-2-2-BB/[[NAW5867/P30-SR]-111-2/[NAW5867/P30-SR]-25-1]-8-1-1-B-1]-1-2-2-B]-1-1-1-1-BBB-1-B/LaPostaSeqC7-F103-1-2-1-1-BBB)F2-B-25//(CML395/CML444)	4031	Kenya	10_Mtwapa_Optimum	Optimum_10	Mtwapa	Mtwapa_Optimum	Optimum	10	10_10_Mtwapa_Optimum	2	22	263	25	6.36	54	-1	0.178153287	-0.439720062	1.87E-18	5.011	0.18278101	0.109567361	CZL074/VL062645	CZL074/VL062645:@.25.	NA
([CML202/CML442//[DTP2WC4H255-1-2-2-BB/[[NAW5867/P30-SR]-111-2/[NAW5867/P30-SR]-25-1]-8-1-1-B-1]-1-2-2-B]-1-1-1-1-BBB-1-B/LaPostaSeqC7-F103-1-2-1-1-BBB)F2-B-25//(CML395/CML444)	3346	Kenya	10_Kakamega_Optimum	Optimum_10	Kakamega	Kakamega_Optimum	Optimum	10	10_10_Kakamega_Optimum	2	25	298	25	9.34	75	0	0.228871664	-0.219439058	2.73E-05	9.94015752	0.464058749	0.275155194	CZL074/VL062645	CZL074/VL062645:@.25.	NA
([CML202/CML442//[DTP2WC4H255-1-2-2-BB/[[NAW5867/P30-SR]-111-2/[NAW5867/P30-SR]-25-1]-8-1-1-B-1]-1-2-2-B]-1-1-1-1-BBB-1-B/LaPostaSeqC7-F103-1-2-1-1-BBB)F2-B-25//(CML395/CML444)	3867	Kenya	10_Mtwapa_Optimum	Optimum_10	Mtwapa	Mtwapa_Optimum	Optimum	10	10_10_Mtwapa_Optimum	1	9	99	25	5.22	57	0	0.178153287	-0.439720062	1.87E-18	5.011	0.18278101	0.109567361	CZL074/VL062645	CZL074/VL062645:@.25.	NA
([CML202/CML442//[DTP2WC4H255-1-2-2-BB/[[NAW5867/P30-SR]-111-2/[NAW5867/P30-SR]-25-1]-8-1-1-B-1]-1-2-2-B]-1-1-1-1-BBB-1-B/LaPostaSeqC7-F103-1-2-1-1-BBB)F2-B-26//(CML395/CML444)	3362	Kenya	10_Kakamega_Optimum	Optimum_10	Kakamega	Kakamega_Optimum	Optimum	10	10_10_Kakamega_Optimum	2	27	314	26	9.54	72	0	0.228871664	-0.219439058	2.73E-05	9.94015752	0.464058749	0.275155194	CZL074/VL062645	CZL074/VL062645:@.26.	NA
([CML202/CML442//[DTP2WC4H255-1-2-2-BB/[[NAW5867/P30-SR]-111-2/[NAW5867/P30-SR]-25-1]-8-1-1-B-1]-1-2-2-B]-1-1-1-1-BBB-1-B/LaPostaSeqC7-F103-1-2-1-1-BBB)F2-B-26//(CML395/CML444)	3594	Kenya	10_Embu_Optimum	Optimum_10	Embu	Embu_Optimum	Optimum	10	10_10_Embu_Optimum	2	16	186	26	5.36	71	0	0.363395595	-0.160641653	0.002233856	7.165166667	0.288589496	0.231301046	CZL074/VL062645	CZL074/VL062645:@.26.	NA
([CML202/CML442//[DTP2WC4H255-1-2-2-BB/[[NAW5867/P30-SR]-111-2/[NAW5867/P30-SR]-25-1]-8-1-1-B-1]-1-2-2-B]-1-1-1-1-BBB-1-B/LaPostaSeqC7-F103-1-2-1-1-BBB)F2-B-26//(CML395/CML444)	2897	Kenya	10_Kiboko_Optimum	Optimum_10	Kiboko	Kiboko_Optimum	Optimum	10	10_10_Kiboko_Optimum	2	18	209	26	8.22	57	0	0.352939666	-0.193432691	0.00022224	7.122888889	0.383331422	0.183545902	CZL074/VL062645	CZL074/VL062645:@.26.	NA
([CML202/CML442//[DTP2WC4H255-1-2-2-BB/[[NAW5867/P30-SR]-111-2/[NAW5867/P30-SR]-25-1]-8-1-1-B-1]-1-2-2-B]-1-1-1-1-BBB-1-B/LaPostaSeqC7-F103-1-2-1-1-BBB)F2-B-26//(CML395/CML444)	2693	Kenya	10_Kiboko_Optimum	Optimum_10	Kiboko	Kiboko_Optimum	Optimum	10	10_10_Kiboko_Optimum	1	1	5	26	6.78	59	0	0.352939666	-0.193432691	0.00022224	7.122888889	0.383331422	0.183545902	CZL074/VL062645	CZL074/VL062645:@.26.	NA
([CML202/CML442//[DTP2WC4H255-1-2-2-BB/[[NAW5867/P30-SR]-111-2/[NAW5867/P30-SR]-25-1]-8-1-1-B-1]-1-2-2-B]-1-1-1-1-BBB-1-B/LaPostaSeqC7-F103-1-2-1-1-BBB)F2-B-26//(CML395/CML444)	4091	Kenya	10_Mtwapa_Optimum	Optimum_10	Mtwapa	Mtwapa_Optimum	Optimum	10	10_10_Mtwapa_Optimum	2	27	323	26	3.25	61	0	0.178153287	-0.439720062	1.87E-18	5.011	0.18278101	0.109567361	CZL074/VL062645	CZL074/VL062645:@.26.	NA
([CML202/CML442//[DTP2WC4H255-1-2-2-BB/[[NAW5867/P30-SR]-111-2/[NAW5867/P30-SR]-25-1]-8-1-1-B-1]-1-2-2-B]-1-1-1-1-BBB-1-B/LaPostaSeqC7-F103-1-2-1-1-BBB)F2-B-26//(CML395/CML444)	3522	Kenya	10_Embu_Optimum	Optimum_10	Embu	Embu_Optimum	Optimum	10	10_10_Embu_Optimum	1	10	114	26	8.93	70	-1	0.363395595	-0.160641653	0.002233856	7.165166667	0.288589496	0.231301046	CZL074/VL062645	CZL074/VL062645:@.26.	NA
([CML202/CML442//[DTP2WC4H255-1-2-2-BB/[[NAW5867/P30-SR]-111-2/[NAW5867/P30-SR]-25-1]-8-1-1-B-1]-1-2-2-B]-1-1-1-1-BBB-1-B/LaPostaSeqC7-F103-1-2-1-1-BBB)F2-B-26//(CML395/CML444)	3813	Kenya	10_Mtwapa_Optimum	Optimum_10	Mtwapa	Mtwapa_Optimum	Optimum	10	10_10_Mtwapa_Optimum	1	4	45	26	4.73	57	0	0.178153287	-0.439720062	1.87E-18	5.011	0.18278101	0.109567361	CZL074/VL062645	CZL074/VL062645:@.26.	NA
([CML202/CML442//[DTP2WC4H255-1-2-2-BB/[[NAW5867/P30-SR]-111-2/[NAW5867/P30-SR]-25-1]-8-1-1-B-1]-1-2-2-B]-1-1-1-1-BBB-1-B/LaPostaSeqC7-F103-1-2-1-1-BBB)F2-B-26//(CML395/CML444)	3170	Kenya	10_Kakamega_Optimum	Optimum_10	Kakamega	Kakamega_Optimum	Optimum	10	10_10_Kakamega_Optimum	1	11	122	26	10.76	74	0	0.228871664	-0.219439058	2.73E-05	9.94015752	0.464058749	0.275155194	CZL074/VL062645	CZL074/VL062645:@.26.	NA
([CML202/CML442//[DTP2WC4H255-1-2-2-BB/[[NAW5867/P30-SR]-111-2/[NAW5867/P30-SR]-25-1]-8-1-1-B-1]-1-2-2-B]-1-1-1-1-BBB-1-B/LaPostaSeqC7-F103-1-2-1-1-BBB)F2-B-27//(CML395/CML444)	3083	Kenya	10_Kakamega_Optimum	Optimum_10	Kakamega	Kakamega_Optimum	Optimum	10	10_10_Kakamega_Optimum	1	3	35	27	12.19	73	-1	0.228871664	-0.219439058	2.73E-05	9.94015752	0.464058749	0.275155194	CZL074/VL062645	CZL074/VL062645:@.27.	gd_3766_1828
([CML202/CML442//[DTP2WC4H255-1-2-2-BB/[[NAW5867/P30-SR]-111-2/[NAW5867/P30-SR]-25-1]-8-1-1-B-1]-1-2-2-B]-1-1-1-1-BBB-1-B/LaPostaSeqC7-F103-1-2-1-1-BBB)F2-B-27//(CML395/CML444)	3471	Kenya	10_Embu_Optimum	Optimum_10	Embu	Embu_Optimum	Optimum	10	10_10_Embu_Optimum	1	6	63	27	7.42	72	-2	0.363395595	-0.160641653	0.002233856	7.165166667	0.288589496	0.231301046	CZL074/VL062645	CZL074/VL062645:@.27.	gd_3766_1828
([CML202/CML442//[DTP2WC4H255-1-2-2-BB/[[NAW5867/P30-SR]-111-2/[NAW5867/P30-SR]-25-1]-8-1-1-B-1]-1-2-2-B]-1-1-1-1-BBB-1-B/LaPostaSeqC7-F103-1-2-1-1-BBB)F2-B-27//(CML395/CML444)	2950	Kenya	10_Kiboko_Optimum	Optimum_10	Kiboko	Kiboko_Optimum	Optimum	10	10_10_Kiboko_Optimum	2	22	262	27	8.29	58	1	0.352939666	-0.193432691	0.00022224	7.122888889	0.383331422	0.183545902	CZL074/VL062645	CZL074/VL062645:@.27.	gd_3766_1828
([CML202/CML442//[DTP2WC4H255-1-2-2-BB/[[NAW5867/P30-SR]-111-2/[NAW5867/P30-SR]-25-1]-8-1-1-B-1]-1-2-2-B]-1-1-1-1-BBB-1-B/LaPostaSeqC7-F103-1-2-1-1-BBB)F2-B-27//(CML395/CML444)	4032	Kenya	10_Mtwapa_Optimum	Optimum_10	Mtwapa	Mtwapa_Optimum	Optimum	10	10_10_Mtwapa_Optimum	2	22	264	27	5.19	57	0	0.178153287	-0.439720062	1.87E-18	5.011	0.18278101	0.109567361	CZL074/VL062645	CZL074/VL062645:@.27.	gd_3766_1828
([CML202/CML442//[DTP2WC4H255-1-2-2-BB/[[NAW5867/P30-SR]-111-2/[NAW5867/P30-SR]-25-1]-8-1-1-B-1]-1-2-2-B]-1-1-1-1-BBB-1-B/LaPostaSeqC7-F103-1-2-1-1-BBB)F2-B-27//(CML395/CML444)	3345	Kenya	10_Kakamega_Optimum	Optimum_10	Kakamega	Kakamega_Optimum	Optimum	10	10_10_Kakamega_Optimum	2	25	297	27	13.01	73	0	0.228871664	-0.219439058	2.73E-05	9.94015752	0.464058749	0.275155194	CZL074/VL062645	CZL074/VL062645:@.27.	gd_3766_1828
([CML202/CML442//[DTP2WC4H255-1-2-2-BB/[[NAW5867/P30-SR]-111-2/[NAW5867/P30-SR]-25-1]-8-1-1-B-1]-1-2-2-B]-1-1-1-1-BBB-1-B/LaPostaSeqC7-F103-1-2-1-1-BBB)F2-B-27//(CML395/CML444)	2761	Kenya	10_Kiboko_Optimum	Optimum_10	Kiboko	Kiboko_Optimum	Optimum	10	10_10_Kiboko_Optimum	1	7	73	27	7.68	58	0	0.352939666	-0.193432691	0.00022224	7.122888889	0.383331422	0.183545902	CZL074/VL062645	CZL074/VL062645:@.27.	gd_3766_1828
([CML202/CML442//[DTP2WC4H255-1-2-2-BB/[[NAW5867/P30-SR]-111-2/[NAW5867/P30-SR]-25-1]-8-1-1-B-1]-1-2-2-B]-1-1-1-1-BBB-1-B/LaPostaSeqC7-F103-1-2-1-1-BBB)F2-B-27//(CML395/CML444)	3752	Kenya	10_Embu_Optimum	Optimum_10	Embu	Embu_Optimum	Optimum	10	10_10_Embu_Optimum	2	29	344	27	8.29	72	0	0.363395595	-0.160641653	0.002233856	7.165166667	0.288589496	0.231301046	CZL074/VL062645	CZL074/VL062645:@.27.	gd_3766_1828
([CML202/CML442//[DTP2WC4H255-1-2-2-BB/[[NAW5867/P30-SR]-111-2/[NAW5867/P30-SR]-25-1]-8-1-1-B-1]-1-2-2-B]-1-1-1-1-BBB-1-B/LaPostaSeqC7-F103-1-2-1-1-BBB)F2-B-27//(CML395/CML444)	3935	Kenya	10_Mtwapa_Optimum	Optimum_10	Mtwapa	Mtwapa_Optimum	Optimum	10	10_10_Mtwapa_Optimum	1	14	167	27	5.15	57	-2	0.178153287	-0.439720062	1.87E-18	5.011	0.18278101	0.109567361	CZL074/VL062645	CZL074/VL062645:@.27.	gd_3766_1828
([CML202/CML442//[DTP2WC4H255-1-2-2-BB/[[NAW5867/P30-SR]-111-2/[NAW5867/P30-SR]-25-1]-8-1-1-B-1]-1-2-2-B]-1-1-1-1-BBB-1-B/LaPostaSeqC7-F103-1-2-1-1-BBB)F2-B-28//(CML395/CML444)	2884	Kenya	10_Kiboko_Optimum	Optimum_10	Kiboko	Kiboko_Optimum	Optimum	10	10_10_Kiboko_Optimum	2	17	196	28	8.1	57	-1	0.352939666	-0.193432691	0.00022224	7.122888889	0.383331422	0.183545902	CZL074/VL062645	CZL074/VL062645:@.28.	NA
([CML202/CML442//[DTP2WC4H255-1-2-2-BB/[[NAW5867/P30-SR]-111-2/[NAW5867/P30-SR]-25-1]-8-1-1-B-1]-1-2-2-B]-1-1-1-1-BBB-1-B/LaPostaSeqC7-F103-1-2-1-1-BBB)F2-B-28//(CML395/CML444)	3307	Kenya	10_Kakamega_Optimum	Optimum_10	Kakamega	Kakamega_Optimum	Optimum	10	10_10_Kakamega_Optimum	2	22	259	28	11.66	74	-1	0.228871664	-0.219439058	2.73E-05	9.94015752	0.464058749	0.275155194	CZL074/VL062645	CZL074/VL062645:@.28.	NA
([CML202/CML442//[DTP2WC4H255-1-2-2-BB/[[NAW5867/P30-SR]-111-2/[NAW5867/P30-SR]-25-1]-8-1-1-B-1]-1-2-2-B]-1-1-1-1-BBB-1-B/LaPostaSeqC7-F103-1-2-1-1-BBB)F2-B-28//(CML395/CML444)	3572	Kenya	10_Embu_Optimum	Optimum_10	Embu	Embu_Optimum	Optimum	10	10_10_Embu_Optimum	1	14	164	28	7.56	74	-3	0.363395595	-0.160641653	0.002233856	7.165166667	0.288589496	0.231301046	CZL074/VL062645	CZL074/VL062645:@.28.	NA
([CML202/CML442//[DTP2WC4H255-1-2-2-BB/[[NAW5867/P30-SR]-111-2/[NAW5867/P30-SR]-25-1]-8-1-1-B-1]-1-2-2-B]-1-1-1-1-BBB-1-B/LaPostaSeqC7-F103-1-2-1-1-BBB)F2-B-28//(CML395/CML444)	3063	Kenya	10_Kakamega_Optimum	Optimum_10	Kakamega	Kakamega_Optimum	Optimum	10	10_10_Kakamega_Optimum	1	2	15	28	7.96	75	-2	0.228871664	-0.219439058	2.73E-05	9.94015752	0.464058749	0.275155194	CZL074/VL062645	CZL074/VL062645:@.28.	NA
([CML202/CML442//[DTP2WC4H255-1-2-2-BB/[[NAW5867/P30-SR]-111-2/[NAW5867/P30-SR]-25-1]-8-1-1-B-1]-1-2-2-B]-1-1-1-1-BBB-1-B/LaPostaSeqC7-F103-1-2-1-1-BBB)F2-B-28//(CML395/CML444)	3811	Kenya	10_Mtwapa_Optimum	Optimum_10	Mtwapa	Mtwapa_Optimum	Optimum	10	10_10_Mtwapa_Optimum	1	4	43	28	4.99	59	0	0.178153287	-0.439720062	1.87E-18	5.011	0.18278101	0.109567361	CZL074/VL062645	CZL074/VL062645:@.28.	NA
([CML202/CML442//[DTP2WC4H255-1-2-2-BB/[[NAW5867/P30-SR]-111-2/[NAW5867/P30-SR]-25-1]-8-1-1-B-1]-1-2-2-B]-1-1-1-1-BBB-1-B/LaPostaSeqC7-F103-1-2-1-1-BBB)F2-B-28//(CML395/CML444)	4127	Kenya	10_Mtwapa_Optimum	Optimum_10	Mtwapa	Mtwapa_Optimum	Optimum	10	10_10_Mtwapa_Optimum	2	30	359	28	8.47	58	-3	0.178153287	-0.439720062	1.87E-18	5.011	0.18278101	0.109567361	CZL074/VL062645	CZL074/VL062645:@.28.	NA
([CML202/CML442//[DTP2WC4H255-1-2-2-BB/[[NAW5867/P30-SR]-111-2/[NAW5867/P30-SR]-25-1]-8-1-1-B-1]-1-2-2-B]-1-1-1-1-BBB-1-B/LaPostaSeqC7-F103-1-2-1-1-BBB)F2-B-28//(CML395/CML444)	3689	Kenya	10_Embu_Optimum	Optimum_10	Embu	Embu_Optimum	Optimum	10	10_10_Embu_Optimum	2	24	281	28	8.48	72	-1	0.363395595	-0.160641653	0.002233856	7.165166667	0.288589496	0.231301046	CZL074/VL062645	CZL074/VL062645:@.28.	NA
([CML202/CML442//[DTP2WC4H255-1-2-2-BB/[[NAW5867/P30-SR]-111-2/[NAW5867/P30-SR]-25-1]-8-1-1-B-1]-1-2-2-B]-1-1-1-1-BBB-1-B/LaPostaSeqC7-F103-1-2-1-1-BBB)F2-B-28//(CML395/CML444)	2691	Kenya	10_Kiboko_Optimum	Optimum_10	Kiboko	Kiboko_Optimum	Optimum	10	10_10_Kiboko_Optimum	1	1	3	28	7.31	60	0	0.352939666	-0.193432691	0.00022224	7.122888889	0.383331422	0.183545902	CZL074/VL062645	CZL074/VL062645:@.28.	NA
([CML202/CML442//[DTP2WC4H255-1-2-2-BB/[[NAW5867/P30-SR]-111-2/[NAW5867/P30-SR]-25-1]-8-1-1-B-1]-1-2-2-B]-1-1-1-1-BBB-1-B/LaPostaSeqC7-F103-1-2-1-1-BBB)F2-B-29//(CML395/CML444)	3348	Kenya	10_Kakamega_Optimum	Optimum_10	Kakamega	Kakamega_Optimum	Optimum	10	10_10_Kakamega_Optimum	2	25	300	29	7.29	73	-1	0.228871664	-0.219439058	2.73E-05	9.94015752	0.464058749	0.275155194	CZL074/VL062645	CZL074/VL062645:@.29.	NA
([CML202/CML442//[DTP2WC4H255-1-2-2-BB/[[NAW5867/P30-SR]-111-2/[NAW5867/P30-SR]-25-1]-8-1-1-B-1]-1-2-2-B]-1-1-1-1-BBB-1-B/LaPostaSeqC7-F103-1-2-1-1-BBB)F2-B-29//(CML395/CML444)	4033	Kenya	10_Mtwapa_Optimum	Optimum_10	Mtwapa	Mtwapa_Optimum	Optimum	10	10_10_Mtwapa_Optimum	2	23	265	29	5.6	57	1	0.178153287	-0.439720062	1.87E-18	5.011	0.18278101	0.109567361	CZL074/VL062645	CZL074/VL062645:@.29.	NA
([CML202/CML442//[DTP2WC4H255-1-2-2-BB/[[NAW5867/P30-SR]-111-2/[NAW5867/P30-SR]-25-1]-8-1-1-B-1]-1-2-2-B]-1-1-1-1-BBB-1-B/LaPostaSeqC7-F103-1-2-1-1-BBB)F2-B-29//(CML395/CML444)	3898	Kenya	10_Mtwapa_Optimum	Optimum_10	Mtwapa	Mtwapa_Optimum	Optimum	10	10_10_Mtwapa_Optimum	1	11	130	29	5.48	53	0	0.178153287	-0.439720062	1.87E-18	5.011	0.18278101	0.109567361	CZL074/VL062645	CZL074/VL062645:@.29.	NA
([CML202/CML442//[DTP2WC4H255-1-2-2-BB/[[NAW5867/P30-SR]-111-2/[NAW5867/P30-SR]-25-1]-8-1-1-B-1]-1-2-2-B]-1-1-1-1-BBB-1-B/LaPostaSeqC7-F103-1-2-1-1-BBB)F2-B-29//(CML395/CML444)	3068	Kenya	10_Kakamega_Optimum	Optimum_10	Kakamega	Kakamega_Optimum	Optimum	10	10_10_Kakamega_Optimum	1	2	20	29	13.26	71	0	0.228871664	-0.219439058	2.73E-05	9.94015752	0.464058749	0.275155194	CZL074/VL062645	CZL074/VL062645:@.29.	NA
([CML202/CML442//[DTP2WC4H255-1-2-2-BB/[[NAW5867/P30-SR]-111-2/[NAW5867/P30-SR]-25-1]-8-1-1-B-1]-1-2-2-B]-1-1-1-1-BBB-1-B/LaPostaSeqC7-F103-1-2-1-1-BBB)F2-B-29//(CML395/CML444)	2959	Kenya	10_Kiboko_Optimum	Optimum_10	Kiboko	Kiboko_Optimum	Optimum	10	10_10_Kiboko_Optimum	2	23	271	29	7.27	56	0	0.352939666	-0.193432691	0.00022224	7.122888889	0.383331422	0.183545902	CZL074/VL062645	CZL074/VL062645:@.29.	NA
([CML202/CML442//[DTP2WC4H255-1-2-2-BB/[[NAW5867/P30-SR]-111-2/[NAW5867/P30-SR]-25-1]-8-1-1-B-1]-1-2-2-B]-1-1-1-1-BBB-1-B/LaPostaSeqC7-F103-1-2-1-1-BBB)F2-B-29//(CML395/CML444)	3563	Kenya	10_Embu_Optimum	Optimum_10	Embu	Embu_Optimum	Optimum	10	10_10_Embu_Optimum	1	13	155	29	5.5	74	-3	0.363395595	-0.160641653	0.002233856	7.165166667	0.288589496	0.231301046	CZL074/VL062645	CZL074/VL062645:@.29.	NA
([CML202/CML442//[DTP2WC4H255-1-2-2-BB/[[NAW5867/P30-SR]-111-2/[NAW5867/P30-SR]-25-1]-8-1-1-B-1]-1-2-2-B]-1-1-1-1-BBB-1-B/LaPostaSeqC7-F103-1-2-1-1-BBB)F2-B-29//(CML395/CML444)	3681	Kenya	10_Embu_Optimum	Optimum_10	Embu	Embu_Optimum	Optimum	10	10_10_Embu_Optimum	2	23	273	29	9.46	70	-1	0.363395595	-0.160641653	0.002233856	7.165166667	0.288589496	0.231301046	CZL074/VL062645	CZL074/VL062645:@.29.	NA
([CML202/CML442//[DTP2WC4H255-1-2-2-BB/[[NAW5867/P30-SR]-111-2/[NAW5867/P30-SR]-25-1]-8-1-1-B-1]-1-2-2-B]-1-1-1-1-BBB-1-B/LaPostaSeqC7-F103-1-2-1-1-BBB)F2-B-29//(CML395/CML444)	2854	Kenya	10_Kiboko_Optimum	Optimum_10	Kiboko	Kiboko_Optimum	Optimum	10	10_10_Kiboko_Optimum	1	14	166	29	8.8	58	-1	0.352939666	-0.193432691	0.00022224	7.122888889	0.383331422	0.183545902	CZL074/VL062645	CZL074/VL062645:@.29.	NA
([CML202/CML442//[DTP2WC4H255-1-2-2-BB/[[NAW5867/P30-SR]-111-2/[NAW5867/P30-SR]-25-1]-8-1-1-B-1]-1-2-2-B]-1-1-1-1-BBB-1-B/LaPostaSeqC7-F103-1-2-1-1-BBB)F2-B-3//(CML395/CML444)	3675	Kenya	10_Embu_Optimum	Optimum_10	Embu	Embu_Optimum	Optimum	10	10_10_Embu_Optimum	2	23	267	3	6.71	72	-1	0.363395595	-0.160641653	0.002233856	7.165166667	0.288589496	0.231301046	CZL074/VL062645	CZL074/VL062645:@.3.	NA
([CML202/CML442//[DTP2WC4H255-1-2-2-BB/[[NAW5867/P30-SR]-111-2/[NAW5867/P30-SR]-25-1]-8-1-1-B-1]-1-2-2-B]-1-1-1-1-BBB-1-B/LaPostaSeqC7-F103-1-2-1-1-BBB)F2-B-3//(CML395/CML444)	2859	Kenya	10_Kiboko_Optimum	Optimum_10	Kiboko	Kiboko_Optimum	Optimum	10	10_10_Kiboko_Optimum	1	15	171	3	5.9	58	0	0.352939666	-0.193432691	0.00022224	7.122888889	0.383331422	0.183545902	CZL074/VL062645	CZL074/VL062645:@.3.	NA
([CML202/CML442//[DTP2WC4H255-1-2-2-BB/[[NAW5867/P30-SR]-111-2/[NAW5867/P30-SR]-25-1]-8-1-1-B-1]-1-2-2-B]-1-1-1-1-BBB-1-B/LaPostaSeqC7-F103-1-2-1-1-BBB)F2-B-3//(CML395/CML444)	3875	Kenya	10_Mtwapa_Optimum	Optimum_10	Mtwapa	Mtwapa_Optimum	Optimum	10	10_10_Mtwapa_Optimum	1	9	107	3	5.05	56	1	0.178153287	-0.439720062	1.87E-18	5.011	0.18278101	0.109567361	CZL074/VL062645	CZL074/VL062645:@.3.	NA
([CML202/CML442//[DTP2WC4H255-1-2-2-BB/[[NAW5867/P30-SR]-111-2/[NAW5867/P30-SR]-25-1]-8-1-1-B-1]-1-2-2-B]-1-1-1-1-BBB-1-B/LaPostaSeqC7-F103-1-2-1-1-BBB)F2-B-3//(CML395/CML444)	2966	Kenya	10_Kiboko_Optimum	Optimum_10	Kiboko	Kiboko_Optimum	Optimum	10	10_10_Kiboko_Optimum	2	24	278	3	6.67	58	-1	0.352939666	-0.193432691	0.00022224	7.122888889	0.383331422	0.183545902	CZL074/VL062645	CZL074/VL062645:@.3.	NA
([CML202/CML442//[DTP2WC4H255-1-2-2-BB/[[NAW5867/P30-SR]-111-2/[NAW5867/P30-SR]-25-1]-8-1-1-B-1]-1-2-2-B]-1-1-1-1-BBB-1-B/LaPostaSeqC7-F103-1-2-1-1-BBB)F2-B-3//(CML395/CML444)	3207	Kenya	10_Kakamega_Optimum	Optimum_10	Kakamega	Kakamega_Optimum	Optimum	10	10_10_Kakamega_Optimum	1	14	159	3	9.53	72	0	0.228871664	-0.219439058	2.73E-05	9.94015752	0.464058749	0.275155194	CZL074/VL062645	CZL074/VL062645:@.3.	NA
([CML202/CML442//[DTP2WC4H255-1-2-2-BB/[[NAW5867/P30-SR]-111-2/[NAW5867/P30-SR]-25-1]-8-1-1-B-1]-1-2-2-B]-1-1-1-1-BBB-1-B/LaPostaSeqC7-F103-1-2-1-1-BBB)F2-B-3//(CML395/CML444)	3287	Kenya	10_Kakamega_Optimum	Optimum_10	Kakamega	Kakamega_Optimum	Optimum	10	10_10_Kakamega_Optimum	2	20	239	3	11.55	71	0	0.228871664	-0.219439058	2.73E-05	9.94015752	0.464058749	0.275155194	CZL074/VL062645	CZL074/VL062645:@.3.	NA
([CML202/CML442//[DTP2WC4H255-1-2-2-BB/[[NAW5867/P30-SR]-111-2/[NAW5867/P30-SR]-25-1]-8-1-1-B-1]-1-2-2-B]-1-1-1-1-BBB-1-B/LaPostaSeqC7-F103-1-2-1-1-BBB)F2-B-3//(CML395/CML444)	4126	Kenya	10_Mtwapa_Optimum	Optimum_10	Mtwapa	Mtwapa_Optimum	Optimum	10	10_10_Mtwapa_Optimum	2	30	358	3	6.04	58	0	0.178153287	-0.439720062	1.87E-18	5.011	0.18278101	0.109567361	CZL074/VL062645	CZL074/VL062645:@.3.	NA
([CML202/CML442//[DTP2WC4H255-1-2-2-BB/[[NAW5867/P30-SR]-111-2/[NAW5867/P30-SR]-25-1]-8-1-1-B-1]-1-2-2-B]-1-1-1-1-BBB-1-B/LaPostaSeqC7-F103-1-2-1-1-BBB)F2-B-3//(CML395/CML444)	3542	Kenya	10_Embu_Optimum	Optimum_10	Embu	Embu_Optimum	Optimum	10	10_10_Embu_Optimum	1	12	134	3	6.89	72	1	0.363395595	-0.160641653	0.002233856	7.165166667	0.288589496	0.231301046	CZL074/VL062645	CZL074/VL062645:@.3.	NA
([CML202/CML442//[DTP2WC4H255-1-2-2-BB/[[NAW5867/P30-SR]-111-2/[NAW5867/P30-SR]-25-1]-8-1-1-B-1]-1-2-2-B]-1-1-1-1-BBB-1-B/LaPostaSeqC7-F103-1-2-1-1-BBB)F2-B-30//(CML395/CML444)	3036	Kenya	10_Kiboko_Optimum	Optimum_10	Kiboko	Kiboko_Optimum	Optimum	10	10_10_Kiboko_Optimum	2	29	348	30	7.22	58	1	0.352939666	-0.193432691	0.00022224	7.122888889	0.383331422	0.183545902	CZL074/VL062645	CZL074/VL062645:@.30.	NA
([CML202/CML442//[DTP2WC4H255-1-2-2-BB/[[NAW5867/P30-SR]-111-2/[NAW5867/P30-SR]-25-1]-8-1-1-B-1]-1-2-2-B]-1-1-1-1-BBB-1-B/LaPostaSeqC7-F103-1-2-1-1-BBB)F2-B-30//(CML395/CML444)	3431	Kenya	10_Embu_Optimum	Optimum_10	Embu	Embu_Optimum	Optimum	10	10_10_Embu_Optimum	1	2	23	30	7.35	72	-1	0.363395595	-0.160641653	0.002233856	7.165166667	0.288589496	0.231301046	CZL074/VL062645	CZL074/VL062645:@.30.	NA
([CML202/CML442//[DTP2WC4H255-1-2-2-BB/[[NAW5867/P30-SR]-111-2/[NAW5867/P30-SR]-25-1]-8-1-1-B-1]-1-2-2-B]-1-1-1-1-BBB-1-B/LaPostaSeqC7-F103-1-2-1-1-BBB)F2-B-30//(CML395/CML444)	3204	Kenya	10_Kakamega_Optimum	Optimum_10	Kakamega	Kakamega_Optimum	Optimum	10	10_10_Kakamega_Optimum	1	13	156	30	11.85	74	0	0.228871664	-0.219439058	2.73E-05	9.94015752	0.464058749	0.275155194	CZL074/VL062645	CZL074/VL062645:@.30.	NA
([CML202/CML442//[DTP2WC4H255-1-2-2-BB/[[NAW5867/P30-SR]-111-2/[NAW5867/P30-SR]-25-1]-8-1-1-B-1]-1-2-2-B]-1-1-1-1-BBB-1-B/LaPostaSeqC7-F103-1-2-1-1-BBB)F2-B-30//(CML395/CML444)	2739	Kenya	10_Kiboko_Optimum	Optimum_10	Kiboko	Kiboko_Optimum	Optimum	10	10_10_Kiboko_Optimum	1	5	51	30	8.3	58	0	0.352939666	-0.193432691	0.00022224	7.122888889	0.383331422	0.183545902	CZL074/VL062645	CZL074/VL062645:@.30.	NA
([CML202/CML442//[DTP2WC4H255-1-2-2-BB/[[NAW5867/P30-SR]-111-2/[NAW5867/P30-SR]-25-1]-8-1-1-B-1]-1-2-2-B]-1-1-1-1-BBB-1-B/LaPostaSeqC7-F103-1-2-1-1-BBB)F2-B-30//(CML395/CML444)	3614	Kenya	10_Embu_Optimum	Optimum_10	Embu	Embu_Optimum	Optimum	10	10_10_Embu_Optimum	2	18	206	30	8.7	73	0	0.363395595	-0.160641653	0.002233856	7.165166667	0.288589496	0.231301046	CZL074/VL062645	CZL074/VL062645:@.30.	NA
([CML202/CML442//[DTP2WC4H255-1-2-2-BB/[[NAW5867/P30-SR]-111-2/[NAW5867/P30-SR]-25-1]-8-1-1-B-1]-1-2-2-B]-1-1-1-1-BBB-1-B/LaPostaSeqC7-F103-1-2-1-1-BBB)F2-B-30//(CML395/CML444)	3293	Kenya	10_Kakamega_Optimum	Optimum_10	Kakamega	Kakamega_Optimum	Optimum	10	10_10_Kakamega_Optimum	2	21	245	30	11.73	73	0	0.228871664	-0.219439058	2.73E-05	9.94015752	0.464058749	0.275155194	CZL074/VL062645	CZL074/VL062645:@.30.	NA
([CML202/CML442//[DTP2WC4H255-1-2-2-BB/[[NAW5867/P30-SR]-111-2/[NAW5867/P30-SR]-25-1]-8-1-1-B-1]-1-2-2-B]-1-1-1-1-BBB-1-B/LaPostaSeqC7-F103-1-2-1-1-BBB)F2-B-30//(CML395/CML444)	4125	Kenya	10_Mtwapa_Optimum	Optimum_10	Mtwapa	Mtwapa_Optimum	Optimum	10	10_10_Mtwapa_Optimum	2	30	357	30	4.44	61	-3	0.178153287	-0.439720062	1.87E-18	5.011	0.18278101	0.109567361	CZL074/VL062645	CZL074/VL062645:@.30.	NA
([CML202/CML442//[DTP2WC4H255-1-2-2-BB/[[NAW5867/P30-SR]-111-2/[NAW5867/P30-SR]-25-1]-8-1-1-B-1]-1-2-2-B]-1-1-1-1-BBB-1-B/LaPostaSeqC7-F103-1-2-1-1-BBB)F2-B-30//(CML395/CML444)	3801	Kenya	10_Mtwapa_Optimum	Optimum_10	Mtwapa	Mtwapa_Optimum	Optimum	10	10_10_Mtwapa_Optimum	1	3	33	30	3.89	57	0	0.178153287	-0.439720062	1.87E-18	5.011	0.18278101	0.109567361	CZL074/VL062645	CZL074/VL062645:@.30.	NA
([CML202/CML442//[DTP2WC4H255-1-2-2-BB/[[NAW5867/P30-SR]-111-2/[NAW5867/P30-SR]-25-1]-8-1-1-B-1]-1-2-2-B]-1-1-1-1-BBB-1-B/LaPostaSeqC7-F103-1-2-1-1-BBB)F2-B-31//(CML395/CML444)	3309	Kenya	10_Kakamega_Optimum	Optimum_10	Kakamega	Kakamega_Optimum	Optimum	10	10_10_Kakamega_Optimum	2	22	261	31	8.8	74	0	0.228871664	-0.219439058	2.73E-05	9.94015752	0.464058749	0.275155194	CZL074/VL062645	CZL074/VL062645:@.31.	NA
([CML202/CML442//[DTP2WC4H255-1-2-2-BB/[[NAW5867/P30-SR]-111-2/[NAW5867/P30-SR]-25-1]-8-1-1-B-1]-1-2-2-B]-1-1-1-1-BBB-1-B/LaPostaSeqC7-F103-1-2-1-1-BBB)F2-B-31//(CML395/CML444)	4109	Kenya	10_Mtwapa_Optimum	Optimum_10	Mtwapa	Mtwapa_Optimum	Optimum	10	10_10_Mtwapa_Optimum	2	29	341	31	4.18	58	-1	0.178153287	-0.439720062	1.87E-18	5.011	0.18278101	0.109567361	CZL074/VL062645	CZL074/VL062645:@.31.	NA
([CML202/CML442//[DTP2WC4H255-1-2-2-BB/[[NAW5867/P30-SR]-111-2/[NAW5867/P30-SR]-25-1]-8-1-1-B-1]-1-2-2-B]-1-1-1-1-BBB-1-B/LaPostaSeqC7-F103-1-2-1-1-BBB)F2-B-31//(CML395/CML444)	2744	Kenya	10_Kiboko_Optimum	Optimum_10	Kiboko	Kiboko_Optimum	Optimum	10	10_10_Kiboko_Optimum	1	5	56	31	8.73	57	0	0.352939666	-0.193432691	0.00022224	7.122888889	0.383331422	0.183545902	CZL074/VL062645	CZL074/VL062645:@.31.	NA
([CML202/CML442//[DTP2WC4H255-1-2-2-BB/[[NAW5867/P30-SR]-111-2/[NAW5867/P30-SR]-25-1]-8-1-1-B-1]-1-2-2-B]-1-1-1-1-BBB-1-B/LaPostaSeqC7-F103-1-2-1-1-BBB)F2-B-31//(CML395/CML444)	3216	Kenya	10_Kakamega_Optimum	Optimum_10	Kakamega	Kakamega_Optimum	Optimum	10	10_10_Kakamega_Optimum	1	14	168	31	11.72	72	0	0.228871664	-0.219439058	2.73E-05	9.94015752	0.464058749	0.275155194	CZL074/VL062645	CZL074/VL062645:@.31.	NA
([CML202/CML442//[DTP2WC4H255-1-2-2-BB/[[NAW5867/P30-SR]-111-2/[NAW5867/P30-SR]-25-1]-8-1-1-B-1]-1-2-2-B]-1-1-1-1-BBB-1-B/LaPostaSeqC7-F103-1-2-1-1-BBB)F2-B-31//(CML395/CML444)	3770	Kenya	10_Mtwapa_Optimum	Optimum_10	Mtwapa	Mtwapa_Optimum	Optimum	10	10_10_Mtwapa_Optimum	1	1	2	31	4.42	61	4	0.178153287	-0.439720062	1.87E-18	5.011	0.18278101	0.109567361	CZL074/VL062645	CZL074/VL062645:@.31.	NA
([CML202/CML442//[DTP2WC4H255-1-2-2-BB/[[NAW5867/P30-SR]-111-2/[NAW5867/P30-SR]-25-1]-8-1-1-B-1]-1-2-2-B]-1-1-1-1-BBB-1-B/LaPostaSeqC7-F103-1-2-1-1-BBB)F2-B-31//(CML395/CML444)	3553	Kenya	10_Embu_Optimum	Optimum_10	Embu	Embu_Optimum	Optimum	10	10_10_Embu_Optimum	1	13	145	31	6.85	73	-2	0.363395595	-0.160641653	0.002233856	7.165166667	0.288589496	0.231301046	CZL074/VL062645	CZL074/VL062645:@.31.	NA
([CML202/CML442//[DTP2WC4H255-1-2-2-BB/[[NAW5867/P30-SR]-111-2/[NAW5867/P30-SR]-25-1]-8-1-1-B-1]-1-2-2-B]-1-1-1-1-BBB-1-B/LaPostaSeqC7-F103-1-2-1-1-BBB)F2-B-31//(CML395/CML444)	2979	Kenya	10_Kiboko_Optimum	Optimum_10	Kiboko	Kiboko_Optimum	Optimum	10	10_10_Kiboko_Optimum	2	25	291	31	6.93	58	0	0.352939666	-0.193432691	0.00022224	7.122888889	0.383331422	0.183545902	CZL074/VL062645	CZL074/VL062645:@.31.	NA
([CML202/CML442//[DTP2WC4H255-1-2-2-BB/[[NAW5867/P30-SR]-111-2/[NAW5867/P30-SR]-25-1]-8-1-1-B-1]-1-2-2-B]-1-1-1-1-BBB-1-B/LaPostaSeqC7-F103-1-2-1-1-BBB)F2-B-31//(CML395/CML444)	3726	Kenya	10_Embu_Optimum	Optimum_10	Embu	Embu_Optimum	Optimum	10	10_10_Embu_Optimum	2	27	318	31	8.95	73	0	0.363395595	-0.160641653	0.002233856	7.165166667	0.288589496	0.231301046	CZL074/VL062645	CZL074/VL062645:@.31.	NA
([CML202/CML442//[DTP2WC4H255-1-2-2-BB/[[NAW5867/P30-SR]-111-2/[NAW5867/P30-SR]-25-1]-8-1-1-B-1]-1-2-2-B]-1-1-1-1-BBB-1-B/LaPostaSeqC7-F103-1-2-1-1-BBB)F2-B-32//(CML395/CML444)	2777	Kenya	10_Kiboko_Optimum	Optimum_10	Kiboko	Kiboko_Optimum	Optimum	10	10_10_Kiboko_Optimum	1	8	89	32	7.49	58	0	0.352939666	-0.193432691	0.00022224	7.122888889	0.383331422	0.183545902	CZL074/VL062645	CZL074/VL062645:@.32.	NA
([CML202/CML442//[DTP2WC4H255-1-2-2-BB/[[NAW5867/P30-SR]-111-2/[NAW5867/P30-SR]-25-1]-8-1-1-B-1]-1-2-2-B]-1-1-1-1-BBB-1-B/LaPostaSeqC7-F103-1-2-1-1-BBB)F2-B-32//(CML395/CML444)	3550	Kenya	10_Embu_Optimum	Optimum_10	Embu	Embu_Optimum	Optimum	10	10_10_Embu_Optimum	1	12	142	32	7.37	73	-2	0.363395595	-0.160641653	0.002233856	7.165166667	0.288589496	0.231301046	CZL074/VL062645	CZL074/VL062645:@.32.	NA
([CML202/CML442//[DTP2WC4H255-1-2-2-BB/[[NAW5867/P30-SR]-111-2/[NAW5867/P30-SR]-25-1]-8-1-1-B-1]-1-2-2-B]-1-1-1-1-BBB-1-B/LaPostaSeqC7-F103-1-2-1-1-BBB)F2-B-32//(CML395/CML444)	3167	Kenya	10_Kakamega_Optimum	Optimum_10	Kakamega	Kakamega_Optimum	Optimum	10	10_10_Kakamega_Optimum	1	10	119	32	8.48	76	-2	0.228871664	-0.219439058	2.73E-05	9.94015752	0.464058749	0.275155194	CZL074/VL062645	CZL074/VL062645:@.32.	NA
([CML202/CML442//[DTP2WC4H255-1-2-2-BB/[[NAW5867/P30-SR]-111-2/[NAW5867/P30-SR]-25-1]-8-1-1-B-1]-1-2-2-B]-1-1-1-1-BBB-1-B/LaPostaSeqC7-F103-1-2-1-1-BBB)F2-B-32//(CML395/CML444)	3823	Kenya	10_Mtwapa_Optimum	Optimum_10	Mtwapa	Mtwapa_Optimum	Optimum	10	10_10_Mtwapa_Optimum	1	5	55	32	4.54	57	-1	0.178153287	-0.439720062	1.87E-18	5.011	0.18278101	0.109567361	CZL074/VL062645	CZL074/VL062645:@.32.	NA
([CML202/CML442//[DTP2WC4H255-1-2-2-BB/[[NAW5867/P30-SR]-111-2/[NAW5867/P30-SR]-25-1]-8-1-1-B-1]-1-2-2-B]-1-1-1-1-BBB-1-B/LaPostaSeqC7-F103-1-2-1-1-BBB)F2-B-32//(CML395/CML444)	4084	Kenya	10_Mtwapa_Optimum	Optimum_10	Mtwapa	Mtwapa_Optimum	Optimum	10	10_10_Mtwapa_Optimum	2	27	316	32	5.71	58	0	0.178153287	-0.439720062	1.87E-18	5.011	0.18278101	0.109567361	CZL074/VL062645	CZL074/VL062645:@.32.	NA
([CML202/CML442//[DTP2WC4H255-1-2-2-BB/[[NAW5867/P30-SR]-111-2/[NAW5867/P30-SR]-25-1]-8-1-1-B-1]-1-2-2-B]-1-1-1-1-BBB-1-B/LaPostaSeqC7-F103-1-2-1-1-BBB)F2-B-32//(CML395/CML444)	3592	Kenya	10_Embu_Optimum	Optimum_10	Embu	Embu_Optimum	Optimum	10	10_10_Embu_Optimum	2	16	184	32	5.23	72	-1	0.363395595	-0.160641653	0.002233856	7.165166667	0.288589496	0.231301046	CZL074/VL062645	CZL074/VL062645:@.32.	NA
([CML202/CML442//[DTP2WC4H255-1-2-2-BB/[[NAW5867/P30-SR]-111-2/[NAW5867/P30-SR]-25-1]-8-1-1-B-1]-1-2-2-B]-1-1-1-1-BBB-1-B/LaPostaSeqC7-F103-1-2-1-1-BBB)F2-B-32//(CML395/CML444)	2990	Kenya	10_Kiboko_Optimum	Optimum_10	Kiboko	Kiboko_Optimum	Optimum	10	10_10_Kiboko_Optimum	2	26	302	32	8.55	60	0	0.352939666	-0.193432691	0.00022224	7.122888889	0.383331422	0.183545902	CZL074/VL062645	CZL074/VL062645:@.32.	NA
([CML202/CML442//[DTP2WC4H255-1-2-2-BB/[[NAW5867/P30-SR]-111-2/[NAW5867/P30-SR]-25-1]-8-1-1-B-1]-1-2-2-B]-1-1-1-1-BBB-1-B/LaPostaSeqC7-F103-1-2-1-1-BBB)F2-B-32//(CML395/CML444)	3286	Kenya	10_Kakamega_Optimum	Optimum_10	Kakamega	Kakamega_Optimum	Optimum	10	10_10_Kakamega_Optimum	2	20	238	32	11.19	76	-2	0.228871664	-0.219439058	2.73E-05	9.94015752	0.464058749	0.275155194	CZL074/VL062645	CZL074/VL062645:@.32.	NA
([CML202/CML442//[DTP2WC4H255-1-2-2-BB/[[NAW5867/P30-SR]-111-2/[NAW5867/P30-SR]-25-1]-8-1-1-B-1]-1-2-2-B]-1-1-1-1-BBB-1-B/LaPostaSeqC7-F103-1-2-1-1-BBB)F2-B-33//(CML395/CML444)	3027	Kenya	10_Kiboko_Optimum	Optimum_10	Kiboko	Kiboko_Optimum	Optimum	10	10_10_Kiboko_Optimum	2	29	339	33	8.56	58	0	0.352939666	-0.193432691	0.00022224	7.122888889	0.383331422	0.183545902	CZL074/VL062645	CZL074/VL062645:@.33.	NA
([CML202/CML442//[DTP2WC4H255-1-2-2-BB/[[NAW5867/P30-SR]-111-2/[NAW5867/P30-SR]-25-1]-8-1-1-B-1]-1-2-2-B]-1-1-1-1-BBB-1-B/LaPostaSeqC7-F103-1-2-1-1-BBB)F2-B-33//(CML395/CML444)	3466	Kenya	10_Embu_Optimum	Optimum_10	Embu	Embu_Optimum	Optimum	10	10_10_Embu_Optimum	1	5	58	33	6.49	69	0	0.363395595	-0.160641653	0.002233856	7.165166667	0.288589496	0.231301046	CZL074/VL062645	CZL074/VL062645:@.33.	NA
([CML202/CML442//[DTP2WC4H255-1-2-2-BB/[[NAW5867/P30-SR]-111-2/[NAW5867/P30-SR]-25-1]-8-1-1-B-1]-1-2-2-B]-1-1-1-1-BBB-1-B/LaPostaSeqC7-F103-1-2-1-1-BBB)F2-B-33//(CML395/CML444)	3402	Kenya	10_Kakamega_Optimum	Optimum_10	Kakamega	Kakamega_Optimum	Optimum	10	10_10_Kakamega_Optimum	2	30	354	33	8.23	74	-1	0.228871664	-0.219439058	2.73E-05	9.94015752	0.464058749	0.275155194	CZL074/VL062645	CZL074/VL062645:@.33.	NA
([CML202/CML442//[DTP2WC4H255-1-2-2-BB/[[NAW5867/P30-SR]-111-2/[NAW5867/P30-SR]-25-1]-8-1-1-B-1]-1-2-2-B]-1-1-1-1-BBB-1-B/LaPostaSeqC7-F103-1-2-1-1-BBB)F2-B-33//(CML395/CML444)	3980	Kenya	10_Mtwapa_Optimum	Optimum_10	Mtwapa	Mtwapa_Optimum	Optimum	10	10_10_Mtwapa_Optimum	2	18	212	33	4.01	53	0	0.178153287	-0.439720062	1.87E-18	5.011	0.18278101	0.109567361	CZL074/VL062645	CZL074/VL062645:@.33.	NA
([CML202/CML442//[DTP2WC4H255-1-2-2-BB/[[NAW5867/P30-SR]-111-2/[NAW5867/P30-SR]-25-1]-8-1-1-B-1]-1-2-2-B]-1-1-1-1-BBB-1-B/LaPostaSeqC7-F103-1-2-1-1-BBB)F2-B-33//(CML395/CML444)	3772	Kenya	10_Mtwapa_Optimum	Optimum_10	Mtwapa	Mtwapa_Optimum	Optimum	10	10_10_Mtwapa_Optimum	1	1	4	33	3.92	59	0	0.178153287	-0.439720062	1.87E-18	5.011	0.18278101	0.109567361	CZL074/VL062645	CZL074/VL062645:@.33.	NA
([CML202/CML442//[DTP2WC4H255-1-2-2-BB/[[NAW5867/P30-SR]-111-2/[NAW5867/P30-SR]-25-1]-8-1-1-B-1]-1-2-2-B]-1-1-1-1-BBB-1-B/LaPostaSeqC7-F103-1-2-1-1-BBB)F2-B-33//(CML395/CML444)	3605	Kenya	10_Embu_Optimum	Optimum_10	Embu	Embu_Optimum	Optimum	10	10_10_Embu_Optimum	2	17	197	33	7.38	72	-1	0.363395595	-0.160641653	0.002233856	7.165166667	0.288589496	0.231301046	CZL074/VL062645	CZL074/VL062645:@.33.	NA
([CML202/CML442//[DTP2WC4H255-1-2-2-BB/[[NAW5867/P30-SR]-111-2/[NAW5867/P30-SR]-25-1]-8-1-1-B-1]-1-2-2-B]-1-1-1-1-BBB-1-B/LaPostaSeqC7-F103-1-2-1-1-BBB)F2-B-33//(CML395/CML444)	3117	Kenya	10_Kakamega_Optimum	Optimum_10	Kakamega	Kakamega_Optimum	Optimum	10	10_10_Kakamega_Optimum	1	6	69	33	9.56	72	0	0.228871664	-0.219439058	2.73E-05	9.94015752	0.464058749	0.275155194	CZL074/VL062645	CZL074/VL062645:@.33.	NA
([CML202/CML442//[DTP2WC4H255-1-2-2-BB/[[NAW5867/P30-SR]-111-2/[NAW5867/P30-SR]-25-1]-8-1-1-B-1]-1-2-2-B]-1-1-1-1-BBB-1-B/LaPostaSeqC7-F103-1-2-1-1-BBB)F2-B-33//(CML395/CML444)	2767	Kenya	10_Kiboko_Optimum	Optimum_10	Kiboko	Kiboko_Optimum	Optimum	10	10_10_Kiboko_Optimum	1	7	79	33	4.5	57	0	0.352939666	-0.193432691	0.00022224	7.122888889	0.383331422	0.183545902	CZL074/VL062645	CZL074/VL062645:@.33.	NA
([CML202/CML442//[DTP2WC4H255-1-2-2-BB/[[NAW5867/P30-SR]-111-2/[NAW5867/P30-SR]-25-1]-8-1-1-B-1]-1-2-2-B]-1-1-1-1-BBB-1-B/LaPostaSeqC7-F103-1-2-1-1-BBB)F2-B-34//(CML395/CML444)	3543	Kenya	10_Embu_Optimum	Optimum_10	Embu	Embu_Optimum	Optimum	10	10_10_Embu_Optimum	1	12	135	34	7.67	72	-1	0.363395595	-0.160641653	0.002233856	7.165166667	0.288589496	0.231301046	CZL074/VL062645	CZL074/VL062645:@.34.	NA
([CML202/CML442//[DTP2WC4H255-1-2-2-BB/[[NAW5867/P30-SR]-111-2/[NAW5867/P30-SR]-25-1]-8-1-1-B-1]-1-2-2-B]-1-1-1-1-BBB-1-B/LaPostaSeqC7-F103-1-2-1-1-BBB)F2-B-34//(CML395/CML444)	3672	Kenya	10_Embu_Optimum	Optimum_10	Embu	Embu_Optimum	Optimum	10	10_10_Embu_Optimum	2	22	264	34	6.97	73	0	0.363395595	-0.160641653	0.002233856	7.165166667	0.288589496	0.231301046	CZL074/VL062645	CZL074/VL062645:@.34.	NA
([CML202/CML442//[DTP2WC4H255-1-2-2-BB/[[NAW5867/P30-SR]-111-2/[NAW5867/P30-SR]-25-1]-8-1-1-B-1]-1-2-2-B]-1-1-1-1-BBB-1-B/LaPostaSeqC7-F103-1-2-1-1-BBB)F2-B-34//(CML395/CML444)	3099	Kenya	10_Kakamega_Optimum	Optimum_10	Kakamega	Kakamega_Optimum	Optimum	10	10_10_Kakamega_Optimum	1	5	51	34	9.5	74	2	0.228871664	-0.219439058	2.73E-05	9.94015752	0.464058749	0.275155194	CZL074/VL062645	CZL074/VL062645:@.34.	NA
([CML202/CML442//[DTP2WC4H255-1-2-2-BB/[[NAW5867/P30-SR]-111-2/[NAW5867/P30-SR]-25-1]-8-1-1-B-1]-1-2-2-B]-1-1-1-1-BBB-1-B/LaPostaSeqC7-F103-1-2-1-1-BBB)F2-B-34//(CML395/CML444)	4021	Kenya	10_Mtwapa_Optimum	Optimum_10	Mtwapa	Mtwapa_Optimum	Optimum	10	10_10_Mtwapa_Optimum	2	22	253	34	5.73	56	1	0.178153287	-0.439720062	1.87E-18	5.011	0.18278101	0.109567361	CZL074/VL062645	CZL074/VL062645:@.34.	NA
([CML202/CML442//[DTP2WC4H255-1-2-2-BB/[[NAW5867/P30-SR]-111-2/[NAW5867/P30-SR]-25-1]-8-1-1-B-1]-1-2-2-B]-1-1-1-1-BBB-1-B/LaPostaSeqC7-F103-1-2-1-1-BBB)F2-B-34//(CML395/CML444)	3302	Kenya	10_Kakamega_Optimum	Optimum_10	Kakamega	Kakamega_Optimum	Optimum	10	10_10_Kakamega_Optimum	2	22	254	34	11.36	76	-2	0.228871664	-0.219439058	2.73E-05	9.94015752	0.464058749	0.275155194	CZL074/VL062645	CZL074/VL062645:@.34.	NA
([CML202/CML442//[DTP2WC4H255-1-2-2-BB/[[NAW5867/P30-SR]-111-2/[NAW5867/P30-SR]-25-1]-8-1-1-B-1]-1-2-2-B]-1-1-1-1-BBB-1-B/LaPostaSeqC7-F103-1-2-1-1-BBB)F2-B-34//(CML395/CML444)	2833	Kenya	10_Kiboko_Optimum	Optimum_10	Kiboko	Kiboko_Optimum	Optimum	10	10_10_Kiboko_Optimum	1	13	145	34	7.43	33	26	0.352939666	-0.193432691	0.00022224	7.122888889	0.383331422	0.183545902	CZL074/VL062645	CZL074/VL062645:@.34.	NA
([CML202/CML442//[DTP2WC4H255-1-2-2-BB/[[NAW5867/P30-SR]-111-2/[NAW5867/P30-SR]-25-1]-8-1-1-B-1]-1-2-2-B]-1-1-1-1-BBB-1-B/LaPostaSeqC7-F103-1-2-1-1-BBB)F2-B-34//(CML395/CML444)	2888	Kenya	10_Kiboko_Optimum	Optimum_10	Kiboko	Kiboko_Optimum	Optimum	10	10_10_Kiboko_Optimum	2	17	200	34	6.08	58	1	0.352939666	-0.193432691	0.00022224	7.122888889	0.383331422	0.183545902	CZL074/VL062645	CZL074/VL062645:@.34.	NA
([CML202/CML442//[DTP2WC4H255-1-2-2-BB/[[NAW5867/P30-SR]-111-2/[NAW5867/P30-SR]-25-1]-8-1-1-B-1]-1-2-2-B]-1-1-1-1-BBB-1-B/LaPostaSeqC7-F103-1-2-1-1-BBB)F2-B-34//(CML395/CML444)	3938	Kenya	10_Mtwapa_Optimum	Optimum_10	Mtwapa	Mtwapa_Optimum	Optimum	10	10_10_Mtwapa_Optimum	1	15	170	34	3.08	57	0	0.178153287	-0.439720062	1.87E-18	5.011	0.18278101	0.109567361	CZL074/VL062645	CZL074/VL062645:@.34.	NA
([CML202/CML442//[DTP2WC4H255-1-2-2-BB/[[NAW5867/P30-SR]-111-2/[NAW5867/P30-SR]-25-1]-8-1-1-B-1]-1-2-2-B]-1-1-1-1-BBB-1-B/LaPostaSeqC7-F103-1-2-1-1-BBB)F2-B-35//(CML395/CML444)	3840	Kenya	10_Mtwapa_Optimum	Optimum_10	Mtwapa	Mtwapa_Optimum	Optimum	10	10_10_Mtwapa_Optimum	1	6	72	35	4.55	58	0	0.178153287	-0.439720062	1.87E-18	5.011	0.18278101	0.109567361	CZL074/VL062645	CZL074/VL062645:@.35.	NA
([CML202/CML442//[DTP2WC4H255-1-2-2-BB/[[NAW5867/P30-SR]-111-2/[NAW5867/P30-SR]-25-1]-8-1-1-B-1]-1-2-2-B]-1-1-1-1-BBB-1-B/LaPostaSeqC7-F103-1-2-1-1-BBB)F2-B-35//(CML395/CML444)	3385	Kenya	10_Kakamega_Optimum	Optimum_10	Kakamega	Kakamega_Optimum	Optimum	10	10_10_Kakamega_Optimum	2	29	337	35	10.58	75	-1	0.228871664	-0.219439058	2.73E-05	9.94015752	0.464058749	0.275155194	CZL074/VL062645	CZL074/VL062645:@.35.	NA
([CML202/CML442//[DTP2WC4H255-1-2-2-BB/[[NAW5867/P30-SR]-111-2/[NAW5867/P30-SR]-25-1]-8-1-1-B-1]-1-2-2-B]-1-1-1-1-BBB-1-B/LaPostaSeqC7-F103-1-2-1-1-BBB)F2-B-35//(CML395/CML444)	3155	Kenya	10_Kakamega_Optimum	Optimum_10	Kakamega	Kakamega_Optimum	Optimum	10	10_10_Kakamega_Optimum	1	9	107	35	12.82	75	-3	0.228871664	-0.219439058	2.73E-05	9.94015752	0.464058749	0.275155194	CZL074/VL062645	CZL074/VL062645:@.35.	NA
([CML202/CML442//[DTP2WC4H255-1-2-2-BB/[[NAW5867/P30-SR]-111-2/[NAW5867/P30-SR]-25-1]-8-1-1-B-1]-1-2-2-B]-1-1-1-1-BBB-1-B/LaPostaSeqC7-F103-1-2-1-1-BBB)F2-B-35//(CML395/CML444)	3971	Kenya	10_Mtwapa_Optimum	Optimum_10	Mtwapa	Mtwapa_Optimum	Optimum	10	10_10_Mtwapa_Optimum	2	17	203	35	5.67	54	-1	0.178153287	-0.439720062	1.87E-18	5.011	0.18278101	0.109567361	CZL074/VL062645	CZL074/VL062645:@.35.	NA
([CML202/CML442//[DTP2WC4H255-1-2-2-BB/[[NAW5867/P30-SR]-111-2/[NAW5867/P30-SR]-25-1]-8-1-1-B-1]-1-2-2-B]-1-1-1-1-BBB-1-B/LaPostaSeqC7-F103-1-2-1-1-BBB)F2-B-35//(CML395/CML444)	2921	Kenya	10_Kiboko_Optimum	Optimum_10	Kiboko	Kiboko_Optimum	Optimum	10	10_10_Kiboko_Optimum	2	20	233	35	9.17	59	-1	0.352939666	-0.193432691	0.00022224	7.122888889	0.383331422	0.183545902	CZL074/VL062645	CZL074/VL062645:@.35.	NA
([CML202/CML442//[DTP2WC4H255-1-2-2-BB/[[NAW5867/P30-SR]-111-2/[NAW5867/P30-SR]-25-1]-8-1-1-B-1]-1-2-2-B]-1-1-1-1-BBB-1-B/LaPostaSeqC7-F103-1-2-1-1-BBB)F2-B-35//(CML395/CML444)	3464	Kenya	10_Embu_Optimum	Optimum_10	Embu	Embu_Optimum	Optimum	10	10_10_Embu_Optimum	1	5	56	35	8.2	72	-2	0.363395595	-0.160641653	0.002233856	7.165166667	0.288589496	0.231301046	CZL074/VL062645	CZL074/VL062645:@.35.	NA
([CML202/CML442//[DTP2WC4H255-1-2-2-BB/[[NAW5867/P30-SR]-111-2/[NAW5867/P30-SR]-25-1]-8-1-1-B-1]-1-2-2-B]-1-1-1-1-BBB-1-B/LaPostaSeqC7-F103-1-2-1-1-BBB)F2-B-35//(CML395/CML444)	3680	Kenya	10_Embu_Optimum	Optimum_10	Embu	Embu_Optimum	Optimum	10	10_10_Embu_Optimum	2	23	272	35	7.55	72	-3	0.363395595	-0.160641653	0.002233856	7.165166667	0.288589496	0.231301046	CZL074/VL062645	CZL074/VL062645:@.35.	NA
([CML202/CML442//[DTP2WC4H255-1-2-2-BB/[[NAW5867/P30-SR]-111-2/[NAW5867/P30-SR]-25-1]-8-1-1-B-1]-1-2-2-B]-1-1-1-1-BBB-1-B/LaPostaSeqC7-F103-1-2-1-1-BBB)F2-B-35//(CML395/CML444)	2698	Kenya	10_Kiboko_Optimum	Optimum_10	Kiboko	Kiboko_Optimum	Optimum	10	10_10_Kiboko_Optimum	1	1	10	35	8.41	56	1	0.352939666	-0.193432691	0.00022224	7.122888889	0.383331422	0.183545902	CZL074/VL062645	CZL074/VL062645:@.35.	NA
([CML202/CML442//[DTP2WC4H255-1-2-2-BB/[[NAW5867/P30-SR]-111-2/[NAW5867/P30-SR]-25-1]-8-1-1-B-1]-1-2-2-B]-1-1-1-1-BBB-1-B/LaPostaSeqC7-F103-1-2-1-1-BBB)F2-B-37//(CML395/CML444)	3225	Kenya	10_Kakamega_Optimum	Optimum_10	Kakamega	Kakamega_Optimum	Optimum	10	10_10_Kakamega_Optimum	1	15	177	36	9.47	75	-1	0.228871664	-0.219439058	2.73E-05	9.94015752	0.464058749	0.275155194	CZL074/VL062645	CZL074/VL062645:@.37.	NA
([CML202/CML442//[DTP2WC4H255-1-2-2-BB/[[NAW5867/P30-SR]-111-2/[NAW5867/P30-SR]-25-1]-8-1-1-B-1]-1-2-2-B]-1-1-1-1-BBB-1-B/LaPostaSeqC7-F103-1-2-1-1-BBB)F2-B-37//(CML395/CML444)	4005	Kenya	10_Mtwapa_Optimum	Optimum_10	Mtwapa	Mtwapa_Optimum	Optimum	10	10_10_Mtwapa_Optimum	2	20	237	36	3.29	55	2	0.178153287	-0.439720062	1.87E-18	5.011	0.18278101	0.109567361	CZL074/VL062645	CZL074/VL062645:@.37.	NA
([CML202/CML442//[DTP2WC4H255-1-2-2-BB/[[NAW5867/P30-SR]-111-2/[NAW5867/P30-SR]-25-1]-8-1-1-B-1]-1-2-2-B]-1-1-1-1-BBB-1-B/LaPostaSeqC7-F103-1-2-1-1-BBB)F2-B-37//(CML395/CML444)	3343	Kenya	10_Kakamega_Optimum	Optimum_10	Kakamega	Kakamega_Optimum	Optimum	10	10_10_Kakamega_Optimum	2	25	295	36	10.56	74	1	0.228871664	-0.219439058	2.73E-05	9.94015752	0.464058749	0.275155194	CZL074/VL062645	CZL074/VL062645:@.37.	NA
([CML202/CML442//[DTP2WC4H255-1-2-2-BB/[[NAW5867/P30-SR]-111-2/[NAW5867/P30-SR]-25-1]-8-1-1-B-1]-1-2-2-B]-1-1-1-1-BBB-1-B/LaPostaSeqC7-F103-1-2-1-1-BBB)F2-B-37//(CML395/CML444)	2964	Kenya	10_Kiboko_Optimum	Optimum_10	Kiboko	Kiboko_Optimum	Optimum	10	10_10_Kiboko_Optimum	2	23	276	36	7.96	58	1	0.352939666	-0.193432691	0.00022224	7.122888889	0.383331422	0.183545902	CZL074/VL062645	CZL074/VL062645:@.37.	NA
([CML202/CML442//[DTP2WC4H255-1-2-2-BB/[[NAW5867/P30-SR]-111-2/[NAW5867/P30-SR]-25-1]-8-1-1-B-1]-1-2-2-B]-1-1-1-1-BBB-1-B/LaPostaSeqC7-F103-1-2-1-1-BBB)F2-B-37//(CML395/CML444)	3760	Kenya	10_Embu_Optimum	Optimum_10	Embu	Embu_Optimum	Optimum	10	10_10_Embu_Optimum	2	30	352	36	6.77	72	-1	0.363395595	-0.160641653	0.002233856	7.165166667	0.288589496	0.231301046	CZL074/VL062645	CZL074/VL062645:@.37.	NA
([CML202/CML442//[DTP2WC4H255-1-2-2-BB/[[NAW5867/P30-SR]-111-2/[NAW5867/P30-SR]-25-1]-8-1-1-B-1]-1-2-2-B]-1-1-1-1-BBB-1-B/LaPostaSeqC7-F103-1-2-1-1-BBB)F2-B-37//(CML395/CML444)	2758	Kenya	10_Kiboko_Optimum	Optimum_10	Kiboko	Kiboko_Optimum	Optimum	10	10_10_Kiboko_Optimum	1	6	70	36	6.62	59	0	0.352939666	-0.193432691	0.00022224	7.122888889	0.383331422	0.183545902	CZL074/VL062645	CZL074/VL062645:@.37.	NA
([CML202/CML442//[DTP2WC4H255-1-2-2-BB/[[NAW5867/P30-SR]-111-2/[NAW5867/P30-SR]-25-1]-8-1-1-B-1]-1-2-2-B]-1-1-1-1-BBB-1-B/LaPostaSeqC7-F103-1-2-1-1-BBB)F2-B-37//(CML395/CML444)	3871	Kenya	10_Mtwapa_Optimum	Optimum_10	Mtwapa	Mtwapa_Optimum	Optimum	10	10_10_Mtwapa_Optimum	1	9	103	36	2.39	61	0	0.178153287	-0.439720062	1.87E-18	5.011	0.18278101	0.109567361	CZL074/VL062645	CZL074/VL062645:@.37.	NA
([CML202/CML442//[DTP2WC4H255-1-2-2-BB/[[NAW5867/P30-SR]-111-2/[NAW5867/P30-SR]-25-1]-8-1-1-B-1]-1-2-2-B]-1-1-1-1-BBB-1-B/LaPostaSeqC7-F103-1-2-1-1-BBB)F2-B-37//(CML395/CML444)	3468	Kenya	10_Embu_Optimum	Optimum_10	Embu	Embu_Optimum	Optimum	10	10_10_Embu_Optimum	1	5	60	36	7.03	73	0	0.363395595	-0.160641653	0.002233856	7.165166667	0.288589496	0.231301046	CZL074/VL062645	CZL074/VL062645:@.37.	NA
([CML202/CML442//[DTP2WC4H255-1-2-2-BB/[[NAW5867/P30-SR]-111-2/[NAW5867/P30-SR]-25-1]-8-1-1-B-1]-1-2-2-B]-1-1-1-1-BBB-1-B/LaPostaSeqC7-F103-1-2-1-1-BBB)F2-B-38//(CML395/CML444)	2934	Kenya	10_Kiboko_Optimum	Optimum_10	Kiboko	Kiboko_Optimum	Optimum	10	10_10_Kiboko_Optimum	2	21	246	37	6.7	57	2	0.352939666	-0.193432691	0.00022224	7.122888889	0.383331422	0.183545902	CZL074/VL062645	CZL074/VL062645:@.38.	NA
([CML202/CML442//[DTP2WC4H255-1-2-2-BB/[[NAW5867/P30-SR]-111-2/[NAW5867/P30-SR]-25-1]-8-1-1-B-1]-1-2-2-B]-1-1-1-1-BBB-1-B/LaPostaSeqC7-F103-1-2-1-1-BBB)F2-B-38//(CML395/CML444)	3722	Kenya	10_Embu_Optimum	Optimum_10	Embu	Embu_Optimum	Optimum	10	10_10_Embu_Optimum	2	27	314	37	5.88	72	1	0.363395595	-0.160641653	0.002233856	7.165166667	0.288589496	0.231301046	CZL074/VL062645	CZL074/VL062645:@.38.	NA
([CML202/CML442//[DTP2WC4H255-1-2-2-BB/[[NAW5867/P30-SR]-111-2/[NAW5867/P30-SR]-25-1]-8-1-1-B-1]-1-2-2-B]-1-1-1-1-BBB-1-B/LaPostaSeqC7-F103-1-2-1-1-BBB)F2-B-38//(CML395/CML444)	3149	Kenya	10_Kakamega_Optimum	Optimum_10	Kakamega	Kakamega_Optimum	Optimum	10	10_10_Kakamega_Optimum	1	9	101	37	9.31	74	0	0.228871664	-0.219439058	2.73E-05	9.94015752	0.464058749	0.275155194	CZL074/VL062645	CZL074/VL062645:@.38.	NA
([CML202/CML442//[DTP2WC4H255-1-2-2-BB/[[NAW5867/P30-SR]-111-2/[NAW5867/P30-SR]-25-1]-8-1-1-B-1]-1-2-2-B]-1-1-1-1-BBB-1-B/LaPostaSeqC7-F103-1-2-1-1-BBB)F2-B-38//(CML395/CML444)	3435	Kenya	10_Embu_Optimum	Optimum_10	Embu	Embu_Optimum	Optimum	10	10_10_Embu_Optimum	1	3	27	37	5.18	73	1	0.363395595	-0.160641653	0.002233856	7.165166667	0.288589496	0.231301046	CZL074/VL062645	CZL074/VL062645:@.38.	NA
([CML202/CML442//[DTP2WC4H255-1-2-2-BB/[[NAW5867/P30-SR]-111-2/[NAW5867/P30-SR]-25-1]-8-1-1-B-1]-1-2-2-B]-1-1-1-1-BBB-1-B/LaPostaSeqC7-F103-1-2-1-1-BBB)F2-B-38//(CML395/CML444)	4065	Kenya	10_Mtwapa_Optimum	Optimum_10	Mtwapa	Mtwapa_Optimum	Optimum	10	10_10_Mtwapa_Optimum	2	25	297	37	6.31	54	1	0.178153287	-0.439720062	1.87E-18	5.011	0.18278101	0.109567361	CZL074/VL062645	CZL074/VL062645:@.38.	NA
([CML202/CML442//[DTP2WC4H255-1-2-2-BB/[[NAW5867/P30-SR]-111-2/[NAW5867/P30-SR]-25-1]-8-1-1-B-1]-1-2-2-B]-1-1-1-1-BBB-1-B/LaPostaSeqC7-F103-1-2-1-1-BBB)F2-B-38//(CML395/CML444)	3911	Kenya	10_Mtwapa_Optimum	Optimum_10	Mtwapa	Mtwapa_Optimum	Optimum	10	10_10_Mtwapa_Optimum	1	12	143	37	6.56	55	0	0.178153287	-0.439720062	1.87E-18	5.011	0.18278101	0.109567361	CZL074/VL062645	CZL074/VL062645:@.38.	NA
([CML202/CML442//[DTP2WC4H255-1-2-2-BB/[[NAW5867/P30-SR]-111-2/[NAW5867/P30-SR]-25-1]-8-1-1-B-1]-1-2-2-B]-1-1-1-1-BBB-1-B/LaPostaSeqC7-F103-1-2-1-1-BBB)F2-B-38//(CML395/CML444)	3358	Kenya	10_Kakamega_Optimum	Optimum_10	Kakamega	Kakamega_Optimum	Optimum	10	10_10_Kakamega_Optimum	2	26	310	37	10.98	74	1	0.228871664	-0.219439058	2.73E-05	9.94015752	0.464058749	0.275155194	CZL074/VL062645	CZL074/VL062645:@.38.	NA
([CML202/CML442//[DTP2WC4H255-1-2-2-BB/[[NAW5867/P30-SR]-111-2/[NAW5867/P30-SR]-25-1]-8-1-1-B-1]-1-2-2-B]-1-1-1-1-BBB-1-B/LaPostaSeqC7-F103-1-2-1-1-BBB)F2-B-38//(CML395/CML444)	2838	Kenya	10_Kiboko_Optimum	Optimum_10	Kiboko	Kiboko_Optimum	Optimum	10	10_10_Kiboko_Optimum	1	13	150	37	6.68	59	0	0.352939666	-0.193432691	0.00022224	7.122888889	0.383331422	0.183545902	CZL074/VL062645	CZL074/VL062645:@.38.	NA
([CML202/CML442//[DTP2WC4H255-1-2-2-BB/[[NAW5867/P30-SR]-111-2/[NAW5867/P30-SR]-25-1]-8-1-1-B-1]-1-2-2-B]-1-1-1-1-BBB-1-B/LaPostaSeqC7-F103-1-2-1-1-BBB)F2-B-39//(CML395/CML444)	3426	Kenya	10_Embu_Optimum	Optimum_10	Embu	Embu_Optimum	Optimum	10	10_10_Embu_Optimum	1	2	18	38	7.44	74	0	0.363395595	-0.160641653	0.002233856	7.165166667	0.288589496	0.231301046	CZL074/VL062645	CZL074/VL062645:@.39.	NA
([CML202/CML442//[DTP2WC4H255-1-2-2-BB/[[NAW5867/P30-SR]-111-2/[NAW5867/P30-SR]-25-1]-8-1-1-B-1]-1-2-2-B]-1-1-1-1-BBB-1-B/LaPostaSeqC7-F103-1-2-1-1-BBB)F2-B-39//(CML395/CML444)	2822	Kenya	10_Kiboko_Optimum	Optimum_10	Kiboko	Kiboko_Optimum	Optimum	10	10_10_Kiboko_Optimum	1	12	134	38	6.86	58	0	0.352939666	-0.193432691	0.00022224	7.122888889	0.383331422	0.183545902	CZL074/VL062645	CZL074/VL062645:@.39.	NA
([CML202/CML442//[DTP2WC4H255-1-2-2-BB/[[NAW5867/P30-SR]-111-2/[NAW5867/P30-SR]-25-1]-8-1-1-B-1]-1-2-2-B]-1-1-1-1-BBB-1-B/LaPostaSeqC7-F103-1-2-1-1-BBB)F2-B-39//(CML395/CML444)	3285	Kenya	10_Kakamega_Optimum	Optimum_10	Kakamega	Kakamega_Optimum	Optimum	10	10_10_Kakamega_Optimum	2	20	237	38	8.91	74	0	0.228871664	-0.219439058	2.73E-05	9.94015752	0.464058749	0.275155194	CZL074/VL062645	CZL074/VL062645:@.39.	NA
([CML202/CML442//[DTP2WC4H255-1-2-2-BB/[[NAW5867/P30-SR]-111-2/[NAW5867/P30-SR]-25-1]-8-1-1-B-1]-1-2-2-B]-1-1-1-1-BBB-1-B/LaPostaSeqC7-F103-1-2-1-1-BBB)F2-B-39//(CML395/CML444)	2893	Kenya	10_Kiboko_Optimum	Optimum_10	Kiboko	Kiboko_Optimum	Optimum	10	10_10_Kiboko_Optimum	2	18	205	38	7.42	59	-1	0.352939666	-0.193432691	0.00022224	7.122888889	0.383331422	0.183545902	CZL074/VL062645	CZL074/VL062645:@.39.	NA
([CML202/CML442//[DTP2WC4H255-1-2-2-BB/[[NAW5867/P30-SR]-111-2/[NAW5867/P30-SR]-25-1]-8-1-1-B-1]-1-2-2-B]-1-1-1-1-BBB-1-B/LaPostaSeqC7-F103-1-2-1-1-BBB)F2-B-39//(CML395/CML444)	3941	Kenya	10_Mtwapa_Optimum	Optimum_10	Mtwapa	Mtwapa_Optimum	Optimum	10	10_10_Mtwapa_Optimum	1	15	173	38	4.6	57	0	0.178153287	-0.439720062	1.87E-18	5.011	0.18278101	0.109567361	CZL074/VL062645	CZL074/VL062645:@.39.	NA
([CML202/CML442//[DTP2WC4H255-1-2-2-BB/[[NAW5867/P30-SR]-111-2/[NAW5867/P30-SR]-25-1]-8-1-1-B-1]-1-2-2-B]-1-1-1-1-BBB-1-B/LaPostaSeqC7-F103-1-2-1-1-BBB)F2-B-39//(CML395/CML444)	4074	Kenya	10_Mtwapa_Optimum	Optimum_10	Mtwapa	Mtwapa_Optimum	Optimum	10	10_10_Mtwapa_Optimum	2	26	306	38	5.41	58	-1	0.178153287	-0.439720062	1.87E-18	5.011	0.18278101	0.109567361	CZL074/VL062645	CZL074/VL062645:@.39.	NA
([CML202/CML442//[DTP2WC4H255-1-2-2-BB/[[NAW5867/P30-SR]-111-2/[NAW5867/P30-SR]-25-1]-8-1-1-B-1]-1-2-2-B]-1-1-1-1-BBB-1-B/LaPostaSeqC7-F103-1-2-1-1-BBB)F2-B-39//(CML395/CML444)	3223	Kenya	10_Kakamega_Optimum	Optimum_10	Kakamega	Kakamega_Optimum	Optimum	10	10_10_Kakamega_Optimum	1	15	175	38	10.58	72	-1	0.228871664	-0.219439058	2.73E-05	9.94015752	0.464058749	0.275155194	CZL074/VL062645	CZL074/VL062645:@.39.	NA
([CML202/CML442//[DTP2WC4H255-1-2-2-BB/[[NAW5867/P30-SR]-111-2/[NAW5867/P30-SR]-25-1]-8-1-1-B-1]-1-2-2-B]-1-1-1-1-BBB-1-B/LaPostaSeqC7-F103-1-2-1-1-BBB)F2-B-39//(CML395/CML444)	3699	Kenya	10_Embu_Optimum	Optimum_10	Embu	Embu_Optimum	Optimum	10	10_10_Embu_Optimum	2	25	291	38	8.79	73	-2	0.363395595	-0.160641653	0.002233856	7.165166667	0.288589496	0.231301046	CZL074/VL062645	CZL074/VL062645:@.39.	NA
([CML202/CML442//[DTP2WC4H255-1-2-2-BB/[[NAW5867/P30-SR]-111-2/[NAW5867/P30-SR]-25-1]-8-1-1-B-1]-1-2-2-B]-1-1-1-1-BBB-1-B/LaPostaSeqC7-F103-1-2-1-1-BBB)F2-B-4//(CML395/CML444)	3520	Kenya	10_Embu_Optimum	Optimum_10	Embu	Embu_Optimum	Optimum	10	10_10_Embu_Optimum	1	10	112	4	5.63	73	0	0.363395595	-0.160641653	0.002233856	7.165166667	0.288589496	0.231301046	CZL074/VL062645	CZL074/VL062645:@.4.	NA
([CML202/CML442//[DTP2WC4H255-1-2-2-BB/[[NAW5867/P30-SR]-111-2/[NAW5867/P30-SR]-25-1]-8-1-1-B-1]-1-2-2-B]-1-1-1-1-BBB-1-B/LaPostaSeqC7-F103-1-2-1-1-BBB)F2-B-4//(CML395/CML444)	3743	Kenya	10_Embu_Optimum	Optimum_10	Embu	Embu_Optimum	Optimum	10	10_10_Embu_Optimum	2	28	335	4	5.41	72	-1	0.363395595	-0.160641653	0.002233856	7.165166667	0.288589496	0.231301046	CZL074/VL062645	CZL074/VL062645:@.4.	NA
([CML202/CML442//[DTP2WC4H255-1-2-2-BB/[[NAW5867/P30-SR]-111-2/[NAW5867/P30-SR]-25-1]-8-1-1-B-1]-1-2-2-B]-1-1-1-1-BBB-1-B/LaPostaSeqC7-F103-1-2-1-1-BBB)F2-B-4//(CML395/CML444)	2795	Kenya	10_Kiboko_Optimum	Optimum_10	Kiboko	Kiboko_Optimum	Optimum	10	10_10_Kiboko_Optimum	1	9	107	4	7.58	57	0	0.352939666	-0.193432691	0.00022224	7.122888889	0.383331422	0.183545902	CZL074/VL062645	CZL074/VL062645:@.4.	NA
([CML202/CML442//[DTP2WC4H255-1-2-2-BB/[[NAW5867/P30-SR]-111-2/[NAW5867/P30-SR]-25-1]-8-1-1-B-1]-1-2-2-B]-1-1-1-1-BBB-1-B/LaPostaSeqC7-F103-1-2-1-1-BBB)F2-B-4//(CML395/CML444)	2975	Kenya	10_Kiboko_Optimum	Optimum_10	Kiboko	Kiboko_Optimum	Optimum	10	10_10_Kiboko_Optimum	2	24	287	4	7.66	59	-1	0.352939666	-0.193432691	0.00022224	7.122888889	0.383331422	0.183545902	CZL074/VL062645	CZL074/VL062645:@.4.	NA
([CML202/CML442//[DTP2WC4H255-1-2-2-BB/[[NAW5867/P30-SR]-111-2/[NAW5867/P30-SR]-25-1]-8-1-1-B-1]-1-2-2-B]-1-1-1-1-BBB-1-B/LaPostaSeqC7-F103-1-2-1-1-BBB)F2-B-4//(CML395/CML444)	4007	Kenya	10_Mtwapa_Optimum	Optimum_10	Mtwapa	Mtwapa_Optimum	Optimum	10	10_10_Mtwapa_Optimum	2	20	239	4	4.76	53	0	0.178153287	-0.439720062	1.87E-18	5.011	0.18278101	0.109567361	CZL074/VL062645	CZL074/VL062645:@.4.	NA
([CML202/CML442//[DTP2WC4H255-1-2-2-BB/[[NAW5867/P30-SR]-111-2/[NAW5867/P30-SR]-25-1]-8-1-1-B-1]-1-2-2-B]-1-1-1-1-BBB-1-B/LaPostaSeqC7-F103-1-2-1-1-BBB)F2-B-4//(CML395/CML444)	3792	Kenya	10_Mtwapa_Optimum	Optimum_10	Mtwapa	Mtwapa_Optimum	Optimum	10	10_10_Mtwapa_Optimum	1	2	24	4	3.23	61	-2	0.178153287	-0.439720062	1.87E-18	5.011	0.18278101	0.109567361	CZL074/VL062645	CZL074/VL062645:@.4.	NA
([CML202/CML442//[DTP2WC4H255-1-2-2-BB/[[NAW5867/P30-SR]-111-2/[NAW5867/P30-SR]-25-1]-8-1-1-B-1]-1-2-2-B]-1-1-1-1-BBB-1-B/LaPostaSeqC7-F103-1-2-1-1-BBB)F2-B-4//(CML395/CML444)	3115	Kenya	10_Kakamega_Optimum	Optimum_10	Kakamega	Kakamega_Optimum	Optimum	10	10_10_Kakamega_Optimum	1	6	67	4	9.14	75	-2	0.228871664	-0.219439058	2.73E-05	9.94015752	0.464058749	0.275155194	CZL074/VL062645	CZL074/VL062645:@.4.	NA
([CML202/CML442//[DTP2WC4H255-1-2-2-BB/[[NAW5867/P30-SR]-111-2/[NAW5867/P30-SR]-25-1]-8-1-1-B-1]-1-2-2-B]-1-1-1-1-BBB-1-B/LaPostaSeqC7-F103-1-2-1-1-BBB)F2-B-4//(CML395/CML444)	3352	Kenya	10_Kakamega_Optimum	Optimum_10	Kakamega	Kakamega_Optimum	Optimum	10	10_10_Kakamega_Optimum	2	26	304	4	7.52	79	0	0.228871664	-0.219439058	2.73E-05	9.94015752	0.464058749	0.275155194	CZL074/VL062645	CZL074/VL062645:@.4.	NA
([CML202/CML442//[DTP2WC4H255-1-2-2-BB/[[NAW5867/P30-SR]-111-2/[NAW5867/P30-SR]-25-1]-8-1-1-B-1]-1-2-2-B]-1-1-1-1-BBB-1-B/LaPostaSeqC7-F103-1-2-1-1-BBB)F2-B-40//(CML395/CML444)	3476	Kenya	10_Embu_Optimum	Optimum_10	Embu	Embu_Optimum	Optimum	10	10_10_Embu_Optimum	1	6	68	39	5.34	72	0	0.363395595	-0.160641653	0.002233856	7.165166667	0.288589496	0.231301046	CZL074/VL062645	CZL074/VL062645:@.40.	NA
([CML202/CML442//[DTP2WC4H255-1-2-2-BB/[[NAW5867/P30-SR]-111-2/[NAW5867/P30-SR]-25-1]-8-1-1-B-1]-1-2-2-B]-1-1-1-1-BBB-1-B/LaPostaSeqC7-F103-1-2-1-1-BBB)F2-B-40//(CML395/CML444)	2780	Kenya	10_Kiboko_Optimum	Optimum_10	Kiboko	Kiboko_Optimum	Optimum	10	10_10_Kiboko_Optimum	1	8	92	39	8.36	56	0	0.352939666	-0.193432691	0.00022224	7.122888889	0.383331422	0.183545902	CZL074/VL062645	CZL074/VL062645:@.40.	NA
([CML202/CML442//[DTP2WC4H255-1-2-2-BB/[[NAW5867/P30-SR]-111-2/[NAW5867/P30-SR]-25-1]-8-1-1-B-1]-1-2-2-B]-1-1-1-1-BBB-1-B/LaPostaSeqC7-F103-1-2-1-1-BBB)F2-B-40//(CML395/CML444)	4072	Kenya	10_Mtwapa_Optimum	Optimum_10	Mtwapa	Mtwapa_Optimum	Optimum	10	10_10_Mtwapa_Optimum	2	26	304	39	3.41	57	4	0.178153287	-0.439720062	1.87E-18	5.011	0.18278101	0.109567361	CZL074/VL062645	CZL074/VL062645:@.40.	NA
([CML202/CML442//[DTP2WC4H255-1-2-2-BB/[[NAW5867/P30-SR]-111-2/[NAW5867/P30-SR]-25-1]-8-1-1-B-1]-1-2-2-B]-1-1-1-1-BBB-1-B/LaPostaSeqC7-F103-1-2-1-1-BBB)F2-B-40//(CML395/CML444)	3122	Kenya	10_Kakamega_Optimum	Optimum_10	Kakamega	Kakamega_Optimum	Optimum	10	10_10_Kakamega_Optimum	1	7	74	39	10.15	74	-1	0.228871664	-0.219439058	2.73E-05	9.94015752	0.464058749	0.275155194	CZL074/VL062645	CZL074/VL062645:@.40.	NA
([CML202/CML442//[DTP2WC4H255-1-2-2-BB/[[NAW5867/P30-SR]-111-2/[NAW5867/P30-SR]-25-1]-8-1-1-B-1]-1-2-2-B]-1-1-1-1-BBB-1-B/LaPostaSeqC7-F103-1-2-1-1-BBB)F2-B-40//(CML395/CML444)	3379	Kenya	10_Kakamega_Optimum	Optimum_10	Kakamega	Kakamega_Optimum	Optimum	10	10_10_Kakamega_Optimum	2	28	331	39	9.74	74	-1	0.228871664	-0.219439058	2.73E-05	9.94015752	0.464058749	0.275155194	CZL074/VL062645	CZL074/VL062645:@.40.	NA
([CML202/CML442//[DTP2WC4H255-1-2-2-BB/[[NAW5867/P30-SR]-111-2/[NAW5867/P30-SR]-25-1]-8-1-1-B-1]-1-2-2-B]-1-1-1-1-BBB-1-B/LaPostaSeqC7-F103-1-2-1-1-BBB)F2-B-40//(CML395/CML444)	3652	Kenya	10_Embu_Optimum	Optimum_10	Embu	Embu_Optimum	Optimum	10	10_10_Embu_Optimum	2	21	244	39	6.31	73	0	0.363395595	-0.160641653	0.002233856	7.165166667	0.288589496	0.231301046	CZL074/VL062645	CZL074/VL062645:@.40.	NA
([CML202/CML442//[DTP2WC4H255-1-2-2-BB/[[NAW5867/P30-SR]-111-2/[NAW5867/P30-SR]-25-1]-8-1-1-B-1]-1-2-2-B]-1-1-1-1-BBB-1-B/LaPostaSeqC7-F103-1-2-1-1-BBB)F2-B-40//(CML395/CML444)	2869	Kenya	10_Kiboko_Optimum	Optimum_10	Kiboko	Kiboko_Optimum	Optimum	10	10_10_Kiboko_Optimum	2	16	181	39	6.95	58	0	0.352939666	-0.193432691	0.00022224	7.122888889	0.383331422	0.183545902	CZL074/VL062645	CZL074/VL062645:@.40.	NA
([CML202/CML442//[DTP2WC4H255-1-2-2-BB/[[NAW5867/P30-SR]-111-2/[NAW5867/P30-SR]-25-1]-8-1-1-B-1]-1-2-2-B]-1-1-1-1-BBB-1-B/LaPostaSeqC7-F103-1-2-1-1-BBB)F2-B-40//(CML395/CML444)	3861	Kenya	10_Mtwapa_Optimum	Optimum_10	Mtwapa	Mtwapa_Optimum	Optimum	10	10_10_Mtwapa_Optimum	1	8	93	39	5.16	59	0	0.178153287	-0.439720062	1.87E-18	5.011	0.18278101	0.109567361	CZL074/VL062645	CZL074/VL062645:@.40.	NA
([CML202/CML442//[DTP2WC4H255-1-2-2-BB/[[NAW5867/P30-SR]-111-2/[NAW5867/P30-SR]-25-1]-8-1-1-B-1]-1-2-2-B]-1-1-1-1-BBB-1-B/LaPostaSeqC7-F103-1-2-1-1-BBB)F2-B-41//(CML395/CML444)	3096	Kenya	10_Kakamega_Optimum	Optimum_10	Kakamega	Kakamega_Optimum	Optimum	10	10_10_Kakamega_Optimum	1	4	48	40	6.76	74	0	0.228871664	-0.219439058	2.73E-05	9.94015752	0.464058749	0.275155194	CZL074/VL062645	CZL074/VL062645:@.41.	gd_3767_1804
([CML202/CML442//[DTP2WC4H255-1-2-2-BB/[[NAW5867/P30-SR]-111-2/[NAW5867/P30-SR]-25-1]-8-1-1-B-1]-1-2-2-B]-1-1-1-1-BBB-1-B/LaPostaSeqC7-F103-1-2-1-1-BBB)F2-B-41//(CML395/CML444)	4120	Kenya	10_Mtwapa_Optimum	Optimum_10	Mtwapa	Mtwapa_Optimum	Optimum	10	10_10_Mtwapa_Optimum	2	30	352	40	4.23	58	0	0.178153287	-0.439720062	1.87E-18	5.011	0.18278101	0.109567361	CZL074/VL062645	CZL074/VL062645:@.41.	gd_3767_1804
([CML202/CML442//[DTP2WC4H255-1-2-2-BB/[[NAW5867/P30-SR]-111-2/[NAW5867/P30-SR]-25-1]-8-1-1-B-1]-1-2-2-B]-1-1-1-1-BBB-1-B/LaPostaSeqC7-F103-1-2-1-1-BBB)F2-B-41//(CML395/CML444)	2699	Kenya	10_Kiboko_Optimum	Optimum_10	Kiboko	Kiboko_Optimum	Optimum	10	10_10_Kiboko_Optimum	1	1	11	40	6.1	58	-1	0.352939666	-0.193432691	0.00022224	7.122888889	0.383331422	0.183545902	CZL074/VL062645	CZL074/VL062645:@.41.	gd_3767_1804
([CML202/CML442//[DTP2WC4H255-1-2-2-BB/[[NAW5867/P30-SR]-111-2/[NAW5867/P30-SR]-25-1]-8-1-1-B-1]-1-2-2-B]-1-1-1-1-BBB-1-B/LaPostaSeqC7-F103-1-2-1-1-BBB)F2-B-41//(CML395/CML444)	3698	Kenya	10_Embu_Optimum	Optimum_10	Embu	Embu_Optimum	Optimum	10	10_10_Embu_Optimum	2	25	290	40	6.37	72	0	0.363395595	-0.160641653	0.002233856	7.165166667	0.288589496	0.231301046	CZL074/VL062645	CZL074/VL062645:@.41.	gd_3767_1804
([CML202/CML442//[DTP2WC4H255-1-2-2-BB/[[NAW5867/P30-SR]-111-2/[NAW5867/P30-SR]-25-1]-8-1-1-B-1]-1-2-2-B]-1-1-1-1-BBB-1-B/LaPostaSeqC7-F103-1-2-1-1-BBB)F2-B-41//(CML395/CML444)	3231	Kenya	10_Kakamega_Optimum	Optimum_10	Kakamega	Kakamega_Optimum	Optimum	10	10_10_Kakamega_Optimum	2	16	183	40	8.84	72	0	0.228871664	-0.219439058	2.73E-05	9.94015752	0.464058749	0.275155194	CZL074/VL062645	CZL074/VL062645:@.41.	gd_3767_1804
([CML202/CML442//[DTP2WC4H255-1-2-2-BB/[[NAW5867/P30-SR]-111-2/[NAW5867/P30-SR]-25-1]-8-1-1-B-1]-1-2-2-B]-1-1-1-1-BBB-1-B/LaPostaSeqC7-F103-1-2-1-1-BBB)F2-B-41//(CML395/CML444)	3449	Kenya	10_Embu_Optimum	Optimum_10	Embu	Embu_Optimum	Optimum	10	10_10_Embu_Optimum	1	4	41	40	6.82	73	-2	0.363395595	-0.160641653	0.002233856	7.165166667	0.288589496	0.231301046	CZL074/VL062645	CZL074/VL062645:@.41.	gd_3767_1804
([CML202/CML442//[DTP2WC4H255-1-2-2-BB/[[NAW5867/P30-SR]-111-2/[NAW5867/P30-SR]-25-1]-8-1-1-B-1]-1-2-2-B]-1-1-1-1-BBB-1-B/LaPostaSeqC7-F103-1-2-1-1-BBB)F2-B-41//(CML395/CML444)	3830	Kenya	10_Mtwapa_Optimum	Optimum_10	Mtwapa	Mtwapa_Optimum	Optimum	10	10_10_Mtwapa_Optimum	1	6	62	40	3.64	57	0	0.178153287	-0.439720062	1.87E-18	5.011	0.18278101	0.109567361	CZL074/VL062645	CZL074/VL062645:@.41.	gd_3767_1804
([CML202/CML442//[DTP2WC4H255-1-2-2-BB/[[NAW5867/P30-SR]-111-2/[NAW5867/P30-SR]-25-1]-8-1-1-B-1]-1-2-2-B]-1-1-1-1-BBB-1-B/LaPostaSeqC7-F103-1-2-1-1-BBB)F2-B-41//(CML395/CML444)	3007	Kenya	10_Kiboko_Optimum	Optimum_10	Kiboko	Kiboko_Optimum	Optimum	10	10_10_Kiboko_Optimum	2	27	319	40	6.43	61	-1	0.352939666	-0.193432691	0.00022224	7.122888889	0.383331422	0.183545902	CZL074/VL062645	CZL074/VL062645:@.41.	gd_3767_1804
([CML202/CML442//[DTP2WC4H255-1-2-2-BB/[[NAW5867/P30-SR]-111-2/[NAW5867/P30-SR]-25-1]-8-1-1-B-1]-1-2-2-B]-1-1-1-1-BBB-1-B/LaPostaSeqC7-F103-1-2-1-1-BBB)F2-B-42//(CML395/CML444)	3620	Kenya	10_Embu_Optimum	Optimum_10	Embu	Embu_Optimum	Optimum	10	10_10_Embu_Optimum	2	18	212	41	9.23	72	-1	0.363395595	-0.160641653	0.002233856	7.165166667	0.288589496	0.231301046	CZL074/VL062645	CZL074/VL062645:@.42.	gd_3768_1793
([CML202/CML442//[DTP2WC4H255-1-2-2-BB/[[NAW5867/P30-SR]-111-2/[NAW5867/P30-SR]-25-1]-8-1-1-B-1]-1-2-2-B]-1-1-1-1-BBB-1-B/LaPostaSeqC7-F103-1-2-1-1-BBB)F2-B-42//(CML395/CML444)	3129	Kenya	10_Kakamega_Optimum	Optimum_10	Kakamega	Kakamega_Optimum	Optimum	10	10_10_Kakamega_Optimum	1	7	81	41	11.32	74	0	0.228871664	-0.219439058	2.73E-05	9.94015752	0.464058749	0.275155194	CZL074/VL062645	CZL074/VL062645:@.42.	gd_3768_1793
([CML202/CML442//[DTP2WC4H255-1-2-2-BB/[[NAW5867/P30-SR]-111-2/[NAW5867/P30-SR]-25-1]-8-1-1-B-1]-1-2-2-B]-1-1-1-1-BBB-1-B/LaPostaSeqC7-F103-1-2-1-1-BBB)F2-B-42//(CML395/CML444)	3462	Kenya	10_Embu_Optimum	Optimum_10	Embu	Embu_Optimum	Optimum	10	10_10_Embu_Optimum	1	5	54	41	7.42	72	-1	0.363395595	-0.160641653	0.002233856	7.165166667	0.288589496	0.231301046	CZL074/VL062645	CZL074/VL062645:@.42.	gd_3768_1793
([CML202/CML442//[DTP2WC4H255-1-2-2-BB/[[NAW5867/P30-SR]-111-2/[NAW5867/P30-SR]-25-1]-8-1-1-B-1]-1-2-2-B]-1-1-1-1-BBB-1-B/LaPostaSeqC7-F103-1-2-1-1-BBB)F2-B-42//(CML395/CML444)	2914	Kenya	10_Kiboko_Optimum	Optimum_10	Kiboko	Kiboko_Optimum	Optimum	10	10_10_Kiboko_Optimum	2	19	226	41	6.78	56	1	0.352939666	-0.193432691	0.00022224	7.122888889	0.383331422	0.183545902	CZL074/VL062645	CZL074/VL062645:@.42.	gd_3768_1793
([CML202/CML442//[DTP2WC4H255-1-2-2-BB/[[NAW5867/P30-SR]-111-2/[NAW5867/P30-SR]-25-1]-8-1-1-B-1]-1-2-2-B]-1-1-1-1-BBB-1-B/LaPostaSeqC7-F103-1-2-1-1-BBB)F2-B-42//(CML395/CML444)	2722	Kenya	10_Kiboko_Optimum	Optimum_10	Kiboko	Kiboko_Optimum	Optimum	10	10_10_Kiboko_Optimum	1	3	34	41	7.28	57	0	0.352939666	-0.193432691	0.00022224	7.122888889	0.383331422	0.183545902	CZL074/VL062645	CZL074/VL062645:@.42.	gd_3768_1793
([CML202/CML442//[DTP2WC4H255-1-2-2-BB/[[NAW5867/P30-SR]-111-2/[NAW5867/P30-SR]-25-1]-8-1-1-B-1]-1-2-2-B]-1-1-1-1-BBB-1-B/LaPostaSeqC7-F103-1-2-1-1-BBB)F2-B-42//(CML395/CML444)	3842	Kenya	10_Mtwapa_Optimum	Optimum_10	Mtwapa	Mtwapa_Optimum	Optimum	10	10_10_Mtwapa_Optimum	1	7	74	41	4.95	57	0	0.178153287	-0.439720062	1.87E-18	5.011	0.18278101	0.109567361	CZL074/VL062645	CZL074/VL062645:@.42.	gd_3768_1793
([CML202/CML442//[DTP2WC4H255-1-2-2-BB/[[NAW5867/P30-SR]-111-2/[NAW5867/P30-SR]-25-1]-8-1-1-B-1]-1-2-2-B]-1-1-1-1-BBB-1-B/LaPostaSeqC7-F103-1-2-1-1-BBB)F2-B-42//(CML395/CML444)	3389	Kenya	10_Kakamega_Optimum	Optimum_10	Kakamega	Kakamega_Optimum	Optimum	10	10_10_Kakamega_Optimum	2	29	341	41	8.28	74	1	0.228871664	-0.219439058	2.73E-05	9.94015752	0.464058749	0.275155194	CZL074/VL062645	CZL074/VL062645:@.42.	gd_3768_1793
([CML202/CML442//[DTP2WC4H255-1-2-2-BB/[[NAW5867/P30-SR]-111-2/[NAW5867/P30-SR]-25-1]-8-1-1-B-1]-1-2-2-B]-1-1-1-1-BBB-1-B/LaPostaSeqC7-F103-1-2-1-1-BBB)F2-B-42//(CML395/CML444)	3996	Kenya	10_Mtwapa_Optimum	Optimum_10	Mtwapa	Mtwapa_Optimum	Optimum	10	10_10_Mtwapa_Optimum	2	19	228	41	5.75	53	0	0.178153287	-0.439720062	1.87E-18	5.011	0.18278101	0.109567361	CZL074/VL062645	CZL074/VL062645:@.42.	gd_3768_1793
([CML202/CML442//[DTP2WC4H255-1-2-2-BB/[[NAW5867/P30-SR]-111-2/[NAW5867/P30-SR]-25-1]-8-1-1-B-1]-1-2-2-B]-1-1-1-1-BBB-1-B/LaPostaSeqC7-F103-1-2-1-1-BBB)F2-B-43//(CML395/CML444)	3626	Kenya	10_Embu_Optimum	Optimum_10	Embu	Embu_Optimum	Optimum	10	10_10_Embu_Optimum	2	19	218	42	7.57	73	0	0.363395595	-0.160641653	0.002233856	7.165166667	0.288589496	0.231301046	CZL074/VL062645	CZL074/VL062645:@.43.	NA
([CML202/CML442//[DTP2WC4H255-1-2-2-BB/[[NAW5867/P30-SR]-111-2/[NAW5867/P30-SR]-25-1]-8-1-1-B-1]-1-2-2-B]-1-1-1-1-BBB-1-B/LaPostaSeqC7-F103-1-2-1-1-BBB)F2-B-43//(CML395/CML444)	3275	Kenya	10_Kakamega_Optimum	Optimum_10	Kakamega	Kakamega_Optimum	Optimum	10	10_10_Kakamega_Optimum	2	19	227	42	7.33	76	-2	0.228871664	-0.219439058	2.73E-05	9.94015752	0.464058749	0.275155194	CZL074/VL062645	CZL074/VL062645:@.43.	NA
([CML202/CML442//[DTP2WC4H255-1-2-2-BB/[[NAW5867/P30-SR]-111-2/[NAW5867/P30-SR]-25-1]-8-1-1-B-1]-1-2-2-B]-1-1-1-1-BBB-1-B/LaPostaSeqC7-F103-1-2-1-1-BBB)F2-B-43//(CML395/CML444)	3936	Kenya	10_Mtwapa_Optimum	Optimum_10	Mtwapa	Mtwapa_Optimum	Optimum	10	10_10_Mtwapa_Optimum	1	14	168	42	4.77	57	0	0.178153287	-0.439720062	1.87E-18	5.011	0.18278101	0.109567361	CZL074/VL062645	CZL074/VL062645:@.43.	NA
([CML202/CML442//[DTP2WC4H255-1-2-2-BB/[[NAW5867/P30-SR]-111-2/[NAW5867/P30-SR]-25-1]-8-1-1-B-1]-1-2-2-B]-1-1-1-1-BBB-1-B/LaPostaSeqC7-F103-1-2-1-1-BBB)F2-B-43//(CML395/CML444)	2763	Kenya	10_Kiboko_Optimum	Optimum_10	Kiboko	Kiboko_Optimum	Optimum	10	10_10_Kiboko_Optimum	1	7	75	42	6.82	58	-1	0.352939666	-0.193432691	0.00022224	7.122888889	0.383331422	0.183545902	CZL074/VL062645	CZL074/VL062645:@.43.	NA
([CML202/CML442//[DTP2WC4H255-1-2-2-BB/[[NAW5867/P30-SR]-111-2/[NAW5867/P30-SR]-25-1]-8-1-1-B-1]-1-2-2-B]-1-1-1-1-BBB-1-B/LaPostaSeqC7-F103-1-2-1-1-BBB)F2-B-43//(CML395/CML444)	3578	Kenya	10_Embu_Optimum	Optimum_10	Embu	Embu_Optimum	Optimum	10	10_10_Embu_Optimum	1	15	170	42	6.15	74	-1	0.363395595	-0.160641653	0.002233856	7.165166667	0.288589496	0.231301046	CZL074/VL062645	CZL074/VL062645:@.43.	NA
([CML202/CML442//[DTP2WC4H255-1-2-2-BB/[[NAW5867/P30-SR]-111-2/[NAW5867/P30-SR]-25-1]-8-1-1-B-1]-1-2-2-B]-1-1-1-1-BBB-1-B/LaPostaSeqC7-F103-1-2-1-1-BBB)F2-B-43//(CML395/CML444)	2903	Kenya	10_Kiboko_Optimum	Optimum_10	Kiboko	Kiboko_Optimum	Optimum	10	10_10_Kiboko_Optimum	2	18	215	42	4.78	59	0	0.352939666	-0.193432691	0.00022224	7.122888889	0.383331422	0.183545902	CZL074/VL062645	CZL074/VL062645:@.43.	NA
([CML202/CML442//[DTP2WC4H255-1-2-2-BB/[[NAW5867/P30-SR]-111-2/[NAW5867/P30-SR]-25-1]-8-1-1-B-1]-1-2-2-B]-1-1-1-1-BBB-1-B/LaPostaSeqC7-F103-1-2-1-1-BBB)F2-B-43//(CML395/CML444)	3967	Kenya	10_Mtwapa_Optimum	Optimum_10	Mtwapa	Mtwapa_Optimum	Optimum	10	10_10_Mtwapa_Optimum	2	17	199	42	4.43	57	0	0.178153287	-0.439720062	1.87E-18	5.011	0.18278101	0.109567361	CZL074/VL062645	CZL074/VL062645:@.43.	NA
([CML202/CML442//[DTP2WC4H255-1-2-2-BB/[[NAW5867/P30-SR]-111-2/[NAW5867/P30-SR]-25-1]-8-1-1-B-1]-1-2-2-B]-1-1-1-1-BBB-1-B/LaPostaSeqC7-F103-1-2-1-1-BBB)F2-B-43//(CML395/CML444)	3227	Kenya	10_Kakamega_Optimum	Optimum_10	Kakamega	Kakamega_Optimum	Optimum	10	10_10_Kakamega_Optimum	1	15	179	42	8.5	74	0	0.228871664	-0.219439058	2.73E-05	9.94015752	0.464058749	0.275155194	CZL074/VL062645	CZL074/VL062645:@.43.	NA
([CML202/CML442//[DTP2WC4H255-1-2-2-BB/[[NAW5867/P30-SR]-111-2/[NAW5867/P30-SR]-25-1]-8-1-1-B-1]-1-2-2-B]-1-1-1-1-BBB-1-B/LaPostaSeqC7-F103-1-2-1-1-BBB)F2-B-44//(CML395/CML444)	3638	Kenya	10_Embu_Optimum	Optimum_10	Embu	Embu_Optimum	Optimum	10	10_10_Embu_Optimum	2	20	230	43	7.17	74	-2	0.363395595	-0.160641653	0.002233856	7.165166667	0.288589496	0.231301046	CZL074/VL062645	CZL074/VL062645:@.44.	NA
([CML202/CML442//[DTP2WC4H255-1-2-2-BB/[[NAW5867/P30-SR]-111-2/[NAW5867/P30-SR]-25-1]-8-1-1-B-1]-1-2-2-B]-1-1-1-1-BBB-1-B/LaPostaSeqC7-F103-1-2-1-1-BBB)F2-B-44//(CML395/CML444)	3514	Kenya	10_Embu_Optimum	Optimum_10	Embu	Embu_Optimum	Optimum	10	10_10_Embu_Optimum	1	9	106	43	5.42	72	-1	0.363395595	-0.160641653	0.002233856	7.165166667	0.288589496	0.231301046	CZL074/VL062645	CZL074/VL062645:@.44.	NA
([CML202/CML442//[DTP2WC4H255-1-2-2-BB/[[NAW5867/P30-SR]-111-2/[NAW5867/P30-SR]-25-1]-8-1-1-B-1]-1-2-2-B]-1-1-1-1-BBB-1-B/LaPostaSeqC7-F103-1-2-1-1-BBB)F2-B-44//(CML395/CML444)	2768	Kenya	10_Kiboko_Optimum	Optimum_10	Kiboko	Kiboko_Optimum	Optimum	10	10_10_Kiboko_Optimum	1	7	80	43	8.74	57	0	0.352939666	-0.193432691	0.00022224	7.122888889	0.383331422	0.183545902	CZL074/VL062645	CZL074/VL062645:@.44.	NA
([CML202/CML442//[DTP2WC4H255-1-2-2-BB/[[NAW5867/P30-SR]-111-2/[NAW5867/P30-SR]-25-1]-8-1-1-B-1]-1-2-2-B]-1-1-1-1-BBB-1-B/LaPostaSeqC7-F103-1-2-1-1-BBB)F2-B-44//(CML395/CML444)	4056	Kenya	10_Mtwapa_Optimum	Optimum_10	Mtwapa	Mtwapa_Optimum	Optimum	10	10_10_Mtwapa_Optimum	2	24	288	43	4.29	57	0	0.178153287	-0.439720062	1.87E-18	5.011	0.18278101	0.109567361	CZL074/VL062645	CZL074/VL062645:@.44.	NA
([CML202/CML442//[DTP2WC4H255-1-2-2-BB/[[NAW5867/P30-SR]-111-2/[NAW5867/P30-SR]-25-1]-8-1-1-B-1]-1-2-2-B]-1-1-1-1-BBB-1-B/LaPostaSeqC7-F103-1-2-1-1-BBB)F2-B-44//(CML395/CML444)	2891	Kenya	10_Kiboko_Optimum	Optimum_10	Kiboko	Kiboko_Optimum	Optimum	10	10_10_Kiboko_Optimum	2	17	203	43	5.36	58	0	0.352939666	-0.193432691	0.00022224	7.122888889	0.383331422	0.183545902	CZL074/VL062645	CZL074/VL062645:@.44.	NA
([CML202/CML442//[DTP2WC4H255-1-2-2-BB/[[NAW5867/P30-SR]-111-2/[NAW5867/P30-SR]-25-1]-8-1-1-B-1]-1-2-2-B]-1-1-1-1-BBB-1-B/LaPostaSeqC7-F103-1-2-1-1-BBB)F2-B-44//(CML395/CML444)	3259	Kenya	10_Kakamega_Optimum	Optimum_10	Kakamega	Kakamega_Optimum	Optimum	10	10_10_Kakamega_Optimum	2	18	211	43	10.97	74	-2	0.228871664	-0.219439058	2.73E-05	9.94015752	0.464058749	0.275155194	CZL074/VL062645	CZL074/VL062645:@.44.	NA
([CML202/CML442//[DTP2WC4H255-1-2-2-BB/[[NAW5867/P30-SR]-111-2/[NAW5867/P30-SR]-25-1]-8-1-1-B-1]-1-2-2-B]-1-1-1-1-BBB-1-B/LaPostaSeqC7-F103-1-2-1-1-BBB)F2-B-44//(CML395/CML444)	3888	Kenya	10_Mtwapa_Optimum	Optimum_10	Mtwapa	Mtwapa_Optimum	Optimum	10	10_10_Mtwapa_Optimum	1	10	120	43	2.39	53	1	0.178153287	-0.439720062	1.87E-18	5.011	0.18278101	0.109567361	CZL074/VL062645	CZL074/VL062645:@.44.	NA
([CML202/CML442//[DTP2WC4H255-1-2-2-BB/[[NAW5867/P30-SR]-111-2/[NAW5867/P30-SR]-25-1]-8-1-1-B-1]-1-2-2-B]-1-1-1-1-BBB-1-B/LaPostaSeqC7-F103-1-2-1-1-BBB)F2-B-44//(CML395/CML444)	3108	Kenya	10_Kakamega_Optimum	Optimum_10	Kakamega	Kakamega_Optimum	Optimum	10	10_10_Kakamega_Optimum	1	5	60	43	9.1	74	0	0.228871664	-0.219439058	2.73E-05	9.94015752	0.464058749	0.275155194	CZL074/VL062645	CZL074/VL062645:@.44.	NA
([CML202/CML442//[DTP2WC4H255-1-2-2-BB/[[NAW5867/P30-SR]-111-2/[NAW5867/P30-SR]-25-1]-8-1-1-B-1]-1-2-2-B]-1-1-1-1-BBB-1-B/LaPostaSeqC7-F103-1-2-1-1-BBB)F2-B-45//(CML395/CML444)	3824	Kenya	10_Mtwapa_Optimum	Optimum_10	Mtwapa	Mtwapa_Optimum	Optimum	10	10_10_Mtwapa_Optimum	1	5	56	44	3.73	55	0	0.178153287	-0.439720062	1.87E-18	5.011	0.18278101	0.109567361	CZL074/VL062645	CZL074/VL062645:@.45.	NA
([CML202/CML442//[DTP2WC4H255-1-2-2-BB/[[NAW5867/P30-SR]-111-2/[NAW5867/P30-SR]-25-1]-8-1-1-B-1]-1-2-2-B]-1-1-1-1-BBB-1-B/LaPostaSeqC7-F103-1-2-1-1-BBB)F2-B-45//(CML395/CML444)	3391	Kenya	10_Kakamega_Optimum	Optimum_10	Kakamega	Kakamega_Optimum	Optimum	10	10_10_Kakamega_Optimum	2	29	343	44	6.36	76	-2	0.228871664	-0.219439058	2.73E-05	9.94015752	0.464058749	0.275155194	CZL074/VL062645	CZL074/VL062645:@.45.	NA
([CML202/CML442//[DTP2WC4H255-1-2-2-BB/[[NAW5867/P30-SR]-111-2/[NAW5867/P30-SR]-25-1]-8-1-1-B-1]-1-2-2-B]-1-1-1-1-BBB-1-B/LaPostaSeqC7-F103-1-2-1-1-BBB)F2-B-45//(CML395/CML444)	3516	Kenya	10_Embu_Optimum	Optimum_10	Embu	Embu_Optimum	Optimum	10	10_10_Embu_Optimum	1	9	108	44	8.96	72	-1	0.363395595	-0.160641653	0.002233856	7.165166667	0.288589496	0.231301046	CZL074/VL062645	CZL074/VL062645:@.45.	NA
([CML202/CML442//[DTP2WC4H255-1-2-2-BB/[[NAW5867/P30-SR]-111-2/[NAW5867/P30-SR]-25-1]-8-1-1-B-1]-1-2-2-B]-1-1-1-1-BBB-1-B/LaPostaSeqC7-F103-1-2-1-1-BBB)F2-B-45//(CML395/CML444)	3190	Kenya	10_Kakamega_Optimum	Optimum_10	Kakamega	Kakamega_Optimum	Optimum	10	10_10_Kakamega_Optimum	1	12	142	44	10.35	74	-2	0.228871664	-0.219439058	2.73E-05	9.94015752	0.464058749	0.275155194	CZL074/VL062645	CZL074/VL062645:@.45.	NA
([CML202/CML442//[DTP2WC4H255-1-2-2-BB/[[NAW5867/P30-SR]-111-2/[NAW5867/P30-SR]-25-1]-8-1-1-B-1]-1-2-2-B]-1-1-1-1-BBB-1-B/LaPostaSeqC7-F103-1-2-1-1-BBB)F2-B-45//(CML395/CML444)	2939	Kenya	10_Kiboko_Optimum	Optimum_10	Kiboko	Kiboko_Optimum	Optimum	10	10_10_Kiboko_Optimum	2	21	251	44	8.52	56	0	0.352939666	-0.193432691	0.00022224	7.122888889	0.383331422	0.183545902	CZL074/VL062645	CZL074/VL062645:@.45.	NA
([CML202/CML442//[DTP2WC4H255-1-2-2-BB/[[NAW5867/P30-SR]-111-2/[NAW5867/P30-SR]-25-1]-8-1-1-B-1]-1-2-2-B]-1-1-1-1-BBB-1-B/LaPostaSeqC7-F103-1-2-1-1-BBB)F2-B-45//(CML395/CML444)	4080	Kenya	10_Mtwapa_Optimum	Optimum_10	Mtwapa	Mtwapa_Optimum	Optimum	10	10_10_Mtwapa_Optimum	2	26	312	44	6.24	55	-2	0.178153287	-0.439720062	1.87E-18	5.011	0.18278101	0.109567361	CZL074/VL062645	CZL074/VL062645:@.45.	NA
([CML202/CML442//[DTP2WC4H255-1-2-2-BB/[[NAW5867/P30-SR]-111-2/[NAW5867/P30-SR]-25-1]-8-1-1-B-1]-1-2-2-B]-1-1-1-1-BBB-1-B/LaPostaSeqC7-F103-1-2-1-1-BBB)F2-B-45//(CML395/CML444)	2801	Kenya	10_Kiboko_Optimum	Optimum_10	Kiboko	Kiboko_Optimum	Optimum	10	10_10_Kiboko_Optimum	1	10	113	44	6.23	56	0	0.352939666	-0.193432691	0.00022224	7.122888889	0.383331422	0.183545902	CZL074/VL062645	CZL074/VL062645:@.45.	NA
([CML202/CML442//[DTP2WC4H255-1-2-2-BB/[[NAW5867/P30-SR]-111-2/[NAW5867/P30-SR]-25-1]-8-1-1-B-1]-1-2-2-B]-1-1-1-1-BBB-1-B/LaPostaSeqC7-F103-1-2-1-1-BBB)F2-B-45//(CML395/CML444)	3660	Kenya	10_Embu_Optimum	Optimum_10	Embu	Embu_Optimum	Optimum	10	10_10_Embu_Optimum	2	21	252	44	6.36	72	0	0.363395595	-0.160641653	0.002233856	7.165166667	0.288589496	0.231301046	CZL074/VL062645	CZL074/VL062645:@.45.	NA
([CML202/CML442//[DTP2WC4H255-1-2-2-BB/[[NAW5867/P30-SR]-111-2/[NAW5867/P30-SR]-25-1]-8-1-1-B-1]-1-2-2-B]-1-1-1-1-BBB-1-B/LaPostaSeqC7-F103-1-2-1-1-BBB)F2-B-46//(CML395/CML444)	3628	Kenya	10_Embu_Optimum	Optimum_10	Embu	Embu_Optimum	Optimum	10	10_10_Embu_Optimum	2	19	220	45	8.79	73	0	0.363395595	-0.160641653	0.002233856	7.165166667	0.288589496	0.231301046	CZL074/VL062645	CZL074/VL062645:@.46.	NA
([CML202/CML442//[DTP2WC4H255-1-2-2-BB/[[NAW5867/P30-SR]-111-2/[NAW5867/P30-SR]-25-1]-8-1-1-B-1]-1-2-2-B]-1-1-1-1-BBB-1-B/LaPostaSeqC7-F103-1-2-1-1-BBB)F2-B-46//(CML395/CML444)	3485	Kenya	10_Embu_Optimum	Optimum_10	Embu	Embu_Optimum	Optimum	10	10_10_Embu_Optimum	1	7	77	45	8.11	72	-1	0.363395595	-0.160641653	0.002233856	7.165166667	0.288589496	0.231301046	CZL074/VL062645	CZL074/VL062645:@.46.	NA
([CML202/CML442//[DTP2WC4H255-1-2-2-BB/[[NAW5867/P30-SR]-111-2/[NAW5867/P30-SR]-25-1]-8-1-1-B-1]-1-2-2-B]-1-1-1-1-BBB-1-B/LaPostaSeqC7-F103-1-2-1-1-BBB)F2-B-46//(CML395/CML444)	3158	Kenya	10_Kakamega_Optimum	Optimum_10	Kakamega	Kakamega_Optimum	Optimum	10	10_10_Kakamega_Optimum	1	10	110	45	6.75	74	-2	0.228871664	-0.219439058	2.73E-05	9.94015752	0.464058749	0.275155194	CZL074/VL062645	CZL074/VL062645:@.46.	NA
([CML202/CML442//[DTP2WC4H255-1-2-2-BB/[[NAW5867/P30-SR]-111-2/[NAW5867/P30-SR]-25-1]-8-1-1-B-1]-1-2-2-B]-1-1-1-1-BBB-1-B/LaPostaSeqC7-F103-1-2-1-1-BBB)F2-B-46//(CML395/CML444)	4086	Kenya	10_Mtwapa_Optimum	Optimum_10	Mtwapa	Mtwapa_Optimum	Optimum	10	10_10_Mtwapa_Optimum	2	27	318	45	5.9	57	0	0.178153287	-0.439720062	1.87E-18	5.011	0.18278101	0.109567361	CZL074/VL062645	CZL074/VL062645:@.46.	NA
([CML202/CML442//[DTP2WC4H255-1-2-2-BB/[[NAW5867/P30-SR]-111-2/[NAW5867/P30-SR]-25-1]-8-1-1-B-1]-1-2-2-B]-1-1-1-1-BBB-1-B/LaPostaSeqC7-F103-1-2-1-1-BBB)F2-B-46//(CML395/CML444)	3928	Kenya	10_Mtwapa_Optimum	Optimum_10	Mtwapa	Mtwapa_Optimum	Optimum	10	10_10_Mtwapa_Optimum	1	14	160	45	5.69	53	2	0.178153287	-0.439720062	1.87E-18	5.011	0.18278101	0.109567361	CZL074/VL062645	CZL074/VL062645:@.46.	NA
([CML202/CML442//[DTP2WC4H255-1-2-2-BB/[[NAW5867/P30-SR]-111-2/[NAW5867/P30-SR]-25-1]-8-1-1-B-1]-1-2-2-B]-1-1-1-1-BBB-1-B/LaPostaSeqC7-F103-1-2-1-1-BBB)F2-B-46//(CML395/CML444)	2926	Kenya	10_Kiboko_Optimum	Optimum_10	Kiboko	Kiboko_Optimum	Optimum	10	10_10_Kiboko_Optimum	2	20	238	45	7.89	58	0	0.352939666	-0.193432691	0.00022224	7.122888889	0.383331422	0.183545902	CZL074/VL062645	CZL074/VL062645:@.46.	NA
([CML202/CML442//[DTP2WC4H255-1-2-2-BB/[[NAW5867/P30-SR]-111-2/[NAW5867/P30-SR]-25-1]-8-1-1-B-1]-1-2-2-B]-1-1-1-1-BBB-1-B/LaPostaSeqC7-F103-1-2-1-1-BBB)F2-B-46//(CML395/CML444)	2855	Kenya	10_Kiboko_Optimum	Optimum_10	Kiboko	Kiboko_Optimum	Optimum	10	10_10_Kiboko_Optimum	1	14	167	45	6.86	59	-1	0.352939666	-0.193432691	0.00022224	7.122888889	0.383331422	0.183545902	CZL074/VL062645	CZL074/VL062645:@.46.	NA
([CML202/CML442//[DTP2WC4H255-1-2-2-BB/[[NAW5867/P30-SR]-111-2/[NAW5867/P30-SR]-25-1]-8-1-1-B-1]-1-2-2-B]-1-1-1-1-BBB-1-B/LaPostaSeqC7-F103-1-2-1-1-BBB)F2-B-46//(CML395/CML444)	3237	Kenya	10_Kakamega_Optimum	Optimum_10	Kakamega	Kakamega_Optimum	Optimum	10	10_10_Kakamega_Optimum	2	16	189	45	12.17	74	-2	0.228871664	-0.219439058	2.73E-05	9.94015752	0.464058749	0.275155194	CZL074/VL062645	CZL074/VL062645:@.46.	NA
([CML202/CML442//[DTP2WC4H255-1-2-2-BB/[[NAW5867/P30-SR]-111-2/[NAW5867/P30-SR]-25-1]-8-1-1-B-1]-1-2-2-B]-1-1-1-1-BBB-1-B/LaPostaSeqC7-F103-1-2-1-1-BBB)F2-B-47//(CML395/CML444)	3874	Kenya	10_Mtwapa_Optimum	Optimum_10	Mtwapa	Mtwapa_Optimum	Optimum	10	10_10_Mtwapa_Optimum	1	9	106	46	4.83	57	1	0.178153287	-0.439720062	1.87E-18	5.011	0.18278101	0.109567361	CZL074/VL062645	CZL074/VL062645:@.47.	NA
([CML202/CML442//[DTP2WC4H255-1-2-2-BB/[[NAW5867/P30-SR]-111-2/[NAW5867/P30-SR]-25-1]-8-1-1-B-1]-1-2-2-B]-1-1-1-1-BBB-1-B/LaPostaSeqC7-F103-1-2-1-1-BBB)F2-B-47//(CML395/CML444)	3258	Kenya	10_Kakamega_Optimum	Optimum_10	Kakamega	Kakamega_Optimum	Optimum	10	10_10_Kakamega_Optimum	2	18	210	46	10.4	74	0	0.228871664	-0.219439058	2.73E-05	9.94015752	0.464058749	0.275155194	CZL074/VL062645	CZL074/VL062645:@.47.	NA
([CML202/CML442//[DTP2WC4H255-1-2-2-BB/[[NAW5867/P30-SR]-111-2/[NAW5867/P30-SR]-25-1]-8-1-1-B-1]-1-2-2-B]-1-1-1-1-BBB-1-B/LaPostaSeqC7-F103-1-2-1-1-BBB)F2-B-47//(CML395/CML444)	3020	Kenya	10_Kiboko_Optimum	Optimum_10	Kiboko	Kiboko_Optimum	Optimum	10	10_10_Kiboko_Optimum	2	28	332	46	7.03	57	1	0.352939666	-0.193432691	0.00022224	7.122888889	0.383331422	0.183545902	CZL074/VL062645	CZL074/VL062645:@.47.	NA
([CML202/CML442//[DTP2WC4H255-1-2-2-BB/[[NAW5867/P30-SR]-111-2/[NAW5867/P30-SR]-25-1]-8-1-1-B-1]-1-2-2-B]-1-1-1-1-BBB-1-B/LaPostaSeqC7-F103-1-2-1-1-BBB)F2-B-47//(CML395/CML444)	4101	Kenya	10_Mtwapa_Optimum	Optimum_10	Mtwapa	Mtwapa_Optimum	Optimum	10	10_10_Mtwapa_Optimum	2	28	333	46	5.79	55	0	0.178153287	-0.439720062	1.87E-18	5.011	0.18278101	0.109567361	CZL074/VL062645	CZL074/VL062645:@.47.	NA
([CML202/CML442//[DTP2WC4H255-1-2-2-BB/[[NAW5867/P30-SR]-111-2/[NAW5867/P30-SR]-25-1]-8-1-1-B-1]-1-2-2-B]-1-1-1-1-BBB-1-B/LaPostaSeqC7-F103-1-2-1-1-BBB)F2-B-47//(CML395/CML444)	2772	Kenya	10_Kiboko_Optimum	Optimum_10	Kiboko	Kiboko_Optimum	Optimum	10	10_10_Kiboko_Optimum	1	7	84	46	6.52	57	1	0.352939666	-0.193432691	0.00022224	7.122888889	0.383331422	0.183545902	CZL074/VL062645	CZL074/VL062645:@.47.	NA
([CML202/CML442//[DTP2WC4H255-1-2-2-BB/[[NAW5867/P30-SR]-111-2/[NAW5867/P30-SR]-25-1]-8-1-1-B-1]-1-2-2-B]-1-1-1-1-BBB-1-B/LaPostaSeqC7-F103-1-2-1-1-BBB)F2-B-47//(CML395/CML444)	3740	Kenya	10_Embu_Optimum	Optimum_10	Embu	Embu_Optimum	Optimum	10	10_10_Embu_Optimum	2	28	332	46	7.33	71	0	0.363395595	-0.160641653	0.002233856	7.165166667	0.288589496	0.231301046	CZL074/VL062645	CZL074/VL062645:@.47.	NA
([CML202/CML442//[DTP2WC4H255-1-2-2-BB/[[NAW5867/P30-SR]-111-2/[NAW5867/P30-SR]-25-1]-8-1-1-B-1]-1-2-2-B]-1-1-1-1-BBB-1-B/LaPostaSeqC7-F103-1-2-1-1-BBB)F2-B-47//(CML395/CML444)	3174	Kenya	10_Kakamega_Optimum	Optimum_10	Kakamega	Kakamega_Optimum	Optimum	10	10_10_Kakamega_Optimum	1	11	126	46	5.7	74	-2	0.228871664	-0.219439058	2.73E-05	9.94015752	0.464058749	0.275155194	CZL074/VL062645	CZL074/VL062645:@.47.	NA
([CML202/CML442//[DTP2WC4H255-1-2-2-BB/[[NAW5867/P30-SR]-111-2/[NAW5867/P30-SR]-25-1]-8-1-1-B-1]-1-2-2-B]-1-1-1-1-BBB-1-B/LaPostaSeqC7-F103-1-2-1-1-BBB)F2-B-47//(CML395/CML444)	3534	Kenya	10_Embu_Optimum	Optimum_10	Embu	Embu_Optimum	Optimum	10	10_10_Embu_Optimum	1	11	126	46	7.58	71	-1	0.363395595	-0.160641653	0.002233856	7.165166667	0.288589496	0.231301046	CZL074/VL062645	CZL074/VL062645:@.47.	NA
([CML202/CML442//[DTP2WC4H255-1-2-2-BB/[[NAW5867/P30-SR]-111-2/[NAW5867/P30-SR]-25-1]-8-1-1-B-1]-1-2-2-B]-1-1-1-1-BBB-1-B/LaPostaSeqC7-F103-1-2-1-1-BBB)F2-B-48//(CML395/CML444)	3469	Kenya	10_Embu_Optimum	Optimum_10	Embu	Embu_Optimum	Optimum	10	10_10_Embu_Optimum	1	6	61	47	7.58	72	-1	0.363395595	-0.160641653	0.002233856	7.165166667	0.288589496	0.231301046	CZL074/VL062645	CZL074/VL062645:@.48.	NA
([CML202/CML442//[DTP2WC4H255-1-2-2-BB/[[NAW5867/P30-SR]-111-2/[NAW5867/P30-SR]-25-1]-8-1-1-B-1]-1-2-2-B]-1-1-1-1-BBB-1-B/LaPostaSeqC7-F103-1-2-1-1-BBB)F2-B-48//(CML395/CML444)	2712	Kenya	10_Kiboko_Optimum	Optimum_10	Kiboko	Kiboko_Optimum	Optimum	10	10_10_Kiboko_Optimum	1	2	24	47	7.62	58	0	0.352939666	-0.193432691	0.00022224	7.122888889	0.383331422	0.183545902	CZL074/VL062645	CZL074/VL062645:@.48.	NA
([CML202/CML442//[DTP2WC4H255-1-2-2-BB/[[NAW5867/P30-SR]-111-2/[NAW5867/P30-SR]-25-1]-8-1-1-B-1]-1-2-2-B]-1-1-1-1-BBB-1-B/LaPostaSeqC7-F103-1-2-1-1-BBB)F2-B-48//(CML395/CML444)	4100	Kenya	10_Mtwapa_Optimum	Optimum_10	Mtwapa	Mtwapa_Optimum	Optimum	10	10_10_Mtwapa_Optimum	2	28	332	47	5.73	58	0	0.178153287	-0.439720062	1.87E-18	5.011	0.18278101	0.109567361	CZL074/VL062645	CZL074/VL062645:@.48.	NA
([CML202/CML442//[DTP2WC4H255-1-2-2-BB/[[NAW5867/P30-SR]-111-2/[NAW5867/P30-SR]-25-1]-8-1-1-B-1]-1-2-2-B]-1-1-1-1-BBB-1-B/LaPostaSeqC7-F103-1-2-1-1-BBB)F2-B-48//(CML395/CML444)	3351	Kenya	10_Kakamega_Optimum	Optimum_10	Kakamega	Kakamega_Optimum	Optimum	10	10_10_Kakamega_Optimum	2	26	303	47	9.2	74	0	0.228871664	-0.219439058	2.73E-05	9.94015752	0.464058749	0.275155194	CZL074/VL062645	CZL074/VL062645:@.48.	NA
([CML202/CML442//[DTP2WC4H255-1-2-2-BB/[[NAW5867/P30-SR]-111-2/[NAW5867/P30-SR]-25-1]-8-1-1-B-1]-1-2-2-B]-1-1-1-1-BBB-1-B/LaPostaSeqC7-F103-1-2-1-1-BBB)F2-B-48//(CML395/CML444)	3619	Kenya	10_Embu_Optimum	Optimum_10	Embu	Embu_Optimum	Optimum	10	10_10_Embu_Optimum	2	18	211	47	7.84	73	-1	0.363395595	-0.160641653	0.002233856	7.165166667	0.288589496	0.231301046	CZL074/VL062645	CZL074/VL062645:@.48.	NA
([CML202/CML442//[DTP2WC4H255-1-2-2-BB/[[NAW5867/P30-SR]-111-2/[NAW5867/P30-SR]-25-1]-8-1-1-B-1]-1-2-2-B]-1-1-1-1-BBB-1-B/LaPostaSeqC7-F103-1-2-1-1-BBB)F2-B-48//(CML395/CML444)	3900	Kenya	10_Mtwapa_Optimum	Optimum_10	Mtwapa	Mtwapa_Optimum	Optimum	10	10_10_Mtwapa_Optimum	1	11	132	47	6.07	55	0	0.178153287	-0.439720062	1.87E-18	5.011	0.18278101	0.109567361	CZL074/VL062645	CZL074/VL062645:@.48.	NA
([CML202/CML442//[DTP2WC4H255-1-2-2-BB/[[NAW5867/P30-SR]-111-2/[NAW5867/P30-SR]-25-1]-8-1-1-B-1]-1-2-2-B]-1-1-1-1-BBB-1-B/LaPostaSeqC7-F103-1-2-1-1-BBB)F2-B-48//(CML395/CML444)	3065	Kenya	10_Kakamega_Optimum	Optimum_10	Kakamega	Kakamega_Optimum	Optimum	10	10_10_Kakamega_Optimum	1	2	17	47	11.8	74	-2	0.228871664	-0.219439058	2.73E-05	9.94015752	0.464058749	0.275155194	CZL074/VL062645	CZL074/VL062645:@.48.	NA
([CML202/CML442//[DTP2WC4H255-1-2-2-BB/[[NAW5867/P30-SR]-111-2/[NAW5867/P30-SR]-25-1]-8-1-1-B-1]-1-2-2-B]-1-1-1-1-BBB-1-B/LaPostaSeqC7-F103-1-2-1-1-BBB)F2-B-48//(CML395/CML444)	2927	Kenya	10_Kiboko_Optimum	Optimum_10	Kiboko	Kiboko_Optimum	Optimum	10	10_10_Kiboko_Optimum	2	20	239	47	7.38	59	1	0.352939666	-0.193432691	0.00022224	7.122888889	0.383331422	0.183545902	CZL074/VL062645	CZL074/VL062645:@.48.	NA
([CML202/CML442//[DTP2WC4H255-1-2-2-BB/[[NAW5867/P30-SR]-111-2/[NAW5867/P30-SR]-25-1]-8-1-1-B-1]-1-2-2-B]-1-1-1-1-BBB-1-B/LaPostaSeqC7-F103-1-2-1-1-BBB)F2-B-49//(CML395/CML444)	3796	Kenya	10_Mtwapa_Optimum	Optimum_10	Mtwapa	Mtwapa_Optimum	Optimum	10	10_10_Mtwapa_Optimum	1	3	28	48	3.27	61	0	0.178153287	-0.439720062	1.87E-18	5.011	0.18278101	0.109567361	CZL074/VL062645	CZL074/VL062645:@.49.	NA
([CML202/CML442//[DTP2WC4H255-1-2-2-BB/[[NAW5867/P30-SR]-111-2/[NAW5867/P30-SR]-25-1]-8-1-1-B-1]-1-2-2-B]-1-1-1-1-BBB-1-B/LaPostaSeqC7-F103-1-2-1-1-BBB)F2-B-49//(CML395/CML444)	3482	Kenya	10_Embu_Optimum	Optimum_10	Embu	Embu_Optimum	Optimum	10	10_10_Embu_Optimum	1	7	74	48	7.53	72	-1	0.363395595	-0.160641653	0.002233856	7.165166667	0.288589496	0.231301046	CZL074/VL062645	CZL074/VL062645:@.49.	NA
([CML202/CML442//[DTP2WC4H255-1-2-2-BB/[[NAW5867/P30-SR]-111-2/[NAW5867/P30-SR]-25-1]-8-1-1-B-1]-1-2-2-B]-1-1-1-1-BBB-1-B/LaPostaSeqC7-F103-1-2-1-1-BBB)F2-B-49//(CML395/CML444)	3319	Kenya	10_Kakamega_Optimum	Optimum_10	Kakamega	Kakamega_Optimum	Optimum	10	10_10_Kakamega_Optimum	2	23	271	48	9.02	74	0	0.228871664	-0.219439058	2.73E-05	9.94015752	0.464058749	0.275155194	CZL074/VL062645	CZL074/VL062645:@.49.	NA
([CML202/CML442//[DTP2WC4H255-1-2-2-BB/[[NAW5867/P30-SR]-111-2/[NAW5867/P30-SR]-25-1]-8-1-1-B-1]-1-2-2-B]-1-1-1-1-BBB-1-B/LaPostaSeqC7-F103-1-2-1-1-BBB)F2-B-49//(CML395/CML444)	4014	Kenya	10_Mtwapa_Optimum	Optimum_10	Mtwapa	Mtwapa_Optimum	Optimum	10	10_10_Mtwapa_Optimum	2	21	246	48	5.3	55	-1	0.178153287	-0.439720062	1.87E-18	5.011	0.18278101	0.109567361	CZL074/VL062645	CZL074/VL062645:@.49.	NA
([CML202/CML442//[DTP2WC4H255-1-2-2-BB/[[NAW5867/P30-SR]-111-2/[NAW5867/P30-SR]-25-1]-8-1-1-B-1]-1-2-2-B]-1-1-1-1-BBB-1-B/LaPostaSeqC7-F103-1-2-1-1-BBB)F2-B-49//(CML395/CML444)	3742	Kenya	10_Embu_Optimum	Optimum_10	Embu	Embu_Optimum	Optimum	10	10_10_Embu_Optimum	2	28	334	48	9.04	71	0	0.363395595	-0.160641653	0.002233856	7.165166667	0.288589496	0.231301046	CZL074/VL062645	CZL074/VL062645:@.49.	NA
([CML202/CML442//[DTP2WC4H255-1-2-2-BB/[[NAW5867/P30-SR]-111-2/[NAW5867/P30-SR]-25-1]-8-1-1-B-1]-1-2-2-B]-1-1-1-1-BBB-1-B/LaPostaSeqC7-F103-1-2-1-1-BBB)F2-B-49//(CML395/CML444)	3066	Kenya	10_Kakamega_Optimum	Optimum_10	Kakamega	Kakamega_Optimum	Optimum	10	10_10_Kakamega_Optimum	1	2	18	48	10.51	74	1	0.228871664	-0.219439058	2.73E-05	9.94015752	0.464058749	0.275155194	CZL074/VL062645	CZL074/VL062645:@.49.	NA
([CML202/CML442//[DTP2WC4H255-1-2-2-BB/[[NAW5867/P30-SR]-111-2/[NAW5867/P30-SR]-25-1]-8-1-1-B-1]-1-2-2-B]-1-1-1-1-BBB-1-B/LaPostaSeqC7-F103-1-2-1-1-BBB)F2-B-49//(CML395/CML444)	2963	Kenya	10_Kiboko_Optimum	Optimum_10	Kiboko	Kiboko_Optimum	Optimum	10	10_10_Kiboko_Optimum	2	23	275	48	7.98	57	1	0.352939666	-0.193432691	0.00022224	7.122888889	0.383331422	0.183545902	CZL074/VL062645	CZL074/VL062645:@.49.	NA
([CML202/CML442//[DTP2WC4H255-1-2-2-BB/[[NAW5867/P30-SR]-111-2/[NAW5867/P30-SR]-25-1]-8-1-1-B-1]-1-2-2-B]-1-1-1-1-BBB-1-B/LaPostaSeqC7-F103-1-2-1-1-BBB)F2-B-49//(CML395/CML444)	2800	Kenya	10_Kiboko_Optimum	Optimum_10	Kiboko	Kiboko_Optimum	Optimum	10	10_10_Kiboko_Optimum	1	10	112	48	5.45	59	-1	0.352939666	-0.193432691	0.00022224	7.122888889	0.383331422	0.183545902	CZL074/VL062645	CZL074/VL062645:@.49.	NA
([CML202/CML442//[DTP2WC4H255-1-2-2-BB/[[NAW5867/P30-SR]-111-2/[NAW5867/P30-SR]-25-1]-8-1-1-B-1]-1-2-2-B]-1-1-1-1-BBB-1-B/LaPostaSeqC7-F103-1-2-1-1-BBB)F2-B-5//(CML395/CML444)	3577	Kenya	10_Embu_Optimum	Optimum_10	Embu	Embu_Optimum	Optimum	10	10_10_Embu_Optimum	1	15	169	5	7.1	71	0	0.363395595	-0.160641653	0.002233856	7.165166667	0.288589496	0.231301046	CZL074/VL062645	CZL074/VL062645:@.5.	NA
([CML202/CML442//[DTP2WC4H255-1-2-2-BB/[[NAW5867/P30-SR]-111-2/[NAW5867/P30-SR]-25-1]-8-1-1-B-1]-1-2-2-B]-1-1-1-1-BBB-1-B/LaPostaSeqC7-F103-1-2-1-1-BBB)F2-B-5//(CML395/CML444)	3219	Kenya	10_Kakamega_Optimum	Optimum_10	Kakamega	Kakamega_Optimum	Optimum	10	10_10_Kakamega_Optimum	1	15	171	5	12.45	72	0	0.228871664	-0.219439058	2.73E-05	9.94015752	0.464058749	0.275155194	CZL074/VL062645	CZL074/VL062645:@.5.	NA
([CML202/CML442//[DTP2WC4H255-1-2-2-BB/[[NAW5867/P30-SR]-111-2/[NAW5867/P30-SR]-25-1]-8-1-1-B-1]-1-2-2-B]-1-1-1-1-BBB-1-B/LaPostaSeqC7-F103-1-2-1-1-BBB)F2-B-5//(CML395/CML444)	2976	Kenya	10_Kiboko_Optimum	Optimum_10	Kiboko	Kiboko_Optimum	Optimum	10	10_10_Kiboko_Optimum	2	24	288	5	8.29	57	-1	0.352939666	-0.193432691	0.00022224	7.122888889	0.383331422	0.183545902	CZL074/VL062645	CZL074/VL062645:@.5.	NA
([CML202/CML442//[DTP2WC4H255-1-2-2-BB/[[NAW5867/P30-SR]-111-2/[NAW5867/P30-SR]-25-1]-8-1-1-B-1]-1-2-2-B]-1-1-1-1-BBB-1-B/LaPostaSeqC7-F103-1-2-1-1-BBB)F2-B-5//(CML395/CML444)	3392	Kenya	10_Kakamega_Optimum	Optimum_10	Kakamega	Kakamega_Optimum	Optimum	10	10_10_Kakamega_Optimum	2	29	344	5	7.52	74	-1	0.228871664	-0.219439058	2.73E-05	9.94015752	0.464058749	0.275155194	CZL074/VL062645	CZL074/VL062645:@.5.	NA
([CML202/CML442//[DTP2WC4H255-1-2-2-BB/[[NAW5867/P30-SR]-111-2/[NAW5867/P30-SR]-25-1]-8-1-1-B-1]-1-2-2-B]-1-1-1-1-BBB-1-B/LaPostaSeqC7-F103-1-2-1-1-BBB)F2-B-5//(CML395/CML444)	3885	Kenya	10_Mtwapa_Optimum	Optimum_10	Mtwapa	Mtwapa_Optimum	Optimum	10	10_10_Mtwapa_Optimum	1	10	117	5	5.44	55	-1	0.178153287	-0.439720062	1.87E-18	5.011	0.18278101	0.109567361	CZL074/VL062645	CZL074/VL062645:@.5.	NA
([CML202/CML442//[DTP2WC4H255-1-2-2-BB/[[NAW5867/P30-SR]-111-2/[NAW5867/P30-SR]-25-1]-8-1-1-B-1]-1-2-2-B]-1-1-1-1-BBB-1-B/LaPostaSeqC7-F103-1-2-1-1-BBB)F2-B-5//(CML395/CML444)	3735	Kenya	10_Embu_Optimum	Optimum_10	Embu	Embu_Optimum	Optimum	10	10_10_Embu_Optimum	2	28	327	5	8.45	71	0	0.363395595	-0.160641653	0.002233856	7.165166667	0.288589496	0.231301046	CZL074/VL062645	CZL074/VL062645:@.5.	NA
([CML202/CML442//[DTP2WC4H255-1-2-2-BB/[[NAW5867/P30-SR]-111-2/[NAW5867/P30-SR]-25-1]-8-1-1-B-1]-1-2-2-B]-1-1-1-1-BBB-1-B/LaPostaSeqC7-F103-1-2-1-1-BBB)F2-B-5//(CML395/CML444)	2765	Kenya	10_Kiboko_Optimum	Optimum_10	Kiboko	Kiboko_Optimum	Optimum	10	10_10_Kiboko_Optimum	1	7	77	5	6.78	56	0	0.352939666	-0.193432691	0.00022224	7.122888889	0.383331422	0.183545902	CZL074/VL062645	CZL074/VL062645:@.5.	NA
([CML202/CML442//[DTP2WC4H255-1-2-2-BB/[[NAW5867/P30-SR]-111-2/[NAW5867/P30-SR]-25-1]-8-1-1-B-1]-1-2-2-B]-1-1-1-1-BBB-1-B/LaPostaSeqC7-F103-1-2-1-1-BBB)F2-B-5//(CML395/CML444)	3964	Kenya	10_Mtwapa_Optimum	Optimum_10	Mtwapa	Mtwapa_Optimum	Optimum	10	10_10_Mtwapa_Optimum	2	17	196	5	6.52	53	0	0.178153287	-0.439720062	1.87E-18	5.011	0.18278101	0.109567361	CZL074/VL062645	CZL074/VL062645:@.5.	NA
([CML202/CML442//[DTP2WC4H255-1-2-2-BB/[[NAW5867/P30-SR]-111-2/[NAW5867/P30-SR]-25-1]-8-1-1-B-1]-1-2-2-B]-1-1-1-1-BBB-1-B/LaPostaSeqC7-F103-1-2-1-1-BBB)F2-B-50//(CML395/CML444)	3870	Kenya	10_Mtwapa_Optimum	Optimum_10	Mtwapa	Mtwapa_Optimum	Optimum	10	10_10_Mtwapa_Optimum	1	9	102	49	3.68	57	0	0.178153287	-0.439720062	1.87E-18	5.011	0.18278101	0.109567361	CZL074/VL062645	CZL074/VL062645:@.50.	NA
([CML202/CML442//[DTP2WC4H255-1-2-2-BB/[[NAW5867/P30-SR]-111-2/[NAW5867/P30-SR]-25-1]-8-1-1-B-1]-1-2-2-B]-1-1-1-1-BBB-1-B/LaPostaSeqC7-F103-1-2-1-1-BBB)F2-B-50//(CML395/CML444)	2798	Kenya	10_Kiboko_Optimum	Optimum_10	Kiboko	Kiboko_Optimum	Optimum	10	10_10_Kiboko_Optimum	1	10	110	49	4.7	57	0	0.352939666	-0.193432691	0.00022224	7.122888889	0.383331422	0.183545902	CZL074/VL062645	CZL074/VL062645:@.50.	NA
([CML202/CML442//[DTP2WC4H255-1-2-2-BB/[[NAW5867/P30-SR]-111-2/[NAW5867/P30-SR]-25-1]-8-1-1-B-1]-1-2-2-B]-1-1-1-1-BBB-1-B/LaPostaSeqC7-F103-1-2-1-1-BBB)F2-B-50//(CML395/CML444)	3173	Kenya	10_Kakamega_Optimum	Optimum_10	Kakamega	Kakamega_Optimum	Optimum	10	10_10_Kakamega_Optimum	1	11	125	49	9.4	72	-1	0.228871664	-0.219439058	2.73E-05	9.94015752	0.464058749	0.275155194	CZL074/VL062645	CZL074/VL062645:@.50.	NA
([CML202/CML442//[DTP2WC4H255-1-2-2-BB/[[NAW5867/P30-SR]-111-2/[NAW5867/P30-SR]-25-1]-8-1-1-B-1]-1-2-2-B]-1-1-1-1-BBB-1-B/LaPostaSeqC7-F103-1-2-1-1-BBB)F2-B-50//(CML395/CML444)	3548	Kenya	10_Embu_Optimum	Optimum_10	Embu	Embu_Optimum	Optimum	10	10_10_Embu_Optimum	1	12	140	49	7.98	70	0	0.363395595	-0.160641653	0.002233856	7.165166667	0.288589496	0.231301046	CZL074/VL062645	CZL074/VL062645:@.50.	NA
([CML202/CML442//[DTP2WC4H255-1-2-2-BB/[[NAW5867/P30-SR]-111-2/[NAW5867/P30-SR]-25-1]-8-1-1-B-1]-1-2-2-B]-1-1-1-1-BBB-1-B/LaPostaSeqC7-F103-1-2-1-1-BBB)F2-B-50//(CML395/CML444)	3989	Kenya	10_Mtwapa_Optimum	Optimum_10	Mtwapa	Mtwapa_Optimum	Optimum	10	10_10_Mtwapa_Optimum	2	19	221	49	6.05	53	0	0.178153287	-0.439720062	1.87E-18	5.011	0.18278101	0.109567361	CZL074/VL062645	CZL074/VL062645:@.50.	NA
([CML202/CML442//[DTP2WC4H255-1-2-2-BB/[[NAW5867/P30-SR]-111-2/[NAW5867/P30-SR]-25-1]-8-1-1-B-1]-1-2-2-B]-1-1-1-1-BBB-1-B/LaPostaSeqC7-F103-1-2-1-1-BBB)F2-B-50//(CML395/CML444)	3753	Kenya	10_Embu_Optimum	Optimum_10	Embu	Embu_Optimum	Optimum	10	10_10_Embu_Optimum	2	29	345	49	6.01	72	0	0.363395595	-0.160641653	0.002233856	7.165166667	0.288589496	0.231301046	CZL074/VL062645	CZL074/VL062645:@.50.	NA
([CML202/CML442//[DTP2WC4H255-1-2-2-BB/[[NAW5867/P30-SR]-111-2/[NAW5867/P30-SR]-25-1]-8-1-1-B-1]-1-2-2-B]-1-1-1-1-BBB-1-B/LaPostaSeqC7-F103-1-2-1-1-BBB)F2-B-50//(CML395/CML444)	3266	Kenya	10_Kakamega_Optimum	Optimum_10	Kakamega	Kakamega_Optimum	Optimum	10	10_10_Kakamega_Optimum	2	19	218	49	11.58	72	-1	0.228871664	-0.219439058	2.73E-05	9.94015752	0.464058749	0.275155194	CZL074/VL062645	CZL074/VL062645:@.50.	NA
([CML202/CML442//[DTP2WC4H255-1-2-2-BB/[[NAW5867/P30-SR]-111-2/[NAW5867/P30-SR]-25-1]-8-1-1-B-1]-1-2-2-B]-1-1-1-1-BBB-1-B/LaPostaSeqC7-F103-1-2-1-1-BBB)F2-B-50//(CML395/CML444)	3030	Kenya	10_Kiboko_Optimum	Optimum_10	Kiboko	Kiboko_Optimum	Optimum	10	10_10_Kiboko_Optimum	2	29	342	49	5.51	57	-1	0.352939666	-0.193432691	0.00022224	7.122888889	0.383331422	0.183545902	CZL074/VL062645	CZL074/VL062645:@.50.	NA
([CML202/CML442//[DTP2WC4H255-1-2-2-BB/[[NAW5867/P30-SR]-111-2/[NAW5867/P30-SR]-25-1]-8-1-1-B-1]-1-2-2-B]-1-1-1-1-BBB-1-B/LaPostaSeqC7-F103-1-2-1-1-BBB)F2-B-51//(CML395/CML444)	3281	Kenya	10_Kakamega_Optimum	Optimum_10	Kakamega	Kakamega_Optimum	Optimum	10	10_10_Kakamega_Optimum	2	20	233	50	12.4	71	0	0.228871664	-0.219439058	2.73E-05	9.94015752	0.464058749	0.275155194	CZL074/VL062645	CZL074/VL062645:@.51.	NA
([CML202/CML442//[DTP2WC4H255-1-2-2-BB/[[NAW5867/P30-SR]-111-2/[NAW5867/P30-SR]-25-1]-8-1-1-B-1]-1-2-2-B]-1-1-1-1-BBB-1-B/LaPostaSeqC7-F103-1-2-1-1-BBB)F2-B-51//(CML395/CML444)	3075	Kenya	10_Kakamega_Optimum	Optimum_10	Kakamega	Kakamega_Optimum	Optimum	10	10_10_Kakamega_Optimum	1	3	27	50	12.04	71	1	0.228871664	-0.219439058	2.73E-05	9.94015752	0.464058749	0.275155194	CZL074/VL062645	CZL074/VL062645:@.51.	NA
([CML202/CML442//[DTP2WC4H255-1-2-2-BB/[[NAW5867/P30-SR]-111-2/[NAW5867/P30-SR]-25-1]-8-1-1-B-1]-1-2-2-B]-1-1-1-1-BBB-1-B/LaPostaSeqC7-F103-1-2-1-1-BBB)F2-B-51//(CML395/CML444)	3922	Kenya	10_Mtwapa_Optimum	Optimum_10	Mtwapa	Mtwapa_Optimum	Optimum	10	10_10_Mtwapa_Optimum	1	13	154	50	5.93	53	0	0.178153287	-0.439720062	1.87E-18	5.011	0.18278101	0.109567361	CZL074/VL062645	CZL074/VL062645:@.51.	NA
([CML202/CML442//[DTP2WC4H255-1-2-2-BB/[[NAW5867/P30-SR]-111-2/[NAW5867/P30-SR]-25-1]-8-1-1-B-1]-1-2-2-B]-1-1-1-1-BBB-1-B/LaPostaSeqC7-F103-1-2-1-1-BBB)F2-B-51//(CML395/CML444)	3458	Kenya	10_Embu_Optimum	Optimum_10	Embu	Embu_Optimum	Optimum	10	10_10_Embu_Optimum	1	5	50	50	7.12	73	-2	0.363395595	-0.160641653	0.002233856	7.165166667	0.288589496	0.231301046	CZL074/VL062645	CZL074/VL062645:@.51.	NA
([CML202/CML442//[DTP2WC4H255-1-2-2-BB/[[NAW5867/P30-SR]-111-2/[NAW5867/P30-SR]-25-1]-8-1-1-B-1]-1-2-2-B]-1-1-1-1-BBB-1-B/LaPostaSeqC7-F103-1-2-1-1-BBB)F2-B-51//(CML395/CML444)	4098	Kenya	10_Mtwapa_Optimum	Optimum_10	Mtwapa	Mtwapa_Optimum	Optimum	10	10_10_Mtwapa_Optimum	2	28	330	50	6.3	57	0	0.178153287	-0.439720062	1.87E-18	5.011	0.18278101	0.109567361	CZL074/VL062645	CZL074/VL062645:@.51.	NA
([CML202/CML442//[DTP2WC4H255-1-2-2-BB/[[NAW5867/P30-SR]-111-2/[NAW5867/P30-SR]-25-1]-8-1-1-B-1]-1-2-2-B]-1-1-1-1-BBB-1-B/LaPostaSeqC7-F103-1-2-1-1-BBB)F2-B-51//(CML395/CML444)	2719	Kenya	10_Kiboko_Optimum	Optimum_10	Kiboko	Kiboko_Optimum	Optimum	10	10_10_Kiboko_Optimum	1	3	31	50	7.21	58	0	0.352939666	-0.193432691	0.00022224	7.122888889	0.383331422	0.183545902	CZL074/VL062645	CZL074/VL062645:@.51.	NA
[truncated: 5,893 more rows]
