# Supplementary material for: Effectiveness of Genomic Prediction of Maize Hybrid Performance in Different Breeding Populations and Environments
Source: G3 (Bethesda). 2012 Nov 1;2(11):1427–36. doi: 10.1534/g3.112.003699 (PMC3484673; doi:10.1534/g3.112.003699)
Supplement: Supporting Information [file supp_2.11.1427_FileS1.zip › FileS1/Rcode/SupplementaryTable1.R]

dta<-read.table("Exp1_CML312_BLUE.txt",header=TRUE)

library(SOAR)
library(asreml)

Objects()
GD<-(Exp1_gs)

commonGeno <- unique(as.character(dta$Ped))[unique(as.character(dta$Ped)) %in% rownames(GD)]
cG<-data.frame(commonGeno)
names(cG)<-"Ped"

info<-NULL

x<-merge(dta,cG,all.x=FALSE, all.y=TRUE, by = c("Ped"))

#ZimbabweProgram
Zim<- subset(x, x$Group1=="ZimbabweProgram")
as.m <- asreml(GY ~ 1, random =~ Ped + LocX + Ped:LocX+
  LocX:Mat +LocX:Mat:Rep, data =Zim)

as.v<-summary(as.m)$varcomp
nGen<-length(unique(as.character(Zim$Ped)))
nRep<-length(unique(as.character(Zim$Rep)))
nLoc<- length(unique(as.character(Zim$LocX)))

vGT<- as.v[3,2] ; seGT<- as.v[3,3]
vG<- as.v[1,2] ; seG<- as.v[1,3]
vE<- as.v[6,2] ; seE<- as.v[6,3]

h2<- vG /(vG+vGT/nLoc+ vE/(nLoc*nRep))

as1.pv<-predict(as.m,classify="Ped", workspace=216e+05)
BLUP<-data.frame(as1.pv$predictions$pvals$predicted.value)
Gm<-mean(BLUP,na.rm=TRUE)
Gmse<-sd(BLUP,na.rm=TRUE)/sqrt(nGen)

inf<-data.frame(x=c(nGen,nLoc,nRep,Gm,Gmse,h2,vG,vGT,vE,seG,seGT,seE),
                row.names=c("nGen","nLoc","nRep","Gm","Gmse","h2","VGen","vGenTrial","VE","seG","seGT","seE"))
names(inf)<-"ZimbabweProgram"
info<-c(info,list(inf))

#EntomologyProgram
Ent<- subset(x, x$Group1=="EntomologyProgram")
as.m <- asreml(GY ~ 1, random =~ Ped + LocX + Ped:LocX+
  LocX:Mat +LocX:Mat:Rep, data =Ent)

as.v<-summary(as.m)$varcomp
nGen<-length(unique(as.character(Ent$Ped)))
nRep<-length(unique(as.character(Ent$Rep)))
nLoc<- length(unique(as.character(Ent$LocX)))

vGT<- as.v[3,2] ; seGT<- as.v[3,3]
vG<- as.v[1,2] ; seG<- as.v[1,3]
vE<- as.v[6,2] ; seE<- as.v[6,3]

h2<- vG /(vG+vGT/nLoc+ vE/(nLoc*nRep))

as1.pv<-predict(as.m,classify="Ped", workspace=216e+05)
BLUP<-data.frame(as1.pv$predictions$pvals$predicted.value)
Gm<-mean(BLUP,na.rm=TRUE)
Gmse<-sd(BLUP,na.rm=TRUE)/sqrt(nGen)

inf<-data.frame(x=c(nGen,nLoc,nRep,Gm,Gmse,h2,vG,vGT,vE,seG,seGT,seE),
                row.names=c("nGen","nLoc","nRep","Gm","Gmse","h2","VGen","vGenTrial","VE","seG","seGT","seE"))
names(inf)<-"EntomologyProgram"
info<-c(info,list(inf))

#MexicoSubtropical
MexS<- subset(x, x$Group1=="MexicoSubtropical")
as.m <- asreml(GY ~ 1, random =~ Ped + LocX + Ped:LocX+
  LocX:Mat +LocX:Mat:Rep, data =MexS)

as.v<-summary(as.m)$varcomp
nGen<-length(unique(as.character(MexS$Ped)))
nRep<-length(unique(as.character(MexS$Rep)))
nLoc<- length(unique(as.character(MexS$LocX)))

vGT<- as.v[3,2] ; seGT<- as.v[3,3]
vG<- as.v[1,2] ; seG<- as.v[1,3]
vE<- as.v[6,2] ; seE<- as.v[6,3]

h2<- vG /(vG+vGT/nLoc+ vE/(nLoc*nRep))

as1.pv<-predict(as.m,classify="Ped", workspace=216e+05)
BLUP<-data.frame(as1.pv$predictions$pvals$predicted.value)
Gm<-mean(BLUP,na.rm=TRUE)
Gmse<-sd(BLUP,na.rm=TRUE)/sqrt(nGen)

inf<-data.frame(x=c(nGen,nLoc,nRep,Gm,Gmse,h2,vG,vGT,vE,seG,seGT,seE),
                row.names=c("nGen","nLoc","nRep","Gm","Gmse","h2","VGen","vGenTrial","VE","seG","seGT","seE"))
names(inf)<-"MexicoSubtropical"
info<-c(info,list(inf))

#MexicoTropical
MexT<- subset(x, x$Group1=="MexicoTropical")
as.m <- asreml(GY ~ 1, random =~ Ped + LocX + Ped:LocX+
  LocX:Mat +LocX:Mat:Rep, data =MexT)

as.v<-summary(as.m)$varcomp
nGen<-length(unique(as.character(MexT$Ped)))
nRep<-length(unique(as.character(MexT$Rep)))
nLoc<- length(unique(as.character(MexT$LocX)))

vGT<- as.v[3,2] ; seGT<- as.v[3,3]
vG<- as.v[1,2] ; seG<- as.v[1,3]
vE<- as.v[6,2] ; seE<- as.v[6,3]

h2<- vG /(vG+vGT/nLoc+ vE/(nLoc*nRep))

as1.pv<-predict(as.m,classify="Ped", workspace=216e+05)
BLUP<-data.frame(as1.pv$predictions$pvals$predicted.value)
Gm<-mean(BLUP,na.rm=TRUE)
Gmse<-sd(BLUP,na.rm=TRUE)/sqrt(nGen)

inf<-data.frame(x=c(nGen,nLoc,nRep,Gm,Gmse,h2,vG,vGT,vE,seG,seGT,seE),
                row.names=c("nGen","nLoc","nRep","Gm","Gmse","h2","VGen","vGenTrial","VE","seG","seGT","seE"))
names(inf)<-"MexicoTropical"
info<-c(info,list(inf))

#LaPostaSeq
LaPosta<- subset(x, x$Group1=="LaPostaSeqC7")
as.m <- asreml(GY ~ 1, random =~ Ped + LocX + Ped:LocX+
  LocX:Mat +LocX:Mat:Rep, data =LaPosta)

as.v<-summary(as.m)$varcomp
nGen<-length(unique(as.character(LaPosta$Ped)))
nRep<-length(unique(as.character(LaPosta$Rep)))
nLoc<- length(unique(as.character(LaPosta$LocX)))

vGT<- as.v[3,2] ; seGT<- as.v[3,3]
vG<- as.v[1,2] ; seG<- as.v[1,3]
vE<- as.v[6,2] ; seE<- as.v[6,3]

h2<- vG /(vG+vGT/nLoc+ vE/(nLoc*nRep))

as1.pv<-predict(as.m,classify="Ped", workspace=216e+05)
BLUP<-data.frame(as1.pv$predictions$pvals$predicted.value)
Gm<-mean(BLUP,na.rm=TRUE)
Gmse<-sd(BLUP,na.rm=TRUE)/sqrt(nGen)

inf<-data.frame(x=c(nGen,nLoc,nRep,Gm,Gmse,h2,vG,vGT,vE,seG,seGT,seE),
                row.names=c("nGen","nLoc","nRep","Gm","Gmse","h2","VGen","vGenTrial","VE","seG","seGT","seE"))
names(inf)<-"LaPostaSeqC7"
info<-c(info,list(inf))
#DTPWC9
DTPW<- subset(x, x$Group1=="DTPWC9")
as.m <- asreml(GY ~ 1, random =~ Ped + LocX + Ped:LocX+
  LocX:Mat +LocX:Mat:Rep, data =DTPW)

as.v<-summary(as.m)$varcomp
nGen<-length(unique(as.character(DTPW$Ped)))
nRep<-length(unique(as.character(DTPW$Rep)))
nLoc<- length(unique(as.character(DTPW$LocX)))

vGT<- as.v[3,2] ; seGT<- as.v[3,3]
vG<- as.v[1,2] ; seG<- as.v[1,3]
vE<- as.v[6,2] ; seE<- as.v[6,3]

h2<- vG /(vG+vGT/nLoc+ vE/(nLoc*nRep))

as1.pv<-predict(as.m,classify="Ped", workspace=216e+05)
BLUP<-data.frame(as1.pv$predictions$pvals$predicted.value)
Gm<-mean(BLUP,na.rm=TRUE)
Gmse<-sd(BLUP,na.rm=TRUE)/sqrt(nGen)

inf<-data.frame(x=c(nGen,nLoc,nRep,Gm,Gmse,h2,vG,vGT,vE,seG,seGT,seE),
                row.names=c("nGen","nLoc","nRep","Gm","Gmse","h2","VGen","vGenTrial","VE","seG","seGT","seE"))
names(inf)<-"DTPWC9"
info<-c(info,list(inf))

#DTPYC9
DTPY<- subset(x, x$Group1=="DTPYC9")
as.m <- asreml(GY ~ 1, random =~ Ped + LocX + Ped:LocX+
  LocX:Mat +LocX:Mat:Rep, data =DTPY)

as.v<-summary(as.m)$varcomp
nGen<-length(unique(as.character(DTPY$Ped)))
nRep<-length(unique(as.character(DTPY$Rep)))
nLoc<- length(unique(as.character(DTPY$LocX)))

vGT<- as.v[3,2] ; seGT<- as.v[3,3]
vG<- as.v[1,2] ; seG<- as.v[1,3]
vE<- as.v[6,2] ; seE<- as.v[6,3]

h2<- vG /(vG+vGT/nLoc+ vE/(nLoc*nRep))

as1.pv<-predict(as.m,classify="Ped", workspace=216e+05)
BLUP<-data.frame(as1.pv$predictions$pvals$predicted.value)
Gm<-mean(BLUP,na.rm=TRUE)
Gmse<-sd(BLUP,na.rm=TRUE)/sqrt(nGen)

inf<-data.frame(x=c(nGen,nLoc,nRep,Gm,Gmse,h2,vG,vGT,vE,seG,seGT,seE),
                row.names=c("nGen","nLoc","nRep","Gm","Gmse","h2","VGen","vGenTrial","VE","seG","seGT","seE"))
names(inf)<-"DTPYC9"
info<-c(info,list(inf))

#ColombiaAcidTolerant
Col<- subset(x, x$Group1=="ColombiaAcidTolerant")
as.m <- asreml(GY ~ 1, random =~ Ped + LocX + Ped:LocX+
  LocX:Mat +LocX:Mat:Rep, data =Col)

as.v<-summary(as.m)$varcomp
nGen<-length(unique(as.character(Col$Ped)))
nRep<-length(unique(as.character(Col$Rep)))
nLoc<- length(unique(as.character(Col$LocX)))

vGT<- as.v[3,2] ; seGT<- as.v[3,3]
vG<- as.v[1,2] ; seG<- as.v[1,3]
vE<- as.v[6,2] ; seE<- as.v[6,3]

h2<- vG /(vG+vGT/nLoc+ vE/(nLoc*nRep))

as1.pv<-predict(as.m,classify="Ped", workspace=216e+05)
BLUP<-data.frame(as1.pv$predictions$pvals$predicted.value)
Gm<-mean(BLUP,na.rm=TRUE)
Gmse<-sd(BLUP,na.rm=TRUE)/sqrt(nGen)

inf<-data.frame(x=c(nGen,nLoc,nRep,Gm,Gmse,h2,vG,vGT,vE,seG,seGT,seE),
                row.names=c("nGen","nLoc","nRep","Gm","Gmse","h2","VGen","vGenTrial","VE","seG","seGT","seE"))
names(inf)<-"ColombiaAcidTolerant"
info<-c(info,list(inf))


####################
#across populations and trials
dta<-read.table("Exp1_genotyped phenotypes.txt",header=TRUE)
dta<-subset(dta,dta$Treatment=="WW")
dta$Rep<-as.factor(dta$Rep)
dta$Block<-as.factor(dta$Block)

Objects()
GD<-(Exp1_gs)

commonGeno <- unique(as.character(dta$Ped))[unique(as.character(dta$Ped)) %in% rownames(GD)]
cG<-data.frame(commonGeno)
names(cG)<-"Ped"
x<-merge(dta,cG,all.x=FALSE, all.y=TRUE, by = c("Ped"))

as.m <- asreml(AD ~ 1, random =~ Ped + LocX + Ped:LocX+ LocX:Mat +LocX:Mat:Rep + LocX:Mat:Rep:Block, data =x)
as.v<-summary(as.m)$varcomp
