# Supplementary material for: Effectiveness of Genomic Prediction of Maize Hybrid Performance in Different Breeding Populations and Environments
Source: G3 (Bethesda). 2012 Nov 1;2(11):1427–36. doi: 10.1534/g3.112.003699 (PMC3484673; doi:10.1534/g3.112.003699)
Supplement: Supporting Information [file supp_2.11.1427_FileS1.zip › FileS1/Rcode/Table1_varcomp.Experiment1.Experiment1]

dta<-read.table("Exp1_phenotypes+h.10-11.txt",header=TRUE)
#in WW
dta<-subset(dta,dta$Treatment=="WW")
dta$Rep<-as.factor(dta$Rep)
dta$Block<-as.factor(dta$Block)
dta$Plot<-as.factor(dta$Plot)

library(lme4)
library(SOAR)

Objects()
GD<-(Exp1_gs)  #see folder '.R_Cache', for loading the data the working directory has to be the folder 'dataFiles'

commonGeno <- unique(as.character(dta$Ped))[unique(as.character(dta$Ped)) %in% rownames(GD)]
cG<-data.frame(commonGeno)
names(cG)<-"Ped"
x<-merge(dta,cG,all.x=FALSE, all.y=TRUE, by = c("Ped"))

#heritability across all trials
info<-NULL

as.m<-lmer(GY~ 1+ (1|Pedigree) + (1|LocX)+(1|Pedigree:LocX)+
    (1|LocX:Mat)+(1|LocX:Mat:Rep)+ (1|LocX:Mat:Rep:Block), data=x)

          v<- summary(as.m)
          vc<- v@REmat
          nRep<-length(unique(as.character(x$Rep)))
          nLoc<- length(unique(as.character(x$LocX)))

          vGT<- as.numeric(vc[1,3])
          vB<- as.numeric(vc[2,3])
          vG<- as.numeric(vc[3,3])
          vR<- as.numeric(vc[4,3])
          vM<- as.numeric(vc[5,3])
          vT<- as.numeric(vc[6,3])
          vE<- as.numeric(vc[7,3])
          
          seGT<- as.numeric(vc[1,4])
          seB<- as.numeric(vc[2,4])
          seG<- as.numeric(vc[3,4])
          seR<- as.numeric(vc[4,4])
          seM<- as.numeric(vc[5,4])
          seT<- as.numeric(vc[6,4])
          seE<- as.numeric(vc[7,4])

          h2<- vG /(vG+vGT/nLoc+ vE/(nLoc*nRep)) ;h2
          
          #Adjusted mean
          BLUP<-data.frame(ranef(as.m)$Pedigree + fixef(as.m))
          Gm<-mean(BLUP)
          Gmse<-sd(BLUP)/sqrt(dim(BLUP)[1]) ; Gmse
          
          nGen<-length(unique(as.character(x$Pedigree)))

          #BLUE<-(data.frame(fixef(as.m)+int))

          inf<-data.frame(x=c(nGen,nLoc,nRep,Gm,Gmse,h2,vG,vGT,vT,vR,vM,vB,vE,seG,seGT,seT,seR,seM,seB,seE),
              row.names=    c("nGen","nLoc","nRep","Gm","Gmse","h2","VGen","vGenTrial","vTrial","VRep","vMat","VBlk","VE","seG","seGT","seT","seR","seM","seB","seE"))
              info<-c(info,list(inf))

              write.table(info,"Exp1_WWInfo-GY.txt")


 
