# Supplementary material for: Effectiveness of Genomic Prediction of Maize Hybrid Performance in Different Breeding Populations and Environments
Source: G3 (Bethesda). 2012 Nov 1;2(11):1427–36. doi: 10.1534/g3.112.003699 (PMC3484673; doi:10.1534/g3.112.003699)
Supplement: Supporting Information [file supp_2.11.1427_FileS1.zip › FileS1/Rcode/Table1_varcomp.Experiment2.Experiment2]

#Exp2
dta<-read.table("Exp2gen.txt",header=TRUE)
Objects()
GW<-(Exp2_gs)

commonGeno <- unique(as.character(dta$ID))[unique(as.character(dta$ID)) %in% rownames(GW)]
cG<-data.frame(commonGeno)
names(cG)<-"ID"
x<-merge(dta,cG,all.x=FALSE, all.y=TRUE, by = c("ID"))
x$Rep<-as.factor(x$REP)
x$Block<-as.factor(x$BLOCK)

#varcomp with asreml
library(asreml)
as.m<-asreml(GY~ 1, random=~Pedigree + Pedigree:Location+
                Location+Location:Rep + Location:Rep:Block, data=x)

as.v<-summary(as.m)$varcomp
as.v

as1.pv<-predict(as.m,classify="Pedigree", workspace=216e+05)
          BLUP<-data.frame(as1.pv$predictions$pvals$predicted.value)
          nGen<-length(unique(as.character(x$Pedigree)))
          Gm<-mean(BLUP,na.rm=TRUE)
          Gmse<-sd(BLUP,na.rm=TRUE)/sqrt(nGen)


#varcomp with library lme4
library(lme4)
as.m<-lmer(GY~ (1|Pedigree) + (1|Pedigree:Location)+
                          (1|Location)+(1|Location:Rep)+(1|Location:Rep:Block), data=x)
         v<- summary(as.m)
         vc<- (v@REmat)
          
          nGen<-length(unique(as.character(x$Pedigree)))
          nRep<-length(unique(as.character(x$REP)))
          nLoc<- length(unique(as.character(x$Location)))
          nPlot<- dim(x)[1]

          vGLoc<- as.numeric(vc[1,3]); seGLoc<- as.numeric(vc[1,4])/sqrt(nLoc*nGen)
          vG<- as.numeric(vc[2,3]); seG<- as.numeric(vc[2,4]) /sqrt(nGen)
          vE<- as.numeric(vc[6,3]); seE<- as.numeric(vc[6,4])/sqrt(nPlot)

          h2<- vG /(vG+vGLoc/nLoc+ vE/(nLoc*nRep)) ;h2

          #Adjusted mean
          BLUP<-data.frame(ranef(as.m)$Pedigree + fixef(as.m))
          Gm<-mean(BLUP,na.rm=TRUE)
          Gmse<-sd(BLUP,na.rm=TRUE)/sqrt(dim(BLUP)[1])

          inf<-data.frame(x=c(Gm,Gmse,h2,vGLoc,vG,vE,
                              seGLoc,seG,seE),
              row.names=    c("Gm","Gmse","h2","vGLoc","vG","vE",
                              "seGLoc","seG","seE"))
              info<-c(info,list(inf))


              
