# Supplementary material for: Effectiveness of Genomic Prediction of Maize Hybrid Performance in Different Breeding Populations and Environments
Source: G3 (Bethesda). 2012 Nov 1;2(11):1427–36. doi: 10.1534/g3.112.003699 (PMC3484673; doi:10.1534/g3.112.003699)
Supplement: Supporting Information [file supp_2.11.1427_FileS1.zip › FileS1/Rcode/Table2_V1-row1.R]

library(rrBLUP)
library(MASS)
library(SOAR)

Objects()                     

hGY<-0.79
hAD<-0.85
hASI<-0.69

##genotypic data
GD<-(Exp2_gs)   #see .R_Cache, for loading the data the working directory has to be 'dataFiles'
Z<-GD
dim(Z)

##phenotypic data
################################
#WW
y<-read.table("Exp2_CML312_BLUE.txt",header=TRUE)

setvalicali <- function()
{
  vali1 <<- unique(as.character(sample(y$ID, 51)))
  vali2 <<- unique(as.character(sample(y[!(y$ID %in% vali1), 'ID'], 51) ))
  vali3 <<- unique(as.character(sample(y[!(y$ID %in% c(vali1,vali2)), 'ID'], 51)))
  vali4 <<- unique(as.character(sample(y[!(y$ID %in% c(vali1,vali2,vali3)), 'ID'], 51)))
  vali5 <<- y[!(y$ID %in% c(vali1,vali2,vali3,vali4)), 'ID']

  cali1 <<- y[!(y$ID %in% vali1), 'ID']
  cali2 <<- y[!(y$ID %in% vali2), 'ID']
  cali3 <<- y[!(y$ID %in% vali3), 'ID']
  cali4 <<- y[!(y$ID %in% vali4), 'ID']
  cali5 <<- y[!(y$ID %in% vali5), 'ID']
}

setvalicali()

############
#GY
y<-y[!is.na(y$GY),]  

commonGeno <- unique(as.character(y$ID))[unique(as.character(y$ID)) %in% rownames(Z)]
Z <- Z[match(commonGeno,rownames(Z)),]
dim(Z)         
y<- y[match(commonGeno,y$ID),]         
dim(y)

####
fivecv.snp <- c()
fivecv.snp.obs <- list()
fivecv.snp.pred <- list()
fivecv.snp.all <- list()
info<- NULL

for (j in 1:20)        #20 replications
  {
  setvalicali()
  tmp.snp <- c()
  tmp.snp.obs <- c()
  tmp.snp.pred <- c()
  tmp.snp.all <- c()

  for (i in 1:5)      #5 subsets
  {
    lines.vali <- get(noquote(paste('vali',i, sep="")))
    #use only genotypes that were genotyped and phenotyped
    commonGeno <- lines.vali[lines.vali %in% rownames(Z)]
    Zvali <- Z[match(commonGeno,rownames(Z)),]                
    yvali<- y[match(commonGeno,y$ID),]
    
    lines.cali <- get(noquote(paste('cali',i, sep="")))
    #use only genotypes that were genotyped and phenotyped
    commonGeno <- lines.cali[lines.cali %in% rownames(Z)]
    Zcali <- Z[match(commonGeno,rownames(Z)),]
    ycali<- y[match(commonGeno,y$ID),]                 
    
    ZZt <-  tcrossprod(Zcali,Zcali)

    # get inverse (requires MASS package for calculating Moore-Penrose Pseudoinverse)
    ZZti <- ginv(ZZt)

    # solve G-BLUP equation using ZZt
    rrmod <- mixed.solve(y=ycali$GY, Z=diag(nrow(Zcali)), K=ZZt)       #predict marker effects

    # get intercept
    int <- rrmod$beta

    # get G-BLUP genotypic effects
    g_hat <- rrmod$u

    # convert G-BLUP genotypic effects to RR-BLUP SNP effects
    u_hat <-  t(Zcali) %*% ZZti %*% g_hat

    # get predictions
    p <- Zvali %*% u_hat
    pred<- data.frame(p) + int 

    ability <- cor(yvali$GY,pred)
    accuracy<- ability/sqrt(hGY)
    tmp.snp <- append(tmp.snp, ability)
    tmp.snp.obs  <- append(tmp.snp.obs, ycali)
    tmp.snp.pred <- append(tmp.snp.pred, pred)

    inf<-data.frame(x=c(j,i,ability,accuracy),
              row.names=c("j","i","ability","accuracy"))
    info<-c(info,list(inf))

    cat("Repetition:", j, "\n")
    cat("Iteration:", i, "\n")
  }

  fivecv.snp <- append(fivecv.snp, tmp.snp)
  fivecv.snp.obs[[j]] <- tmp.snp.obs
  fivecv.snp.pred[[j]] <- tmp.snp.pred
  fivecv.snp.all[[j]] <- tmp.snp.all
}

##########################
GYaccWW <-fivecv.snp
GYpredWW <- fivecv.snp.obs
GYactWW <- fivecv.snp.pred
