# Supplementary material for: Effectiveness of Genomic Prediction of Maize Hybrid Performance in Different Breeding Populations and Environments
Source: G3 (Bethesda). 2012 Nov 1;2(11):1427–36. doi: 10.1534/g3.112.003699 (PMC3484673; doi:10.1534/g3.112.003699)
Supplement: Supporting Information [file supp_2.11.1427_FileS1.zip › FileS1/Rcode/Table3.R]

library(rrBLUP)
library(MASS)
library(SOAR)
library(GenABEL)

Objects()                       

##genotypic data
GW<-(Exp2_gs)
GW<- GW[!(rownames(GW) =="gd_3635_1752" | 
          rownames(GW) =="gd_3639_1680" | 
          rownames(GW) =="gd_3652_1684"| 
          rownames(GW) =="gd_3678_1773"| 
          rownames(GW) =="gd_3684_1774" ),] 
dim(GW)
GD<-(Exp1_gs)
dim(GD)

GI<- IMAS_gs
dim(GI)

Zcali<-GD
Zvali<-GW

##phenotypic data
yExp1<-read.table("Exp1_CML312_BLUE.txt",header=TRUE)
yExp2<-read.table("Exp2_AdjV.WW.txt",header=TRUE)

#exclude missing values in phenotypic data
yieldCWW<-yExp1[!is.na(yExp1$GY ),]     

#validation set
yieldVWW<-yExp2[!is.na(yExp2$GY),]   

#use only markers that are available in Exp1 and Exp2 set 
commonSNPs <- colnames(Zcali)[colnames(Zcali) %in% colnames(Zvali)]
commonSNPs <- commonSNPs[colnames(Zvali) %in% colnames(Zcali)]
sum(is.na(commonSNPs))
commonSNPs <- commonSNPs[!is.na(commonSNPs)]
length(commonSNPs)   

Zcali.2 <- Zcali[,match(commonSNPs,colnames(Zcali))]
Zvali.2 <- Zvali[,match(commonSNPs,colnames(Zvali))]
dim(Zcali.2)         
dim(Zvali.2)

#################################
#GY
#use only genotypes that were genotyped and phenotyped
commonGeno <- unique(as.character(yieldCWW$ID))[unique(as.character(yieldCWW$ID)) %in% rownames(Zcali.2)]
Zcali.3 <- Zcali.2[match(commonGeno,rownames(Zcali.2)),]
dim(Zcali.3)         
ycali.2<- yieldCWW[match(commonGeno,yieldCWW$ID),]         
dim(ycali.2)

commonGeno <- unique(as.character(yieldVWW$ID))[unique(as.character(yieldVWW$ID)) %in% rownames(Zvali.2)]
Zvali.3 <- Zvali.2[match(commonGeno,rownames(Zvali.2)),]
dim(Zvali.3)
yvali.2<- yieldVWW[match(commonGeno,yieldVWW$ID),]       
dim(yvali.2)

Zcali.4<-Zcali.3-1
Zvali.4<-Zvali.3-1
    
# calculate genomewide relationship matrix
ZZt <-  Zcali.4 %*% t(Zcali.4) 

# get inverse (requires MASS package for calculating Moore-Penrose Pseudoinverse)
ZZti <- ginv(ZZt)

# solve G-BLUP equation using ZZt
rrmod <- mixed.solve(y=ycali.2$GY, Z=diag(nrow(Zcali.4)), K=ZZt)       #predict marker effects

# get intercept
int <- rrmod$beta

# get G-BLUP genotypic effects
g_hat <- rrmod$u

# convert G-BLUP genotypic effects to RR-BLUP SNP effects
u_hat <- t(Zcali.4) %*% ZZti %*% g_hat

# get predictions
p_GY <- Zvali.4 %*% u_hat
pred_GY<- data.frame(p_GY) +int


#predictive ability per population
x<-read.table("Exp1-Exp2.txt",header=TRUE)
x$Population<-as.factor(x$Population)
x4<-subset(x,x$Population=="4")
x7<-subset(x,x$Population=="7")
x8<-subset(x,x$Population=="8")
x9<-subset(x,x$Population=="9")
x10<-subset(x,x$Population=="10")

cor.test(x$pred_GY,x$GY)
cor.test(x4$GY,x4$pred_GY)
cor.test(x7$GY,x7$pred_GY)
cor.test(x8$GY,x8$pred_GY)
cor.test(x9$GY,x9$pred_GY)
cor.test(x10$GY,x10$pred_GY)
