# Supplementary material for: Effectiveness of Genomic Prediction of Maize Hybrid Performance in Different Breeding Populations and Environments
Source: G3 (Bethesda). 2012 Nov 1;2(11):1427–36. doi: 10.1534/g3.112.003699 (PMC3484673; doi:10.1534/g3.112.003699)
Supplement: Supporting Information [file supp_2.11.1427_FileS1.zip › FileS1/Rcode/Table4_V4+V5.V4+V5]

library(rrBLUP)
library(MASS)
library(SOAR)

Objects()

hGY<-0.79
hAD<-0.85
hASI<-0.69

##genotypic data
GD<-(Exp1_gs)
Z<-GD
dim(Z)

############
#GY
y<-read.table("Exp1_CML312_BLUE-restricted.txt",header=TRUE)
y<-y[!is.na(y$GY),]   #172 genotypes phenotyped

commonGeno <- unique(as.character(y$ID))[unique(as.character(y$ID)) %in% rownames(Z)]
Z <- Z[match(commonGeno,rownames(Z)),]
dim(Z)
y<- y[match(commonGeno,y$ID),]
dim(y)

####
info<- NULL
for (j in 1:5)        #5
  {
  for (i in 9:12)      #5 populations
  {
    for (k in unique(y[,i]))
    {
    yvali<- subset(y,y[,i]==k)
    Nsample<-dim(yvali)[1]/2

    vali1 <- unique(as.character(sample(yvali$ID, Nsample)))
    vali2 <- yvali[!(yvali$ID %in% vali1), 'ID']
    vali  <-  unique(as.character(yvali$ID))
    
    Zvali <- Z[match(vali,rownames(Z)),]
    Zvali1 <- Z[match(vali1,rownames(Z)),]      #validation set, the aim is to predict vali1
    Zvali2 <- Z[match(vali2,rownames(Z)),]
    yvali1 <- y[match(vali1,y$ID),]
    yvali2 <- y[match(vali2,y$ID),]
    
    ycali1 <- y[!(y$ID %in% vali1),]           #including related lines
    cali1  <-unique(as.character(ycali1$ID))
    Zcali1 <- Z[match(cali1,rownames(Z)),]
    ycali1 <- y[match(cali1,y$ID),]
    
    ycali2 <- y[!(y$ID %in% vali),]            #not including related lines
    cali2<-unique(as.character(ycali2$ID))
    Zcali2 <- Z[match(cali2,rownames(Z)),]
    ycali2<- y[match(cali2,y$ID),]

    #including related lines
    ZZt <-  tcrossprod(Zcali1,Zcali1)

    ZZti <- ginv(ZZt)
    rrmod <- mixed.solve(y=ycali1$GY, Z=diag(nrow(Zcali1)), K=ZZt)       #predict marker effects
    int <- rrmod$beta
    g_hat <- rrmod$u
    u_hat <-  t(Zcali1) %*% ZZti %*% g_hat
    
    p <- Zvali1 %*% u_hat
    pred <- int + data.frame(p)

    abilityR <- cor(yvali1$GY,pred)
    accuracyR<- abilityR/sqrt(hGY)
    nVali1<-dim(Zvali1)[1]
    nVali2<-dim(Zvali2)[1]
    nCali1<-dim(Zcali1)[1]
    nCali2<-dim(Zcali2)[1]
    
    #NOT including related lines
    ZZt <-  tcrossprod(Zcali2,Zcali2)

    ZZti <- ginv(ZZt)
    rrmod <- mixed.solve(y=ycali2$GY, Z=diag(nrow(Zcali2)), K=ZZt)       #predict marker effects
    int <- rrmod$beta
    g_hat <- rrmod$u
    u_hat <-  t(Zcali2) %*% ZZti %*% g_hat

    p <-  Zvali1 %*% u_hat
    pred <- int + data.frame(p)

    abilityNR <- cor(yvali1$GY,pred)
    accuracyNR<- abilityNR/sqrt(hGY)

    inf<-data.frame(x=c(j,i,k,abilityR,accuracyR,abilityNR,accuracyNR,nVali1,nVali2,nCali1,nCali2),
              row.names=c("Repetition","NCluster","cluster","abilityR","accuracyR","abilityNR","accuracyNR",
                          "nVali1","nVali2","nCali1","nCali2"))
    info<-c(info,list(inf))

    cat("Repetition:", j, "\n")
    cat("Cluster:", i, "\n")
    cat("Group:", k, "\n")
  }
  }
}

info
