# Supplementary material for: Effectiveness of Genomic Prediction of Maize Hybrid Performance in Different Breeding Populations and Environments
Source: G3 (Bethesda). 2012 Nov 1;2(11):1427–36. doi: 10.1534/g3.112.003699 (PMC3484673; doi:10.1534/g3.112.003699)
Supplement: Supporting Information [file supp_2.11.1427_FileS1.zip › FileS1/Rcode/Table4_V6.V6]

library(rrBLUP)
library(MASS)
library(SOAR)

Objects()                       #Remove zum l�schen auf der Festplatte, rm nur im Arbeitsspeicher l�schen

##genotypic data
GD<-(Exp1_gs)
Z<-GD
dim(Z)

hGY<-0.79

##phenotypic data
#GY
y<-read.table("Exp1_CML312_BLUE.txt",header=TRUE)
y<-y[!is.na(y$GY),] 
setvalicali <- function()
{
  vali1 <<- unique(as.character(sample(y$ID, 51)))
  vali2 <<- unique(as.character(sample(y[!(y$ID %in% vali1), 'ID'], 51) ))
  vali3 <<- unique(as.character(sample(y[!(y$ID %in% c(vali1,vali2)), 'ID'], 51)))
  vali4 <<- unique(as.character(sample(y[!(y$ID %in% c(vali1,vali2,vali3)), 'ID'], 51)))
  vali5 <<- y[!(y$ID %in% c(vali1,vali2,vali3,vali4)), 'ID']

  cali1 <<- y[!(y$ID %in% vali1), 'ID']
  cali2 <<- y[!(y$ID %in% vali2), 'ID']
  cali3 <<- y[!(y$ID %in% vali3), 'ID']
  cali4 <<- y[!(y$ID %in% vali4), 'ID']
  cali5 <<- y[!(y$ID %in% vali5), 'ID']
}
info<-NULL
setvalicali()

commonGeno <- unique(as.character(y$ID))[unique(as.character(y$ID)) %in% rownames(Z)]
Z <- Z[match(commonGeno,rownames(Z)),]
dim(Z)        
y<- y[match(commonGeno,y$ID),]        
dim(y)

####
for (j in 1:20)        #20 replications
  {
  setvalicali()
  for (i in 1:5)      #5 populations
  {
    lines.vali <- get(noquote(paste('vali',i, sep="")))
    commonGeno <- lines.vali[lines.vali %in% rownames(Z)]
    Zvali <- Z[match(commonGeno,rownames(Z)),]
    yvali<- y[match(commonGeno,y$ID),]

    #lines.cali <- get(noquote(paste('cali',i, sep="")))
    #commonGeno <- lines.cali[lines.cali %in% rownames(Z)]
    #Zcali <- Z[match(commonGeno,rownames(Z)),]
    #ycali<- y[match(commonGeno,y$ID),]

    #ZZt <-  tcrossprod(Zcali,Zcali)

    #ZZti <- ginv(ZZt)
    #rrmod <- mixed.solve(y=ycali$GY, Z=diag(nrow(Zcali)), K=ZZt)       #predict marker effects
    #int <- rrmod$beta
    #g_hat <- rrmod$u
    #u_hat <-  t(Zcali) %*% ZZti %*% g_hat
    #p <- int + Zvali %*% u_hat
    #pred <- int + data.frame(p)
    
    #ability <- cor(yvali$GY,pred)
    #accuracy<- ability/sqrt(hGY)

    Group1<-(cor.test(yvali$GY,yvali$mGY.Group1))$estimate
    clust5<-(cor.test(yvali$GY,yvali$mGY.Clust5))$estimate
    clust10<-(cor.test(yvali$GY,yvali$mGY.Clust10))$estimate
    clust15<-(cor.test(yvali$GY,yvali$mGY.Clust15))$estimate
    
    #inf<-data.frame(x=c(j,i,ability,accuracy,IBSall,IBS10,phen1,phen2),
    #          row.names=c("j","i","ability","accuracy","IBSall","IBS10","phen1","phen2"))
    inf<-data.frame(x=c(j,i,Group1, clust5, clust10, clust15),
              row.names=c("j","i","Group1", "clust5", "clust10", "clust15"))
    info<-c(info,list(inf))

    cat("Repetition:", j, "\n")
    cat("Iteration:", i, "\n")
  }
}

info
