# Supplementary material for: Effectiveness of Genomic Prediction of Maize Hybrid Performance in Different Breeding Populations and Environments
Source: G3 (Bethesda). 2012 Nov 1;2(11):1427–36. doi: 10.1534/g3.112.003699 (PMC3484673; doi:10.1534/g3.112.003699)
Supplement: Supporting Information [file supp_2.11.1427_FileS1.zip › FileS1/Rcode/Table5_geneticVariance.R]

dta<-read.table("Exp1_CML312_BLUE.txt",header=TRUE)
dta$Cluster_5<-as.factor(dta$Cluster_5)
dta$Cluster_10<-as.factor(dta$Cluster_10)
dta$Cluster_15<-as.factor(dta$Cluster_15)

library(SOAR)
library(asreml)

Objects()
GD<-(Exp1_gs)

commonGeno <- unique(as.character(dta$ID))[unique(as.character(dta$ID)) %in% rownames(GD)]
cG<-data.frame(commonGeno)
names(cG)<-"ID"

info<-NULL

x<-merge(dta,cG,all.x=FALSE, all.y=TRUE, by = c("ID"))
x<-x[!is.na(x$Cluster_5),]

x<-merge(dta,cG,all.x=FALSE, all.y=TRUE, by = c("ID"))
y<-x[!is.na(x$Cluster_10),]

x<-merge(dta,cG,all.x=FALSE, all.y=TRUE, by = c("ID"))
z<-x[!is.na(x$Cluster_15),]

min(x$GY,na.rm=TRUE); max(x$GY,na.rm=TRUE)
min(x$AD,na.rm=TRUE); max(x$AD,na.rm=TRUE)
min(x$ASI,na.rm=TRUE); max(x$ASI,na.rm=TRUE)

as.m <- asreml(GY~ 1, random =~ Group1, data=x)  #or use data sets x, y and z and CLuser_5, _10, _15 as randm effect
as.v<-summary(as.m)$varcomp  ;as.v

          as1.pv<-predict(as.m,classify="Ped", workspace=216e+05)
          BLUP<-data.frame(as1.pv$predictions$pvals$predicted.value)
          Gm<-mean(BLUP,na.rm=TRUE)
          Gmse<-sd(BLUP,na.rm=TRUE)/sqrt(nGen)
