# Supplementary material for: Effectiveness of Genomic Prediction of Maize Hybrid Performance in Different Breeding Populations and Environments
Source: G3 (Bethesda). 2012 Nov 1;2(11):1427–36. doi: 10.1534/g3.112.003699 (PMC3484673; doi:10.1534/g3.112.003699)
Supplement: Supporting Information [file supp_2.11.1427_FileS1.zip › FileS1/Rcode/Table5_molecularVariance.R]

library(SOAR)
library(pegas)
Objects()
Z<-(Exp1_gs)
y<-read.table("Exp1_CML312_BLUE.txt",header=TRUE)
y<-y[!is.na(y$GY),]
y<-y[!is.na(y$Cluster_15),]
commonGeno <- unique(as.character(y$ID))[unique(as.character(y$ID)) %in% rownames(Z)]
Z <- Z[match(commonGeno,rownames(Z)),]
y <- y[match(commonGeno,y$ID),]
distances<-  dist(Z)/ (2*sqrt(37304))

Pop<-y$Cluster_15
Gen<-y$Pedigree

amovaMaize <- amova(distances~Pop,nperm=100); amovaMaize
