# Supplementary material for: Effectiveness of Genomic Prediction of Maize Hybrid Performance in Different Breeding Populations and Environments
Source: G3 (Bethesda). 2012 Nov 1;2(11):1427–36. doi: 10.1534/g3.112.003699 (PMC3484673; doi:10.1534/g3.112.003699)
Supplement: Supporting Information [file supp_2.11.1427_FileS1.zip › FileS1/readMe.txt]

Read me

Rcode
* Rcode is given for each Table
* for using the Rcode one needs to install the following packages: SOAR, lme4 and/or asreml, rrBLUP, MASS
* the files refer to different data sets which are provided in the folder 'dataFiles'
 
dataFiles
Exp1 - Experiment 1
* the lines were genotyped with the 55K SNP chip (load Exp1_gs with the package SOAR, folder .R_Cache)
* the hybrids were phenotyped in 6 environments (BLUEs are given in Exp1_CML312_BLUE.txt, data on plot basis is available in Exp1_phenotypes+h.10-11.txt)

Exp2 - Experiment 2
* the F2-lines were genotyped with the 55K SNP chip (load Exp2_gs with the package SOAR, folder .R_Cache)
* the hybrids were phenotyped in 4 environments (BLUEs are given in Exp2_AdjV.WW.txt)
* genotype IDs given in the Exp2_gs can be linked to pedigree information available in Exp2gen.txt
